# Supplementary material for: The Genomic Landscape of the Fungus-Specific SWI/SNF Complex Subunit, Snf6, in Candida albicans
Source: mSphere. 2017 Nov 15;2(6):e00497-17. doi: 10.1128/mSphere.00497-17 (PMC5687922; doi:10.1128/mSphere.00497-17)
Supplement: TABLE S1 [file sph006172405st1.xlsx]

## Sheet: Sheet2
Systematic name	Orf19 ID	Common name	Description	# Peptides	# PSM
C3_02180C_A	orf19.6975	YST1	YST1 CGDID:CAL0000370 COORDS:Ca21chr3_C_albicans_SC5314:1194311-1193135C, translated using codon table 12 (261 amino acids) Verified ORF; Ribosome-associated protein; antigenic in mice; complements S. cerevisiae yst1 yst2 mutant; similar to laminin-binding proteins, does not bind laminin; predicted S/T phosphorylation, N-glycosylation, myristoylation, Hap43p-, Gcn4p-regulated	8	62
C2_08760C_A	orf19.2877	PDC11	PDC11 CGDID:CAL0005202 COORDS:Ca21chr4_C_albicans_SC5314:1469944-1468241C, translated using codon table 12 (567 amino acids) Verified ORF; Putative pyruvate decarboxylase; antigenic; at hyphal cell surface, not yeast-form cells; regulated by Hap43p, Gcn4p, Efg1p, Efh1p, Hsf1; fluconazole-, farnesol-, biofilm-induced; repressed upon amino acid starvation; sumoylation target	6	34
C5_04720C_A	orf19.4660	RPS6A	RPS6A CGDID:CAL0003748 COORDS:Ca21chr4_C_albicans_SC5314:255674-256809W, translated using codon table 12 (236 amino acids) Verified ORF; Ribosomal protein 6A; localizes to cell surface of yeast cells but not hyphae; genes encoding cytoplasmic ribosomal subunits are downregulated upon phagocytosis by murine macrophage; possibly essential; Hap43p-induced	8	34
C2_04550C_A	orf19.2935	RPL10	RPL10 CGDID:CAL0006017 COORDS:Ca21chr1_C_albicans_SC5314:521342-522004W, translated using codon table 12 (220 amino acids) Verified ORF; Ribosomal protein L10; intron in 5'-UTR; genes encoding cytoplasmic ribosomal subunits, translation factors, and tRNA synthetases downregulated upon phagocytosis by murine macrophage; transcription regulated upon yeast-hyphal switch	7	19
C3_01030W_A	orf19.4488	SWI3	orf19.4488 CGDID:CAL0002007 COORDS:Ca21chr2_C_albicans_SC5314:965502-968417W, translated using codon table 12 (971 amino acids) Uncharacterized ORF; Predicted ORF in Assemblies 19, 20 and 21; possibly an essential gene, disruptants not obtained by UAU1 method	8	18
C2_05460W_A	orf19.522	RPL27A	RPL27A CGDID:CAF0007036 COORDS:Ca21chr1_C_albicans_SC5314:2699181-2698355C, translated using codon table 12 (136 amino acids) Verified ORF; Ribosomal protein L27	6	16
C1_03390W_A	orf19.4931.1	RPL14	RPL14 CGDID:CAF0007027 COORDS:Ca21chr1_C_albicans_SC5314:2839943-2840692W, translated using codon table 12 (131 amino acids) Verified ORF; Ribosomal protein L14; promoter bound directly by Tbf1p; Hap43p-induced gene	7	13
C4_01450W_A	orf19.2507	ARP9	ARP9 CGDID:CAL0002366 COORDS:Ca21chr3_C_albicans_SC5314:211941-213395W, translated using codon table 12 (484 amino acids) Uncharacterized ORF; Protein similar to S. cerevisiae Arp3p, a component of the Arp2/3 complex involved in actin-dependent processes; likely to be essential for growth, based on an insertional mutagenesis strategy	4	12
C1_03520W_A	orf19.827.1	RPL39	RPL39 CGDID:CAL0006679 COORDS:Ca21chr2_C_albicans_SC5314:831684-832408W, translated using codon table 12 (99 amino acids) Uncharacterized ORF; Ribosomal protein L39; transcription is induced upon germ tube formation; shows colony morphology-related gene regulation by Ssn6p; Hap43p-induced	3	11
C2_02540W_A	orf19.2265	SNF12	orf19.2265 CGDID:CAL0006320 COORDS:Ca21chr2_C_albicans_SC5314:1447816-1449225W, translated using codon table 12 (469 amino acids) Uncharacterized ORF; Ortholog(s) have role in positive regulation of transcription from RNA polymerase II promoter in response to amino acid starvation and SWI/SNF complex localization	3	10
C4_00300C_A	orf19.6663	RPS25B	RPS25B CGDID:CAL0004084 COORDS:Ca21chr5_C_albicans_SC5314:793783-793466C, translated using codon table 12 (105 amino acids) Uncharacterized ORF; Ribosomal protein; macrophage/pseudohyphal-induced after 16 h; downregulated upon phagocytosis by murine macrophage; transcription is positively regulated by Tbf1p; intron in 5'-UTR; Hap43p-induced gene	3	9
C1_08500C_A	orf19.1526	SNF2	SNF2 CGDID:CAL0005444 COORDS:Ca21chr2_C_albicans_SC5314:410274-415346W, translated using codon table 12 (1690 amino acids) Verified ORF; Protein involved in transcriptional regulation; ortholog of S. cerevisiae Snf2p, which is the catalytic subunit of the SWI/SNF chromatin remodeling complex; interacts with Swi1p; SWI/SNF complex is essential for hyphal growth and virulence	6	9
C4_02270C_A	orf19.3572.3	RPL31B	orf19.3572.3 CGDID:CAF0006990 COORDS:Ca21chr2_C_albicans_SC5314:1110528-1111348W, translated using codon table 12 (112 amino acids) Uncharacterized ORF; Ortholog(s) have structural constituent of ribosome activity, role in cytoplasmic translation, regulation of translational fidelity and cytosolic large ribosomal subunit localization	5	8
C5_04700C_A	orf19.3123	RPT5	RPT5 CGDID:CAL0002261 COORDS:Ca21chr4_C_albicans_SC5314:1532862-1534154W, translated using codon table 12 (430 amino acids) Uncharacterized ORF; 26S proteasome regulatory subunit; transcription is regulated by Nrg1p and Mig1p; regulated by Gcn2p and Gcn4p; protein level decreases in stationary phase cultures	5	7
C1_14500C_A	orf19.3504	RPL23A	RPL23A CGDID:CAL0005770 COORDS:Ca21chr6_C_albicans_SC5314:425969-425041C, translated using codon table 12 (137 amino acids) Uncharacterized ORF; Ribosomal protein; genes encoding cytoplasmic ribosomal subunits, translation factors, tRNA synthetases are downregulated upon phagocytosis by murine macrophage; Hap43p-induced gene; sumoylation target	2	7
C1_10670C_A	orf19.482	ADE12	ADE12 CGDID:CAL0005339 COORDS:Ca21chr1_C_albicans_SC5314:2122303-2123589W, translated using codon table 12 (428 amino acids) Uncharacterized ORF; Adenylosuccinate synthase; upregulated in biofilm; decreased expression in hyphae vs yeast-form cells; not induced during GCN response, in contrast to S. cerevisiae ADE12, which is induced by Gcn4p; stationary phase-enriched protein	4	7
C2_01850W_A	orf19.6541	RPL5	RPL5 CGDID:CAL0003181 COORDS:Ca21chr7_C_albicans_SC5314:385385-384489C, translated using codon table 12 (298 amino acids) Uncharacterized ORF; Ribosomal protein; genes encoding cytoplasmic ribosomal subunits, translation factors, tRNA synthetases are downregulated upon phagocytosis by murine macrophages; Hap43p-induced gene	2	7
C1_04830W_A	orf19.1435	TEF1	TEF1 CGDID:CAL0004558 COORDS:Ca21chr2_C_albicans_SC5314:1691935-1690559C, translated using codon table 12 (458 amino acids) Verified ORF; Translation elongation factor 1-alpha, detected at the cell surface; binds human plasminogen; macrophage/pseudohyphal-induced; upregulated in RHE model of oral candidiasis and in clinical oral candidiasis isolates; possibly essential gene	2	7
C2_02100W_A	orf19.1047	ERB1	ERB1 CGDID:CAL0001157 COORDS:Ca21chr1_C_albicans_SC5314:864198-866747W, translated using codon table 12 (849 amino acids) Verified ORF; Protein with a predicted role in ribosomal large subunit biogenesis; mutation confers hypersensitivity to 5-fluorocytosine (5-FC), 5-fluorouracil (5-FU), and tubercidin (7-deazaadenosine); hyphal repressed; macrophage repressed	5	6
C2_09300W_A	orf19.3014	BMH1	BMH1 CGDID:CAL0001346 COORDS:Ca21chr1_C_albicans_SC5314:675939-675145C, translated using codon table 12 (264 amino acids) Verified ORF; Sole 14-3-3 protein in C. albicans; role in hyphal growth; possibly regulated by host interaction; localizes to yeast-form cell surface,not hyphae; alternatively spliced intron in 5' UTR	4	6
C5_03540C_A	orf19.903	GPM1	GPM1 CGDID:CAL0003574 COORDS:Ca21chr2_C_albicans_SC5314:675910-676656W, translated using codon table 12 (248 amino acids) Verified ORF; Phosphoglycerate mutase; surface protein that binds host complement Factor H and FHL-1; antigenic in murine/human infection; biofilm-, fluconazole-, or amino acid starvation (3-AT) induced, farnesol-downregulated; biofilm, Hap43p-induced	3	6
C5_03160W_A	orf19.3593	RPT6	RPT6 CGDID:CAL0006022 COORDS:Ca21chr2_C_albicans_SC5314:1784521-1785726W, translated using codon table 12 (401 amino acids) Uncharacterized ORF; Putative ATPase of the 19S regulatory particle of the 26S proteasome; transcription is regulated by Mig1p; regulated by Gcn2p and Gcn4p	4	6
CR_01690C_A	orf19.7217	RPL4B	RPL4B CGDID:CAL0003773 COORDS:Ca21chr1_C_albicans_SC5314:3107870-3106779C, translated using codon table 12 (363 amino acids) Verified ORF; Ribosomal protein 4B; genes encoding cytoplasmic ribosomal subunits, translation factors, and tRNA synthetases are downregulated upon phagocytosis by murine macrophage	4	6
CR_08710W_A	orf19.1030	FPR3	orf19.1030 CGDID:CAL0001110 COORDS:Ca21chr1_C_albicans_SC5314:796893-795613C, translated using codon table 12 (426 amino acids) Uncharacterized ORF; Putative peptidyl-prolyl cis-trans isomerase	3	5
C2_05710C_A	orf19.124	CIC1	CIC1 CGDID:CAL0003033 COORDS:Ca21chr6_C_albicans_SC5314:228119-229216W, translated using codon table 12 (365 amino acids) Uncharacterized ORF; Putative proteasome-interacting protein; transcription is upregulated in both intermediate and mature biofilms	4	5
C6_00820W_A	orf19.1839	RPA190	RPA190 CGDID:CAL0001661 COORDS:Ca21chr1_C_albicans_SC5314:2369345-2364348C, translated using codon table 12 (1665 amino acids) Uncharacterized ORF; Putative RNA polymerase I subunit A190; Hap43p-induced gene; flucytosine induced	5	5
CR_06120W_A	orf19.2560	CDC60	CDC60 CGDID:CAL0002497 COORDS:Ca21chrR_C_albicans_SC5314:387582-384289C, translated using codon table 12 (1097 amino acids) Verified ORF; Cytosolic leucyl tRNA synthetase; conserved amino acid and ATP binding class I signature, tRNA binding, proofreading motifs; likely essential for growth; interacts with benzoxaborole antifungals; present in exponential and stationary phase	5	5
C5_02030W_A	orf19.6632	ACO2	ACO2 CGDID:CAL0004005 COORDS:Ca21chrR_C_albicans_SC5314:1228352-1225977C, translated using codon table 12 (791 amino acids) Uncharacterized ORF; Putative aconitate hydratase 2; transcriptionally regulated by iron; expression greater in high iron; regulated by Gcn4p; repressed by amino acid starvation (3-aminotriazole treatment); protein levels decrease in stationary phase yeast	2	5
C3_05370C_A	orf19.6882.1	RPL33	orf19.6882.1 CGDID:CAF0007090 COORDS:Ca21chr2_C_albicans_SC5314:1168075-1167296C, translated using codon table 12 (107 amino acids) Uncharacterized ORF; Ortholog(s) have structural constituent of ribosome activity, role in cytoplasmic translation and cytosolic large ribosomal subunit, nucleolus localization	2	5
C1_12770W_A	orf19.5657	SWI1	SWI1 CGDID:CAL0000671 COORDS:Ca21chr4_C_albicans_SC5314:48100-45137C, translated using codon table 12 (987 amino acids) Verified ORF; Protein involved in transcription regulation; ortholog of S. cerevisiae Swi1p, which is a subunit of the SWI/SNF chromatin remodeling complex; interacts with Snf2p; SWI/SNF complex is essential for hyphal growth and virulence	5	5
C7_01790C_A	orf19.1295	VAS1	VAS1 CGDID:CAL0003105 COORDS:Ca21chr2_C_albicans_SC5314:1354350-1350991C, translated using codon table 12 (1119 amino acids) Uncharacterized ORF; Putative tRNA-Val synthetase; genes encoding ribosomal subunits, translation factors, and tRNA synthetases are downregulated upon phagocytosis by murine macrophage	4	4
C2_08370C_A	orf19.2695	UBR1	UBR1 CGDID:CAL0003550 COORDS:Ca21chr4_C_albicans_SC5314:620665-615302C, translated using codon table 12 (1787 amino acids) Verified ORF; Protein similar to S. cerevisiae Ubr1p ubiquitin-protein ligase; transposon mutation affects filamentous growth	4	4
C4_03790W_A	orf19.3054	RPN3	RPN3 CGDID:CAL0001433 COORDS:Ca21chr1_C_albicans_SC5314:740662-742107W, translated using codon table 12 (481 amino acids) Uncharacterized ORF; Putative non-ATPase regulatory subunit of the 26S proteasome lid; amphotericin B repressed; oxidative stress-induced via Cap1p	4	4
C1_01590C_A	orf19.3967	PFK1	PFK1 CGDID:CAL0003055 COORDS:Ca21chr5_C_albicans_SC5314:1041235-1044198W, translated using codon table 12 (987 amino acids) Verified ORF; Phosphofructokinase alpha subinit, Pfk1p-Pfk2p heteromultimer; activated by fructose 2,6-bisphosphate, AMP, inhibited by ATP; activity reduced on hyphal induction; phagocytosis-downregulated; fluconazole-induced; biofilm-induced	4	4
CR_00860C_A	orf19.4640	PWP1	PWP1 CGDID:CAL0003692 COORDS:Ca21chr4_C_albicans_SC5314:305343-307184W, translated using codon table 12 (613 amino acids) Uncharacterized ORF; Putative rRNA processing protein; Hap43p-induced gene; downregulated in core stress response	3	4
C3_06380W_A	orf19.6345	RPG1A	RPG1A CGDID:CAL0001323 COORDS:Ca21chr1_C_albicans_SC5314:2782583-2785375W, translated using codon table 12 (930 amino acids) Verified ORF; Putative translation initiation factor; mutation confers hypersensitivity to roridin A and verrucarin A; genes encoding ribosomal subunits, translation factors, and tRNA synthetases are downregulated upon phagocytosis by murine macrophage	3	4
C1_14460W_A	orf19.6448		orf19.6448 CGDID:CAL0002218 COORDS:Ca21chrR_C_albicans_SC5314:1876856-1879009W, translated using codon table 12 (717 amino acids) Uncharacterized ORF; Ortholog of <i>C. parapsilosis CDC317</i> : CPAR2_206180, <i>Candida tenuis NRRL Y-1498</i> : CANTEDRAFT_92135, <i>Debaryomyces hansenii CBS767</i> : DEHA2E01980g and <i>Candida dubliniensis CD36 </i> : CD36_34300	2	4
C1_07500C_A	orf19.759	SEC21	orf19.759 CGDID:CAL0001871 COORDS:Ca21chr1_C_albicans_SC5314:1004536-1007346W, translated using codon table 12 (936 amino acids) Uncharacterized ORF; Ortholog(s) have role in ER to Golgi vesicle-mediated transport, retrograde vesicle-mediated transport, Golgi to ER and COPI vesicle coat, cytosol, endosome localization	4	4
C4_00200C_A	orf19.1690	TOS1	TOS1 CGDID:CAL0000187 COORDS:Ca21chr3_C_albicans_SC5314:338324-336918C, translated using codon table 12 (468 amino acids) Verified ORF; Protein similar to alpha agglutinin anchor subunit; secreted; exogenously expressed protein is a substrate for Kex2p processing in vitro; fluconazole-induced; induced by alpha pheromone in SpiderM medium; Hap43p-induced	2	4
CR_04170W_A	orf19.3599	TIF4631	TIF4631 CGDID:CAL0006026 COORDS:Ca21chr2_C_albicans_SC5314:1783309-1780055C, translated using codon table 12 (1084 amino acids) Uncharacterized ORF; Putative translation initiation factor eIF4G; overexpression causes hyperfilamentation; hyphal- and macrophage-induced; genes encoding some translation factors are downregulated upon phagocytosis by murine macrophage	4	4
C2_05410W_A	orf19.5007	ACT1	ACT1 CGDID:CAL0001571 COORDS:Ca21chr1_C_albicans_SC5314:3011464-3013252W, translated using codon table 12 (376 amino acids) Verified ORF; Actin; gene has intron; transcriptionally regulated by growth phase and by starvation; localizes to polarized growth site in budding and hyphal cells; required for wild-type Cdc42p localization; unprocessed N terminus; induced by Hap43p	3	4
C1_03220C_A	orf19.4348	MED14	MED14 CGDID:CAL0001020 COORDS:Ca21chr5_C_albicans_SC5314:712948-716733W, translated using codon table 12 (1261 amino acids) Uncharacterized ORF; RNA polymerase II mediator complex subunit	3	4
CR_10680W_A	orf19.6312	RPS3	RPS3 CGDID:CAL0001259 COORDS:Ca21chrR_C_albicans_SC5314:1041023-1041778W, translated using codon table 12 (251 amino acids) Uncharacterized ORF; Ribosomal protein S3; Hog1p-, Hap43p-induced; genes encoding cytoplasmic ribosomal subunits, translation factors, tRNA synthetases are downregulated upon phagocytosis by murine macrophage; present in exponential and stationary phase cells	2	4
C3_02490C_A	orf19.1672	COP1	orf19.1672 CGDID:CAL0000105 COORDS:Ca21chr3_C_albicans_SC5314:375910-372245C, translated using codon table 12 (1221 amino acids) Uncharacterized ORF; Ortholog(s) have ubiquitin binding activity, role in ER to Golgi vesicle-mediated transport, retrograde vesicle-mediated transport, Golgi to ER and COPI vesicle coat localization	2	3
C2_04620W_A	orf19.3013	CDC12	CDC12 CGDID:CAL0001344 COORDS:Ca21chr1_C_albicans_SC5314:673909-672554C, translated using codon table 12 (397 amino acids) Verified ORF; Septin; essential for viability; forms ring at sites of cell division and also forms filaments in mature chlamydospore; filamentous growth induced; regulated by Nrg1p, Tup1p, tyrosol and cell density	3	3
C1_04130W_A	orf19.3349	RPB140	orf19.3349 CGDID:CAL0004145 COORDS:Ca21chr1_C_albicans_SC5314:323385-319681C, translated using codon table 12 (1234 amino acids) Verified ORF; Putative RNA polymerase II subunit B150; heterozygous null mutant exhibits resistance to parnafungin in the C. albicans fitness test	3	3
C2_07100W_A	orf19.3350	MRP20	MRP20 CGDID:CAL0004150 COORDS:Ca21chr1_C_albicans_SC5314:323666-324547W, translated using codon table 12 (293 amino acids) Uncharacterized ORF; Component of mitochondrial ribosome; decreased expression in hyphae compared to yeast-form cells	2	3
CR_04140W_A	orf19.3467	SEC27	orf19.3467 CGDID:CAL0005039 COORDS:Ca21chr6_C_albicans_SC5314:470604-467785C, translated using codon table 12 (939 amino acids) Uncharacterized ORF; Ortholog(s) have ubiquitin binding activity and role in ER to Golgi vesicle-mediated transport, late endosome to vacuole transport via multivesicular body sorting pathway, retrograde vesicle-mediated transport, Golgi to ER	3	3
CR_04810W_A	orf19.3541	ERF1	ERF1 CGDID:CAL0005902 COORDS:Ca21chr2_C_albicans_SC5314:1056790-1055480C, translated using codon table 12 (436 amino acids) Uncharacterized ORF; Putative translation release factor 1, which interacts with stop codons and promotes release of nascent peptides from ribosomes; Hap43p-induced gene	3	3
C1_12280C_A	orf19.3810	MTD1	orf19.3810 CGDID:CAL0001938 COORDS:Ca21chr4_C_albicans_SC5314:1011783-1012754W, translated using codon table 12 (323 amino acids) Uncharacterized ORF; Ortholog(s) have methylenetetrahydrofolate dehydrogenase (NAD+) activity, role in folic acid-containing compound biosynthetic process, one-carbon metabolic process, purine nucleobase biosynthetic process and cytosol, nucleus localization	2	3
C1_04600C_A	orf19.4091	MED18	MED18 CGDID:CAL0004965 COORDS:Ca21chr2_C_albicans_SC5314:1899344-1900399W, translated using codon table 12 (351 amino acids) Uncharacterized ORF; RNA polymerase II mediator complex subunit	3	3
C4_06870W_A	orf19.4093	PES1	PES1 CGDID:CAL0004971 COORDS:Ca21chr2_C_albicans_SC5314:1902937-1901174C, translated using codon table 12 (587 amino acids) Verified ORF; Pescadillo homolog required for yeast cell growth, lateral yeast growth on filamentous cells and virulence in mice; hyphal cells grow normally in mutant; mutation confers hypersensitivity to 5-fluorocytosine, 5-fluorouracil, tubercidin	2	3
C1_02460W_A	orf19.4261	TIF5	TIF5 CGDID:CAL0000279 COORDS:Ca21chr5_C_albicans_SC5314:556500-555238C, translated using codon table 12 (420 amino acids) Uncharacterized ORF; Putative translation initiation factor; genes encoding ribosomal subunits, translation factors, and tRNA synthetases are downregulated upon phagocytosis by murine macrophage	3	3
C4_00660W_A	orf19.4495	NDH51	NDH51 CGDID:CAL0002040 COORDS:Ca21chr2_C_albicans_SC5314:954019-952547C, translated using codon table 12 (490 amino acids) Verified ORF; Subunit of nicotinamide adenine dinucleotide dehydrogenase complex I, of the mitochondrial electron transport chain; required for wild-type filamentous growth; alkaline downregulated; Hap43p-repressed	3	3
C1_03210C_A	orf19.501	NOP2	orf19.501 CGDID:CAL0000046 COORDS:Ca21chrR_C_albicans_SC5314:932645-934501W, translated using codon table 12 (618 amino acids) Uncharacterized ORF; Ortholog(s) have nucleus, preribosome, large subunit precursor localization	3	3
CR_08950W_A	orf19.5025	MET3	MET3 CGDID:CAL0001619 COORDS:Ca21chr1_C_albicans_SC5314:3051624-3053207W, translated using codon table 12 (527 amino acids) Uncharacterized ORF; ATP sulfurlyase; role in sulfate assimilation; repressed by Met or Cys, Sfu1p, or in fluconazole-resistant isolate; strongly induced on biofilm formation, even in presence of Met and Cys; Hog1p-, caspofungin-, white phase-induced	2	3
C3_01550C_A	orf19.5235		orf19.5235 CGDID:CAL0003540 COORDS:Ca21chr1_C_albicans_SC5314:2680237-2679539C, translated using codon table 12 (232 amino acids) Uncharacterized ORF; Hap43p-induced gene; not essential for viability; protein level decreases in stationary phase cultures	2	3
CR_00540C_A	orf19.5281	SCP160	orf19.5281 CGDID:CAL0003641 COORDS:Ca21chr1_C_albicans_SC5314:2595379-2599041W, translated using codon table 12 (1220 amino acids) Uncharacterized ORF; Ortholog(s) have G-protein alpha-subunit binding, RNA binding activity	2	3
C1_12030W_A	orf19.5440	RPT2	RPT2 CGDID:CAL0005257 COORDS:Ca21chr3_C_albicans_SC5314:39195-40592W, translated using codon table 12 (465 amino acids) Uncharacterized ORF; Putative ATPase of the 19S regulatory particle of the 26S proteasome; oxidative stress-induced via Cap1p	2	3
C2_03960W_A	orf19.6317	ADE6	ADE6 CGDID:CAL0001264 COORDS:Ca21chrR_C_albicans_SC5314:1031590-1027478C, translated using codon table 12 (1370 amino acids) Uncharacterized ORF; 5-Phosphoribosylformyl glycinamidine synthetase, enzyme of adenine biosynthesis; not induced in GCN response, in contrast to the S. cerevisiae ortholog; protein only detected in stationary phase yeast-form cultures	3	3
C5_02490C_A	orf19.7203	MRP7	orf19.7203 CGDID:CAL0003737 COORDS:Ca21chr7_C_albicans_SC5314:840872-842041W, translated using codon table 12 (389 amino acids) Uncharacterized ORF; Ortholog(s) have structural constituent of ribosome activity and mitochondrial large ribosomal subunit localization	3	3
C1_13870W_A	orf19.7264	RPN11	orf19.7264 CGDID:CAL0003932 COORDS:Ca21chr1_C_albicans_SC5314:3174695-3175633W, translated using codon table 12 (312 amino acids) Uncharacterized ORF; Ortholog(s) have ubiquitin-specific protease activity and role in mitochondrial fission, peroxisome fission, proteasomal ubiquitin-dependent protein catabolic process, protein deubiquitination	2	3
C7_03790W_A	orf19.7269	PAA11	orf19.7269 CGDID:CAL0003938 COORDS:Ca21chr1_C_albicans_SC5314:3178260-3177598C, translated using codon table 12 (220 amino acids) Uncharacterized ORF; Ortholog(s) have aralkylamine N-acetyltransferase activity, diamine N-acetyltransferase activity, role in chromatin organization and cytoplasm localization	3	3
C4_00510C_A	orf19.7481	MDH1	MDH1 CGDID:CAL0005697 COORDS:Ca21chrR_C_albicans_SC5314:128189-127176C, translated using codon table 12 (337 amino acids) Uncharacterized ORF; Malate dehydrogenase, mitochondrial; transcription regulated by Mig1p, Tup1p, white-opaque switching; induced in high iron, biofilm; regulated upon phagocytosis; antigenic during murine and human infection	2	3
C4_02970C_A	orf19.6265.1	RPS14B	RPS14B CGDID:CAF0007074 COORDS:Ca21chr1_C_albicans_SC5314:1376741-1375913C, translated using codon table 12 (132 amino acids) Uncharacterized ORF; Putative ribosomal protein; genes encoding cytoplasmic ribosomal subunits, translation factors, and tRNA synthetases are downregulated upon phagocytosis by murine macrophage; transcription is positively regulated by Tbf1p	2	3
C2_03990W_A	orf19.3761	GCA1	GCA1 CGDID:CAL0005531 COORDS:Ca21chr1_C_albicans_SC5314:2271539-2274379W, translated using codon table 12 (946 amino acids) Verified ORF; Predicted extracellular or plasma membrane-associated glucoamylase; promotes biofilm matrix formation; possible adhesin; gene transcribed during rat oral infection; transcription regulated by carbohydrates, pH, galactose; biofilm-induced	1	3
C4_01270W_A	orf19.5871	SNF5	SNF5 CGDID:CAL0002429 COORDS:Ca21chr3_C_albicans_SC5314:893060-890970C, translated using codon table 12 (696 amino acids) Verified ORF; SWI/SNF chromatin remodeling complex subunit involved in transcriptional regulation; mutants have defects in silicone adherence, biofilm formation, hyphal morphogenesis, cell wall defects; increased cell aggregation during yeast form growth	2	2
C2_03930C_A	orf19.1052	HTB2	orf19.1052 CGDID:CAL0001185 COORDS:Ca21chr1_C_albicans_SC5314:872008-872400W, translated using codon table 12 (130 amino acids) Verified ORF; Predicted histone H2B; Hap43p-induced gene	2	2
C3_01720C_A	orf19.1299	RPN6	RPN6 CGDID:CAL0003109 COORDS:Ca21chr4_C_albicans_SC5314:802437-803744W, translated using codon table 12 (435 amino acids) Uncharacterized ORF; Putative 26S proteasome subunit; Hap43p-induced gene; regulated by Gcn2p and Gcn4p	2	2
C1_01600W_A	orf19.1494	RAD23	RAD23 CGDID:CAL0004779 COORDS:Ca21chr2_C_albicans_SC5314:341240-342678W, translated using codon table 12 (417 amino acids) Uncharacterized ORF; Ortholog(s) have damaged DNA binding, peptide-N4-(N-acetyl-beta-glucosaminyl)asparagine amidase activity, protein binding, bridging, ubiquitin binding activity	2	2
CR_05790C_A	orf19.1517	ARO3	ARO3 CGDID:CAL0005414 COORDS:Ca21chr2_C_albicans_SC5314:392667-393895W, translated using codon table 12 (371 amino acids) Verified ORF; 3-deoxy-D-arabinoheptulosonate-7-phosphate synthase; aromatic amino acid biosynthesis; GCN-regulated; feedback-inhibited by phenylalanine if expressed in S. cerevisiae; Aro3p and Aro4p catalyze same reaction; decreased in stationary phase	2	2
C6_02260C_A	orf19.1578	RRP5	orf19.1578 CGDID:CAL0005606 COORDS:Ca21chr2_C_albicans_SC5314:509452-514620W, translated using codon table 12 (1722 amino acids) Uncharacterized ORF; Hap43p-induced gene	2	2
C1_13050W_A	orf19.1626	DYS1	orf19.1626 CGDID:CAL0006376 COORDS:Ca21chr3_C_albicans_SC5314:473523-472384C, translated using codon table 12 (379 amino acids) Uncharacterized ORF; Ortholog(s) have transferase activity, transferring alkyl or aryl (other than methyl) groups activity, role in peptidyl-lysine modification to hypusine and cytosol, nucleus localization	2	2
C2_02030W_A	orf19.1993	RPN9	orf19.1993 CGDID:CAL0002740 COORDS:Ca21chr2_C_albicans_SC5314:226014-227255W, translated using codon table 12 (413 amino acids) Uncharacterized ORF; Ortholog(s) have structural molecule activity, role in proteasome assembly, ubiquitin-dependent protein catabolic process and proteasome regulatory particle, lid subcomplex, proteasome storage granule localization	2	2
CR_04380C_A	orf19.239	STH1	orf19.239 CGDID:CAL0003962 COORDS:Ca21chr3_C_albicans_SC5314:546179-542268C, translated using codon table 12 (1303 amino acids) Uncharacterized ORF; Putative ATP-dependent helicase; induced by nitric oxide	2	2
C2_09140C_A	orf19.2795	LHP1	orf19.2795 CGDID:CAL0004304 COORDS:Ca21chr1_C_albicans_SC5314:1624898-1623924C, translated using codon table 12 (324 amino acids) Uncharacterized ORF; Ortholog(s) have tRNA binding activity, role in regulation of ascospore formation, regulation of conjugation with cellular fusion, tRNA 3'-trailer cleavage and nucleolus, nucleoplasm localization	2	2
C1_07140C_A	orf19.3040	EHT1	EHT1 CGDID:CAL0001403 COORDS:Ca21chr1_C_albicans_SC5314:713038-714315W, translated using codon table 12 (425 amino acids) Uncharacterized ORF; Protein similar to <i>S. cerevisiae</i> Eht1p; transcription is induced in response to alpha pheromone in SpiderM medium; regulated by Sef1p-, Sfu1p-, and Hap43p	2	2
CR_00490W_A	orf19.3058	COQ6	orf19.3058 CGDID:CAL0001438 COORDS:Ca21chr1_C_albicans_SC5314:746407-744965C, translated using codon table 12 (480 amino acids) Uncharacterized ORF; Ortholog(s) have role in ubiquinone biosynthetic process and mitochondrial inner membrane localization	2	2
C4_06030W_A	orf19.3168	RPN8	RPN8 CGDID:CAL0002371 COORDS:Ca21chr5_C_albicans_SC5314:455238-456230W, translated using codon table 12 (330 amino acids) Verified ORF; Putative regulatory subunit of the 26S proteasome; mutation confers hypersensitivity to amphotericin B; transcription is regulated by Mig1p; regulated by Gcn2p and Gcn4p	2	2
C4_04530C_A	orf19.3268	TMA19	TMA19 CGDID:CAL0003369 COORDS:Ca21chrR_C_albicans_SC5314:198468-197965C, translated using codon table 12 (167 amino acids) Uncharacterized ORF; Cell wall protein, ortholog of S. cerevisiae Tma19p (Ykl065cp)	2	2
C1_06450C_A	orf19.3480	RSM23	orf19.3480 CGDID:CAL0005082 COORDS:Ca21chr6_C_albicans_SC5314:495792-494341C, translated using codon table 12 (483 amino acids) Uncharacterized ORF; Ortholog(s) have structural constituent of ribosome activity and mitochondrial small ribosomal subunit localization	2	2
C1_08600C_A	orf19.3686	ATP12	orf19.3686 CGDID:CAL0000469 COORDS:Ca21chr1_C_albicans_SC5314:483625-482414C, translated using codon table 12 (403 amino acids) Uncharacterized ORF; Ortholog(s) have protein domain specific binding activity, role in mitochondrial proton-transporting ATP synthase complex assembly and mitochondrion localization	2	2
C5_04810W_A	orf19.3867	RPL7	RPL7 CGDID:CAL0002123 COORDS:Ca21chrR_C_albicans_SC5314:1308722-1309609W, translated using codon table 12 (295 amino acids) Uncharacterized ORF; Ribosomal protein L7; genes encoding cytoplasmic ribosomal subunits, translation factors, tRNA synthetases are downregulated upon phagocytosis by murine macrophages; Hap43p-induced; biofilm-induced	2	2
C1_13700W_A	orf19.3955	MES1	MES1 CGDID:CAL0003012 COORDS:Ca21chr5_C_albicans_SC5314:1022448-1020202C, translated using codon table 12 (748 amino acids) Uncharacterized ORF; Cytoplasmic methionyl-tRNA synthetase; zinc-binding motif; ribosomal subunits, translation factors, tRNA synthetases are downregulated upon phagocytosis by murine macrophage; protein present in exponential and stationary phase yeast	2	2
C2_03270W_A	orf19.3957	FOL2	orf19.3957 CGDID:CAL0003014 COORDS:Ca21chr5_C_albicans_SC5314:1025233-1024403C, translated using codon table 12 (276 amino acids) Uncharacterized ORF; Ortholog(s) have GTP cyclohydrolase I activity, role in folic acid-containing compound biosynthetic process and cytosol, nucleus localization	2	2
C1_03550C_A	orf19.4076	MET10	MET10 CGDID:CAL0004909 COORDS:Ca21chr2_C_albicans_SC5314:1875991-1872707C, translated using codon table 12 (1094 amino acids) Uncharacterized ORF; Sulfite reductase; role in sulfur amino acid metabolism; biofilm-induced expression; upregulated in the presence of human whole blood or polymorphonuclear (PMN) cells; Hog1p-induced; possibly adherence-induced	2	2
C4_04720W_A	orf19.4176	MRPS17	orf19.4176 CGDID:CAL0005820 COORDS:Ca21chr4_C_albicans_SC5314:112699-113439W, translated using codon table 12 (246 amino acids) Uncharacterized ORF; Ortholog(s) have structural constituent of ribosome activity and mitochondrial small ribosomal subunit localization	2	2
C2_09320C_A	orf19.4191	RLP24	RLP24 CGDID:CAL0005882 COORDS:Ca21chr4_C_albicans_SC5314:90017-89388C, translated using codon table 12 (209 amino acids) Verified ORF; Putative ribosomal protein; Hap43p-induced; essential gene; heterozygous mutation confers hypersensitivity to 5-fluorocytosine (5-FC), 5-fluorouracil (5-FU), and tubercidin (7-deazaadenosine); biofilm-induced	2	2
CR_04740C_A	orf19.4413	CMD1	CMD1 CGDID:CAL0001750 COORDS:Ca21chr4_C_albicans_SC5314:1338201-1338872W, translated using codon table 12 (149 amino acids) Verified ORF; Calmodulin; calmodulin inhibitors cause a defect in hyphal growth; not transcriptionally regulated by yeast-hyphal transition; mutation confers hypersensitivity to cytochalasin D and high concentrations of tunicamycin; gene has intron	2	2
C1_03790C_A	orf19.4560	BFR1	BFR1 CGDID:CAL0002819 COORDS:Ca21chr4_C_albicans_SC5314:449240-447852C, translated using codon table 12 (462 amino acids) Uncharacterized ORF; Protein involved in the maintenance of normal ploidy; S. cerevisiae ortholog cofers Brefeldin A resistance; stationary phase enriched protein	2	2
C2_08780W_A	orf19.4732	SEC24	SEC24 CGDID:CAL0004422 COORDS:Ca21chr1_C_albicans_SC5314:1907202-1904416C, translated using codon table 12 (928 amino acids) Uncharacterized ORF; Protein with a possible role in ER to Golgi transport; induced upon yeast-hyphal switch; sumoylation target	2	2
CR_04340W_A	orf19.498	NAM9	orf19.498 CGDID:CAL0005880 COORDS:Ca21chrR_C_albicans_SC5314:928322-929707W, translated using codon table 12 (461 amino acids) Uncharacterized ORF; Putative mitochondrial ribosomal component of the small subunit; possibly an essential gene, disruptants not obtained by UAU1 method	2	2
C4_06570C_A	orf19.5263	SER33	SER33 CGDID:CAL0003590 COORDS:Ca21chr1_C_albicans_SC5314:2633019-2634410W, translated using codon table 12 (463 amino acids) Uncharacterized ORF; Predicted enzyme of amino acid biosynthesis; Gcn4p-regulated; upregulated in biofilm; protein present in exponential and stationary growth phase yeast cultures; S. cerevisiae ortholog is Gcn4p regulated	2	2
C7_00440C_A	orf19.528	SEC26	SEC26 CGDID:CAL0000129 COORDS:Ca21chrR_C_albicans_SC5314:973196-970338C, translated using codon table 12 (952 amino acids) Verified ORF; Secretory vesicles coatomer complex protein	2	2
C2_06640C_A	orf19.5645	MET15	MET15 CGDID:CAL0000641 COORDS:Ca21chr4_C_albicans_SC5314:31982-30660C, translated using codon table 12 (440 amino acids) Verified ORF; O-acetylhomoserine O-acetylserine sulfhydrylase; involved in sulfur amino acid biosynthesis; immunogenic; Hog1p, biofilm, possibly adherence-induced; brown colony color of homozygous mutant in Pb(2+) medium is visual selection marker	2	2
C6_02370C_A	orf19.6853		orf19.6853 CGDID:CAL0005794 COORDS:Ca21chr1_C_albicans_SC5314:948645-947608C, translated using codon table 12 (345 amino acids) Uncharacterized ORF; Ortholog of <i>C. parapsilosis CDC317</i> : CPAR2_105350, <i>Candida tenuis NRRL Y-1498</i> : CANTEDRAFT_114893, <i>Debaryomyces hansenii CBS767</i> : DEHA2D13376g and <i>Candida dubliniensis CD36 </i> : CD36_04350	2	2
CR_04000W_A	orf19.7076	GBP2	GBP2 CGDID:CAL0002144 COORDS:Ca21chr7_C_albicans_SC5314:74332-72658C, translated using codon table 12 (436 amino acids) Uncharacterized ORF; Putative single-strand telomeric DNA-binding protein; protein level decreases in stationary phase cultures	2	2
C3_00290W_A	orf19.7292	ARP2	ARP2 CGDID:CAL0004013 COORDS:Ca21chrR_C_albicans_SC5314:1915605-1916846W, translated using codon table 12 (391 amino acids) Verified ORF; Putative component of the Arp2/3 complex; required for virulence, hyphal growth, and cell wall and cytoskeleton organization, but not for endocytosis; mutation confers hypersensitivity to cytochalasin D; regulated by Gcn2p and Gcn4p	2	2
C3_04290C_A	orf19.7424	NSA2	NSA2 CGDID:CAL0005489 COORDS:Ca21chr3_C_albicans_SC5314:1457022-1457807W, translated using codon table 12 (261 amino acids) Uncharacterized ORF; Putative protein constituent of 66S pre-ribosomal particles; Hap43p-induced gene; decreased expression in response to prostaglandins	2	2
C1_14110C_A	orf19.7485	MRPL9	orf19.7485 CGDID:CAL0005707 COORDS:Ca21chrR_C_albicans_SC5314:119377-120258W, translated using codon table 12 (293 amino acids) Uncharacterized ORF; Putative mitochondrial ribosomal protein of the large subunit; Hap43p-repressed gene; ortholog of S. cerevisiae MRPL9	2	2
C2_01320W_A	orf19.7655	RPO21	RPO21 CGDID:CAL0000919 COORDS:Ca21chrR_C_albicans_SC5314:2260510-2265696W, translated using codon table 12 (1728 amino acids) Verified ORF; Protein similar to S. cerevisiae Rpo21p, RNA polymerase II; transposon mutation affects filamentous growth	2	2
C1_11860W_A	orf19.825	GCD7	GCD7 CGDID:CAL0002680 COORDS:Ca21chr2_C_albicans_SC5314:836207-837304W, translated using codon table 12 (365 amino acids) Uncharacterized ORF; Putative translation initiator; downregulated in the presence of human whole blood or polymorphonuclear (PMN) cells	2	2
C3_02470C_A	orf19.236	RPL9B	RPL9B CGDID:CAL0003957 COORDS:Ca21chr3_C_albicans_SC5314:539504-538929C, translated using codon table 12 (191 amino acids) Uncharacterized ORF; Ribosomal protein L9; downregulated upon phagocytosis by murine macrophages; repressed by nitric oxide; protein levels decrease in stationary phase; Hap43p-induced	2	2
C6_01170W_A	orf19.3642	SUN41	SUN41 CGDID:CAL0000399 COORDS:Ca21chr6_C_albicans_SC5314:158331-159587W, translated using codon table 12 (418 amino acids) Verified ORF; Cell wall glycosidase involved in biofilm formation and cell separation; possibly secreted; hypoxia and hyphal induced; caspofungin repressed; Efg1p, Cph1p regulated; O-glycosylation, potential Kex2p substrate; 9 5' E-boxes; 5'-UTR intron;	2	2
C2_05100C_A	orf19.3829	PHR1	PHR1 CGDID:CAL0002002 COORDS:Ca21chr4_C_albicans_SC5314:972261-970615C, translated using codon table 12 (548 amino acids) Verified ORF; Glycosidase of cell surface; may act on cell-wall beta-1,3-glucan prior to beta-1,6-glucan linkage; E169 and E270 at active site; role in systemic but not vaginal virulence (neutral, not low pH); high pH or filamentation induced	2	2
C1_08740C_A	orf19.407	MET10	MET10 CGDID:CAL0004909 COORDS:Ca21chr2_C_albicans_SC5314:1875991-1872707C, translated using codon table 12 (1094 amino acids) Uncharacterized ORF; Sulfite reductase; role in sulfur amino acid metabolism; biofilm-induced expression; upregulated in the presence of human whole blood or polymorphonuclear (PMN) cells; Hog1p-induced; possibly adherence-induced	2	2
C1_02290C_A	orf19.4451	RIA1	RIA1 CGDID:CAL0001869 COORDS:Ca21chr1_C_albicans_SC5314:1534645-1531511C, translated using codon table 12 (1044 amino acids) Uncharacterized ORF; Putative translation elongation factor; genes encoding ribosomal subunits, translation factors, and tRNA synthetases are downregulated upon phagocytosis by murine macrophage	2	2
C1_04180W_A	orf19.395	ENO1	ENO1 CGDID:CAL0004953 COORDS:Ca21chr1_C_albicans_SC5314:1865548-1864226C, translated using codon table 12 (440 amino acids) Verified ORF; Enolase, enzyme of glycolysis and gluconeogenesis; major cell-surface antigen; binds host plasmin/plasminogen; immunoprotective; phagocytosis, biofilm and planktonic growth-induced; farnesol-downregulated; possibly essential; Hap43p-induced	2	2
C1_12550C_A	orf19.3575	CDC19	CDC19 CGDID:CAL0005977 COORDS:Ca21chr2_C_albicans_SC5314:1118746-1120260W, translated using codon table 12 (504 amino acids) Verified ORF; Pyruvate kinase; on yeast cell surface; Gcn4p, Hog1p, GlcNAc regulated; induced on polystyrene adherence; downregulated by phagocytosis, farnesol treatment; mutation affects filamentation; stationary phase enriched; biofilm, Hap43p-induced	2	2
C6_02070C_A	orf19.831	SNF6	orf19.831 CGDID:CAL0002711 COORDS:Ca21chr2_C_albicans_SC5314:824594-823077C, translated using codon table 12 (505 amino acids) Uncharacterized ORF; Ortholog of <i>C. parapsilosis CDC317</i> : CPAR2_211360, <i>Candida tenuis NRRL Y-1498</i> : CANTEDRAFT_115359, <i>Debaryomyces hansenii CBS767</i> : DEHA2D06886g and <i>Candida dubliniensis CD36 </i> : CD36_18570	2	2
C1_10290W_A	orf19.4899	GCA1	GCA1 CGDID:CAL0005531 COORDS:Ca21chr1_C_albicans_SC5314:2271539-2274379W, translated using codon table 12 (946 amino acids) Verified ORF; Predicted extracellular or plasma membrane-associated glucoamylase; promotes biofilm matrix formation; possible adhesin; gene transcribed during rat oral infection; transcription regulated by carbohydrates, pH, galactose; biofilm-induced	1	3
C2_06810C_A	orf19.2232	RPL11	RPL11 CGDID:CAL0006240 COORDS:Ca21chr2_C_albicans_SC5314:1396519-1395602C, translated using codon table 12 (174 amino acids) Uncharacterized ORF; Ribosomal protein; genes encoding cytoplasmic ribosomal subunits, translation factors, tRNA synthetases are downregulated upon phagocytosis by murine macrophage; colony morphology-related gene regulation by Ssn6p; Hap43p-induced	1	2
C7_01250W_A	orf19.6906	ASC1	ASC1 CGDID:CAL0000124 COORDS:Ca21chr7_C_albicans_SC5314:257914-259126W, translated using codon table 12 (317 amino acids) Verified ORF; 40S ribosomal subunit similar to G-beta subunits; required for filamentous growth in glucose or nitrogen starvation; required for virulence in mice; snoRNA snR24 encoded in ASC1 intron; levels decrease in stationary phase; GlcNAc-induced	1	2
C5_00590W_A	orf19.930	PET9	PET9 CGDID:CAL0003655 COORDS:Ca21chr5_C_albicans_SC5314:134740-135645W, translated using codon table 12 (301 amino acids) Verified ORF; Mitochondrial ADP/ATP carrier protein involved in ATP biosynthesis; possible lipid raft component; 3 predicted transmembrane helices; flucytosine induced; ketoconazole-induced; downregulated by Efg1p	1	3
CR_07200W_A	orf19.6152	uncaracterized	orf19.6152 CGDID:CAL0006044 COORDS:Ca21chrR_C_albicans_SC5314:1569226-1570809W, translated using codon table 12 (527 amino acids) Uncharacterized ORF; Ortholog of <i>C. parapsilosis CDC317</i> : CPAR2_205930, <i>Candida tenuis NRRL Y-1498</i> : CANTEDRAFT_115846, <i>Debaryomyces hansenii CBS767</i> : DEHA2E06072g and <i>Candida dubliniensis CD36 </i> : CD36_32830	1	2
C1_03310W_A	orf19.3027	arp7	orf19.3027 CGDID:CAL0001370 COORDS:Ca21chr1_C_albicans_SC5314:690551-691687W, translated using codon table 12 (378 amino acids) Uncharacterized ORF; Ortholog(s) have DNA translocase activity	1	2
