# Supplementary material for: The Genomic Landscape of the Fungus-Specific SWI/SNF Complex Subunit, Snf6, in Candida albicans
Source: mSphere. 2017 Nov 15;2(6):e00497-17. doi: 10.1128/mSphere.00497-17 (PMC5687922; doi:10.1128/mSphere.00497-17)
Supplement: TABLE S2 [file sph006172405st2.xlsx]

## Sheet: Legend
Table S2
List of gene promoters bound by Snf6 under yeast-promoting conditions (YPD, 30°C)

## Sheet: Snf6 promoter targets
Replicate 1				Replicate 2				Combined replicate
orf19.4309 -1.9004				orf19.4309 -1.9004				orf19.1042
orf19.4311 -1.9004				orf19.4311 -1.9004				orf19.1066
orf19.1585 -1.6558				orf19.1585 -1.6558				orf19.1168
orf19.610 -1.6340				orf19.610 -1.6340				orf19.1286
orf19.1353 -1.5379				orf19.1353 -1.5379				orf19.1563
orf19.1354 -1.5379				orf19.1354 -1.5379				orf19.1614
orf19.2529.1 -1.5144				orf19.2529.1 -1.5144				orf19.1659
orf19.1769 -1.4608				orf19.1769 -1.4608				orf19.1700
orf19.1770 -1.4608				orf19.1770 -1.4608				orf19.1736
orf19.2332 -1.4526				orf19.2332 -1.4526				orf19.1737
orf19.3672 -1.4363				orf19.3672 -1.4363				orf19.1867
orf19.4941 -1.3938				orf19.4941 -1.3938				orf19.2175
orf19.4942 -1.3938				orf19.4942 -1.3938				orf19.2178.1
orf19.7152 -1.3671				orf19.7152 -1.3671				orf19.2434
orf19.1867 -1.3575				orf19.1867 -1.3575				orf19.2723
orf19.1868 -1.3575				orf19.1868 -1.3575				orf19.2791
orf19.5079 -1.3251				orf19.5079 -1.3251				orf19.2803
orf19.2434 -1.3192				orf19.2434 -1.3192				orf19.2875
orf19.3997 -1.2962				orf19.3997 -1.2962				orf19.2877
orf19.542 -1.2798				orf19.542 -1.2798				orf19.2943.5
orf19.395 -1.2684				orf19.395 -1.2684				orf19.3261
orf19.396 -1.2684				orf19.396 -1.2684				orf19.333
orf19.398 -1.2684				orf19.398 -1.2684				orf19.3447
orf19.251 -1.2502				orf19.251 -1.2502				orf19.3521
orf19.54 -1.2253				orf19.54 -1.2253				orf19.3577
orf19.6897 -1.2217				orf19.6897 -1.2217				orf19.3690.2
orf19.1066 -1.2174				orf19.1066 -1.2174				orf19.3691
orf19.3967 -1.1874				orf19.3967 -1.1874				orf19.3799
orf19.1756 -1.1791				orf19.1756 -1.1791				orf19.3862
orf19.1048 -1.1704				orf19.1048 -1.1704				orf19.395
orf19.3430 -1.1695				orf19.3430 -1.1695				orf19.3984
orf19.6813 -1.1455				orf19.6813 -1.1455				orf19.4045
orf19.6814 -1.1455				orf19.6814 -1.1455				orf19.4077
orf19.6816 -1.1455				orf19.6816 -1.1455				orf19.4081
orf19.3574 -1.1401				orf19.3574 -1.1401				orf19.411
orf19.3575 -1.1401				orf19.3575 -1.1401				orf19.4358
orf19.6996 -1.1347				orf19.6996 -1.1347				orf19.4477
orf19.2723 -1.1243				orf19.2723 -1.1243				orf19.4716
orf19.5114.1 -1.1129				orf19.5114.1 -1.1129				orf19.4818
orf19.5114 -1.1129				orf19.5114 -1.1129				orf19.4857
orf19.4980 -1.0656				orf19.4980 -1.0656				orf19.4858
orf19.7150 -1.0656				orf19.7150 -1.0656				orf19.4908
orf19.6937 -1.0088				orf19.6937 -1.0088				orf19.4949
orf19.2875 -1.0079				orf19.2875 -1.0079				orf19.4952
orf19.2876 -1.0079				orf19.2876 -1.0079				orf19.5022
orf19.2877 -1.0079				orf19.2877 -1.0079				orf19.5117
orf19.6391 -0.9902				orf19.6391 -0.9902				orf19.5136
orf19.3360 -0.9546				orf19.3360 -0.9546				orf19.5228
orf19.1240 -0.9336				orf19.1240 -0.9336				orf19.5612
orf19.2661 -0.9328				orf19.2661 -0.9328				orf19.5741
orf19.1027 -0.9284				orf19.1027 -0.9284				orf19.5749
orf19.7561 -0.9237				orf19.7561 -0.9237				orf19.5811
orf19.3861 -0.9126				orf19.3861 -0.9126				orf19.5817
orf19.3862 -0.9126				orf19.3862 -0.9126				orf19.5844
orf19.6000 -0.8977				orf19.6000 -0.8977				orf19.5858
orf19.4961 -0.8806				orf19.4961 -0.8806				orf19.5902
orf19.4784 -0.8718				orf19.4784 -0.8718				orf19.5911
orf19.2620 -0.8638				orf19.2620 -0.8638				orf19.5953
orf19.6116 -0.8638				orf19.6116 -0.8638				orf19.6124
orf19.1358 -0.8602				orf19.1358 -0.8602				orf19.6126
orf19.6798 -0.8538				orf19.6798 -0.8538				orf19.6190
orf19.3674 -0.8336				orf19.3674 -0.8336				orf19.6213
orf19.3675 -0.8336				orf19.3675 -0.8336				orf19.6259
orf19.646 -0.8286				orf19.646 -0.8286				orf19.6456
orf19.6659 -0.8209				orf19.6659 -0.8209				orf19.6515
orf19.4320 -0.8206				orf19.4320 -0.8206				orf19.6540
orf19.6745 -0.8183				orf19.6745 -0.8183				orf19.6559
orf19.5854 -0.8180				orf19.5854 -0.8180				orf19.6585
orf19.5334 -0.8095				orf19.5334 -0.8095				orf19.6586
orf19.3707 -0.8094				orf19.3707 -0.8094				orf19.6626
orf19.900 -0.8031				orf19.900 -0.8031				orf19.6630
orf19.903 -0.8031				orf19.903 -0.8031				orf19.669
orf19.3618 -0.8030				orf19.3618 -0.8030				orf19.6744
orf19.3869 -0.8030				orf19.3869 -0.8030				orf19.6757
orf19.7374 -0.7958				orf19.7374 -0.7958				orf19.6791
orf19.450 -0.7853				orf19.450 -0.7853				orf19.6813
orf19.5348 -0.7836				orf19.5348 -0.7836				orf19.7151
orf19.6539 -0.7774				orf19.6539 -0.7774				orf19.7204
orf19.691 -0.7618				orf19.691 -0.7618				orf19.734
orf19.2766 -0.7552				orf19.2766 -0.7552				orf19.7419
orf19.1613 -0.7469				orf19.1613 -0.7469				orf19.7551
orf19.6515 -0.7433				orf19.6515 -0.7433				orf19.7602
orf19.5228 -0.7397				orf19.5228 -0.7397				orf19.787.1
orf19.5118 -0.7355				orf19.5118 -0.7355				orf19.900
orf19.2892 -0.7206				orf19.2892 -0.7206				orf19.1027
orf19.3733 -0.7191				orf19.3733 -0.7191				orf19.1048
orf19.11 -0.7154				orf19.11 -0.7154				orf19.1069
orf19.734 -0.7154				orf19.734 -0.7154				orf19.11
orf19.866 -0.7067				orf19.866 -0.7067				orf19.1105.2
orf19.4342 -0.7066				orf19.4342 -0.7066				orf19.1224
orf19.5289 -0.7016				orf19.5289 -0.7016				orf19.1240
orf19.2308 -0.6989				orf19.2308 -0.6989				orf19.1253
orf19.5626 -0.6969				orf19.5626 -0.6969				orf19.1353
orf19.7306 -0.6963				orf19.7306 -0.6963				orf19.1354
orf19.4476 -0.6961				orf19.4476 -0.6961				orf19.1357
orf19.7164 -0.6864				orf19.7164 -0.6864				orf19.1358
orf19.7166 -0.6864				orf19.7166 -0.6864				orf19.1585
orf19.2765 -0.6863				orf19.2765 -0.6863				orf19.1606
orf19.35 -0.6863				orf19.35 -0.6863				orf19.1613
orf19.4436 -0.6826				orf19.4436 -0.6826				orf19.1675
orf19.5282 -0.6822				orf19.5282 -0.6822				orf19.1756
orf19.4900 -0.6811				orf19.4900 -0.6811				orf19.1769
orf19.1105.2 -0.6762				orf19.1105.2 -0.6762				orf19.1770
orf19.1224 -0.6744				orf19.1224 -0.6744				orf19.1785
orf19.3822 -0.6710				orf19.3822 -0.6710				orf19.1868
orf19.5960 -0.6694				orf19.5960 -0.6694				orf19.200
orf19.6585 -0.6657				orf19.6585 -0.6657				orf19.2173
orf19.3984 -0.6600				orf19.3984 -0.6600				orf19.2192
orf19.6852.1 -0.6495				orf19.6852.1 -0.6495				orf19.2308
orf19.1069 -0.6490				orf19.1069 -0.6490				orf19.2332
orf19.6408 -0.6490				orf19.6408 -0.6490				orf19.251
orf19.6548 -0.6458				orf19.6548 -0.6458				orf19.2529.1
orf19.3433 -0.6448				orf19.3433 -0.6448				orf19.2620
orf19.6881 -0.6406				orf19.6881 -0.6406				orf19.2652
orf19.6882 -0.6406				orf19.6882 -0.6406				orf19.2655
orf19.449 -0.6353				orf19.449 -0.6353				orf19.2661
orf19.4246 -0.6213				orf19.4246 -0.6213				orf19.2765
orf19.2803 -0.6188				orf19.2803 -0.6188				orf19.2766
orf19.6208 -0.6079				orf19.6208 -0.6079				orf19.2841
orf19.5785 -0.6043				orf19.5785 -0.6043				orf19.2876
orf19.93 -0.6043				orf19.93 -0.6043				orf19.2892
orf19.6470 -0.6033				orf19.6470 -0.6033				orf19.3038
orf19.7203 -0.5829				orf19.7203 -0.5829				orf19.3130
orf19.7204 -0.5829				orf19.7204 -0.5829				orf19.3149
orf19.787.1 -0.5813				orf19.787.1 -0.5813				orf19.3337
orf19.4871 -0.5808				orf19.4871 -0.5808				orf19.3360
orf19.913.2 -0.5793				orf19.913.2 -0.5793				orf19.3430
orf19.3448 -0.5788				orf19.3448 -0.5788				orf19.3433
orf19.1253 -0.5755				orf19.1253 -0.5755				orf19.3448
orf19.1042 -0.5724				orf19.1042 -0.5724				orf19.3475
orf19.4305.1 -0.5665				orf19.4305.1 -0.5665				orf19.35
orf19.5917.3 -0.5656				orf19.5917.3 -0.5656				orf19.3574
orf19.4869 -0.5638				orf19.4869 -0.5638				orf19.3575
orf19.822 -0.5614				orf19.822 -0.5614				orf19.3618
orf19.3690.2 -0.5585				orf19.3690.2 -0.5585				orf19.3672
orf19.3691 -0.5585				orf19.3691 -0.5585				orf19.3674
orf19.1785 -0.5521				orf19.1785 -0.5521				orf19.3675
orf19.4885 -0.5475				orf19.4885 -0.5475				orf19.3707
orf19.5032 -0.5470				orf19.5032 -0.5470				orf19.3733
orf19.4952 -0.5465				orf19.4952 -0.5465				orf19.3765
orf19.5037 -0.5438				orf19.5037 -0.5438				orf19.3822
orf19.5038 -0.5438				orf19.5038 -0.5438				orf19.3861
orf19.4949 -0.5402				orf19.4949 -0.5402				orf19.3869
orf19.2173 -0.5381				orf19.2173 -0.5381				orf19.3899
orf19.88 -0.5375				orf19.88 -0.5375				orf19.392
orf19.89 -0.5375				orf19.89 -0.5375				orf19.396
orf19.6586 -0.5358				orf19.6586 -0.5358				orf19.3967
orf19.6311 -0.5329				orf19.6311 -0.5329				orf19.398
orf19.4081 -0.5314				orf19.4081 -0.5314				orf19.3997
orf19.4737 -0.5294				orf19.4737 -0.5294				orf19.4118
orf19.3337 -0.5276				orf19.3337 -0.5276				orf19.4246
orf19.6630 -0.5268				orf19.6630 -0.5268				orf19.4264
orf19.7611 -0.5239				orf19.7611 -0.5239				orf19.4305.1
orf19.5131 -0.5201				orf19.5131 -0.5201				orf19.4309
orf19.670.2 -0.5187				orf19.670.2 -0.5187				orf19.4311
orf19.4444 -0.5145				orf19.4444 -0.5145				orf19.4320
orf19.4908 -0.5142				orf19.4908 -0.5142				orf19.4342
orf19.1700 -0.5088				orf19.1700 -0.5088				orf19.4393
orf19.1357 -0.5070				orf19.1357 -0.5070				orf19.4436
orf19.6540 -0.5067				orf19.6540 -0.5067				orf19.4444
orf19.4118 -0.5050				orf19.4118 -0.5050				orf19.4450.1
orf19.5858 -0.5048				orf19.5858 -0.5048				orf19.4476
orf19.4888 -0.5034				orf19.4888 -0.5034				orf19.449
orf19.831 -0.5028				orf19.831 -0.5028				orf19.450
orf19.6213 -0.5008				orf19.6213 -0.5008				orf19.4527
orf19.2943.5 -0.4991				orf19.2943.5 -0.4991				orf19.4531
orf19.5911 -0.4949				orf19.5911 -0.4949				orf19.4737
orf19.5912 -0.4949				orf19.5912 -0.4949				orf19.4784
orf19.1736 -0.4882				orf19.1736 -0.4882				orf19.4869
orf19.1737 -0.4882				orf19.1737 -0.4882				orf19.4871
orf19.4393 -0.4855				orf19.4393 -0.4855				orf19.4885
orf19.3038 -0.4849				orf19.3038 -0.4849				orf19.4888
orf19.6190 -0.4814				orf19.6190 -0.4814				orf19.4900
orf19.5741 -0.4766				orf19.5741 -0.4766				orf19.4941
orf19.392 -0.4756				orf19.392 -0.4756				orf19.4942
orf19.6744 -0.4697				orf19.6744 -0.4697				orf19.4961
orf19.2652 -0.4693				orf19.2652 -0.4693				orf19.4980
orf19.4477 -0.4688				orf19.4477 -0.4688				orf19.5000
orf19.6276 -0.4681				orf19.6276 -0.4681				orf19.5005
orf19.1606 -0.4663				orf19.1606 -0.4663				orf19.5032
orf19.7372 -0.4650				orf19.7372 -0.4650				orf19.5037
orf19.411 -0.4605				orf19.411 -0.4605				orf19.5038
orf19.2178.1 -0.4590				orf19.2178.1 -0.4590				orf19.5079
orf19.2175 -0.4589				orf19.2175 -0.4589				orf19.5114
orf19.3577 -0.4575				orf19.3577 -0.4575				orf19.5114.1
orf19.3899 -0.4575				orf19.3899 -0.4575				orf19.5118
orf19.675.1 -0.4567				orf19.675.1 -0.4567				orf19.5131
orf19.6124 -0.4560				orf19.6124 -0.4560				orf19.5282
orf19.5520 -0.4535				orf19.5520 -0.4535				orf19.5288
orf19.2791 -0.4524				orf19.2791 -0.4524				orf19.5289
orf19.5817 -0.4508				orf19.5817 -0.4508				orf19.5334
orf19.3475 -0.4497				orf19.3475 -0.4497				orf19.5348
orf19.1675 -0.4479				orf19.1675 -0.4479				orf19.54
orf19.3130 -0.4478				orf19.3130 -0.4478				orf19.542
orf19.5811 -0.4454				orf19.5811 -0.4454				orf19.5520
orf19.4358 -0.4445				orf19.4358 -0.4445				orf19.5626
orf19.6456 -0.4444				orf19.6456 -0.4444				orf19.5785
orf19.6259 -0.4432				orf19.6259 -0.4432				orf19.5854
orf19.6559 -0.4417				orf19.6559 -0.4417				orf19.5912
orf19.1614 -0.4414				orf19.1614 -0.4414				orf19.5917.3
orf19.3447 -0.4405				orf19.3447 -0.4405				orf19.5960
orf19.4857 -0.4358				orf19.4857 -0.4358				orf19.6000
orf19.4858 -0.4358				orf19.4858 -0.4358				orf19.610
orf19.4264 -0.4344				orf19.4264 -0.4344				orf19.6116
orf19.4527 -0.4341				orf19.4527 -0.4341				orf19.6208
orf19.5136 -0.4340				orf19.5136 -0.4340				orf19.6276
orf19.1168 -0.4327				orf19.1168 -0.4327				orf19.6285
orf19.4818 -0.4327				orf19.4818 -0.4327				orf19.6311
orf19.2841 -0.4325				orf19.2841 -0.4325				orf19.6391
orf19.4450.1 -0.4322				orf19.4450.1 -0.4322				orf19.6408
orf19.3799 -0.4299				orf19.3799 -0.4299				orf19.646
orf19.5612 -0.4289				orf19.5612 -0.4289				orf19.6470
orf19.1286 -0.4287				orf19.1286 -0.4287				orf19.6529
orf19.3765 -0.4251				orf19.3765 -0.4251				orf19.6539
orf19.3149 -0.4240				orf19.3149 -0.4240				orf19.6548
orf19.3521 -0.4232				orf19.3521 -0.4232				orf19.6577
orf19.5005 -0.4224				orf19.5005 -0.4224				orf19.6659
orf19.6529 -0.4220				orf19.6529 -0.4220				orf19.670.2
orf19.7151 -0.4219				orf19.7151 -0.4219				orf19.6745
orf19.7551 -0.4213				orf19.7551 -0.4213				orf19.675.1
orf19.5902 -0.4210				orf19.5902 -0.4210				orf19.6798
orf19.6126 -0.4195				orf19.6126 -0.4195				orf19.6814
orf19.6285 -0.4187				orf19.6285 -0.4187				orf19.6816
orf19.6626 -0.4186				orf19.6626 -0.4186				orf19.6852.1
orf19.7602 -0.4182				orf19.7602 -0.4182				orf19.6881
orf19.5022 -0.4179				orf19.5022 -0.4179				orf19.6882
orf19.5288 -0.4170				orf19.5288 -0.4170				orf19.6897
orf19.5117 -0.4156				orf19.5117 -0.4156				orf19.691
orf19.4045 -0.4154				orf19.4045 -0.4154				orf19.6937
orf19.7572 -0.4138				orf19.7572 -0.4138				orf19.6996
orf19.7676 -0.4135				orf19.7676 -0.4135				orf19.7150
orf19.333 -0.4132				orf19.333 -0.4132				orf19.7152
orf19.3261 -0.4126				orf19.3261 -0.4126				orf19.7164
orf19.4531 -0.4126				orf19.4531 -0.4126				orf19.7166
orf19.5844 -0.4115				orf19.5844 -0.4115				orf19.7203
orf19.2655 -0.4114				orf19.2655 -0.4114				orf19.7306
orf19.6577 -0.4065				orf19.6577 -0.4065				orf19.7372
orf19.200 -0.4057				orf19.200 -0.4057				orf19.7374
orf19.1659 -0.4044				orf19.1659 -0.4044				orf19.7561
orf19.5749 -0.4043				orf19.5749 -0.4043				orf19.7572
orf19.669 -0.4043				orf19.669 -0.4043				orf19.7611
orf19.5953 -0.4041				orf19.5953 -0.4041				orf19.7676
orf19.7419 -0.4038				orf19.7419 -0.4038				orf19.822
orf19.5000 -0.4036				orf19.5000 -0.4036				orf19.831
orf19.6757 -0.4031				orf19.6757 -0.4031				orf19.866
orf19.1563 -0.4023				orf19.1563 -0.4023				orf19.88
orf19.2192 -0.4016				orf19.2192 -0.4016				orf19.89
orf19.4716 -0.4010				orf19.4716 -0.4010				orf19.903
orf19.6791 -0.4010				orf19.6791 -0.4010				orf19.913.2
orf19.4077 -0.4008				orf19.4077 -0.4008				orf19.93
								orf19.1061
								orf19.1085
								orf19.1290
								orf19.1308
								orf19.1375
								orf19.1404
								orf19.1439
								orf19.1448.1
								orf19.1449
								orf19.1535
								orf19.1557
								orf19.1618.1
								orf19.1716
								orf19.1730
								orf19.1766
								orf19.1806
								orf19.1813
								orf19.1844
								orf19.1853
								orf19.1994
								orf19.1996
								orf19.215
								orf19.2169
								orf19.220
								orf19.2336
								orf19.2400
								orf19.2401
								orf19.2433
								orf19.2444
								orf19.2458
								orf19.2516
								orf19.2538
								orf19.2540
								orf19.2608
								orf19.2672
								orf19.2790
								orf19.2839
								orf19.2849
								orf19.2883
								orf19.2887
								orf19.2903
								orf19.2928
								orf19.308
								orf19.309
								orf19.3148
								orf19.3153
								orf19.3215
								orf19.3220
								orf19.3391
								orf19.3413
								orf19.3414
								orf19.3423
								orf19.347
								orf19.3476
								orf19.3569
								orf19.3571
								orf19.3605
								orf19.3684
								orf19.3700
								orf19.3934
								orf19.3935
								orf19.397
								orf19.4012
								orf19.4013
								orf19.4014
								orf19.4026
								orf19.4069
								orf19.4255
								orf19.4261
								orf19.4274
								orf19.4290
								orf19.4322
								orf19.4445
								orf19.4461
								orf19.4490
								orf19.4525
								orf19.460
								orf19.4607
								orf19.4617
								orf19.4618
								orf19.4631
								orf19.4632
								orf19.4727
								orf19.4738
								orf19.4769
								orf19.4780
								orf19.4833
								orf19.4921
								orf19.4921.1
								orf19.5031
								orf19.51
								orf19.5147
								orf19.5177
								orf19.5225.2
								orf19.5257
								orf19.5322
								orf19.5323
								orf19.550
								orf19.5502
								orf19.5503
								orf19.5513
								orf19.5525
								orf19.5614
								orf19.5804
								orf19.5826
								orf19.589
								orf19.5978
								orf19.5992
								orf19.6142
								orf19.6146
								orf19.6227
								orf19.6229
								orf19.6232
								orf19.6286
								orf19.6287
								orf19.634
								orf19.6342
								orf19.6348
								orf19.6365
								orf19.647.3
								orf19.6484
								orf19.6491
								orf19.6501
								orf19.6561
								orf19.6578
								orf19.6589
								orf19.6599.1
								orf19.6601.1
								orf19.6607
								orf19.6645
								orf19.6689
								orf19.6734
								orf19.6738
								orf19.6769
								orf19.6782
								orf19.6793
								orf19.6844
								orf19.693
								orf19.6948
								orf19.6980
								orf19.7021
								orf19.7228
								orf19.7250
								orf19.7252
								orf19.7279.1
								orf19.7282
								orf19.7286
								orf19.7329
								orf19.7337
								orf19.7341.1
								orf19.7347
								orf19.7380
								orf19.7389
								orf19.7391
								orf19.7451
								orf19.7546
								orf19.7566
								orf19.7644
								orf19.7657
								orf19.7658
								orf19.7675
								orf19.7678
								orf19.77.1
								orf19.779
								orf19.823
								orf19.852
								orf19.909
								orf19.986

## Sheet: GO analysis 
GO term	Frequency	Gene(s)
biological_process	116 out of 418 genes, 27.8%	C1_11320C_A RSN1 CR_08420W_A C3_02270W_A C6_02330W_A C1_12900W_A C5_03960W_A C1_12740W_A CR_09460C_A C4_06420W_A C2_09110C_A C6_04150W_A C5_05210W_A C1_02270C_A C4_06470W_A C2_03930C_A C2_05390C_A CR_05320C_A C1_12800W_A C1_14370W_A CR_06140W_A C1_13250W_A C1_09540W_A C1_08530W_A C7_03760W_A C6_01560W_A CR_10830C_A C7_02850W_A C1_04590W_A CR_03870W_A CR_09410W_A C1_10190W_A CSO99 C1_04010C_A C1_0…
regulation of biological process	97 out of 418 genes, 23.2%	NPR1 RPN7 RAS2 ENV7 BUB3 CTA4 RVB2 C1_06540C_A IPT1 TPI1 DEF1 SFP1 RAD32 C3_03110W_A WOR2 ZSF1 SFU1 C2_08920W_A TIF5 CR_06090W_A IPK1 C4_01760W_A GAL10 FBA1 TDH3 ADH1 SSN6 SSK1 STP2 TYE7 HAT1 VPS21 PTC2 SIM1 RPN4 LMO1 C3_01140W_A CR_09340W_A TCC1 C2_10120W_A CBF1 LCB4 GCN4 VPS41 SUT1 MSS4 SUI2 ZRT2 GLC7 EFG1 SIP5 FLC2 NPL4 MRR1 HGT1 GPX3 HHT2 ENO1 HSP70 C7_03240W_A HXK2 LSP1 SAS3 NCE102 STP4 SBA1…
response to stress	75 out of 418 genes, 17.9%	NPR1 RAS2 ENV7 REV3 IPT1 TPI1 C1_06120C_A RAD32 OCH1 CMK1 GAL10 GLX3 HEM13 YHB1 SSK1 STP2 C6_01370W_A TYE7 HAT1 PTC2 RPN4 C3_04590W_A C4_04800W_A SUR7 CR_09340W_A GCN4 VPS41 AHA1 SUI2 CR_05800C_A GLC7 EFG1 GPH1 CAT1 SIP5 FLC2 NPL4 GCY1 EAF6 HGT1 YNK1 GLN1 GPX3 HHT2 HSP70 MEP1 CDR1 FGR37 LSP1 AQY1 C5_02380W_A SIS1 HSP21 TRX1 OLE1 RFC4 ALO1 C3_05680W_A CDC19 PHO4 C6_04280W_A TRR1 CR_05580C_A HHT21 …
transport	74 out of 418 genes, 17.7%	NPR1 C1_13840W_A RAS2 C1_06540C_A C2_02870W_A C3_03110W_A PEX7 GAP6 C4_06790W_A PEX13 FBA1 TIM21 TDH3 CR_07640C_A YHB1 C7_01510W_A STP2 C2_01440C_A ECM3 VPS21 PFK2 C3_04590W_A C1_02410C_A CNT C1_14200W_A SUR7 C2_07580W_A VPS41 DAL5 CDR4 ATP16 GLK1 ZRT2 ROA1 FLC2 PFK1 C2_09040W_A NPL4 HGT1 EGD2 TOM70 NSP1 HSP70 FLU1 MEP1 CDR1 MDJ2 HXK2 LSP1 AQY1 SIS1 C1_08340C_A C2_01310W_A MIR1 NCE102 TRX1 FCY21 …
response to chemical	73 out of 418 genes, 17.5%	CTA4 IPT1 OCH1 RPL17B CMK1 SFU1 GAL10 GLX3 C7_01430C_A HEM13 YHB1 SSN6 SSK1 STP2 C6_01370W_A TYE7 HAT1 PHO15 PTC2 COQ5 RPN4 CNT SUR7 CR_09340W_A C2_10120W_A CBF1 GCN4 CDR4 SUT1 C2_01450C_A CR_05800C_A GLC7 EFG1 ROA1 CAT1 NPL4 GCY1 MRR1 HGT1 GPX3 HSP70 FLU1 CDR1 NCP1 SIS1 HSP21 TRX1 FCY21 C1_09220W_A OLE1 PGA62 ACE2 GAL102 ALO1 ZCF3 TPO3 C3_05680W_A PHO4 AGO1 C6_04280W_A TRR1 YTH1 C4_03700W_A SPT7…
organelle organization	60 out of 418 genes, 14.4%	C2_10470C_A RVB2 SWD2 RAD32 PEX7 C2_08920W_A TIF5 CR_06090W_A C4_06790W_A PEX13 TIM21 NUO1 SSN6 C1_08470W_A C2_01440C_A HAT1 VPS21 SIM1 C4_04800W_A SUR7 LMO1 CR_09340W_A CBF1 VPS41 MSS4 GLC7 NPL4 EAF6 TOM70 CR_07260C_A HHT2 MDJ2 MEF2 SAS3 NCE102 HHT1 TRX1 OLE1 BBC1 CR_03220C_A SDC1 KGD2 RFC4 HMO1 C1_08690W_A PHO4 C6_04280W_A POR1 SPT7 CR_05580C_A MAF1 HHT21 GPD1 HRR25 EST1 C3_01210C_A MAK21 ILV5 …
filamentous growth	54 out of 418 genes, 12.9%	RAS2 CTA4 IPT1 TPI1 DEF1 OCH1 C1_07220W_A WOR2 RAX2 GAL10 YHB1 SSN6 SSK1 STP2 TYE7 VPS21 SUR7 LMO1 TCC1 GCN4 VPS41 MSS4 GLC7 EFG1 CAT1 URA3 HGT1 CHA1 YNK1 ENO1 FGR37 C5_02380W_A HSP21 STP4 TRX1 OLE1 ALS1 ACE2 PCL5 HMO1 ALO1 ZCF3 CCC1 CDC19 PHO4 C6_04280W_A CAR1 CHS7 CEK2 TPS2 NRG1 FCY2 PTP1 HSP90
cellular protein modification process	41 out of 418 genes, 9.8%	NPR1 ENV7 C2_02360C_A SWD2 CDC34 RAD32 OCH1 CMK1 C4_01760W_A GAL10 VAN1 C6_01370W_A HAT1 PHO15 PTC2 ALG8 MNN14 CR_09340W_A GLC7 CR_10610C_A EAF6 C3_05420W_A YNK1 GPX3 SRB1 GAL7 SAS3 TRX1 CR_03220C_A SDC1 C3_05680W_A C1_08690W_A C6_04280W_A MNN12 SPT7 C1_09910C_A FUN31 HRR25 CEK2 PTP1 BMT1
interspecies interaction between organisms	38 out of 418 genes, 9.1%	MIT1 CTA4 IPT1 TPI1 DEF1 OCH1 FBA1 NUO1 TDH3 YHB1 ADH1 SSN6 SSK1 TYE7 VPS21 TCC1 EFG1 CAT1 URA3 GPM1 ENO1 HSP70 CYB2 NCE102 HSP21 OLE1 ALS1 ACE2 ALO1 CDC19 CHS7 C6_00920W_A CSH1 YWP1 TPS2 NRG1 HSP90 ICL1
carbohydrate metabolic process	36 out of 418 genes, 8.6%	GLK4 TPI1 TPS3 GAL10 FBA1 TDH3 CIT1 PHO15 PFK2 PGA56 MDH1-3 GLK1 GLC7 GPH1 PFK1 GPM1 GCY1 PGM2 ENO1 GAL7 XKS1 HXK2 BMT4 HSP21 GPD2 RHD1 CDC19 MLS1 CHS7 C1_11080W_A GPD1 C3_06860C_A TPS2 PDC11 BMT1 ICL1
RNA metabolic process	34 out of 418 genes, 8.1%	C7_01650W_A CTA4 RVB2 C1_06540C_A SWD2 RPL17B ZSF1 TIF5 IPK1 C2_09500W_A C6_03260W_A TYE7 CBF1 GLC7 C2_09040W_A NPL4 MRR1 ISU1 HHT2 CR_03230W_A CR_09740W_A C4_03830W_A PRP45 C5_03920C_A RFC4 HMO1 AGO1 C5_02810W_A YTH1 POP3 HRR25 EST1 HIT1 SSF1
response to drug	32 out of 418 genes, 7.7%	IPT1 RPL17B C7_01430C_A SSN6 STP2 COQ5 CNT CDR4 EFG1 ROA1 GCY1 MRR1 HGT1 FLU1 CDR1 NCP1 FCY21 C1_09220W_A PGA62 ACE2 GAL102 ZCF3 TPO3 YTH1 C4_03700W_A SPT7 PDR16 MET1 MAK21 NRG1 FCY2 HSP90
pathogenesis	24 out of 418 genes, 5.7%	MIT1 OCH1 NUO1 YHB1 SSN6 SSK1 TYE7 VPS21 TCC1 EFG1 CAT1 URA3 NCE102 HSP21 OLE1 ALS1 ACE2 ALO1 CHS7 CSH1 TPS2 NRG1 HSP90 ICL1
generation of precursor metabolites and energy	23 out of 418 genes, 5.5%	TPI1 FBA1 TDH3 CIT1 COQ5 PFK2 C3_04080W_A GLK1 GLC7 GPH1 PFK1 GPM1 PGM2 ENO1 HXK2 CYC1 KGD2 CDC19 C1_08690W_A C6_00920W_A UCF1 PDC11 RIB3
cellular homeostasis	23 out of 418 genes, 5.5%	C1_13840W_A GLK4 ZSF1 SFU1 PFK2 C3_01140W_A ARH2 GLK1 GLC7 FLC2 PFK1 ISU1 PGM2 CDR1 HXK2 TRX1 ALS1 CCC1 PHO4 TRR1 POR1 GPD1 CRP1
cell cycle	20 out of 418 genes, 4.8%	ENV7 BUB3 CDC34 RAD32 RAX2 C4_06790W_A C2_01440C_A SUR7 MSS4 SUI2 GLC7 NPL4 CR_07260C_A HHT2 AQY1 ACE2 RFC4 C1_08690W_A CR_05580C_A HRR25
lipid metabolic process	18 out of 418 genes, 4.3%	MIT1 IPT1 PEX7 PEX13 C6_01370W_A ALG8 LCB4 MSS4 MDH1-3 FLC2 NCP1 OLE1 ERG251 RHD1 MLS1 SCS7 PDR16 ICL1
DNA metabolic process	18 out of 418 genes, 4.3%	REV3 SWD2 C1_06120C_A RAD32 HAT1 C3_04590W_A ADK1 GLC7 EAF6 CR_07260C_A HHT2 RFC4 CR_05580C_A HHT21 HRR25 EST1 C3_01210C_A HSP90
biofilm formation	16 out of 418 genes, 3.8%	IPT1 DEF1 SFP1 ADH1 TYE7 SUR7 GCN4 EFG1 AQY1 ALS1 ACE2 ADH5 IFD6 CSH1 YWP1 NRG1
ribosome biogenesis	15 out of 418 genes, 3.6%	RVB2 C1_06540C_A RPL17B TIF5 GLC7 NSP1 CR_03230W_A CR_09740W_A C5_03920C_A RPS7A POP3 HRR25 HIT1 MAK21 SSF1
protein folding	13 out of 418 genes, 3.1%	ERO1 C1_08800W_A C2_10120W_A AHA1 FLC2 EGD2 HSP70 SIS1 SBA1 CHS7 OSM2 YKE2 HSP90
cell wall organization	13 out of 418 genes, 3.1%	CMK1 C2_08920W_A CR_06090W_A SSK1 SIM1 SUR7 LMO1 CR_09340W_A FLC2 PGA62 ACE2 TPS2 PIR1
cell development	13 out of 418 genes, 3.1%	ENV7 OCH1 SSK1 C2_01440C_A SUR7 MSS4 ZRT2 GLC7 EFG1 AQY1 OLE1 C1_08690W_A NRG1
translation	12 out of 418 genes, 2.9%	C1_02330C_A RPL17B TIF5 MRP7 RPL20B SUI2 C1_04970W_A RPL27A CR_09640C_A SIS1 RPS7A TIF3
protein catabolic process	11 out of 418 genes, 2.6%	CDC34 C6_01370W_A RPN4 CR_09340W_A CR_05800C_A NPL4 CR_10610C_A C7_03240W_A SIS1 C3_05680W_A C6_04280W_A
vesicle-mediated transport	11 out of 418 genes, 2.6%	C2_02870W_A VPS21 C1_02410C_A SUR7 VPS41 LSP1 C1_08340C_A C2_01310W_A TRX1 SDS24 CHS7
cytoskeleton organization	9 out of 418 genes, 2.2%	C2_08920W_A CR_06090W_A C2_01440C_A SUR7 MSS4 GLC7 NPL4 NCE102 BBC1
cell adhesion	9 out of 418 genes, 2.2%	DEF1 SFP1 TDH3 EFG1 ALS1 ACE2 GPD1 CSH1 NRG1
signal transduction	9 out of 418 genes, 2.2%	RAS2 CR_06090W_A SSK1 VPS21 PTC2 LMO1 LCB4 MSS4 HSP90
growth of unicellular organism as a thread of attached cells	9 out of 418 genes, 2.2%	CTA4 WOR2 GAL10 MSS4 EFG1 OLE1 ZCF3 NRG1 PTP1
cellular respiration	8 out of 418 genes, 1.9%	CIT1 COQ5 C3_04080W_A CYC1 KGD2 C1_08690W_A C6_00920W_A RIB3
hyphal growth	8 out of 418 genes, 1.9%	OCH1 RAX2 GLC7 EFG1 YNK1 ALS1 C6_04280W_A CAR1
conjugation	4 out of 418 genes, 1%	PRM1 SPT7 CEK2 SSF1
pseudohyphal growth	4 out of 418 genes, 1%	EFG1 OLE1 NRG1 PTP1
vitamin metabolic process	4 out of 418 genes, 1%	PDX3 ALO1 RIB3 CR_09100C_A
cytokinesis	2 out of 418 genes, 0.5%	RAX2 GLC7
nucleus organization	2 out of 418 genes, 0.5%	C2_01440C_A C4_04800W_A
cell budding	1 out of 418 genes, 0.2%	GLC7
transposition	0 out of 418 genes, 0%	none
other	32 out of 418 genes, 7.7%	OYE23 C7_04210C_A GIG1 C7_01440W_A ARG4 C3_05080W_A C7_03780C_A RNR22 HNT2 C1_05160C_A C7_03200C_A HYU1 GRP2 GDH2 LAT1 XYL2 IDP2 DAP2 GDH3 C3_01690W_A GLY1 OSM1 PUT1 IFE2 CR_06870C_A HIS1 CR_04820W_A AAT21 ILV2 LEU42 C6_02560W_A SAP98

## Sheet: Snf6 peaks
Replicate 1											Replicate 2
Ca21Chr1 start=5781 peak=5951 stop=6146 wid=365 mean=-0.4518 median=-0.4582 high=-0.4755											Ca21Chr1 start=5636 peak=5841 stop=6186 wid=550 mean=-0.5383 median=-0.5431 high=-0.6419
Ca21Chr1 start=37211 peak=37271 stop=37326 wid=115 mean=-0.4110 median=-0.4122 high=-0.4160											Ca21Chr1 start=10501 peak=10721 stop=10821 wid=320 mean=-0.4211 median=-0.4211 high=-0.4424
Ca21Chr1 start=43251 peak=43868 stop=44613 wid=1362 mean=-0.4595 median=-0.4551 high=-0.5733											Ca21Chr1 start=29661 peak=29706 stop=29756 wid=95 mean=-0.4106 median=-0.4119 high=-0.4163
Ca21Chr1 start=94848 peak=94933 stop=95028 wid=180 mean=-0.4319 median=-0.4356 high=-0.4481											Ca21Chr1 start=31761 peak=31776 stop=31791 wid=30 mean=-0.4014 median=-0.4016 high=-0.4020
Ca21Chr1 start=146648 peak=146688 stop=146743 wid=95 mean=-0.4207 median=-0.4232 high=-0.4312											Ca21Chr1 start=42136 peak=42151 stop=42161 wid=25 mean=-0.4008 median=-0.4008 high=-0.4011
Ca21Chr1 start=230673 peak=231693 stop=232628 wid=1955 mean=-0.7396 median=-0.7401 high=-1.1941											Ca21Chr1 start=44388 peak=44448 stop=44503 wid=115 mean=-0.4077 median=-0.4086 high=-0.4115
Ca21Chr1 start=267931 peak=268181 stop=268376 wid=445 mean=-0.5553 median=-0.5676 high=-0.6624											Ca21Chr1 start=222683 peak=222778 stop=222898 wid=215 mean=-0.4553 median=-0.4617 high=-0.4835
Ca21Chr1 start=268711 peak=268806 stop=268901 wid=190 mean=-0.4338 median=-0.4378 high=-0.4513											Ca21Chr1 start=230643 peak=231738 stop=232623 wid=1980 mean=-0.7979 median=-0.7567 high=-1.2604
Ca21Chr1 start=272131 peak=272146 stop=272161 wid=30 mean=-0.4026 median=-0.4027 high=-0.4038											Ca21Chr1 start=267793 peak=268163 stop=268483 wid=690 mean=-0.6278 median=-0.6302 high=-0.8287
Ca21Chr1 start=275196 peak=275211 stop=275226 wid=30 mean=-0.4014 median=-0.4016 high=-0.4020											Ca21Chr1 start=268603 peak=268843 stop=269068 wid=465 mean=-0.4927 median=-0.5005 high=-0.5546
Ca21Chr1 start=293991 peak=294046 stop=294121 wid=130 mean=-0.4070 median=-0.4078 high=-0.4106											Ca21Chr1 start=298838 peak=298993 stop=299143 wid=305 mean=-0.4818 median=-0.4911 high=-0.5276
Ca21Chr1 start=298861 peak=298936 stop=299001 wid=140 mean=-0.4268 median=-0.4299 high=-0.4406											Ca21Chr1 start=349278 peak=349633 stop=349943 wid=665 mean=-0.6911 median=-0.6966 high=-0.9546
Ca21Chr1 start=349351 peak=349641 stop=349961 wid=610 mean=-0.7538 median=-0.7702 high=-1.0233											Ca21Chr1 start=394688 peak=394748 stop=395018 wid=330 mean=-0.4046 median=-0.4019 high=-0.4126
Ca21Chr1 start=394581 peak=394691 stop=394816 wid=235 mean=-0.4438 median=-0.4485 high=-0.4673											Ca21Chr1 start=405353 peak=405443 stop=405568 wid=215 mean=-0.4145 median=-0.4161 high=-0.4230
Ca21Chr1 start=405251 peak=405411 stop=405601 wid=350 mean=-0.4743 median=-0.4826 high=-0.5183											Ca21Chr1 start=405678 peak=405833 stop=405963 wid=285 mean=-0.4214 median=-0.4238 high=-0.4341
Ca21Chr1 start=405766 peak=405926 stop=406086 wid=320 mean=-0.4469 median=-0.4511 high=-0.4761											Ca21Chr1 start=444453 peak=445743 stop=447398 wid=2945 mean=-0.8450 median=-0.7559 high=-1.6379
Ca21Chr1 start=412696 peak=412786 stop=412871 wid=175 mean=-0.4451 median=-0.4505 high=-0.4689											Ca21Chr1 start=451033 peak=451518 stop=452058 wid=1025 mean=-0.9578 median=-0.9538 high=-1.4363
Ca21Chr1 start=444266 peak=445761 stop=447501 wid=3235 mean=-0.7724 median=-0.6730 high=-1.3886											Ca21Chr1 start=456018 peak=456288 stop=456613 wid=595 mean=-0.6575 median=-0.6776 high=-0.8336
Ca21Chr1 start=451096 peak=451526 stop=452041 wid=945 mean=-0.8814 median=-0.8994 high=-1.2449											Ca21Chr1 start=472593 peak=472653 stop=472713 wid=120 mean=-0.4178 median=-0.4200 high=-0.4264
Ca21Chr1 start=456006 peak=456291 stop=456556 wid=550 mean=-0.7673 median=-0.7992 high=-1.0121											Ca21Chr1 start=488468 peak=488623 stop=488908 wid=440 mean=-0.5003 median=-0.5088 high=-0.5585
Ca21Chr1 start=478268 peak=478418 stop=478553 wid=285 mean=-0.5013 median=-0.5136 high=-0.5533											Ca21Chr1 start=513493 peak=513613 stop=513758 wid=265 mean=-0.4637 median=-0.4706 high=-0.4999
Ca21Chr1 start=505642 peak=505712 stop=505802 wid=160 mean=-0.4475 median=-0.4542 high=-0.4730											Ca21Chr1 start=514633 peak=514948 stop=515278 wid=645 mean=-0.5092 median=-0.5098 high=-0.5961
Ca21Chr1 start=514557 peak=514882 stop=515147 wid=590 mean=-0.5459 median=-0.5606 high=-0.6359											Ca21Chr1 start=536383 peak=536523 stop=536673 wid=290 mean=-0.4628 median=-0.4704 high=-0.4991
Ca21Chr1 start=665327 peak=665437 stop=665537 wid=210 mean=-0.4290 median=-0.4322 high=-0.4455											Ca21Chr1 start=665408 peak=665493 stop=665568 wid=160 mean=-0.4233 median=-0.4260 high=-0.4352
Ca21Chr1 start=709207 peak=709272 stop=709347 wid=140 mean=-0.4216 median=-0.4245 high=-0.4320											Ca21Chr1 start=709198 peak=709363 stop=709858 wid=660 mean=-0.4482 median=-0.4399 high=-0.4849
Ca21Chr1 start=801307 peak=801472 stop=801902 wid=595 mean=-0.5864 median=-0.6130 high=-0.6618											Ca21Chr1 start=801223 peak=801478 stop=801888 wid=665 mean=-0.7228 median=-0.7470 high=-0.9284
Ca21Chr1 start=804627 peak=804812 stop=804952 wid=325 mean=-0.5029 median=-0.5138 high=-0.5649											Ca21Chr1 start=817778 peak=817913 stop=818058 wid=280 mean=-0.5290 median=-0.5430 high=-0.6071
Ca21Chr1 start=817807 peak=817922 stop=818042 wid=235 mean=-0.4974 median=-0.5082 high=-0.5531											Ca21Chr1 start=842118 peak=842193 stop=842293 wid=175 mean=-0.4235 median=-0.4263 high=-0.4351
Ca21Chr1 start=821262 peak=821332 stop=821397 wid=135 mean=-0.4212 median=-0.4239 high=-0.4323											Ca21Chr1 start=843998 peak=844193 stop=844368 wid=370 mean=-0.5860 median=-0.6073 high=-0.6961
Ca21Chr1 start=842022 peak=842137 stop=842347 wid=325 mean=-0.5277 median=-0.5391 high=-0.6097											Ca21Chr1 start=846058 peak=846173 stop=846298 wid=240 mean=-0.4450 median=-0.4510 high=-0.4688
Ca21Chr1 start=843967 peak=844182 stop=844342 wid=375 mean=-0.5253 median=-0.5386 high=-0.5982											Ca21Chr1 start=860758 peak=860928 stop=861088 wid=330 mean=-0.5098 median=-0.5225 high=-0.5724
Ca21Chr1 start=867213 peak=867272 stop=867272 wid=59 mean=-1.0002 median=-1.0000 high=-1.0200											Ca21Chr1 start=867018 peak=867263 stop=867272 wid=254 mean=-0.8514 median=-0.8864 high=-1.1704
Ca21Chr1 start=881843 peak=881908 stop=881978 wid=135 mean=-0.4193 median=-0.4215 high=-0.4291											Ca21Chr1 start=892473 peak=892783 stop=893083 wid=610 mean=-0.8846 median=-0.9195 high=-1.2174
Ca21Chr1 start=892773 peak=892863 stop=892943 wid=170 mean=-0.4479 median=-0.4530 high=-0.4728											Ca21Chr1 start=896148 peak=896168 stop=896198 wid=50 mean=-0.4015 median=-0.4017 high=-0.4022
Ca21Chr1 start=897023 peak=897228 stop=897453 wid=430 mean=-0.4835 median=-0.4938 high=-0.5289											Ca21Chr1 start=896938 peak=897283 stop=897673 wid=735 mean=-0.5371 median=-0.5427 high=-0.6490
Ca21Chr1 start=914323 peak=914363 stop=914403 wid=80 mean=-0.4079 median=-0.4088 high=-0.4115											Ca21Chr1 start=945528 peak=945838 stop=946093 wid=565 mean=-0.5595 median=-0.5787 high=-0.6495
Ca21Chr1 start=928618 peak=928723 stop=928808 wid=190 mean=-0.4209 median=-0.4231 high=-0.4310											Ca21Chr1 start=1033500 peak=1033660 stop=1033800 wid=300 mean=-0.4724 median=-0.4812 high=-0.5148
Ca21Chr1 start=945553 peak=945868 stop=946068 wid=515 mean=-0.5637 median=-0.5829 high=-0.6458											Ca21Chr1 start=1046380 peak=1046800 stop=1047670 wid=1290 mean=-0.8140 median=-0.7442 high=-1.2253
Ca21Chr1 start=970753 peak=970798 stop=970843 wid=90 mean=-0.4052 median=-0.4059 high=-0.4079											Ca21Chr1 start=1075470 peak=1075760 stop=1076000 wid=530 mean=-0.5359 median=-0.5482 high=-0.6167
Ca21Chr1 start=1033630 peak=1033740 stop=1033850 wid=220 mean=-0.5199 median=-0.5329 high=-0.5859											Ca21Chr1 start=1080460 peak=1080640 stop=1080830 wid=370 mean=-0.4982 median=-0.5076 high=-0.5610
Ca21Chr1 start=1036600 peak=1036610 stop=1036630 wid=30 mean=-0.4009 median=-0.4011 high=-0.4016											Ca21Chr1 start=1086470 peak=1086770 stop=1087050 wid=580 mean=-0.6261 median=-0.6433 high=-0.7853
Ca21Chr1 start=1046500 peak=1046830 stop=1047600 wid=1100 mean=-0.6626 median=-0.6236 high=-0.8839											Ca21Chr1 start=1087950 peak=1088080 stop=1088210 wid=260 mean=-0.4426 median=-0.4475 high=-0.4657
Ca21Chr1 start=1078760 peak=1078800 stop=1078850 wid=90 mean=-0.4119 median=-0.4137 high=-0.4184											Ca21Chr1 start=1088900 peak=1089990 stop=1090550 wid=1650 mean=-0.8847 median=-0.9769 high=-1.2986
Ca21Chr1 start=1080500 peak=1080630 stop=1080810 wid=310 mean=-0.4966 median=-0.5068 high=-0.5498											Ca21Chr1 start=1094080 peak=1094290 stop=1094510 wid=430 mean=-0.5372 median=-0.5458 high=-0.6353
Ca21Chr1 start=1086110 peak=1086760 stop=1086990 wid=880 mean=-0.6170 median=-0.6410 high=-0.7795											Ca21Chr1 start=1164990 peak=1165110 stop=1165270 wid=280 mean=-0.4387 median=-0.4427 high=-0.4605
Ca21Chr1 start=1088050 peak=1088160 stop=1088290 wid=240 mean=-0.4334 median=-0.4375 high=-0.4503											Ca21Chr1 start=1280800 peak=1281090 stop=1281400 wid=600 mean=-0.9735 median=-1.0380 high=-1.3192
Ca21Chr1 start=1088810 peak=1090000 stop=1090630 wid=1820 mean=-0.8823 median=-0.9381 high=-1.2329											Ca21Chr1 start=1292380 peak=1292610 stop=1292880 wid=500 mean=-0.7131 median=-0.7348 high=-0.9328
Ca21Chr1 start=1094120 peak=1094330 stop=1094630 wid=510 mean=-0.5938 median=-0.5992 high=-0.7514											Ca21Chr1 start=1303220 peak=1303330 stop=1303490 wid=270 mean=-0.4422 median=-0.4468 high=-0.4649
Ca21Chr1 start=1230420 peak=1230440 stop=1230460 wid=40 mean=-0.4018 median=-0.4021 high=-0.4027											Ca21Chr1 start=1349560 peak=1349700 stop=1349830 wid=270 mean=-0.4443 median=-0.4499 high=-0.4681
Ca21Chr1 start=1263460 peak=1263600 stop=1263730 wid=270 mean=-0.4959 median=-0.5072 high=-0.5471											Ca21Chr1 start=1396280 peak=1396360 stop=1396460 wid=180 mean=-0.4278 median=-0.4307 high=-0.4432
Ca21Chr1 start=1278450 peak=1278520 stop=1278590 wid=140 mean=-0.4305 median=-0.4344 high=-0.4473											Ca21Chr1 start=1483720 peak=1483960 stop=1484340 wid=620 mean=-0.4596 median=-0.4566 high=-0.5008
Ca21Chr1 start=1280910 peak=1281020 stop=1281190 wid=280 mean=-0.4851 median=-0.4951 high=-0.5313											Ca21Chr1 start=1489360 peak=1489540 stop=1489910 wid=550 mean=-0.4990 median=-0.4915 high=-0.6079
Ca21Chr1 start=1284020 peak=1284190 stop=1284310 wid=290 mean=-0.4868 median=-0.4968 high=-0.5354											Ca21Chr1 start=1523510 peak=1523640 stop=1523740 wid=230 mean=-0.4472 median=-0.4522 high=-0.4739
Ca21Chr1 start=1292470 peak=1292630 stop=1292820 wid=350 mean=-0.6112 median=-0.6320 high=-0.7445											Ca21Chr1 start=1535940 peak=1536000 stop=1536060 wid=120 mean=-0.4220 median=-0.4245 high=-0.4322
Ca21Chr1 start=1303110 peak=1303330 stop=1303850 wid=740 mean=-0.5762 median=-0.5826 high=-0.7238											Ca21Chr1 start=1551560 peak=1551700 stop=1551890 wid=330 mean=-0.4695 median=-0.4760 high=-0.5145
Ca21Chr1 start=1321610 peak=1321780 stop=1321970 wid=360 mean=-0.4726 median=-0.4829 high=-0.5044											Ca21Chr1 start=1574620 peak=1574960 stop=1575280 wid=660 mean=-0.6458 median=-0.6713 high=-0.7990
Ca21Chr1 start=1329560 peak=1329660 stop=1329750 wid=190 mean=-0.4521 median=-0.4578 high=-0.4780											Ca21Chr1 start=1584900 peak=1585110 stop=1585340 wid=440 mean=-0.5744 median=-0.5897 high=-0.6826
Ca21Chr1 start=1349630 peak=1349690 stop=1349770 wid=140 mean=-0.4189 median=-0.4213 high=-0.4290											Ca21Chr1 start=1631790 peak=1631870 stop=1631960 wid=170 mean=-0.4341 median=-0.4390 high=-0.4524
Ca21Chr1 start=1365640 peak=1365640 stop=1365660 wid=20 mean=-0.4118 median=-0.4119 high=-0.4227											Ca21Chr1 start=1686640 peak=1687010 stop=1687440 wid=800 mean=-0.9692 median=-0.9710 high=-1.4863
Ca21Chr1 start=1446680 peak=1446720 stop=1446760 wid=80 mean=-0.4064 median=-0.4072 high=-0.4095											Ca21Chr1 start=1713830 peak=1713990 stop=1714420 wid=590 mean=-0.5339 median=-0.5373 high=-0.6128
Ca21Chr1 start=1452240 peak=1452320 stop=1452440 wid=200 mean=-0.4337 median=-0.4375 high=-0.4519											Ca21Chr1 start=1757120 peak=1757700 stop=1758080 wid=960 mean=-0.8598 median=-0.8226 high=-1.3251
Ca21Chr1 start=1455340 peak=1455370 stop=1455400 wid=60 mean=-0.4120 median=-0.4133 high=-0.4173											Ca21Chr1 start=1832970 peak=1833630 stop=1834290 wid=1320 mean=-0.7313 median=-0.6921 high=-1.1129
Ca21Chr1 start=1489440 peak=1489580 stop=1489720 wid=280 mean=-0.4622 median=-0.4694 high=-0.4964											Ca21Chr1 start=1835370 peak=1835440 stop=1835520 wid=150 mean=-0.4102 median=-0.4115 high=-0.4156
Ca21Chr1 start=1523530 peak=1523610 stop=1523680 wid=150 mean=-0.4274 median=-0.4308 high=-0.4427											Ca21Chr1 start=1836290 peak=1836490 stop=1836680 wid=390 mean=-0.5022 median=-0.5121 high=-0.5660
Ca21Chr1 start=1535880 peak=1536030 stop=1536200 wid=320 mean=-0.5354 median=-0.5495 high=-0.6153											Ca21Chr1 start=1837690 peak=1837970 stop=1838510 wid=820 mean=-0.6061 median=-0.6233 high=-0.7355
Ca21Chr1 start=1538900 peak=1538930 stop=1538970 wid=70 mean=-0.4091 median=-0.4101 high=-0.4135											Ca21Chr1 start=1861020 peak=1861150 stop=1861270 wid=250 mean=-0.4496 median=-0.4551 high=-0.4756
Ca21Chr1 start=1549440 peak=1549560 stop=1549700 wid=260 mean=-0.4391 median=-0.4443 high=-0.4581											Ca21Chr1 start=1865350 peak=1866030 stop=1866700 wid=1350 mean=-0.8368 median=-0.8385 high=-1.2684
Ca21Chr1 start=1551480 peak=1551650 stop=1551820 wid=340 mean=-0.5246 median=-0.5378 high=-0.6008											Ca21Chr1 start=1914140 peak=1914340 stop=1914580 wid=440 mean=-0.4756 median=-0.4807 high=-0.5294
Ca21Chr1 start=1574840 peak=1575020 stop=1575180 wid=340 mean=-0.4873 median=-0.4957 high=-0.5363											Ca21Chr1 start=1952050 peak=1952080 stop=1952120 wid=70 mean=-0.4079 median=-0.4089 high=-0.4120
Ca21Chr1 start=1585070 peak=1585100 stop=1585140 wid=70 mean=-0.4059 median=-0.4067 high=-0.4089											Ca21Chr1 start=2030440 peak=2030900 stop=2031480 wid=1040 mean=-0.6661 median=-0.6842 high=-0.8718
Ca21Chr1 start=1634980 peak=1635070 stop=1635150 wid=170 mean=-0.4358 median=-0.4400 high=-0.4540											Ca21Chr1 start=2052200 peak=2052360 stop=2052630 wid=430 mean=-0.5173 median=-0.5269 high=-0.5983
Ca21Chr1 start=1656930 peak=1656930 stop=1657020 wid=90 mean=-0.5018 median=-0.5070 high=-0.5811											Ca21Chr1 start=2101250 peak=2101330 stop=2101400 wid=150 mean=-0.4220 median=-0.4245 high=-0.4327
Ca21Chr1 start=1686770 peak=1687030 stop=1687340 wid=570 mean=-0.7674 median=-0.7899 high=-1.0378											Ca21Chr1 start=2169180 peak=2169290 stop=2169400 wid=220 mean=-0.4234 median=-0.4262 high=-0.4358
Ca21Chr1 start=1713890 peak=1713990 stop=1714350 wid=460 mean=-0.4777 median=-0.4639 high=-0.5584											Ca21Chr1 start=2193360 peak=2194020 stop=2194220 wid=860 mean=-0.4870 median=-0.4786 high=-0.5638
Ca21Chr1 start=1736130 peak=1736220 stop=1736310 wid=180 mean=-0.4491 median=-0.4551 high=-0.4752											Ca21Chr1 start=2198940 peak=2199200 stop=2199540 wid=600 mean=-0.5083 median=-0.5139 high=-0.5808
Ca21Chr1 start=1757200 peak=1757700 stop=1758420 wid=1220 mean=-0.7346 median=-0.6676 high=-1.1945											Ca21Chr1 start=2228140 peak=2228160 stop=2228190 wid=50 mean=-0.4034 median=-0.4038 high=-0.4050
Ca21Chr1 start=1783330 peak=1783360 stop=1783390 wid=60 mean=-0.4052 median=-0.4058 high=-0.4077											Ca21Chr1 start=2235900 peak=2236150 stop=2236320 wid=420 mean=-0.4902 median=-0.4974 high=-0.5475
Ca21Chr1 start=1785090 peak=1785230 stop=1785340 wid=250 mean=-0.4817 median=-0.4916 high=-0.5273											Ca21Chr1 start=2243740 peak=2243900 stop=2244050 wid=310 mean=-0.4676 median=-0.4752 high=-0.5034
Ca21Chr1 start=1832750 peak=1833620 stop=1834150 wid=1400 mean=-0.6724 median=-0.5913 high=-1.1004											Ca21Chr1 start=2274860 peak=2275200 stop=2275540 wid=680 mean=-0.5803 median=-0.5989 high=-0.6811
Ca21Chr1 start=1837710 peak=1838050 stop=1838710 wid=1000 mean=-0.7623 median=-0.8260 high=-0.9545											Ca21Chr1 start=2295500 peak=2295780 stop=2296080 wid=580 mean=-0.4734 median=-0.4827 high=-0.5142
Ca21Chr1 start=1861110 peak=1861190 stop=1861270 wid=160 mean=-0.4272 median=-0.4309 high=-0.4408											Ca21Chr1 start=2296220 peak=2296360 stop=2296480 wid=260 mean=-0.4239 median=-0.4269 high=-0.4380
Ca21Chr1 start=1865770 peak=1866060 stop=1866630 wid=860 mean=-0.7467 median=-0.7880 high=-0.9843											Ca21Chr1 start=2402070 peak=2402700 stop=2403280 wid=1210 mean=-0.9913 median=-1.0444 high=-1.4526
Ca21Chr1 start=1868430 peak=1868520 stop=1868600 wid=170 mean=-0.4306 median=-0.4344 high=-0.4465											Ca21Chr1 start=2440860 peak=2441560 stop=2441800 wid=940 mean=-0.5972 median=-0.6061 high=-0.6989
Ca21Chr1 start=1870740 peak=1870750 stop=1870760 wid=20 mean=-0.4010 median=-0.4011 high=-0.4014											Ca21Chr1 start=2474900 peak=2475000 stop=2475110 wid=210 mean=-0.4365 median=-0.4407 high=-0.4567
Ca21Chr1 start=1896140 peak=1896160 stop=1896200 wid=60 mean=-0.4069 median=-0.4080 high=-0.4100											Ca21Chr1 start=2485990 peak=2486140 stop=2486330 wid=340 mean=-0.4753 median=-0.4841 high=-0.5187
Ca21Chr1 start=1914300 peak=1914600 stop=1914800 wid=500 mean=-0.4657 median=-0.4740 high=-0.4947											Ca21Chr1 start=2487260 peak=2487300 stop=2487340 wid=80 mean=-0.4029 median=-0.4032 high=-0.4043
Ca21Chr1 start=1916940 peak=1917000 stop=1917060 wid=120 mean=-0.4161 median=-0.4178 high=-0.4248											Ca21Chr1 start=2515200 peak=2515320 stop=2515440 wid=240 mean=-0.4380 median=-0.4424 high=-0.4592
Ca21Chr1 start=1943920 peak=1943960 stop=1943990 wid=70 mean=-0.4075 median=-0.4084 high=-0.4114											Ca21Chr1 start=2520080 peak=2520300 stop=2520490 wid=410 mean=-0.6323 median=-0.6554 high=-0.7705
Ca21Chr1 start=1956370 peak=1956450 stop=1956540 wid=170 mean=-0.4355 median=-0.4397 high=-0.4547											Ca21Chr1 start=2532210 peak=2532290 stop=2532370 wid=160 mean=-0.4217 median=-0.4244 high=-0.4327
Ca21Chr1 start=1991100 peak=1991220 stop=1991340 wid=240 mean=-0.4711 median=-0.4795 high=-0.5115											Ca21Chr1 start=2589060 peak=2589210 stop=2589340 wid=280 mean=-0.4411 median=-0.4464 high=-0.4619
Ca21Chr1 start=2024920 peak=2025030 stop=2025160 wid=240 mean=-0.4606 median=-0.4666 high=-0.4956											Ca21Chr1 start=2591360 peak=2591740 stop=2592480 wid=1120 mean=-0.5870 median=-0.5966 high=-0.6822
Ca21Chr1 start=2030600 peak=2030820 stop=2031020 wid=420 mean=-0.5571 median=-0.5729 high=-0.6484											Ca21Chr1 start=2592770 peak=2592830 stop=2592900 wid=130 mean=-0.4093 median=-0.4104 high=-0.4142
Ca21Chr1 start=2052260 peak=2052400 stop=2052560 wid=300 mean=-0.4869 median=-0.4982 high=-0.5354											Ca21Chr1 start=2694940 peak=2695140 stop=2695440 wid=500 mean=-0.5886 median=-0.5958 high=-0.7397
Ca21Chr1 start=2131830 peak=2132050 stop=2132220 wid=390 mean=-0.5093 median=-0.5198 high=-0.5796											Ca21Chr1 start=2729020 peak=2729080 stop=2729140 wid=120 mean=-0.4165 median=-0.4185 high=-0.4251
Ca21Chr1 start=2193320 peak=2193450 stop=2193630 wid=310 mean=-0.4631 median=-0.4695 high=-0.5008											Ca21Chr1 start=2869720 peak=2869780 stop=2869830 wid=110 mean=-0.4049 median=-0.4055 high=-0.4074
Ca21Chr1 start=2193810 peak=2194000 stop=2194160 wid=350 mean=-0.4657 median=-0.4721 high=-0.5069											Ca21Chr1 start=2870070 peak=2870480 stop=2871600 wid=1530 mean=-0.7522 median=-0.5809 high=-1.3938
Ca21Chr1 start=2199050 peak=2199260 stop=2199470 wid=420 mean=-0.4749 median=-0.4843 high=-0.5148											Ca21Chr1 start=2883110 peak=2883280 stop=2883440 wid=330 mean=-0.4912 median=-0.5012 high=-0.5402
Ca21Chr1 start=2223320 peak=2223430 stop=2223530 wid=210 mean=-0.4195 median=-0.4222 high=-0.4282											Ca21Chr1 start=2890700 peak=2890900 stop=2891180 wid=480 mean=-0.5008 median=-0.5150 high=-0.5465
Ca21Chr1 start=2225060 peak=2225140 stop=2225220 wid=160 mean=-0.4315 median=-0.4354 high=-0.4471											Ca21Chr1 start=2907000 peak=2907150 stop=2907280 wid=280 mean=-0.4864 median=-0.4962 high=-0.5366
Ca21Chr1 start=2236030 peak=2236200 stop=2236320 wid=290 mean=-0.4945 median=-0.5025 high=-0.5554											Ca21Chr1 start=2909880 peak=2911220 stop=2911660 wid=1780 mean=-0.6757 median=-0.6930 high=-0.8806
Ca21Chr1 start=2243740 peak=2243880 stop=2244050 wid=310 mean=-0.4773 median=-0.4858 high=-0.5180											Ca21Chr1 start=2954840 peak=2955420 stop=2955740 wid=900 mean=-0.7608 median=-0.7635 high=-1.0656
Ca21Chr1 start=2274770 peak=2275230 stop=2275490 wid=720 mean=-0.4831 median=-0.4895 high=-0.5230											Ca21Chr1 start=2990820 peak=2990980 stop=2991140 wid=320 mean=-0.5456 median=-0.5622 high=-0.6333
Ca21Chr1 start=2289790 peak=2289900 stop=2289990 wid=200 mean=-0.4670 median=-0.4731 high=-0.5033											Ca21Chr1 start=2996740 peak=2996760 stop=2996800 wid=60 mean=-0.4024 median=-0.4026 high=-0.4036
Ca21Chr1 start=2290710 peak=2290760 stop=2290800 wid=90 mean=-0.4163 median=-0.4183 high=-0.4249											Ca21Chr1 start=3006220 peak=3006290 stop=3006360 wid=140 mean=-0.4149 median=-0.4167 high=-0.4224
Ca21Chr1 start=2314640 peak=2314790 stop=2314960 wid=320 mean=-0.4472 median=-0.4525 high=-0.4730											Ca21Chr1 start=3040940 peak=3041000 stop=3041070 wid=130 mean=-0.4115 median=-0.4127 high=-0.4179
Ca21Chr1 start=2395350 peak=2395410 stop=2395480 wid=130 mean=-0.4215 median=-0.4238 high=-0.4324											Ca21Chr1 start=3073300 peak=3073490 stop=3073640 wid=340 mean=-0.4951 median=-0.5055 high=-0.5470
Ca21Chr1 start=2402470 peak=2402920 stop=2403170 wid=700 mean=-0.6053 median=-0.6279 high=-0.7214											Ca21Chr1 start=3111160 peak=3111330 stop=3111520 wid=360 mean=-0.4869 median=-0.4958 high=-0.5370
Ca21Chr1 start=2441130 peak=2441460 stop=2441710 wid=580 mean=-0.4933 median=-0.5036 high=-0.5512											Ca21Chr2 start=1316 peak=1511 stop=1756 wid=440 mean=-0.5079 median=-0.5132 high=-0.5870
Ca21Chr1 start=2474910 peak=2475040 stop=2475190 wid=280 mean=-0.4844 median=-0.4933 high=-0.5311											Ca21Chr2 start=4286 peak=4341 stop=4401 wid=115 mean=-0.4048 median=-0.4054 high=-0.4073
Ca21Chr1 start=2484690 peak=2485100 stop=2485560 wid=870 mean=-0.5334 median=-0.5345 high=-0.6443											Ca21Chr2 start=17941 peak=18246 stop=18651 wid=710 mean=-0.6409 median=-0.6479 high=-0.8512
Ca21Chr1 start=2485880 peak=2486120 stop=2486640 wid=760 mean=-0.6606 median=-0.6408 high=-0.9158											Ca21Chr2 start=32706 peak=32991 stop=33881 wid=1175 mean=-0.6126 median=-0.5691 high=-0.8889
Ca21Chr1 start=2515210 peak=2515310 stop=2515430 wid=220 mean=-0.4466 median=-0.4512 high=-0.4709											Ca21Chr2 start=123036 peak=123136 stop=123251 wid=215 mean=-0.4512 median=-0.4572 high=-0.4790
Ca21Chr1 start=2516860 peak=2517010 stop=2517180 wid=320 mean=-0.5906 median=-0.6122 high=-0.6937											Ca21Chr2 start=162141 peak=163311 stop=164721 wid=2580 mean=-1.0207 median=-1.0490 high=-1.3870
Ca21Chr1 start=2520120 peak=2520280 stop=2520420 wid=300 mean=-0.5328 median=-0.5478 high=-0.6108											Ca21Chr2 start=169066 peak=169521 stop=170256 wid=1190 mean=-0.7450 median=-0.6480 high=-1.2350
Ca21Chr1 start=2591540 peak=2592180 stop=2592370 wid=830 mean=-0.5036 median=-0.5074 high=-0.5646											Ca21Chr2 start=170716 peak=170811 stop=170906 wid=190 mean=-0.4086 median=-0.4097 high=-0.4130
Ca21Chr1 start=2641870 peak=2641920 stop=2641960 wid=90 mean=-0.4150 median=-0.4166 high=-0.4220											Ca21Chr2 start=180311 peak=180551 stop=180826 wid=515 mean=-0.8122 median=-0.8508 high=-1.0777
Ca21Chr1 start=2699540 peak=2699600 stop=2699670 wid=130 mean=-0.4336 median=-0.4380 high=-0.4499											Ca21Chr2 start=199816 peak=200066 stop=200821 wid=1005 mean=-0.5351 median=-0.5543 high=-0.6435
Ca21Chr1 start=2728750 peak=2728970 stop=2729130 wid=380 mean=-0.4882 median=-0.5012 high=-0.5250											Ca21Chr2 start=251106 peak=251201 stop=251311 wid=205 mean=-0.4460 median=-0.4517 high=-0.4692
Ca21Chr1 start=2776400 peak=2776520 stop=2776620 wid=220 mean=-0.4949 median=-0.5065 high=-0.5472											Ca21Chr2 start=476311 peak=476336 stop=476361 wid=50 mean=-0.4015 median=-0.4016 high=-0.4023
Ca21Chr1 start=2788790 peak=2788890 stop=2788970 wid=180 mean=-0.4485 median=-0.4546 high=-0.4730											Ca21Chr2 start=522786 peak=523186 stop=524021 wid=1235 mean=-0.8525 median=-0.6268 high=-1.6558
Ca21Chr1 start=2800660 peak=2800840 stop=2800960 wid=300 mean=-0.4675 median=-0.4737 high=-0.5101											Ca21Chr2 start=573508 peak=573623 stop=573738 wid=230 mean=-0.4331 median=-0.4370 high=-0.4508
Ca21Chr1 start=2805840 peak=2806070 stop=2806350 wid=510 mean=-0.4884 median=-0.4995 high=-0.5389											Ca21Chr2 start=585853 peak=585958 stop=586048 wid=195 mean=-0.4301 median=-0.4335 high=-0.4454
Ca21Chr1 start=2806790 peak=2807020 stop=2807160 wid=370 mean=-0.4362 median=-0.4397 high=-0.4581											Ca21Chr2 start=605108 peak=605253 stop=605433 wid=325 mean=-0.4762 median=-0.4856 high=-0.5150
Ca21Chr1 start=2811680 peak=2811750 stop=2811820 wid=140 mean=-0.4221 median=-0.4246 high=-0.4330											Ca21Chr2 start=627353 peak=627508 stop=627688 wid=335 mean=-0.5300 median=-0.5436 high=-0.6043
Ca21Chr1 start=2870090 peak=2870490 stop=2871560 wid=1470 mean=-0.6866 median=-0.5799 high=-1.2173											Ca21Chr2 start=660518 peak=660718 stop=661038 wid=520 mean=-0.4752 median=-0.4813 high=-0.5289
Ca21Chr1 start=2906890 peak=2907080 stop=2907230 wid=340 mean=-0.5051 median=-0.5153 high=-0.5684											Ca21Chr2 start=661583 peak=661943 stop=663213 wid=1630 mean=-0.5572 median=-0.5582 high=-0.6499
Ca21Chr1 start=2910060 peak=2911240 stop=2911790 wid=1730 mean=-0.6992 median=-0.7253 high=-0.9249											Ca21Chr2 start=675228 peak=675788 stop=676608 wid=1380 mean=-0.5901 median=-0.5533 high=-0.8031
Ca21Chr1 start=2954980 peak=2955620 stop=2955780 wid=800 mean=-0.5267 median=-0.5287 high=-0.6363											Ca21Chr2 start=709702 peak=709937 stop=710157 wid=455 mean=-0.6798 median=-0.7051 high=-0.8572
Ca21Chr1 start=2990880 peak=2991020 stop=2991210 wid=330 mean=-0.5336 median=-0.5485 high=-0.6116											Ca21Chr2 start=732287 peak=732527 stop=732752 wid=465 mean=-0.5335 median=-0.5510 high=-0.5986
Ca21Chr1 start=2996500 peak=2996570 stop=2996660 wid=160 mean=-0.4168 median=-0.4189 high=-0.4253											Ca21Chr2 start=737497 peak=737707 stop=738637 wid=1140 mean=-0.4894 median=-0.4937 high=-0.5666
Ca21Chr1 start=3006120 peak=3006290 stop=3006440 wid=320 mean=-0.5156 median=-0.5291 high=-0.5787											Ca21Chr2 start=739192 peak=739707 stop=740157 wid=965 mean=-0.7310 median=-0.7480 high=-0.9867
Ca21Chr1 start=3067480 peak=3067550 stop=3067610 wid=130 mean=-0.4246 median=-0.4275 high=-0.4370											Ca21Chr2 start=742872 peak=743072 stop=743262 wid=390 mean=-0.5796 median=-0.5956 high=-0.6912
Ca21Chr1 start=3073400 peak=3073470 stop=3073540 wid=140 mean=-0.4220 median=-0.4244 high=-0.4322											Ca21Chr2 start=744997 peak=745267 stop=745462 wid=465 mean=-0.4715 median=-0.4798 high=-0.5087
Ca21Chr1 start=3118880 peak=3118920 stop=3118960 wid=80 mean=-0.4111 median=-0.4126 high=-0.4160											Ca21Chr2 start=748877 peak=749142 stop=749797 wid=920 mean=-0.5195 median=-0.4726 high=-0.7067
Ca21Chr1 start=3127540 peak=3127620 stop=3127700 wid=160 mean=-0.4158 median=-0.4174 high=-0.4233											Ca21Chr2 start=823357 peak=823542 stop=823847 wid=490 mean=-0.4700 median=-0.4778 high=-0.5028
Ca21Chr1 start=3160820 peak=3161220 stop=3161440 wid=620 mean=-0.4737 median=-0.4784 high=-0.5107											Ca21Chr2 start=824327 peak=824437 stop=824692 wid=365 mean=-0.4442 median=-0.4513 high=-0.4602
Ca21Chr1 start=3164530 peak=3164540 stop=3164560 wid=30 mean=-0.4013 median=-0.4014 high=-0.4019											Ca21Chr2 start=838922 peak=839082 stop=839267 wid=345 mean=-0.5023 median=-0.5135 high=-0.5614
Ca21Chr2 start=1411 peak=1541 stop=1681 wid=270 mean=-0.4460 median=-0.4506 high=-0.4724											Ca21Chr2 start=1024580 peak=1024660 stop=1024720 wid=140 mean=-0.4155 median=-0.4172 high=-0.4232
Ca21Chr2 start=8456 peak=8591 stop=8736 wid=280 mean=-0.4920 median=-0.5016 high=-0.5480											Ca21Chr2 start=1027180 peak=1027230 stop=1027280 wid=100 mean=-0.4110 median=-0.4123 high=-0.4165
Ca21Chr2 start=17971 peak=18211 stop=18516 wid=545 mean=-0.5525 median=-0.5633 high=-0.6556											Ca21Chr2 start=1079880 peak=1079910 stop=1079940 wid=60 mean=-0.4043 median=-0.4049 high=-0.4067
Ca21Chr2 start=27611 peak=27661 stop=27706 wid=95 mean=-0.4119 median=-0.4134 high=-0.4181											Ca21Chr2 start=1117700 peak=1118320 stop=1118880 wid=1180 mean=-0.8244 median=-0.8717 high=-1.1401
Ca21Chr2 start=32626 peak=32976 stop=34086 wid=1460 mean=-0.6762 median=-0.6538 high=-0.9281											Ca21Chr2 start=1119300 peak=1119420 stop=1119540 wid=240 mean=-0.4368 median=-0.4412 high=-0.4575
Ca21Chr2 start=74446 peak=74546 stop=74666 wid=220 mean=-0.4557 median=-0.4614 high=-0.4869											Ca21Chr2 start=1146490 peak=1147310 stop=1147620 wid=1130 mean=-0.7010 median=-0.7138 high=-0.8803
Ca21Chr2 start=119931 peak=119986 stop=120036 wid=105 mean=-0.4112 median=-0.4127 high=-0.4170											Ca21Chr2 start=1165060 peak=1165270 stop=1166050 wid=990 mean=-0.5107 median=-0.4940 high=-0.6406
Ca21Chr2 start=162271 peak=163266 stop=164376 wid=2105 mean=-0.7836 median=-0.7640 high=-1.1764											Ca21Chr2 start=1231900 peak=1232130 stop=1232400 wid=500 mean=-0.4643 median=-0.4700 high=-0.5050
Ca21Chr2 start=169091 peak=169576 stop=170171 wid=1080 mean=-0.6883 median=-0.6542 high=-0.9836											Ca21Chr2 start=1331960 peak=1332420 stop=1332790 wid=830 mean=-0.9035 median=-0.9291 high=-1.2844
Ca21Chr2 start=180376 peak=180501 stop=180676 wid=300 mean=-0.5425 median=-0.5571 high=-0.6268											Ca21Chr2 start=1333270 peak=1333600 stop=1333870 wid=600 mean=-0.7610 median=-0.7896 high=-0.9998
Ca21Chr2 start=199641 peak=200046 stop=201311 wid=1670 mean=-0.5746 median=-0.5523 high=-0.8637											Ca21Chr2 start=1338140 peak=1338310 stop=1338610 wid=470 mean=-0.4964 median=-0.5005 high=-0.5687
Ca21Chr2 start=203191 peak=203256 stop=203311 wid=120 mean=-0.4390 median=-0.4447 high=-0.4585											Ca21Chr2 start=1338830 peak=1340020 stop=1340340 wid=1510 mean=-0.5314 median=-0.4909 high=-0.6863
Ca21Chr2 start=214996 peak=215066 stop=215136 wid=140 mean=-0.4100 median=-0.4112 high=-0.4147											Ca21Chr2 start=1363860 peak=1364130 stop=1364510 wid=650 mean=-0.5806 median=-0.6030 high=-0.6744
Ca21Chr2 start=223523 peak=223523 stop=223568 wid=45 mean=-0.4126 median=-0.4129 high=-0.4228											Ca21Chr2 start=1379320 peak=1379390 stop=1379450 wid=130 mean=-0.4159 median=-0.4178 high=-0.4240
Ca21Chr2 start=236938 peak=236975 stop=236975 wid=37 mean=-0.4387 median=-0.4386 high=-0.4775											Ca21Chr2 start=1545110 peak=1545650 stop=1546510 wid=1400 mean=-0.7552 median=-0.6254 high=-1.3575
Ca21Chr2 start=248876 peak=248881 stop=248886 wid=10 mean=-0.4007 median=-0.4006 high=-0.4009											Ca21Chr2 start=1607730 peak=1607750 stop=1607780 wid=50 mean=-0.4011 median=-0.4012 high=-0.4016
Ca21Chr2 start=252116 peak=252186 stop=252286 wid=170 mean=-0.4218 median=-0.4240 high=-0.4339											Ca21Chr2 start=1638010 peak=1638240 stop=1638340 wid=330 mean=-0.4303 median=-0.4313 high=-0.4590
Ca21Chr2 start=258801 peak=258881 stop=258976 wid=175 mean=-0.4298 median=-0.4333 high=-0.4453											Ca21Chr2 start=1642640 peak=1642760 stop=1642870 wid=230 mean=-0.4373 median=-0.4411 high=-0.4589
Ca21Chr2 start=313686 peak=313811 stop=313916 wid=230 mean=-0.4680 median=-0.4761 high=-0.5071											Ca21Chr2 start=1645700 peak=1645960 stop=1646130 wid=430 mean=-0.4835 median=-0.4902 high=-0.5381
Ca21Chr2 start=314291 peak=314336 stop=314386 wid=95 mean=-0.4157 median=-0.4173 high=-0.4227											Ca21Chr2 start=1676820 peak=1677180 stop=1677990 wid=1170 mean=-1.0461 median=-1.0494 high=-1.5379
Ca21Chr2 start=373136 peak=373176 stop=373216 wid=80 mean=-0.4144 median=-0.4162 high=-0.4218											Ca21Chr2 start=1742310 peak=1742620 stop=1743060 wid=750 mean=-0.7770 median=-0.8045 high=-1.0223
Ca21Chr2 start=430851 peak=430906 stop=430961 wid=110 mean=-0.4234 median=-0.4264 high=-0.4359											Ca21Chr2 start=1744450 peak=1745550 stop=1747230 wid=2780 mean=-0.5120 median=-0.4841 high=-0.8030
Ca21Chr2 start=468541 peak=468571 stop=468606 wid=65 mean=-0.4066 median=-0.4074 high=-0.4100											Ca21Chr2 start=1747860 peak=1747980 stop=1748100 wid=240 mean=-0.4215 median=-0.4238 high=-0.4338
Ca21Chr2 start=522956 peak=523216 stop=523471 wid=515 mean=-0.8137 median=-0.8488 high=-1.0940											Ca21Chr2 start=1802240 peak=1802430 stop=1802650 wid=410 mean=-0.5576 median=-0.5744 high=-0.6552
Ca21Chr2 start=558023 peak=558073 stop=558123 wid=100 mean=-0.4097 median=-0.4108 high=-0.4140											Ca21Chr2 start=1848650 peak=1848680 stop=1848710 wid=60 mean=-0.4038 median=-0.4043 high=-0.4057
Ca21Chr2 start=593288 peak=593338 stop=593398 wid=110 mean=-0.4076 median=-0.4088 high=-0.4118											Ca21Chr2 start=1879060 peak=1879070 stop=1879100 wid=40 mean=-0.4005 median=-0.4006 high=-0.4008
Ca21Chr2 start=597218 peak=597493 stop=597818 wid=600 mean=-0.5941 median=-0.6129 high=-0.7200											Ca21Chr2 start=1888210 peak=1888450 stop=1888770 wid=560 mean=-0.4797 median=-0.4835 high=-0.5314
Ca21Chr2 start=605163 peak=605288 stop=605428 wid=265 mean=-0.4612 median=-0.4691 high=-0.4936											Ca21Chr2 start=1935840 peak=1935950 stop=1936100 wid=260 mean=-0.4410 median=-0.4455 high=-0.4647
Ca21Chr2 start=627373 peak=627498 stop=627628 wid=255 mean=-0.4787 median=-0.4879 high=-0.5213											Ca21Chr2 start=2029770 peak=2030060 stop=2030460 wid=690 mean=-0.6455 median=-0.6409 high=-0.8602
Ca21Chr2 start=660448 peak=660638 stop=660938 wid=490 mean=-0.5593 median=-0.5778 high=-0.6507											Ca21Chr2 start=2033030 peak=2033380 stop=2033550 wid=520 mean=-0.4755 median=-0.4838 high=-0.5070
Ca21Chr2 start=661278 peak=661303 stop=661328 wid=50 mean=-0.4021 median=-0.4023 high=-0.4032											Ca21Chr2 start=2041310 peak=2041420 stop=2041520 wid=210 mean=-0.4993 median=-0.5125 high=-0.5521
Ca21Chr2 start=661803 peak=662253 stop=662428 wid=625 mean=-0.4427 median=-0.4304 high=-0.4991											Ca21Chr2 start=2073750 peak=2074080 stop=2074780 wid=1030 mean=-0.8270 median=-0.6857 high=-1.4608
Ca21Chr2 start=662838 peak=663018 stop=663198 wid=360 mean=-0.5282 median=-0.5407 high=-0.6054											Ca21Chr2 start=2105520 peak=2105860 stop=2106760 wid=1240 mean=-0.7889 median=-0.7626 high=-1.1791
Ca21Chr2 start=675533 peak=675693 stop=675868 wid=335 mean=-0.4848 median=-0.4948 high=-0.5334											Ca21Chr2 start=2147220 peak=2147560 stop=2147980 wid=760 mean=-0.9077 median=-0.9145 high=-1.3299
Ca21Chr2 start=709672 peak=709947 stop=710207 wid=535 mean=-0.7024 median=-0.7210 high=-0.9250											Ca21Chr2 start=2180420 peak=2180850 stop=2181280 wid=860 mean=-0.6435 median=-0.6605 high=-0.8095
Ca21Chr2 start=732317 peak=732427 stop=732537 wid=220 mean=-0.4539 median=-0.4605 high=-0.4826											Ca21Chr2 start=2198310 peak=2198630 stop=2198860 wid=550 mean=-0.6229 median=-0.6371 high=-0.7836
Ca21Chr2 start=737517 peak=737732 stop=738012 wid=495 mean=-0.5229 median=-0.5357 high=-0.5940											Ca21Chr3 start=9461 peak=9726 stop=10041 wid=580 mean=-0.5497 median=-0.5648 high=-0.6361
Ca21Chr2 start=739257 peak=739652 stop=740037 wid=780 mean=-0.7101 median=-0.7252 high=-0.9470											Ca21Chr3 start=43776 peak=44546 stop=45466 wid=1690 mean=-0.7431 median=-0.6474 high=-1.4005
Ca21Chr2 start=742757 peak=743012 stop=743222 wid=465 mean=-0.5504 median=-0.5664 high=-0.6410											Ca21Chr3 start=69531 peak=69626 stop=69746 wid=215 mean=-0.4275 median=-0.4306 high=-0.4426
Ca21Chr2 start=745172 peak=745332 stop=745437 wid=265 mean=-0.4402 median=-0.4441 high=-0.4650											Ca21Chr3 start=80686 peak=81106 stop=81326 wid=640 mean=-0.5296 median=-0.5373 high=-0.6317
Ca21Chr2 start=748962 peak=749602 stop=749752 wid=790 mean=-0.4873 median=-0.4721 high=-0.6130											Ca21Chr3 start=115961 peak=116146 stop=116421 wid=460 mean=-0.5022 median=-0.5143 high=-0.5627
Ca21Chr2 start=774492 peak=774602 stop=774727 wid=235 mean=-0.4568 median=-0.4632 high=-0.4896											Ca21Chr3 start=128076 peak=129041 stop=129321 wid=1245 mean=-0.5375 median=-0.5394 high=-0.6434
Ca21Chr2 start=824362 peak=824622 stop=824807 wid=445 mean=-0.5776 median=-0.5957 high=-0.6765											Ca21Chr3 start=132186 peak=132611 stop=132851 wid=665 mean=-0.5640 median=-0.5757 high=-0.6733
Ca21Chr2 start=838597 peak=839022 stop=839332 wid=735 mean=-0.6355 median=-0.6463 high=-0.8035											Ca21Chr3 start=188811 peak=188881 stop=188946 wid=135 mean=-0.4123 median=-0.4138 high=-0.4187
Ca21Chr2 start=962217 peak=962302 stop=962377 wid=160 mean=-0.4432 median=-0.4488 high=-0.4650											Ca21Chr3 start=246769 peak=246904 stop=247034 wid=265 mean=-0.4757 median=-0.4844 high=-0.5174
Ca21Chr2 start=1105330 peak=1105400 stop=1105470 wid=140 mean=-0.4372 median=-0.4411 high=-0.4544											Ca21Chr3 start=290249 peak=290914 stop=291569 wid=1320 mean=-1.9326 median=-2.1152 high=-2.5998
Ca21Chr2 start=1109050 peak=1109160 stop=1109250 wid=200 mean=-0.4816 median=-0.4914 high=-0.5253											Ca21Chr3 start=317124 peak=317254 stop=317394 wid=270 mean=-0.4710 median=-0.4790 high=-0.5088
Ca21Chr2 start=1117820 peak=1118300 stop=1118570 wid=750 mean=-0.6509 median=-0.6492 high=-0.8252											Ca21Chr3 start=338824 peak=339024 stop=339319 wid=495 mean=-0.5580 median=-0.5719 high=-0.6624
Ca21Chr2 start=1146550 peak=1147250 stop=1147560 wid=1010 mean=-0.5793 median=-0.5775 high=-0.7082											Ca21Chr3 start=364864 peak=364949 stop=365034 wid=170 mean=-0.4316 median=-0.4354 high=-0.4479
Ca21Chr2 start=1165060 peak=1165210 stop=1165420 wid=360 mean=-0.5329 median=-0.5456 high=-0.6155											Ca21Chr3 start=412309 peak=412339 stop=412369 wid=60 mean=-0.4029 median=-0.4033 high=-0.4044
Ca21Chr2 start=1165650 peak=1165810 stop=1166100 wid=450 mean=-0.4353 median=-0.4395 high=-0.4539											Ca21Chr3 start=503769 peak=503849 stop=503939 wid=170 mean=-0.4273 median=-0.4306 high=-0.4414
Ca21Chr2 start=1232100 peak=1232360 stop=1232580 wid=480 mean=-0.4803 median=-0.4892 high=-0.5268											Ca21Chr3 start=506504 peak=506779 stop=507024 wid=520 mean=-0.6057 median=-0.6205 high=-0.7469
Ca21Chr2 start=1332080 peak=1332360 stop=1332680 wid=600 mean=-0.7597 median=-0.7922 high=-0.9903											Ca21Chr3 start=523949 peak=524084 stop=524219 wid=270 mean=-0.4439 median=-0.4496 high=-0.4663
Ca21Chr2 start=1333380 peak=1333590 stop=1333780 wid=400 mean=-0.6413 median=-0.6689 high=-0.7708											Ca21Chr3 start=566029 peak=566319 stop=566674 wid=645 mean=-0.8725 median=-0.8913 high=-1.2502
Ca21Chr2 start=1338160 peak=1338320 stop=1338500 wid=340 mean=-0.5297 median=-0.5437 high=-0.6039											Ca21Chr3 start=704016 peak=704066 stop=704116 wid=100 mean=-0.4088 median=-0.4100 high=-0.4132
Ca21Chr2 start=1338900 peak=1339970 stop=1340300 wid=1400 mean=-0.5799 median=-0.5318 high=-0.7703											Ca21Chr3 start=724826 peak=725061 stop=725376 wid=550 mean=-0.5264 median=-0.5366 high=-0.6157
Ca21Chr2 start=1363880 peak=1363990 stop=1364120 wid=240 mean=-0.4315 median=-0.4354 high=-0.4485											Ca21Chr3 start=796686 peak=797181 stop=797616 wid=930 mean=-0.7631 median=-0.7881 high=-1.0088
Ca21Chr2 start=1379110 peak=1379290 stop=1379470 wid=360 mean=-0.5107 median=-0.5244 high=-0.5720											Ca21Chr3 start=810756 peak=810896 stop=811011 wid=255 mean=-0.4494 median=-0.4551 high=-0.4760
Ca21Chr2 start=1382750 peak=1382810 stop=1382880 wid=130 mean=-0.4364 median=-0.4408 high=-0.4543											Ca21Chr3 start=845741 peak=845866 stop=846011 wid=270 mean=-0.4741 median=-0.4821 high=-0.5143
Ca21Chr2 start=1384650 peak=1384730 stop=1384830 wid=180 mean=-0.4227 median=-0.4255 high=-0.4347											Ca21Chr3 start=846446 peak=846621 stop=846981 wid=535 mean=-0.4842 median=-0.4919 high=-0.5257
Ca21Chr2 start=1394890 peak=1394950 stop=1395020 wid=130 mean=-0.4116 median=-0.4130 high=-0.4175											Ca21Chr3 start=847481 peak=847956 stop=848526 wid=1045 mean=-0.5425 median=-0.5538 high=-0.6188
Ca21Chr2 start=1545300 peak=1545670 stop=1546080 wid=780 mean=-0.7099 median=-0.7087 high=-0.9860											Ca21Chr3 start=853911 peak=854116 stop=854361 wid=450 mean=-0.5118 median=-0.5220 high=-0.5793
Ca21Chr2 start=1606850 peak=1607030 stop=1607170 wid=320 mean=-0.4800 median=-0.4889 high=-0.5261											Ca21Chr3 start=856146 peak=856516 stop=856766 wid=620 mean=-0.6323 median=-0.6438 high=-0.8180
Ca21Chr2 start=1607670 peak=1607830 stop=1607980 wid=310 mean=-0.4531 median=-0.4588 high=-0.4823											Ca21Chr3 start=865896 peak=866036 stop=866151 wid=255 mean=-0.4759 median=-0.4840 high=-0.5048
Ca21Chr2 start=1645760 peak=1645960 stop=1646110 wid=350 mean=-0.5357 median=-0.5485 high=-0.6212											Ca21Chr3 start=935957 peak=936002 stop=936057 wid=100 mean=-0.4144 median=-0.4156 high=-0.4210
Ca21Chr2 start=1653090 peak=1653190 stop=1653300 wid=210 mean=-0.4568 median=-0.4633 high=-0.4856											Ca21Chr3 start=955907 peak=956122 stop=957402 wid=1495 mean=-0.5263 median=-0.5442 high=-0.6438
Ca21Chr2 start=1676430 peak=1677150 stop=1677980 wid=1550 mean=-0.9014 median=-0.9846 high=-1.3302											Ca21Chr3 start=962162 peak=962327 stop=962447 wid=285 mean=-0.4595 median=-0.4652 high=-0.4949
Ca21Chr2 start=1742400 peak=1742840 stop=1743100 wid=700 mean=-0.6812 median=-0.7257 high=-0.8028											Ca21Chr3 start=973487 peak=973732 stop=973922 wid=435 mean=-0.4968 median=-0.5033 high=-0.5656
Ca21Chr2 start=1744530 peak=1744670 stop=1744790 wid=260 mean=-0.4340 median=-0.4385 high=-0.4523											Ca21Chr3 start=1040210 peak=1040260 stop=1040300 wid=90 mean=-0.4027 median=-0.4030 high=-0.4041
Ca21Chr2 start=1745280 peak=1745550 stop=1745770 wid=490 mean=-0.4489 median=-0.4534 high=-0.4810											Ca21Chr3 start=1057960 peak=1058190 stop=1058590 wid=630 mean=-0.5614 median=-0.5741 high=-0.6694
Ca21Chr2 start=1746720 peak=1746770 stop=1746830 wid=110 mean=-0.4281 median=-0.4313 high=-0.4414											Ca21Chr3 start=1058920 peak=1059190 stop=1059390 wid=470 mean=-0.5174 median=-0.5297 high=-0.5915
Ca21Chr2 start=1770620 peak=1770790 stop=1770910 wid=290 mean=-0.5197 median=-0.5337 high=-0.5886											Ca21Chr3 start=1115730 peak=1115880 stop=1116100 wid=370 mean=-0.4450 median=-0.4495 high=-0.4717
Ca21Chr2 start=1802190 peak=1802400 stop=1802610 wid=420 mean=-0.5386 median=-0.5524 high=-0.6206											Ca21Chr3 start=1116440 peak=1116610 stop=1116860 wid=420 mean=-0.4539 median=-0.4581 high=-0.4914
Ca21Chr2 start=1815510 peak=1815750 stop=1816090 wid=580 mean=-0.5626 median=-0.5788 high=-0.6589											Ca21Chr3 start=1144670 peak=1145320 stop=1146080 wid=1410 mean=-0.6495 median=-0.6145 high=-0.8977
Ca21Chr2 start=1848570 peak=1848630 stop=1848710 wid=140 mean=-0.4324 median=-0.4363 high=-0.4494											Ca21Chr3 start=1214540 peak=1214600 stop=1214660 wid=120 mean=-0.4182 median=-0.4204 high=-0.4273
Ca21Chr2 start=1863300 peak=1863400 stop=1863550 wid=250 mean=-0.4289 median=-0.4313 high=-0.4477											Ca21Chr3 start=1218190 peak=1218320 stop=1218460 wid=270 mean=-0.4446 median=-0.4500 high=-0.4681
Ca21Chr2 start=1935860 peak=1935910 stop=1935960 wid=100 mean=-0.4109 median=-0.4122 high=-0.4157											Ca21Chr3 start=1218780 peak=1220390 stop=1220740 wid=1960 mean=-0.6529 median=-0.6002 high=-1.1459
Ca21Chr2 start=1941890 peak=1941950 stop=1942000 wid=110 mean=-0.4189 median=-0.4207 high=-0.4290											Ca21Chr3 start=1222590 peak=1222980 stop=1223340 wid=750 mean=-0.6474 median=-0.6533 high=-0.8570
Ca21Chr2 start=1991750 peak=1991990 stop=1992100 wid=350 mean=-0.4339 median=-0.4357 high=-0.4545											Ca21Chr3 start=1253830 peak=1254110 stop=1254630 wid=800 mean=-0.8643 median=-0.9164 high=-1.1347
Ca21Chr2 start=2029610 peak=2029660 stop=2029730 wid=120 mean=-0.4138 median=-0.4153 high=-0.4208											Ca21Chr3 start=1329000 peak=1329070 stop=1329150 wid=150 mean=-0.4421 median=-0.4462 high=-0.4650
Ca21Chr2 start=2029850 peak=2030050 stop=2030220 wid=370 mean=-0.5249 median=-0.5341 high=-0.6115											Ca21Chr3 start=1332880 peak=1333180 stop=1333450 wid=570 mean=-0.6432 median=-0.6654 high=-0.7958
Ca21Chr2 start=2032980 peak=2033170 stop=2033550 wid=570 mean=-0.5842 median=-0.6050 high=-0.6768											Ca21Chr3 start=1357050 peak=1357150 stop=1357270 wid=220 mean=-0.4324 median=-0.4359 high=-0.4483
Ca21Chr2 start=2041260 peak=2041420 stop=2041550 wid=290 mean=-0.6103 median=-0.6321 high=-0.7321											Ca21Chr3 start=1359830 peak=1360170 stop=1361120 wid=1290 mean=-0.5795 median=-0.5403 high=-0.7870
Ca21Chr2 start=2073850 peak=2074100 stop=2074780 wid=930 mean=-0.6648 median=-0.5317 high=-1.1101											Ca21Chr3 start=1443610 peak=1443700 stop=1443800 wid=190 mean=-0.4465 median=-0.4521 high=-0.4715
Ca21Chr2 start=2083170 peak=2083260 stop=2083450 wid=280 mean=-0.4715 median=-0.4750 high=-0.5261											Ca21Chr3 start=1453140 peak=1453170 stop=1453190 wid=50 mean=-0.4025 median=-0.4028 high=-0.4038
Ca21Chr2 start=2105670 peak=2105860 stop=2106180 wid=510 mean=-0.5912 median=-0.6021 high=-0.7256											Ca21Chr3 start=1475310 peak=1475560 stop=1475800 wid=490 mean=-0.7177 median=-0.7473 high=-0.9336
Ca21Chr2 start=2106350 peak=2106520 stop=2106700 wid=350 mean=-0.5048 median=-0.5149 high=-0.5712											Ca21Chr3 start=1496490 peak=1496590 stop=1496690 wid=200 mean=-0.4216 median=-0.4243 high=-0.4330
Ca21Chr2 start=2147340 peak=2147590 stop=2147950 wid=610 mean=-0.6974 median=-0.7179 high=-0.9064											Ca21Chr3 start=1529880 peak=1530200 stop=1530610 wid=730 mean=-0.6639 median=-0.6971 high=-0.8254
Ca21Chr2 start=2166470 peak=2166560 stop=2166640 wid=170 mean=-0.4463 median=-0.4518 high=-0.4717											Ca21Chr3 start=1571700 peak=1572100 stop=1572440 wid=740 mean=-0.6515 median=-0.6677 high=-0.8367
Ca21Chr2 start=2180520 peak=2180900 stop=2181290 wid=770 mean=-0.5274 median=-0.5392 high=-0.6025											Ca21Chr3 start=1573500 peak=1574320 stop=1575440 wid=1940 mean=-0.7783 median=-0.7641 high=-1.1455
Ca21Chr2 start=2198350 peak=2198630 stop=2198820 wid=470 mean=-0.5610 median=-0.5724 high=-0.6735											Ca21Chr3 start=1589920 peak=1589970 stop=1590020 wid=100 mean=-0.4066 median=-0.4073 high=-0.4101
Ca21Chr3 start=43766 peak=44546 stop=44851 wid=1085 mean=-0.6464 median=-0.5935 high=-0.9199											Ca21Chr3 start=1605230 peak=1605400 stop=1605630 wid=400 mean=-0.4496 median=-0.4540 high=-0.4784
Ca21Chr3 start=69496 peak=69551 stop=69626 wid=130 mean=-0.4279 median=-0.4307 high=-0.4424											Ca21Chr3 start=1606070 peak=1606580 stop=1607280 wid=1210 mean=-0.6082 median=-0.5725 high=-0.8538
Ca21Chr3 start=81026 peak=81126 stop=81226 wid=200 mean=-0.4297 median=-0.4341 high=-0.4460											Ca21Chr3 start=1622220 peak=1622240 stop=1622240 wid=20 mean=-0.4007 median=-0.4008 high=-0.4010
Ca21Chr3 start=116076 peak=116161 stop=116271 wid=195 mean=-0.4327 median=-0.4366 high=-0.4486											Ca21Chr3 start=1646480 peak=1646940 stop=1647200 wid=720 mean=-0.4790 median=-0.4897 high=-0.5309
Ca21Chr3 start=128211 peak=128276 stop=128341 wid=130 mean=-0.4207 median=-0.4233 high=-0.4323											Ca21Chr3 start=1688860 peak=1688880 stop=1688900 wid=40 mean=-0.4022 median=-0.4025 high=-0.4031
Ca21Chr3 start=132156 peak=132646 stop=132786 wid=630 mean=-0.4392 median=-0.4332 high=-0.4675											Ca21Chr3 start=1701580 peak=1701920 stop=1702280 wid=700 mean=-0.6194 median=-0.6254 high=-0.8183
Ca21Chr3 start=147616 peak=147706 stop=147801 wid=185 mean=-0.4561 median=-0.4627 high=-0.4863											Ca21Chr3 start=1702410 peak=1702440 stop=1702480 wid=70 mean=-0.4014 median=-0.4016 high=-0.4021
Ca21Chr3 start=160741 peak=160986 stop=161146 wid=405 mean=-0.4608 median=-0.4667 high=-0.4948											Ca21Chr3 start=1702620 peak=1702960 stop=1703100 wid=480 mean=-0.4409 median=-0.4426 high=-0.4697
Ca21Chr3 start=174556 peak=174686 stop=174886 wid=330 mean=-0.4384 median=-0.4408 high=-0.4640											Ca21Chr3 start=1721810 peak=1722040 stop=1722300 wid=490 mean=-0.5766 median=-0.5955 high=-0.6836
Ca21Chr3 start=188431 peak=188696 stop=188871 wid=440 mean=-0.4595 median=-0.4670 high=-0.4885											Ca21Chr3 start=1722830 peak=1722930 stop=1723020 wid=190 mean=-0.4346 median=-0.4387 high=-0.4531
Ca21Chr3 start=230116 peak=230211 stop=230316 wid=200 mean=-0.4623 median=-0.4700 high=-0.4951											Ca21Chr3 start=1728200 peak=1728380 stop=1728520 wid=320 mean=-0.4969 median=-0.5068 high=-0.5507
Ca21Chr3 start=235109 peak=235214 stop=235329 wid=220 mean=-0.4570 median=-0.4630 high=-0.4882											Ca21Chr3 start=1786360 peak=1786460 stop=1786580 wid=220 mean=-0.4533 median=-0.4592 high=-0.4814
Ca21Chr3 start=245544 peak=245669 stop=245814 wid=270 mean=-0.4488 median=-0.4546 high=-0.4751											Ca21Chr3 start=1792090 peak=1792330 stop=1792550 wid=460 mean=-0.4922 median=-0.5003 high=-0.5504
Ca21Chr3 start=246834 peak=246879 stop=246919 wid=85 mean=-0.4181 median=-0.4204 high=-0.4275											Ca21Chr4 start=661 peak=901 stop=1046 wid=385 mean=-0.4340 median=-0.4368 high=-0.4519
Ca21Chr3 start=258904 peak=258969 stop=259034 wid=130 mean=-0.4368 median=-0.4400 high=-0.4546											Ca21Chr4 start=55576 peak=55741 stop=55891 wid=315 mean=-0.4563 median=-0.4630 high=-0.4863
Ca21Chr3 start=263394 peak=263424 stop=263464 wid=70 mean=-0.4078 median=-0.4090 high=-0.4118											Ca21Chr4 start=127791 peak=128286 stop=128706 wid=915 mean=-0.7964 median=-0.7747 high=-1.2016
Ca21Chr3 start=290214 peak=290964 stop=291491 wid=1277 mean=-2.2074 median=-2.5143 high=-3.0364											Ca21Chr4 start=164171 peak=164201 stop=164231 wid=60 mean=-0.4029 median=-0.4033 high=-0.4043
Ca21Chr3 start=338902 peak=339067 stop=339277 wid=375 mean=-0.5216 median=-0.5325 high=-0.5965											Ca21Chr4 start=172506 peak=172706 stop=173031 wid=525 mean=-0.6036 median=-0.6099 high=-0.7602
Ca21Chr3 start=340147 peak=340212 stop=340287 wid=140 mean=-0.4264 median=-0.4290 high=-0.4409											Ca21Chr4 start=290311 peak=290391 stop=290461 wid=150 mean=-0.4156 median=-0.4177 high=-0.4243
Ca21Chr3 start=364802 peak=364972 stop=365177 wid=375 mean=-0.5775 median=-0.5927 high=-0.6949											Ca21Chr4 start=345566 peak=346011 stop=346596 wid=1030 mean=-0.4666 median=-0.4833 high=-0.5159
Ca21Chr3 start=470222 peak=470262 stop=470302 wid=80 mean=-0.4208 median=-0.4240 high=-0.4317											Ca21Chr4 start=346841 peak=347041 stop=347191 wid=350 mean=-0.4487 median=-0.4527 high=-0.4811
Ca21Chr3 start=492142 peak=492172 stop=492207 wid=65 mean=-0.4105 median=-0.4118 high=-0.4153											Ca21Chr4 start=347311 peak=347581 stop=348251 wid=940 mean=-0.7177 median=-0.7764 high=-0.8809
Ca21Chr3 start=506522 peak=506762 stop=507022 wid=500 mean=-0.6240 median=-0.6484 high=-0.7538											Ca21Chr4 start=477406 peak=477641 stop=478911 wid=1505 mean=-0.5411 median=-0.5135 high=-0.7552
Ca21Chr3 start=523857 peak=524052 stop=524297 wid=440 mean=-0.5760 median=-0.5890 high=-0.6946											Ca21Chr4 start=479436 peak=480266 stop=480746 wid=1310 mean=-0.5533 median=-0.5630 high=-0.6863
Ca21Chr3 start=566056 peak=566296 stop=566546 wid=490 mean=-0.6884 median=-0.7134 high=-0.8806											Ca21Chr4 start=520901 peak=520966 stop=521041 wid=140 mean=-0.4278 median=-0.4307 high=-0.4425
Ca21Chr3 start=660896 peak=660941 stop=660986 wid=90 mean=-0.4153 median=-0.4172 high=-0.4233											Ca21Chr4 start=522111 peak=522176 stop=522241 wid=130 mean=-0.4108 median=-0.4120 high=-0.4159
Ca21Chr3 start=663726 peak=663766 stop=663806 wid=80 mean=-0.4121 median=-0.4138 high=-0.4179											Ca21Chr4 start=562826 peak=563206 stop=564171 wid=1345 mean=-0.8248 median=-0.7206 high=-1.3502
Ca21Chr3 start=707876 peak=708011 stop=708176 wid=300 mean=-0.5204 median=-0.5335 high=-0.5845											Ca21Chr4 start=575001 peak=575436 stop=575941 wid=940 mean=-0.7958 median=-0.8051 high=-1.1243
Ca21Chr3 start=724931 peak=725036 stop=725146 wid=215 mean=-0.4451 median=-0.4506 high=-0.4697											Ca21Chr4 start=811185 peak=811320 stop=811460 wid=275 mean=-0.4922 median=-0.5030 high=-0.5438
Ca21Chr3 start=742481 peak=742666 stop=742836 wid=355 mean=-0.4651 median=-0.4727 high=-0.5002											Ca21Chr4 start=842518 peak=842588 stop=842668 wid=150 mean=-0.4149 median=-0.4167 high=-0.4222
Ca21Chr3 start=781641 peak=781651 stop=781661 wid=20 mean=-0.4007 median=-0.4008 high=-0.4010											Ca21Chr4 start=844808 peak=844998 stop=845178 wid=370 mean=-0.5090 median=-0.5176 high=-0.5813
Ca21Chr3 start=796726 peak=797151 stop=797401 wid=675 mean=-0.6192 median=-0.6421 high=-0.7405											Ca21Chr4 start=987256 peak=987591 stop=987921 wid=665 mean=-0.5631 median=-0.5735 high=-0.6710
Ca21Chr3 start=810786 peak=810876 stop=810966 wid=180 mean=-0.4327 median=-0.4374 high=-0.4505											Ca21Chr4 start=1032150 peak=1032220 stop=1032280 wid=130 mean=-0.4201 median=-0.4224 high=-0.4299
Ca21Chr3 start=853866 peak=854086 stop=854321 wid=455 mean=-0.5351 median=-0.5486 high=-0.6154											Ca21Chr4 start=1099660 peak=1099940 stop=1100490 wid=830 mean=-0.8634 median=-0.8918 high=-1.1783
Ca21Chr3 start=856221 peak=856476 stop=856701 wid=480 mean=-0.5575 median=-0.5749 high=-0.6542											Ca21Chr4 start=1101550 peak=1101630 stop=1101720 wid=170 mean=-0.4199 median=-0.4222 high=-0.4293
Ca21Chr3 start=955996 peak=956176 stop=957276 wid=1280 mean=-0.5056 median=-0.5131 high=-0.5742											Ca21Chr4 start=1102220 peak=1102330 stop=1102620 wid=400 mean=-0.4190 median=-0.4185 high=-0.4349
Ca21Chr3 start=962261 peak=962406 stop=962531 wid=270 mean=-0.4747 median=-0.4832 high=-0.5192											Ca21Chr4 start=1102730 peak=1103000 stop=1103210 wid=480 mean=-0.5077 median=-0.5165 high=-0.5858
Ca21Chr3 start=973696 peak=973736 stop=973771 wid=75 mean=-0.4060 median=-0.4067 high=-0.4089											Ca21Chr4 start=1199990 peak=1200450 stop=1200830 wid=840 mean=-0.9710 median=-1.0152 high=-1.4111
Ca21Chr3 start=1058050 peak=1059170 stop=1059440 wid=1390 mean=-0.6723 median=-0.6717 high=-0.9732											Ca21Chr4 start=1220580 peak=1220880 stop=1221120 wid=540 mean=-0.7098 median=-0.7299 high=-0.9336
Ca21Chr3 start=1093110 peak=1093220 stop=1093330 wid=220 mean=-0.4582 median=-0.4649 high=-0.4903											Ca21Chr4 start=1248460 peak=1248630 stop=1248790 wid=330 mean=-0.5127 median=-0.5246 high=-0.5755
Ca21Chr3 start=1116530 peak=1116590 stop=1116650 wid=120 mean=-0.4215 median=-0.4246 high=-0.4324											Ca21Chr4 start=1307140 peak=1307340 stop=1307880 wid=740 mean=-0.5494 median=-0.5600 high=-0.6342
Ca21Chr3 start=1117600 peak=1117670 stop=1117740 wid=140 mean=-0.4141 median=-0.4163 high=-0.4216											Ca21Chr4 start=1362100 peak=1362110 stop=1362120 wid=20 mean=-0.4008 median=-0.4009 high=-0.4010
Ca21Chr3 start=1144730 peak=1145270 stop=1145480 wid=750 mean=-0.6062 median=-0.6155 high=-0.7479											Ca21Chr4 start=1425030 peak=1425850 stop=1426060 wid=1030 mean=-0.5281 median=-0.4733 high=-0.7206
Ca21Chr3 start=1145780 peak=1145960 stop=1146180 wid=400 mean=-0.5140 median=-0.5270 high=-0.5771											Ca21Chr4 start=1468370 peak=1468420 stop=1468480 wid=110 mean=-0.4164 median=-0.4180 high=-0.4248
Ca21Chr3 start=1205590 peak=1205600 stop=1205610 wid=20 mean=-0.4010 median=-0.4011 high=-0.4015											Ca21Chr4 start=1469250 peak=1470440 stop=1471210 wid=1960 mean=-0.6209 median=-0.5185 high=-1.0079
Ca21Chr3 start=1213010 peak=1213040 stop=1213070 wid=60 mean=-0.4083 median=-0.4094 high=-0.4127											Ca21Chr4 start=1513440 peak=1513530 stop=1513640 wid=200 mean=-0.4312 median=-0.4344 high=-0.4478
Ca21Chr3 start=1214580 peak=1214600 stop=1214630 wid=50 mean=-0.4040 median=-0.4044 high=-0.4058											Ca21Chr4 start=1524520 peak=1524680 stop=1524840 wid=320 mean=-0.4876 median=-0.4970 high=-0.5375
Ca21Chr3 start=1218330 peak=1218390 stop=1218450 wid=120 mean=-0.4294 median=-0.4333 high=-0.4440											Ca21Chr4 start=1600880 peak=1600960 stop=1601030 wid=150 mean=-0.4196 median=-0.4219 high=-0.4297
Ca21Chr3 start=1218900 peak=1219080 stop=1219240 wid=340 mean=-0.5700 median=-0.5865 high=-0.6682											Ca21Chr5 start=31 peak=31 stop=176 wid=145 mean=-0.4538 median=-0.4533 high=-0.5064
Ca21Chr3 start=1219630 peak=1219720 stop=1219870 wid=240 mean=-0.4558 median=-0.4629 high=-0.4868											Ca21Chr5 start=1816 peak=1941 stop=2066 wid=250 mean=-0.4250 median=-0.4277 high=-0.4390
Ca21Chr3 start=1220250 peak=1220410 stop=1220600 wid=350 mean=-0.5139 median=-0.5233 high=-0.5875											Ca21Chr5 start=72886 peak=73106 stop=73606 wid=720 mean=-0.5606 median=-0.5859 high=-0.6447
Ca21Chr3 start=1222770 peak=1223080 stop=1223320 wid=550 mean=-0.5330 median=-0.5418 high=-0.6285											Ca21Chr5 start=150301 peak=150341 stop=150381 wid=80 mean=-0.4070 median=-0.4080 high=-0.4100
Ca21Chr3 start=1253880 peak=1254080 stop=1254500 wid=620 mean=-0.5562 median=-0.5550 high=-0.6657											Ca21Chr5 start=154736 peak=155651 stop=155911 wid=1175 mean=-0.7731 median=-0.7713 high=-1.1147
Ca21Chr3 start=1268560 peak=1268650 stop=1268740 wid=180 mean=-0.4391 median=-0.4436 high=-0.4593											Ca21Chr5 start=205286 peak=205711 stop=206056 wid=770 mean=-0.9809 median=-0.9908 high=-1.4936
Ca21Chr3 start=1304560 peak=1304600 stop=1304660 wid=100 mean=-0.4208 median=-0.4228 high=-0.4315											Ca21Chr5 start=217596 peak=217756 stop=217916 wid=320 mean=-0.4878 median=-0.4971 high=-0.5401
Ca21Chr3 start=1328990 peak=1329070 stop=1329150 wid=160 mean=-0.4412 median=-0.4458 high=-0.4635											Ca21Chr5 start=236556 peak=236776 stop=237001 wid=445 mean=-0.6131 median=-0.6338 high=-0.7446
Ca21Chr3 start=1332950 peak=1333170 stop=1333370 wid=420 mean=-0.5463 median=-0.5647 high=-0.6212											Ca21Chr5 start=250511 peak=250546 stop=250576 wid=65 mean=-0.4033 median=-0.4037 high=-0.4050
Ca21Chr3 start=1349660 peak=1349720 stop=1349790 wid=130 mean=-0.4222 median=-0.4249 high=-0.4331											Ca21Chr5 start=279641 peak=279901 stop=280321 wid=680 mean=-0.5479 median=-0.5633 high=-0.6234
Ca21Chr3 start=1360020 peak=1360210 stop=1360460 wid=440 mean=-0.5050 median=-0.5148 high=-0.5698											Ca21Chr5 start=449165 peak=449315 stop=449575 wid=410 mean=-0.4646 median=-0.4697 high=-0.5007
Ca21Chr3 start=1380130 peak=1380270 stop=1380430 wid=300 mean=-0.4677 median=-0.4759 high=-0.5041											Ca21Chr5 start=529190 peak=529435 stop=529630 wid=440 mean=-0.5433 median=-0.5588 high=-0.6213
Ca21Chr3 start=1386920 peak=1387000 stop=1387070 wid=150 mean=-0.4579 median=-0.4642 high=-0.4869											Ca21Chr5 start=561635 peak=561720 stop=562030 wid=395 mean=-0.4180 median=-0.4152 high=-0.4344
Ca21Chr3 start=1393100 peak=1393190 stop=1393280 wid=180 mean=-0.4354 median=-0.4396 high=-0.4523											Ca21Chr5 start=628180 peak=628360 stop=628530 wid=350 mean=-0.5045 median=-0.5155 high=-0.5665
Ca21Chr3 start=1475430 peak=1475590 stop=1475750 wid=320 mean=-0.5898 median=-0.6107 high=-0.6946											Ca21Chr5 start=637275 peak=637730 stop=637885 wid=610 mean=-0.4473 median=-0.4446 high=-0.4798
Ca21Chr3 start=1496660 peak=1496720 stop=1496770 wid=110 mean=-0.4092 median=-0.4102 high=-0.4136											Ca21Chr5 start=640035 peak=640440 stop=640870 wid=835 mean=-1.1851 median=-1.1891 high=-1.9004
Ca21Chr3 start=1510790 peak=1510880 stop=1510960 wid=170 mean=-0.4362 median=-0.4406 high=-0.4551											Ca21Chr5 start=653830 peak=654835 stop=655095 wid=1265 mean=-0.6535 median=-0.6554 high=-0.8206
Ca21Chr3 start=1530000 peak=1530230 stop=1530440 wid=440 mean=-0.4818 median=-0.4916 high=-0.5255											Ca21Chr5 start=695825 peak=696315 stop=696630 wid=805 mean=-0.5655 median=-0.5601 high=-0.7066
Ca21Chr3 start=1571890 peak=1572030 stop=1572240 wid=350 mean=-0.4612 median=-0.4671 high=-0.4953											Ca21Chr5 start=731529 peak=731569 stop=731614 wid=85 mean=-0.4076 median=-0.4085 high=-0.4114
Ca21Chr3 start=1573720 peak=1574250 stop=1574820 wid=1100 mean=-0.6725 median=-0.7133 high=-0.7975											Ca21Chr5 start=741184 peak=741279 stop=741364 wid=180 mean=-0.4465 median=-0.4519 high=-0.4693
Ca21Chr3 start=1605320 peak=1605380 stop=1605460 wid=140 mean=-0.4061 median=-0.4067 high=-0.4093											Ca21Chr5 start=784714 peak=785219 stop=785439 wid=725 mean=-0.6020 median=-0.5856 high=-0.8209
Ca21Chr3 start=1606140 peak=1606550 stop=1607190 wid=1050 mean=-0.5382 median=-0.4856 high=-0.7664											Ca21Chr5 start=854654 peak=855194 stop=855424 wid=770 mean=-0.5503 median=-0.5470 high=-0.6762
Ca21Chr3 start=1617730 peak=1617740 stop=1617750 wid=20 mean=-0.4014 median=-0.4017 high=-0.4023											Ca21Chr5 start=896888 peak=896988 stop=897188 wid=300 mean=-0.4190 median=-0.4208 high=-0.4287
Ca21Chr3 start=1643730 peak=1643770 stop=1643810 wid=80 mean=-0.4130 median=-0.4144 high=-0.4194											Ca21Chr5 start=897838 peak=897863 stop=897898 wid=60 mean=-0.4022 median=-0.4026 high=-0.4035
Ca21Chr3 start=1672100 peak=1672140 stop=1672190 wid=90 mean=-0.4063 median=-0.4071 high=-0.4095											Ca21Chr5 start=926118 peak=926213 stop=926318 wid=200 mean=-0.4382 median=-0.4423 high=-0.4575
Ca21Chr3 start=1680810 peak=1680920 stop=1681120 wid=310 mean=-0.4620 median=-0.4675 high=-0.5005											Ca21Chr5 start=950228 peak=950483 stop=950718 wid=490 mean=-0.5878 median=-0.6058 high=-0.7133
Ca21Chr3 start=1701780 peak=1701900 stop=1702020 wid=240 mean=-0.4767 median=-0.4865 high=-0.5198											Ca21Chr5 start=1040010 peak=1040940 stop=1041780 wid=1770 mean=-0.6422 median=-0.5721 high=-1.1874
Ca21Chr3 start=1712870 peak=1712890 stop=1712910 wid=40 mean=-0.4027 median=-0.4029 high=-0.4037											Ca21Chr5 start=1042130 peak=1042160 stop=1042190 wid=60 mean=-0.4022 median=-0.4024 high=-0.4033
Ca21Chr3 start=1721840 peak=1722030 stop=1722270 wid=430 mean=-0.5661 median=-0.5806 high=-0.6715											Ca21Chr5 start=1043600 peak=1043710 stop=1043850 wid=250 mean=-0.4181 median=-0.4200 high=-0.4289
Ca21Chr3 start=1728220 peak=1728390 stop=1728560 wid=340 mean=-0.6226 median=-0.6445 high=-0.7553											Ca21Chr5 start=1086780 peak=1086940 stop=1087100 wid=320 mean=-0.5694 median=-0.5896 high=-0.6600
Ca21Chr3 start=1792080 peak=1792250 stop=1792610 wid=530 mean=-0.4618 median=-0.4633 high=-0.5080											Ca21Chr5 start=1106430 peak=1107660 stop=1108100 wid=1670 mean=-0.8315 median=-0.7887 high=-1.2962
Ca21Chr4 start=18651 peak=18841 stop=19301 wid=650 mean=-0.4175 median=-0.4129 high=-0.4372											Ca21Chr5 start=1175250 peak=1175310 stop=1175380 wid=130 mean=-0.4103 median=-0.4118 high=-0.4154
Ca21Chr4 start=39226 peak=39261 stop=39291 wid=65 mean=-0.4062 median=-0.4070 high=-0.4094											Ca21Chr6 start=346 peak=656 stop=1031 wid=685 mean=-0.5048 median=-0.5079 high=-0.5826
Ca21Chr4 start=128046 peak=128311 stop=128536 wid=490 mean=-0.5683 median=-0.5750 high=-0.7028											Ca21Chr6 start=5506 peak=5636 stop=5786 wid=280 mean=-0.4589 median=-0.4657 high=-0.4914
Ca21Chr4 start=171751 peak=171836 stop=171926 wid=175 mean=-0.4534 median=-0.4598 high=-0.4816											Ca21Chr6 start=6766 peak=6811 stop=6866 wid=100 mean=-0.4059 median=-0.4065 high=-0.4088
Ca21Chr4 start=172501 peak=172651 stop=172901 wid=400 mean=-0.6614 median=-0.6849 high=-0.8397											Ca21Chr6 start=31446 peak=31591 stop=31836 wid=390 mean=-0.4654 median=-0.4700 high=-0.5057
Ca21Chr4 start=173306 peak=173451 stop=173586 wid=280 mean=-0.5286 median=-0.5431 high=-0.6008											Ca21Chr6 start=36316 peak=36696 stop=36976 wid=660 mean=-0.6302 median=-0.6407 high=-0.8034
Ca21Chr4 start=226436 peak=226471 stop=226511 wid=75 mean=-0.4070 median=-0.4080 high=-0.4108											Ca21Chr6 start=39081 peak=39411 stop=39481 wid=400 mean=-0.4046 median=-0.4044 high=-0.4102
Ca21Chr4 start=255361 peak=255366 stop=255376 wid=15 mean=-0.4004 median=-0.4005 high=-0.4007											Ca21Chr6 start=42761 peak=42966 stop=43191 wid=430 mean=-0.4905 median=-0.4973 high=-0.5547
Ca21Chr4 start=272711 peak=272766 stop=272816 wid=105 mean=-0.4153 median=-0.4172 high=-0.4231											Ca21Chr6 start=56386 peak=56681 stop=56966 wid=580 mean=-0.5472 median=-0.5518 high=-0.6657
Ca21Chr4 start=291501 peak=291571 stop=291641 wid=140 mean=-0.4540 median=-0.4621 high=-0.4842											Ca21Chr6 start=79361 peak=79411 stop=79461 wid=100 mean=-0.4113 median=-0.4128 high=-0.4176
Ca21Chr4 start=316976 peak=317046 stop=317121 wid=145 mean=-0.4163 median=-0.4182 high=-0.4234											Ca21Chr6 start=132366 peak=133746 stop=134301 wid=1935 mean=-0.5973 median=-0.4805 high=-1.0221
Ca21Chr4 start=318466 peak=318556 stop=318676 wid=210 mean=-0.4414 median=-0.4463 high=-0.4644											Ca21Chr6 start=162996 peak=163196 stop=163386 wid=390 mean=-0.5645 median=-0.5796 high=-0.6659
Ca21Chr4 start=347401 peak=347571 stop=348086 wid=685 mean=-0.5818 median=-0.5770 high=-0.6841											Ca21Chr6 start=171416 peak=171606 stop=171851 wid=435 mean=-0.4877 median=-0.4972 high=-0.5375
Ca21Chr4 start=366026 peak=366161 stop=366291 wid=265 mean=-0.4820 median=-0.4912 high=-0.5260											Ca21Chr6 start=182146 peak=182441 stop=182671 wid=525 mean=-0.5304 median=-0.5446 high=-0.6043
Ca21Chr4 start=477461 peak=477676 stop=478136 wid=675 mean=-0.5700 median=-0.5691 high=-0.7163											Ca21Chr6 start=208731 peak=208941 stop=209146 wid=415 mean=-0.5032 median=-0.5141 high=-0.5656
Ca21Chr4 start=478261 peak=478616 stop=479041 wid=780 mean=-0.5314 median=-0.5246 high=-0.6622											Ca21Chr6 start=271496 peak=271716 stop=271886 wid=390 mean=-0.5116 median=-0.5226 high=-0.5788
Ca21Chr4 start=479346 peak=479836 stop=480526 wid=1180 mean=-0.4793 median=-0.4949 high=-0.5361											Ca21Chr6 start=273406 peak=273491 stop=273586 wid=180 mean=-0.4270 median=-0.4302 high=-0.4405
Ca21Chr4 start=520773 peak=520933 stop=521113 wid=340 mean=-0.5778 median=-0.5967 high=-0.6922											Ca21Chr6 start=291311 peak=291391 stop=291491 wid=180 mean=-0.4259 median=-0.4292 high=-0.4389
Ca21Chr4 start=522068 peak=522193 stop=522303 wid=235 mean=-0.4613 median=-0.4688 high=-0.4921											Ca21Chr6 start=304146 peak=304486 stop=304726 wid=580 mean=-0.5457 median=-0.5547 high=-0.6448
Ca21Chr4 start=562913 peak=563218 stop=564053 wid=1140 mean=-0.5769 median=-0.5589 high=-0.7450											Ca21Chr6 start=312621 peak=312761 stop=312961 wid=340 mean=-0.4563 median=-0.4611 high=-0.4929
Ca21Chr4 start=575213 peak=575538 stop=575858 wid=645 mean=-0.6047 median=-0.6131 high=-0.7565											Ca21Chr6 start=318291 peak=318561 stop=318836 wid=545 mean=-0.8736 median=-0.9253 high=-1.1695
Ca21Chr4 start=667103 peak=667193 stop=667318 wid=215 mean=-0.4446 median=-0.4499 high=-0.4678											Ca21Chr6 start=375796 peak=375936 stop=376066 wid=270 mean=-0.4695 median=-0.4786 high=-0.5082
Ca21Chr4 start=678678 peak=678728 stop=678798 wid=120 mean=-0.4265 median=-0.4295 high=-0.4403											Ca21Chr6 start=412976 peak=413681 stop=413911 wid=935 mean=-0.5792 median=-0.5328 high=-0.7618
Ca21Chr4 start=699288 peak=699378 stop=699458 wid=170 mean=-0.4583 median=-0.4655 high=-0.4882											Ca21Chr6 start=484026 peak=484141 stop=484301 wid=275 mean=-0.4736 median=-0.4814 high=-0.5158
Ca21Chr4 start=787310 peak=787340 stop=787375 wid=65 mean=-0.4151 median=-0.4172 high=-0.4240											Ca21Chr6 start=485056 peak=485181 stop=485286 wid=230 mean=-0.4322 median=-0.4356 high=-0.4497
Ca21Chr4 start=811146 peak=811241 stop=811346 wid=200 mean=-0.4629 median=-0.4692 high=-0.4945											Ca21Chr6 start=520481 peak=520616 stop=520836 wid=355 mean=-0.4380 median=-0.4435 high=-0.4535
Ca21Chr4 start=987381 peak=987556 stop=987711 wid=330 mean=-0.5501 median=-0.5673 high=-0.6389											Ca21Chr6 start=546956 peak=547041 stop=547121 wid=165 mean=-0.4315 median=-0.4355 high=-0.4488
Ca21Chr4 start=1099640 peak=1100310 stop=1100660 wid=1020 mean=-0.7962 median=-0.8777 high=-0.9826											Ca21Chr6 start=665686 peak=665841 stop=666211 wid=525 mean=-0.4578 median=-0.4642 high=-0.4826
Ca21Chr4 start=1101530 peak=1101580 stop=1101630 wid=100 mean=-0.4088 median=-0.4095 high=-0.4129											Ca21Chr6 start=668336 peak=668686 stop=669036 wid=700 mean=-0.9745 median=-1.0223 high=-1.3828
Ca21Chr4 start=1102150 peak=1102240 stop=1102340 wid=190 mean=-0.4467 median=-0.4532 high=-0.4716											Ca21Chr6 start=681976 peak=682241 stop=682366 wid=390 mean=-0.4181 median=-0.4192 high=-0.4289
Ca21Chr4 start=1102770 peak=1103050 stop=1103310 wid=540 mean=-0.6098 median=-0.6317 high=-0.7378											Ca21Chr6 start=707901 peak=708786 stop=709226 wid=1325 mean=-0.5714 median=-0.5794 high=-0.6969
Ca21Chr4 start=1107830 peak=1107900 stop=1107980 wid=150 mean=-0.4173 median=-0.4194 high=-0.4266											Ca21Chr6 start=789996 peak=790106 stop=790221 wid=225 mean=-0.4499 median=-0.4558 high=-0.4766
Ca21Chr4 start=1154660 peak=1154720 stop=1154770 wid=110 mean=-0.4377 median=-0.4420 high=-0.4588											Ca21Chr6 start=810671 peak=810691 stop=810716 wid=45 mean=-0.4029 median=-0.4032 high=-0.4043
Ca21Chr4 start=1200130 peak=1200470 stop=1200740 wid=610 mean=-0.7359 median=-0.7556 high=-0.9887											Ca21Chr6 start=840591 peak=840636 stop=840676 wid=85 mean=-0.4063 median=-0.4071 high=-0.4094
Ca21Chr4 start=1201640 peak=1201680 stop=1201720 wid=80 mean=-0.4064 median=-0.4072 high=-0.4097											Ca21Chr6 start=865386 peak=865421 stop=865461 wid=75 mean=-0.4039 median=-0.4043 high=-0.4059
Ca21Chr4 start=1220670 peak=1220900 stop=1221070 wid=400 mean=-0.5802 median=-0.6008 high=-0.6773											Ca21Chr6 start=868931 peak=869266 stop=869626 wid=695 mean=-1.0671 median=-1.0735 high=-1.6718
Ca21Chr4 start=1248460 peak=1248640 stop=1248790 wid=330 mean=-0.5196 median=-0.5321 high=-0.5868											Ca21Chr6 start=963081 peak=963256 stop=963456 wid=375 mean=-0.5114 median=-0.5224 high=-0.5797
Ca21Chr4 start=1307160 peak=1307290 stop=1307890 wid=730 mean=-0.4794 median=-0.4849 high=-0.5421											Ca21Chr6 start=1032870 peak=1032960 stop=1033050 wid=180 mean=-0.4263 median=-0.4293 high=-0.4415
Ca21Chr4 start=1406850 peak=1407000 stop=1407120 wid=270 mean=-0.5076 median=-0.5192 high=-0.5689											Ca21Chr7 start=57336 peak=57701 stop=58251 wid=915 mean=-0.9509 median=-0.9507 high=-1.4311
Ca21Chr4 start=1425680 peak=1425800 stop=1425910 wid=230 mean=-0.4670 median=-0.4741 high=-0.5034											Ca21Chr7 start=64061 peak=64226 stop=64336 wid=275 mean=-0.4315 median=-0.4352 high=-0.4481
Ca21Chr4 start=1436250 peak=1436330 stop=1436420 wid=170 mean=-0.4686 median=-0.4766 high=-0.5050											Ca21Chr7 start=111621 peak=111821 stop=112071 wid=450 mean=-0.7132 median=-0.7359 high=-0.9281
Ca21Chr4 start=1447520 peak=1447570 stop=1447640 wid=120 mean=-0.4228 median=-0.4251 high=-0.4339											Ca21Chr7 start=113901 peak=114146 stop=114511 wid=610 mean=-0.7689 median=-0.7829 high=-1.0687
Ca21Chr4 start=1448960 peak=1449040 stop=1449120 wid=160 mean=-0.4395 median=-0.4445 high=-0.4609											Ca21Chr7 start=114796 peak=115016 stop=115141 wid=345 mean=-0.5077 median=-0.5159 high=-0.5831
Ca21Chr4 start=1470180 peak=1470470 stop=1471120 wid=940 mean=-0.6852 median=-0.6670 high=-0.9322											Ca21Chr7 start=134491 peak=134531 stop=134571 wid=80 mean=-0.4057 median=-0.4064 high=-0.4086
Ca21Chr4 start=1513460 peak=1513500 stop=1513550 wid=90 mean=-0.4062 median=-0.4070 high=-0.4092											Ca21Chr7 start=145146 peak=145361 stop=145711 wid=565 mean=-0.5825 median=-0.5844 high=-0.7114
Ca21Chr4 start=1524570 peak=1524660 stop=1524770 wid=200 mean=-0.4512 median=-0.4576 high=-0.4787											Ca21Chr7 start=147851 peak=147931 stop=148016 wid=165 mean=-0.4369 median=-0.4413 high=-0.4546
Ca21Chr4 start=1600880 peak=1600960 stop=1601030 wid=150 mean=-0.4150 median=-0.4168 high=-0.4229											Ca21Chr7 start=192801 peak=193286 stop=193686 wid=885 mean=-0.5262 median=-0.5336 high=-0.6006
Ca21Chr5 start=31 peak=31 stop=51 wid=20 mean=-0.4036 median=-0.4035 high=-0.4064											Ca21Chr7 start=194201 peak=194251 stop=194301 wid=100 mean=-0.4065 median=-0.4072 high=-0.4101
Ca21Chr5 start=72931 peak=73121 stop=73736 wid=805 mean=-0.5056 median=-0.5168 high=-0.5656											Ca21Chr7 start=235981 peak=236401 stop=236706 wid=725 mean=-0.8535 median=-0.8725 high=-1.2217
Ca21Chr5 start=154736 peak=155656 stop=155906 wid=1170 mean=-0.6894 median=-0.6801 high=-0.9966											Ca21Chr7 start=297171 peak=297296 stop=297436 wid=265 mean=-0.4880 median=-0.4982 high=-0.5358
Ca21Chr5 start=205427 peak=205727 stop=206027 wid=600 mean=-0.7897 median=-0.8173 high=-1.0603											Ca21Chr7 start=299681 peak=299801 stop=299901 wid=220 mean=-0.4602 median=-0.4682 high=-0.4943
Ca21Chr5 start=236707 peak=236827 stop=236947 wid=240 mean=-0.5051 median=-0.5182 high=-0.5589											Ca21Chr7 start=301161 peak=301331 stop=301511 wid=350 mean=-0.5614 median=-0.5743 high=-0.6657
Ca21Chr5 start=248882 peak=248957 stop=249027 wid=145 mean=-0.4078 median=-0.4087 high=-0.4116											Ca21Chr7 start=320171 peak=320216 stop=320271 wid=100 mean=-0.4044 median=-0.4048 high=-0.4065
Ca21Chr5 start=279642 peak=280217 stop=280407 wid=765 mean=-0.6013 median=-0.6325 high=-0.6581											Ca21Chr7 start=354196 peak=354406 stop=354766 wid=570 mean=-0.4186 median=-0.4167 high=-0.4417
Ca21Chr5 start=337336 peak=337451 stop=337586 wid=250 mean=-0.4657 median=-0.4727 high=-0.5006											Ca21Chr7 start=378276 peak=378441 stop=378636 wid=360 mean=-0.5601 median=-0.5778 high=-0.6458
Ca21Chr5 start=342421 peak=342546 stop=342681 wid=260 mean=-0.4471 median=-0.4530 high=-0.4712											Ca21Chr7 start=386381 peak=386861 stop=387026 wid=645 mean=-0.4459 median=-0.4473 high=-0.4774
Ca21Chr5 start=449236 peak=449286 stop=449346 wid=110 mean=-0.4061 median=-0.4068 high=-0.4093											Ca21Chr7 start=387181 peak=387561 stop=387726 wid=545 mean=-0.4618 median=-0.4624 high=-0.5067
Ca21Chr5 start=450566 peak=450596 stop=450631 wid=65 mean=-0.4042 median=-0.4048 high=-0.4066											Ca21Chr7 start=388546 peak=388671 stop=388786 wid=240 mean=-0.4318 median=-0.4350 high=-0.4489
Ca21Chr5 start=451141 peak=451221 stop=451301 wid=160 mean=-0.4273 median=-0.4309 high=-0.4420											Ca21Chr7 start=389006 peak=389261 stop=390006 wid=1000 mean=-0.6590 median=-0.6878 high=-0.7774
Ca21Chr5 start=529386 peak=529446 stop=529501 wid=115 mean=-0.4140 median=-0.4155 high=-0.4204											Ca21Chr7 start=410321 peak=410406 stop=410496 wid=175 mean=-0.4145 median=-0.4160 high=-0.4220
Ca21Chr5 start=542996 peak=543081 stop=543176 wid=180 mean=-0.4372 median=-0.4417 high=-0.4569											Ca21Chr7 start=439146 peak=439391 stop=439581 wid=435 mean=-0.6059 median=-0.6225 high=-0.7433
Ca21Chr5 start=556521 peak=556616 stop=556731 wid=210 mean=-0.4610 median=-0.4684 high=-0.4927											Ca21Chr7 start=445036 peak=445211 stop=445421 wid=385 mean=-0.5735 median=-0.5899 high=-0.6829
Ca21Chr5 start=561566 peak=561746 stop=562016 wid=450 mean=-0.5080 median=-0.5141 high=-0.5811											Ca21Chr7 start=445941 peak=446151 stop=446431 wid=490 mean=-0.5978 median=-0.6138 high=-0.7368
Ca21Chr5 start=580586 peak=580666 stop=580756 wid=170 mean=-0.4334 median=-0.4373 high=-0.4503											Ca21Chr7 start=447376 peak=447386 stop=447396 wid=20 mean=-0.4004 median=-0.4005 high=-0.4006
Ca21Chr5 start=610912 peak=611112 stop=611272 wid=360 mean=-0.4880 median=-0.4978 high=-0.5394											Ca21Chr7 start=447726 peak=448041 stop=448696 wid=970 mean=-0.5232 median=-0.5259 high=-0.6075
Ca21Chr5 start=628207 peak=628347 stop=628512 wid=305 mean=-0.5401 median=-0.5560 high=-0.6207											Ca21Chr7 start=449481 peak=449606 stop=449751 wid=270 mean=-0.4893 median=-0.4991 high=-0.5388
Ca21Chr5 start=637157 peak=637232 stop=637307 wid=150 mean=-0.4215 median=-0.4236 high=-0.4327											Ca21Chr7 start=451406 peak=451616 stop=452511 wid=1105 mean=-0.6112 median=-0.6112 high=-0.8242
Ca21Chr5 start=640067 peak=640442 stop=640777 wid=710 mean=-0.9091 median=-0.9341 high=-1.3103											Ca21Chr7 start=453206 peak=454571 stop=455211 wid=2005 mean=-0.5743 median=-0.5823 high=-0.7575
Ca21Chr5 start=653897 peak=654117 stop=655142 wid=1245 mean=-0.5626 median=-0.5702 high=-0.7161											Ca21Chr7 start=519761 peak=519971 stop=520161 wid=400 mean=-0.5226 median=-0.5332 high=-0.6033
Ca21Chr5 start=656867 peak=656887 stop=656912 wid=45 mean=-0.4038 median=-0.4043 high=-0.4061											Ca21Chr7 start=545331 peak=545416 stop=545501 wid=170 mean=-0.4289 median=-0.4320 high=-0.4444
Ca21Chr5 start=696077 peak=696327 stop=696557 wid=480 mean=-0.5203 median=-0.5372 high=-0.5792											Ca21Chr7 start=580761 peak=581161 stop=581516 wid=755 mean=-0.8015 median=-0.8507 high=-1.0510
Ca21Chr5 start=697037 peak=697077 stop=697122 wid=85 mean=-0.4084 median=-0.4094 high=-0.4130											Ca21Chr7 start=694506 peak=694681 stop=694816 wid=310 mean=-0.4223 median=-0.4249 high=-0.4340
Ca21Chr5 start=699332 peak=699457 stop=699542 wid=210 mean=-0.4360 median=-0.4399 high=-0.4568											Ca21Chr7 start=702436 peak=702771 stop=702981 wid=545 mean=-0.4774 median=-0.4852 high=-0.5201
Ca21Chr5 start=731409 peak=731519 stop=731619 wid=210 mean=-0.4517 median=-0.4569 high=-0.4786											Ca21Chr7 start=752416 peak=752541 stop=752701 wid=285 mean=-0.4433 median=-0.4478 high=-0.4700
Ca21Chr5 start=741244 peak=741279 stop=741314 wid=70 mean=-0.4080 median=-0.4087 high=-0.4123											Ca21Chr7 start=839641 peak=839786 stop=839926 wid=285 mean=-0.5206 median=-0.5344 high=-0.5829
Ca21Chr5 start=784834 peak=785209 stop=785399 wid=565 mean=-0.6046 median=-0.6133 high=-0.7612											Ca21Chr7 start=888691 peak=888891 stop=889076 wid=385 mean=-0.5812 median=-0.6001 high=-0.6864
Ca21Chr5 start=833774 peak=833794 stop=833814 wid=40 mean=-0.4048 median=-0.4058 high=-0.4075											Ca21Chr7 start=908891 peak=910226 stop=911731 wid=2840 mean=-0.7851 median=-0.7484 high=-1.3671
Ca21Chr5 start=854464 peak=855219 stop=855444 wid=980 mean=-0.6131 median=-0.6009 high=-0.7790											Ca21Chr7 start=914881 peak=915211 stop=915291 wid=410 mean=-0.4136 median=-0.4138 high=-0.4219
Ca21Chr5 start=856003 peak=856118 stop=856323 wid=320 mean=-0.5362 median=-0.5549 high=-0.5818											Ca21Chr7 start=916251 peak=917226 stop=917526 wid=1275 mean=-0.6531 median=-0.5657 high=-1.0656
Ca21Chr5 start=859343 peak=859433 stop=859533 wid=190 mean=-0.4391 median=-0.4445 high=-0.4577											Ca21Chr7 start=917966 peak=918011 stop=918061 wid=95 mean=-0.4043 median=-0.4047 high=-0.4064
Ca21Chr5 start=866698 peak=866741 stop=866741 wid=43 mean=-0.4475 median=-0.4496 high=-0.4817											Ca21Chr7 start=945221 peak=945336 stop=945491 wid=270 mean=-0.4580 median=-0.4628 high=-0.4926
Ca21Chr5 start=871240 peak=871310 stop=871385 wid=145 mean=-0.4338 median=-0.4380 high=-0.4525											Ca21Chr7 start=946636 peak=946736 stop=946831 wid=195 mean=-0.4263 median=-0.4295 high=-0.4394
Ca21Chr5 start=888120 peak=888250 stop=888435 wid=315 mean=-0.4803 median=-0.4881 high=-0.5329											Ca21ChrR start=531 peak=756 stop=991 wid=460 mean=-0.4858 median=-0.4925 high=-0.5429
Ca21Chr5 start=926080 peak=926175 stop=926260 wid=180 mean=-0.4315 median=-0.4358 high=-0.4482											Ca21ChrR start=9001 peak=9161 stop=9306 wid=305 mean=-0.4421 median=-0.4467 high=-0.4660
Ca21Chr5 start=950270 peak=950460 stop=950615 wid=345 mean=-0.4403 median=-0.4450 high=-0.4632											Ca21ChrR start=49231 peak=49386 stop=49561 wid=330 mean=-0.4532 median=-0.4587 high=-0.4863
Ca21Chr5 start=983120 peak=983200 stop=983265 wid=145 mean=-0.4073 median=-0.4081 high=-0.4110											Ca21ChrR start=50261 peak=50296 stop=50336 wid=75 mean=-0.4019 median=-0.4022 high=-0.4030
Ca21Chr5 start=1040660 peak=1040940 stop=1041150 wid=490 mean=-0.6759 median=-0.6886 high=-0.8937											Ca21ChrR start=50681 peak=50736 stop=50786 wid=105 mean=-0.4033 median=-0.4037 high=-0.4052
Ca21Chr5 start=1086810 peak=1086900 stop=1087060 wid=250 mean=-0.4803 median=-0.4891 high=-0.5262											Ca21ChrR start=75036 peak=75121 stop=75231 wid=195 mean=-0.4304 median=-0.4339 high=-0.4463
Ca21Chr5 start=1106520 peak=1107570 stop=1108020 wid=1500 mean=-0.7844 median=-0.7911 high=-1.0785											Ca21ChrR start=91831 peak=92066 stop=92311 wid=480 mean=-0.6234 median=-0.6445 high=-0.7646
Ca21Chr5 start=1138880 peak=1139040 stop=1139200 wid=320 mean=-0.4899 median=-0.5005 high=-0.5397											Ca21ChrR start=183676 peak=183901 stop=184046 wid=370 mean=-0.4496 median=-0.4544 high=-0.4789
Ca21Chr5 start=1141680 peak=1141780 stop=1141880 wid=200 mean=-0.4706 median=-0.4790 high=-0.5079											Ca21ChrR start=185516 peak=185946 stop=186186 wid=670 mean=-0.5158 median=-0.5249 high=-0.5962
Ca21Chr5 start=1153230 peak=1153520 stop=1153960 wid=730 mean=-0.6432 median=-0.6670 high=-0.7789											Ca21ChrR start=204521 peak=204626 stop=204736 wid=215 mean=-0.4571 median=-0.4633 high=-0.4869
Ca21Chr6 start=596 peak=696 stop=951 wid=355 mean=-0.4184 median=-0.4178 high=-0.4332											Ca21ChrR start=214601 peak=214706 stop=214776 wid=175 mean=-0.4080 median=-0.4089 high=-0.4126
Ca21Chr6 start=11426 peak=11481 stop=11546 wid=120 mean=-0.4265 median=-0.4300 high=-0.4410											Ca21ChrR start=338046 peak=338716 stop=339466 wid=1420 mean=-0.8581 median=-0.7382 high=-1.5144
Ca21Chr6 start=31356 peak=31561 stop=31876 wid=520 mean=-0.5029 median=-0.5107 high=-0.5603											Ca21ChrR start=443981 peak=444326 stop=444631 wid=650 mean=-0.6322 median=-0.6632 high=-0.7588
Ca21Chr6 start=36356 peak=36666 stop=36871 wid=515 mean=-0.5445 median=-0.5593 high=-0.6299											Ca21ChrR start=523886 peak=524101 stop=524291 wid=405 mean=-0.5988 median=-0.6187 high=-0.7191
Ca21Chr6 start=42896 peak=42966 stop=43036 wid=140 mean=-0.4153 median=-0.4175 high=-0.4235											Ca21ChrR start=573506 peak=574081 stop=574426 wid=920 mean=-0.8083 median=-0.7728 high=-1.2593
Ca21Chr6 start=56436 peak=56681 stop=56921 wid=485 mean=-0.5624 median=-0.5766 high=-0.6707											Ca21ChrR start=589731 peak=589976 stop=590211 wid=480 mean=-0.6685 median=-0.6896 high=-0.8609
Ca21Chr6 start=60701 peak=60791 stop=60891 wid=190 mean=-0.4367 median=-0.4413 high=-0.4561											Ca21ChrR start=597681 peak=597826 stop=598001 wid=320 mean=-0.5094 median=-0.5237 high=-0.5696
Ca21Chr6 start=79291 peak=79426 stop=79531 wid=240 mean=-0.4506 median=-0.4554 high=-0.4810											Ca21ChrR start=598481 peak=598566 stop=598626 wid=145 mean=-0.4159 median=-0.4178 high=-0.4243
Ca21Chr6 start=111286 peak=111346 stop=111396 wid=110 mean=-0.4176 median=-0.4201 high=-0.4265											Ca21ChrR start=602681 peak=602771 stop=602916 wid=235 mean=-0.4657 median=-0.4739 high=-0.4999
Ca21Chr6 start=133486 peak=133786 stop=134131 wid=645 mean=-0.6455 median=-0.6544 high=-0.8337											Ca21ChrR start=605786 peak=605831 stop=605881 wid=95 mean=-0.4137 median=-0.4154 high=-0.4208
Ca21Chr6 start=162991 peak=163196 stop=163401 wid=410 mean=-0.6815 median=-0.7078 high=-0.8509											Ca21ChrR start=643656 peak=644251 stop=644376 wid=720 mean=-0.4152 median=-0.4142 high=-0.4325
Ca21Chr6 start=171491 peak=171631 stop=171771 wid=280 mean=-0.4606 median=-0.4672 high=-0.4920											Ca21ChrR start=718916 peak=719001 stop=719101 wid=185 mean=-0.4272 median=-0.4305 high=-0.4413
Ca21Chr6 start=181131 peak=181181 stop=181226 wid=95 mean=-0.4134 median=-0.4152 high=-0.4206											Ca21ChrR start=776981 peak=777506 stop=777631 wid=650 mean=-0.4490 median=-0.4428 high=-0.4855
Ca21Chr6 start=182221 peak=182461 stop=182746 wid=525 mean=-0.5730 median=-0.5875 high=-0.6880											Ca21ChrR start=864621 peak=864706 stop=864791 wid=170 mean=-0.4295 median=-0.4330 high=-0.4445
Ca21Chr6 start=208446 peak=208906 stop=209176 wid=730 mean=-0.5696 median=-0.5583 high=-0.7282											Ca21ChrR start=942721 peak=943016 stop=943341 wid=620 mean=-0.7423 median=-0.7629 high=-0.9958
Ca21Chr6 start=271406 peak=271586 stop=271851 wid=445 mean=-0.6038 median=-0.6371 high=-0.6855											Ca21ChrR start=994396 peak=995036 stop=995391 wid=995 mean=-0.8066 median=-0.7466 high=-1.2798
Ca21Chr6 start=291196 peak=291321 stop=291471 wid=275 mean=-0.4886 median=-0.4976 high=-0.5405											Ca21ChrR start=1019910 peak=1020120 stop=1020330 wid=420 mean=-0.4560 median=-0.4620 high=-0.4882
Ca21Chr6 start=304286 peak=304501 stop=304681 wid=395 mean=-0.5225 median=-0.5341 high=-0.5996											Ca21ChrR start=1042840 peak=1043010 stop=1043180 wid=340 mean=-0.4858 median=-0.4962 high=-0.5329
Ca21Chr6 start=311916 peak=311961 stop=312001 wid=85 mean=-0.4115 median=-0.4131 high=-0.4179											Ca21ChrR start=1093290 peak=1095120 stop=1095340 wid=2050 mean=-0.5834 median=-0.5499 high=-0.8286
Ca21Chr6 start=312716 peak=312751 stop=312791 wid=75 mean=-0.4064 median=-0.4071 high=-0.4094											Ca21ChrR start=1146240 peak=1146430 stop=1146730 wid=490 mean=-0.5826 median=-0.5980 high=-0.7016
Ca21Chr6 start=318346 peak=318541 stop=318746 wid=400 mean=-0.6806 median=-0.7152 high=-0.8290											Ca21ChrR start=1149790 peak=1149920 stop=1150120 wid=330 mean=-0.4101 median=-0.4107 high=-0.4170
Ca21Chr6 start=335696 peak=335751 stop=335806 wid=110 mean=-0.4181 median=-0.4198 high=-0.4274											Ca21ChrR start=1190860 peak=1190900 stop=1190950 wid=90 mean=-0.4075 median=-0.4082 high=-0.4115
Ca21Chr6 start=365651 peak=365811 stop=366346 wid=695 mean=-0.4605 median=-0.4489 high=-0.5115											Ca21ChrR start=1192540 peak=1192630 stop=1192730 wid=190 mean=-0.4098 median=-0.4109 high=-0.4148
Ca21Chr6 start=375786 peak=375906 stop=376021 wid=235 mean=-0.4752 median=-0.4839 high=-0.5158											Ca21ChrR start=1229390 peak=1229620 stop=1229820 wid=430 mean=-0.4786 median=-0.4868 high=-0.5268
Ca21Chr6 start=393641 peak=393646 stop=393651 wid=10 mean=-0.4005 median=-0.4004 high=-0.4007											Ca21ChrR start=1230040 peak=1230200 stop=1230290 wid=250 mean=-0.4312 median=-0.4343 high=-0.4493
Ca21Chr6 start=394581 peak=394626 stop=394671 wid=90 mean=-0.4124 median=-0.4140 high=-0.4191											Ca21ChrR start=1234760 peak=1234810 stop=1234870 wid=110 mean=-0.4126 median=-0.4143 high=-0.4186
Ca21Chr6 start=413036 peak=413096 stop=413161 wid=125 mean=-0.4144 median=-0.4160 high=-0.4217											Ca21ChrR start=1271650 peak=1271780 stop=1272000 wid=350 mean=-0.4161 median=-0.4177 high=-0.4245
Ca21Chr6 start=413511 peak=413641 stop=413741 wid=230 mean=-0.4394 median=-0.4446 high=-0.4605											Ca21ChrR start=1296990 peak=1297320 stop=1297570 wid=580 mean=-0.7172 median=-0.7476 high=-0.9126
Ca21Chr6 start=481196 peak=481226 stop=481256 wid=60 mean=-0.4097 median=-0.4108 high=-0.4154											Ca21ChrR start=1311980 peak=1312660 stop=1313850 wid=1870 mean=-0.8985 median=-0.8700 high=-1.6019
Ca21Chr6 start=484046 peak=484161 stop=484301 wid=255 mean=-0.4751 median=-0.4837 high=-0.5169											Ca21ChrR start=1314430 peak=1314820 stop=1316040 wid=1610 mean=-0.5866 median=-0.5864 high=-0.8030
Ca21Chr6 start=484901 peak=485121 stop=485281 wid=380 mean=-0.5745 median=-0.5927 high=-0.6737											Ca21ChrR start=1344750 peak=1344820 stop=1344900 wid=150 mean=-0.4127 median=-0.4142 high=-0.4195
Ca21Chr6 start=485886 peak=485986 stop=486101 wid=215 mean=-0.4783 median=-0.4871 high=-0.5198											Ca21ChrR start=1345160 peak=1345610 stop=1345890 wid=730 mean=-0.6809 median=-0.6748 high=-0.9480
Ca21Chr6 start=486526 peak=486586 stop=486651 wid=125 mean=-0.4287 median=-0.4319 high=-0.4424											Ca21ChrR start=1354270 peak=1354680 stop=1355010 wid=740 mean=-0.9460 median=-0.9577 high=-1.4071
Ca21Chr6 start=487381 peak=487441 stop=487506 wid=125 mean=-0.4183 median=-0.4204 high=-0.4275											Ca21ChrR start=1372020 peak=1372250 stop=1372490 wid=470 mean=-0.5331 median=-0.5419 high=-0.6290
Ca21Chr6 start=488216 peak=488351 stop=488496 wid=280 mean=-0.4848 median=-0.4938 high=-0.5282											Ca21ChrR start=1388300 peak=1388420 stop=1388530 wid=230 mean=-0.4709 median=-0.4793 high=-0.5091
Ca21Chr6 start=508676 peak=508691 stop=508706 wid=30 mean=-0.4015 median=-0.4016 high=-0.4021											Ca21ChrR start=1410950 peak=1411120 stop=1411280 wid=330 mean=-0.4744 median=-0.4830 high=-0.5146
Ca21Chr6 start=520516 peak=520601 stop=520711 wid=195 mean=-0.4412 median=-0.4461 high=-0.4636											Ca21ChrR start=1469910 peak=1469990 stop=1470100 wid=190 mean=-0.4153 median=-0.4174 high=-0.4238
Ca21Chr6 start=524426 peak=524471 stop=524511 wid=85 mean=-0.4071 median=-0.4080 high=-0.4109											Ca21ChrR start=1526000 peak=1526170 stop=1526340 wid=340 mean=-0.4932 median=-0.5028 high=-0.5478
Ca21Chr6 start=616401 peak=616481 stop=616566 wid=165 mean=-0.4205 median=-0.4229 high=-0.4308											Ca21ChrR start=1527690 peak=1527850 stop=1528010 wid=320 mean=-0.4839 median=-0.4927 high=-0.5323
Ca21Chr6 start=665651 peak=665791 stop=665946 wid=295 mean=-0.4543 median=-0.4599 high=-0.4876											Ca21ChrR start=1529110 peak=1529370 stop=1529550 wid=440 mean=-0.5649 median=-0.5745 high=-0.6869
Ca21Chr6 start=668386 peak=668681 stop=668951 wid=565 mean=-0.7295 median=-0.7681 high=-0.9059											Ca21ChrR start=1558680 peak=1558880 stop=1559060 wid=380 mean=-0.5956 median=-0.6143 high=-0.7154
Ca21Chr6 start=685016 peak=685261 stop=685461 wid=445 mean=-0.4617 median=-0.4705 high=-0.4936											Ca21ChrR start=1608090 peak=1608180 stop=1608250 wid=160 mean=-0.4124 median=-0.4137 high=-0.4195
Ca21Chr6 start=702831 peak=703001 stop=703131 wid=300 mean=-0.4773 median=-0.4871 high=-0.5128											Ca21ChrR start=1611130 peak=1611230 stop=1611350 wid=220 mean=-0.4369 median=-0.4408 high=-0.4560
Ca21Chr6 start=707887 peak=708202 stop=709457 wid=1570 mean=-0.6030 median=-0.5698 high=-0.9718											Ca21ChrR start=1617800 peak=1617960 stop=1618120 wid=320 mean=-0.4681 median=-0.4762 high=-0.5054
Ca21Chr6 start=869000 peak=869245 stop=869500 wid=500 mean=-0.8293 median=-0.8692 high=-1.1211											Ca21ChrR start=1625560 peak=1625810 stop=1626060 wid=500 mean=-0.6772 median=-0.7029 high=-0.8638
Ca21Chr6 start=911260 peak=911375 stop=911455 wid=195 mean=-0.4618 median=-0.4688 high=-0.4964											Ca21ChrR start=1660460 peak=1660530 stop=1660600 wid=140 mean=-0.4120 median=-0.4134 high=-0.4187
Ca21Chr6 start=946325 peak=946395 stop=946475 wid=150 mean=-0.4331 median=-0.4371 high=-0.4495											Ca21ChrR start=1688200 peak=1688600 stop=1688850 wid=650 mean=-0.6333 median=-0.6431 high=-0.8094
Ca21Chr6 start=1032930 peak=1033120 stop=1033320 wid=390 mean=-0.4373 median=-0.4405 high=-0.4620											Ca21ChrR start=1689240 peak=1689490 stop=1689710 wid=470 mean=-0.6489 median=-0.6719 high=-0.8081
Ca21Chr7 start=57276 peak=57746 stop=58276 wid=1000 mean=-0.7177 median=-0.7131 high=-1.0120											Ca21ChrR start=1714870 peak=1715040 stop=1715580 wid=710 mean=-0.4610 median=-0.4674 high=-0.4832
Ca21Chr7 start=64081 peak=64341 stop=65101 wid=1020 mean=-0.4962 median=-0.4939 high=-0.5823											Ca21ChrR start=1716110 peak=1716530 stop=1717710 wid=1600 mean=-0.8338 median=-0.9446 high=-1.0925
Ca21Chr7 start=82451 peak=82521 stop=82591 wid=140 mean=-0.4187 median=-0.4207 high=-0.4286											Ca21ChrR start=1717870 peak=1718010 stop=1718190 wid=320 mean=-0.4192 median=-0.4216 high=-0.4295
Ca21Chr7 start=111751 peak=111841 stop=111941 wid=190 mean=-0.4542 median=-0.4609 high=-0.4841											Ca21ChrR start=1718680 peak=1718910 stop=1719090 wid=410 mean=-0.5167 median=-0.5232 high=-0.6050
Ca21Chr7 start=113931 peak=114196 stop=114646 wid=715 mean=-0.7556 median=-0.7771 high=-1.0327											Ca21ChrR start=1719410 peak=1721270 stop=1722270 wid=2860 mean=-0.9605 median=-0.9779 high=-1.6340
Ca21Chr7 start=114751 peak=115021 stop=115186 wid=435 mean=-0.6229 median=-0.6363 high=-0.7986											Ca21ChrR start=1786860 peak=1786950 stop=1787080 wid=220 mean=-0.4349 median=-0.4387 high=-0.4552
Ca21Chr7 start=145216 peak=145591 stop=145721 wid=505 mean=-0.5179 median=-0.5294 high=-0.5743											Ca21ChrR start=1791770 peak=1792070 stop=1792380 wid=610 mean=-0.7595 median=-0.7932 high=-0.9902
Ca21Chr7 start=147791 peak=147936 stop=148091 wid=300 mean=-0.5332 median=-0.5495 high=-0.6021											Ca21ChrR start=1816130 peak=1816380 stop=1816540 wid=410 mean=-0.5587 median=-0.5756 high=-0.6490
Ca21Chr7 start=170714 peak=170864 stop=171054 wid=340 mean=-0.5372 median=-0.5510 high=-0.6204											Ca21ChrR start=1890360 peak=1890380 stop=1890410 wid=50 mean=-0.4067 median=-0.4072 high=-0.4102
Ca21Chr7 start=193064 peak=193309 stop=193604 wid=540 mean=-0.5732 median=-0.5896 high=-0.6794											Ca21ChrR start=1943490 peak=1943690 stop=1943900 wid=410 mean=-0.5880 median=-0.6098 high=-0.6963
Ca21Chr7 start=194259 peak=194279 stop=194299 wid=40 mean=-0.4025 median=-0.4029 high=-0.4038											Ca21ChrR start=1956200 peak=1956230 stop=1956260 wid=60 mean=-0.4031 median=-0.4035 high=-0.4043
Ca21Chr7 start=236074 peak=236334 stop=236574 wid=500 mean=-0.6940 median=-0.7227 high=-0.8706											Ca21ChrR start=2035120 peak=2035410 stop=2035790 wid=670 mean=-0.6505 median=-0.6700 high=-0.8034
Ca21Chr7 start=299359 peak=299639 stop=299779 wid=420 mean=-0.4979 median=-0.5038 high=-0.5606											Ca21ChrR start=2080820 peak=2080980 stop=2081160 wid=340 mean=-0.5203 median=-0.5320 high=-0.5977
Ca21Chr7 start=315739 peak=315759 stop=315784 wid=45 mean=-0.4024 median=-0.4027 high=-0.4035											Ca21ChrR start=2084670 peak=2084860 stop=2085060 wid=390 mean=-0.5657 median=-0.5814 high=-0.6701
Ca21Chr7 start=320169 peak=320254 stop=320359 wid=190 mean=-0.4316 median=-0.4356 high=-0.4471											Ca21ChrR start=2085660 peak=2085710 stop=2085750 wid=90 mean=-0.4072 median=-0.4081 high=-0.4109
Ca21Chr7 start=352299 peak=352384 stop=352469 wid=170 mean=-0.4521 median=-0.4592 high=-0.4779											Ca21ChrR start=2090560 peak=2090620 stop=2090680 wid=120 mean=-0.4142 median=-0.4162 high=-0.4213
Ca21Chr7 start=378223 peak=378388 stop=378603 wid=380 mean=-0.6145 median=-0.6356 high=-0.7439											Ca21ChrR start=2105390 peak=2105640 stop=2105850 wid=460 mean=-0.7114 median=-0.7359 high=-0.9237
Ca21Chr7 start=389198 peak=389273 stop=389368 wid=170 mean=-0.4216 median=-0.4245 high=-0.4334											Ca21ChrR start=2110230 peak=2110330 stop=2110510 wid=280 mean=-0.4367 median=-0.4402 high=-0.4599
Ca21Chr7 start=389573 peak=389753 stop=389858 wid=285 mean=-0.4375 median=-0.4410 high=-0.4603											Ca21ChrR start=2110930 peak=2111080 stop=2111210 wid=280 mean=-0.4683 median=-0.4756 high=-0.5089
Ca21Chr7 start=410473 peak=410663 stop=410808 wid=335 mean=-0.4356 median=-0.4395 high=-0.4551											Ca21ChrR start=2134980 peak=2135020 stop=2135060 wid=80 mean=-0.4094 median=-0.4104 high=-0.4138
Ca21Chr7 start=445118 peak=445213 stop=445318 wid=200 mean=-0.4499 median=-0.4553 high=-0.4774											Ca21ChrR start=2154740 peak=2154800 stop=2154870 wid=130 mean=-0.4099 median=-0.4114 high=-0.4154
Ca21Chr7 start=445983 peak=446148 stop=446393 wid=410 mean=-0.5366 median=-0.5469 high=-0.6260											Ca21ChrR start=2168780 peak=2169090 stop=2169860 wid=1080 mean=-0.9229 median=-0.8363 high=-1.4551
Ca21Chr7 start=447373 peak=447448 stop=447543 wid=170 mean=-0.4236 median=-0.4261 high=-0.4355											Ca21ChrR start=2190650 peak=2190700 stop=2190760 wid=110 mean=-0.4123 median=-0.4139 high=-0.4182
Ca21Chr7 start=447768 peak=448043 stop=448773 wid=1005 mean=-0.6617 median=-0.6796 high=-0.7905											Ca21ChrR start=2210970 peak=2211110 stop=2211300 wid=330 mean=-0.4762 median=-0.4832 high=-0.5239
Ca21Chr7 start=449488 peak=449588 stop=449693 wid=205 mean=-0.4577 median=-0.4650 high=-0.4874											Ca21ChrR start=2284870 peak=2284920 stop=2284980 wid=110 mean=-0.4089 median=-0.4101 high=-0.4135
Ca21Chr7 start=451453 peak=451593 stop=451733 wid=280 mean=-0.4707 median=-0.4797 high=-0.5094
Ca21Chr7 start=452053 peak=452218 stop=452363 wid=310 mean=-0.4605 median=-0.4684 high=-0.4910
Ca21Chr7 start=453573 peak=453723 stop=453953 wid=380 mean=-0.4521 median=-0.4571 high=-0.4827
Ca21Chr7 start=454363 peak=454563 stop=455063 wid=700 mean=-0.5234 median=-0.5172 high=-0.6193
Ca21Chr7 start=469218 peak=469343 stop=469443 wid=225 mean=-0.4398 median=-0.4444 high=-0.4622
Ca21Chr7 start=485403 peak=485618 stop=485803 wid=400 mean=-0.4670 median=-0.4708 high=-0.5151
Ca21Chr7 start=495003 peak=495263 stop=495538 wid=535 mean=-0.5697 median=-0.5904 high=-0.6666
Ca21Chr7 start=519913 peak=519953 stop=519993 wid=80 mean=-0.4061 median=-0.4069 high=-0.4090
Ca21Chr7 start=562443 peak=562548 stop=562693 wid=250 mean=-0.4680 median=-0.4762 high=-0.5063
Ca21Chr7 start=580853 peak=581138 stop=581403 wid=550 mean=-0.6312 median=-0.6537 high=-0.7741
Ca21Chr7 start=582383 peak=582428 stop=582483 wid=100 mean=-0.4055 median=-0.4060 high=-0.4080
Ca21Chr7 start=613853 peak=613928 stop=614023 wid=170 mean=-0.4290 median=-0.4310 high=-0.4463
Ca21Chr7 start=668098 peak=668198 stop=668298 wid=200 mean=-0.4521 median=-0.4572 high=-0.4790
Ca21Chr7 start=702643 peak=702843 stop=703078 wid=435 mean=-0.4602 median=-0.4667 high=-0.4953
Ca21Chr7 start=707378 peak=707653 stop=707783 wid=405 mean=-0.4576 median=-0.4689 high=-0.4751
Ca21Chr7 start=724178 peak=724223 stop=724273 wid=95 mean=-0.4151 median=-0.4167 high=-0.4219
Ca21Chr7 start=792067 peak=792587 stop=793452 wid=1385 mean=-0.4604 median=-0.4461 high=-0.5728
Ca21Chr7 start=796757 peak=796792 stop=796832 wid=75 mean=-0.4110 median=-0.4123 high=-0.4164
Ca21Chr7 start=836192 peak=836252 stop=836312 wid=120 mean=-0.4133 median=-0.4153 high=-0.4197
Ca21Chr7 start=839772 peak=839812 stop=839847 wid=75 mean=-0.4070 median=-0.4077 high=-0.4102
Ca21Chr7 start=888672 peak=888867 stop=889052 wid=380 mean=-0.5602 median=-0.5805 high=-0.6494
Ca21Chr7 start=908932 peak=909297 stop=910512 wid=1580 mean=-0.6889 median=-0.6973 high=-0.9271
Ca21Chr7 start=910757 peak=911302 stop=911567 wid=810 mean=-0.6148 median=-0.6164 high=-0.8011
Ca21Chr7 start=916957 peak=917207 stop=917452 wid=495 mean=-0.6481 median=-0.6646 high=-0.8278
Ca21ChrMTLalpha start=3681 peak=3826 stop=3961 wid=280 mean=-0.4466 median=-0.4520 high=-0.4730
Ca21ChrR start=13231 peak=13441 stop=13596 wid=365 mean=-0.4665 median=-0.4748 high=-0.4999
Ca21ChrR start=48796 peak=51321 stop=51606 wid=2810 mean=-0.5640 median=-0.5867 high=-0.6910
Ca21ChrR start=56456 peak=56511 stop=56566 wid=110 mean=-0.4186 median=-0.4205 high=-0.4283
Ca21ChrR start=75011 peak=75091 stop=75181 wid=170 mean=-0.4345 median=-0.4381 high=-0.4521
Ca21ChrR start=79326 peak=79486 stop=79666 wid=340 mean=-0.4863 median=-0.4972 high=-0.5301
Ca21ChrR start=91896 peak=92106 stop=92326 wid=430 mean=-0.5553 median=-0.5718 high=-0.6486
Ca21ChrR start=128231 peak=128391 stop=128611 wid=380 mean=-0.5009 median=-0.5105 high=-0.5612
Ca21ChrR start=183846 peak=183941 stop=184026 wid=180 mean=-0.4163 median=-0.4178 high=-0.4252
Ca21ChrR start=184376 peak=184586 stop=184856 wid=480 mean=-0.4887 median=-0.4977 high=-0.5384
Ca21ChrR start=185571 peak=185941 stop=186111 wid=540 mean=-0.4834 median=-0.4890 high=-0.5269
Ca21ChrR start=338453 peak=338728 stop=339238 wid=785 mean=-0.7536 median=-0.7639 high=-1.0583
Ca21ChrR start=348993 peak=349118 stop=349338 wid=345 mean=-0.5059 median=-0.5162 high=-0.5687
Ca21ChrR start=353051 peak=353121 stop=353186 wid=135 mean=-0.4373 median=-0.4416 high=-0.4569
Ca21ChrR start=371311 peak=371381 stop=371446 wid=135 mean=-0.4174 median=-0.4193 high=-0.4263
Ca21ChrR start=444091 peak=444376 stop=444561 wid=470 mean=-0.5072 median=-0.5174 high=-0.5714
Ca21ChrR start=454406 peak=454791 stop=455051 wid=645 mean=-0.4752 median=-0.4779 high=-0.5361
Ca21ChrR start=455221 peak=455386 stop=455571 wid=350 mean=-0.4544 median=-0.4588 high=-0.4923
Ca21ChrR start=523866 peak=524141 stop=524366 wid=500 mean=-0.6755 median=-0.6999 high=-0.8496
Ca21ChrR start=558906 peak=559031 stop=559146 wid=240 mean=-0.4557 median=-0.4616 high=-0.4869
Ca21ChrR start=573766 peak=574046 stop=574321 wid=555 mean=-0.6962 median=-0.7230 high=-0.8915
Ca21ChrR start=589856 peak=589996 stop=590151 wid=295 mean=-0.5733 median=-0.5927 high=-0.6745
Ca21ChrR start=597796 peak=597871 stop=597946 wid=150 mean=-0.4219 median=-0.4243 high=-0.4329
Ca21ChrR start=602716 peak=602771 stop=602841 wid=125 mean=-0.4242 median=-0.4271 high=-0.4362
Ca21ChrR start=605696 peak=605811 stop=605946 wid=250 mean=-0.5001 median=-0.5121 high=-0.5565
Ca21ChrR start=607806 peak=607956 stop=608081 wid=275 mean=-0.4721 median=-0.4819 high=-0.5054
Ca21ChrR start=641606 peak=641766 stop=641991 wid=385 mean=-0.4889 median=-0.4967 high=-0.5465
Ca21ChrR start=643566 peak=643816 stop=644336 wid=770 mean=-0.5020 median=-0.5110 high=-0.5441
Ca21ChrR start=650931 peak=651026 stop=651116 wid=185 mean=-0.4319 median=-0.4361 high=-0.4490
Ca21ChrR start=667266 peak=667471 stop=667716 wid=450 mean=-0.5562 median=-0.5785 high=-0.6302
Ca21ChrR start=668326 peak=668416 stop=668501 wid=175 mean=-0.4234 median=-0.4262 high=-0.4357
Ca21ChrR start=724021 peak=724091 stop=724151 wid=130 mean=-0.4154 median=-0.4173 high=-0.4235
Ca21ChrR start=776941 peak=777456 stop=777616 wid=675 mean=-0.5193 median=-0.5273 high=-0.5632
Ca21ChrR start=942831 peak=943001 stop=943211 wid=380 mean=-0.5810 median=-0.6017 high=-0.6866
Ca21ChrR start=994566 peak=995061 stop=995321 wid=755 mean=-0.6730 median=-0.6879 high=-0.8762
Ca21ChrR start=1005620 peak=1005730 stop=1005850 wid=230 mean=-0.4534 median=-0.4600 high=-0.4811
Ca21ChrR start=1042800 peak=1043070 stop=1043260 wid=460 mean=-0.5527 median=-0.5620 high=-0.6591
Ca21ChrR start=1067640 peak=1067690 stop=1067750 wid=110 mean=-0.4183 median=-0.4201 high=-0.4272
Ca21ChrR start=1076770 peak=1076810 stop=1076840 wid=70 mean=-0.4074 median=-0.4080 high=-0.4116
Ca21ChrR start=1090400 peak=1090440 stop=1090480 wid=80 mean=-0.4131 median=-0.4145 high=-0.4190
Ca21ChrR start=1093510 peak=1093650 stop=1093850 wid=340 mean=-0.4803 median=-0.4873 high=-0.5337
Ca21ChrR start=1094830 peak=1095040 stop=1095180 wid=350 mean=-0.4995 median=-0.5105 high=-0.5567
Ca21ChrR start=1134780 peak=1134910 stop=1135070 wid=290 mean=-0.4970 median=-0.5085 high=-0.5490
Ca21ChrR start=1146250 peak=1146390 stop=1146600 wid=350 mean=-0.6058 median=-0.6240 high=-0.7404
Ca21ChrR start=1149000 peak=1150040 stop=1150260 wid=1260 mean=-0.4853 median=-0.4982 high=-0.5383
Ca21ChrR start=1154120 peak=1154180 stop=1154250 wid=130 mean=-0.4344 median=-0.4383 high=-0.4514
Ca21ChrR start=1208590 peak=1208740 stop=1209010 wid=420 mean=-0.4932 median=-0.4986 high=-0.5642
Ca21ChrR start=1243150 peak=1243260 stop=1243400 wid=250 mean=-0.4433 median=-0.4480 high=-0.4675
Ca21ChrR start=1297070 peak=1297390 stop=1297550 wid=480 mean=-0.5191 median=-0.5263 high=-0.6011
Ca21ChrR start=1310390 peak=1310450 stop=1310510 wid=120 mean=-0.4113 median=-0.4125 high=-0.4173
Ca21ChrR start=1312180 peak=1312660 stop=1313400 wid=1220 mean=-0.8434 median=-0.8218 high=-1.2857
Ca21ChrR start=1314490 peak=1314800 stop=1315260 wid=770 mean=-0.6108 median=-0.6136 high=-0.7712
Ca21ChrR start=1315680 peak=1315780 stop=1315880 wid=200 mean=-0.4237 median=-0.4264 high=-0.4370
Ca21ChrR start=1345410 peak=1345660 stop=1345880 wid=470 mean=-0.5192 median=-0.5307 high=-0.5932
Ca21ChrR start=1354330 peak=1354630 stop=1354890 wid=560 mean=-0.7478 median=-0.7704 high=-0.9926
Ca21ChrR start=1388330 peak=1388360 stop=1388400 wid=70 mean=-0.4091 median=-0.4099 high=-0.4145
Ca21ChrR start=1404700 peak=1404830 stop=1404990 wid=290 mean=-0.4983 median=-0.5107 high=-0.5488
Ca21ChrR start=1410910 peak=1411070 stop=1411210 wid=300 mean=-0.4871 median=-0.4969 high=-0.5337
Ca21ChrR start=1412220 peak=1412380 stop=1412620 wid=400 mean=-0.4931 median=-0.5066 high=-0.5335
Ca21ChrR start=1462070 peak=1462130 stop=1462190 wid=120 mean=-0.4139 median=-0.4156 high=-0.4207
Ca21ChrR start=1470450 peak=1470580 stop=1470700 wid=250 mean=-0.4743 median=-0.4830 high=-0.5178
Ca21ChrR start=1526080 peak=1526180 stop=1526310 wid=230 mean=-0.4588 median=-0.4656 high=-0.4918
Ca21ChrR start=1527790 peak=1527860 stop=1527940 wid=150 mean=-0.4219 median=-0.4248 high=-0.4333
Ca21ChrR start=1529250 peak=1529360 stop=1529450 wid=200 mean=-0.4491 median=-0.4548 high=-0.4756
Ca21ChrR start=1547340 peak=1547420 stop=1547490 wid=150 mean=-0.4441 median=-0.4497 high=-0.4687
Ca21ChrR start=1558550 peak=1558840 stop=1559050 wid=500 mean=-0.6280 median=-0.6489 high=-0.7763
Ca21ChrR start=1578200 peak=1578210 stop=1578230 wid=30 mean=-0.4016 median=-0.4019 high=-0.4025
Ca21ChrR start=1582860 peak=1582860 stop=1582860 wid=0 mean=-0.4001 median=-0.4001 high=-0.4001
Ca21ChrR start=1625580 peak=1625840 stop=1626120 wid=540 mean=-0.7027 median=-0.7304 high=-0.8949
Ca21ChrR start=1655130 peak=1655210 stop=1655300 wid=170 mean=-0.4361 median=-0.4398 high=-0.4542
Ca21ChrR start=1659820 peak=1659920 stop=1660030 wid=210 mean=-0.4350 median=-0.4390 high=-0.4536
Ca21ChrR start=1660400 peak=1660520 stop=1660630 wid=230 mean=-0.4632 median=-0.4705 high=-0.4990
Ca21ChrR start=1688300 peak=1688620 stop=1688810 wid=510 mean=-0.5109 median=-0.5130 high=-0.5837
Ca21ChrR start=1689250 peak=1689470 stop=1689640 wid=390 mean=-0.5996 median=-0.6195 high=-0.7244
Ca21ChrR start=1714900 peak=1715010 stop=1715150 wid=250 mean=-0.4584 median=-0.4648 high=-0.4913
Ca21ChrR start=1716240 peak=1716530 stop=1717450 wid=1210 mean=-0.7497 median=-0.7919 high=-0.9220
Ca21ChrR start=1718850 peak=1718960 stop=1719100 wid=250 mean=-0.4577 median=-0.4636 high=-0.4907
Ca21ChrR start=1719480 peak=1721290 stop=1722220 wid=2740 mean=-0.7318 median=-0.7327 high=-1.1844
Ca21ChrR start=1759880 peak=1759940 stop=1760000 wid=120 mean=-0.4109 median=-0.4125 high=-0.4165
Ca21ChrR start=1791660 peak=1791950 stop=1792340 wid=680 mean=-0.5680 median=-0.5942 high=-0.6473
Ca21ChrR start=1816040 peak=1816290 stop=1816460 wid=420 mean=-0.4976 median=-0.5097 high=-0.5496
Ca21ChrR start=1830210 peak=1830240 stop=1830280 wid=70 mean=-0.4105 median=-0.4122 high=-0.4157
Ca21ChrR start=1890360 peak=1890390 stop=1890430 wid=70 mean=-0.4048 median=-0.4054 high=-0.4073
Ca21ChrR start=1898300 peak=1898360 stop=1898410 wid=110 mean=-0.4124 median=-0.4134 high=-0.4185
Ca21ChrR start=1904650 peak=1904680 stop=1904700 wid=50 mean=-0.4038 median=-0.4043 high=-0.4058
Ca21ChrR start=1911540 peak=1911580 stop=1911630 wid=90 mean=-0.4087 median=-0.4101 high=-0.4134
Ca21ChrR start=1939200 peak=1939240 stop=1939280 wid=80 mean=-0.4131 median=-0.4146 high=-0.4194
Ca21ChrR start=1943510 peak=1943700 stop=1943880 wid=370 mean=-0.5657 median=-0.5840 high=-0.6612
Ca21ChrR start=1956100 peak=1956240 stop=1956370 wid=270 mean=-0.4450 median=-0.4508 high=-0.4694
Ca21ChrR start=1980980 peak=1981060 stop=1981140 wid=160 mean=-0.4172 median=-0.4193 high=-0.4262
Ca21ChrR start=1999990 peak=2000040 stop=2000080 wid=90 mean=-0.4173 median=-0.4195 high=-0.4255
Ca21ChrR start=2011060 peak=2011150 stop=2011260 wid=200 mean=-0.4802 median=-0.4891 high=-0.5237
Ca21ChrR start=2016040 peak=2016120 stop=2016300 wid=260 mean=-0.4136 median=-0.4148 high=-0.4220
Ca21ChrR start=2035120 peak=2035470 stop=2035860 wid=740 mean=-0.7100 median=-0.7657 high=-0.8273
Ca21ChrR start=2044820 peak=2044980 stop=2045080 wid=260 mean=-0.5066 median=-0.5198 high=-0.5653
Ca21ChrR start=2051170 peak=2051210 stop=2051270 wid=100 mean=-0.4072 median=-0.4079 high=-0.4109
Ca21ChrR start=2070090 peak=2070180 stop=2070280 wid=190 mean=-0.4377 median=-0.4412 high=-0.4483
Ca21ChrR start=2084750 peak=2084810 stop=2084870 wid=120 mean=-0.4161 median=-0.4181 high=-0.4251
Ca21ChrR start=2085730 peak=2085790 stop=2085860 wid=130 mean=-0.4127 median=-0.4142 high=-0.4191
Ca21ChrR start=2105410 peak=2105610 stop=2105770 wid=360 mean=-0.5930 median=-0.6112 high=-0.7090
Ca21ChrR start=2110260 peak=2110340 stop=2110450 wid=190 mean=-0.4329 median=-0.4370 high=-0.4504
Ca21ChrR start=2121020 peak=2121170 stop=2121300 wid=280 mean=-0.4640 median=-0.4710 high=-0.4996
Ca21ChrR start=2121670 peak=2121770 stop=2121890 wid=220 mean=-0.4521 median=-0.4581 high=-0.4804
Ca21ChrR start=2134910 peak=2135000 stop=2135080 wid=170 mean=-0.4356 median=-0.4396 high=-0.4537
Ca21ChrR start=2168820 peak=2169090 stop=2169900 wid=1080 mean=-0.7687 median=-0.7080 high=-1.1151
Ca21ChrR start=2211010 peak=2211090 stop=2211190 wid=180 mean=-0.4283 median=-0.4312 high=-0.4447
Ca21ChrR start=2251170 peak=2251190 stop=2251220 wid=50 mean=-0.4042 median=-0.4045 high=-0.4067
Ca21ChrR start=2265480 peak=2265700 stop=2265820 wid=340 mean=-0.4429 median=-0.4457 high=-0.4714
Ca21ChrR start=2283620 peak=2283640 stop=2283670 wid=50 mean=-0.4023 median=-0.4025 high=-0.4035
Ca21ChrR start=2284730 peak=2284900 stop=2285040 wid=310 mean=-0.4244 median=-0.4272 high=-0.4364
