# Supplementary material for: The Genomic Landscape of the Fungus-Specific SWI/SNF Complex Subunit, Snf6, in Candida albicans
Source: mSphere. 2017 Nov 15;2(6):e00497-17. doi: 10.1128/mSphere.00497-17 (PMC5687922; doi:10.1128/mSphere.00497-17)
Supplement: TABLE S3 [file sph006172405st3.xlsx]

## Sheet: Legend
Table S3
List of differentially regulated genes in snf6/Tet-SNF6 mutant under repressible conditions and GO and GSAE analysis of both up- and down-regulated transcripts.

## Sheet: Snf6-dependant transcripts
	snf6_ Quantarray Volcano Plot in yeast condition
	Systematic	Normalized	t-test P-value	Common	Synonyms	Genbank	Description	Product	GO biological process	GO molecular function
up genes	orf19.4737	10.9123	0.0312521	TPO3	orf19.12199|orf6.3649|YPR156|YGR138|DHA12|IPF11759.2|IPF10646.3|Contig4-2892_0021|orf6.2088|CA1943|IPF11759|CaO19.4737|IPF11759.3f		Possible role in polyamine transport; MFS-MDR family; transcription induced by Sfu1p, regulated upon white-opaque switching; decreased expression in hyphae compared to yeast-form cells; regulated by Nrg1p; fungal-specific		GO:0042493 response to drug | GO:0000296 spermine transport | GO:0015893 drug transport |	GO:0000297 spermine transmembrane transporter activity | GO:0015238 drug transporter activity |
	orf19.2023	4.23472	0.0469376	HGT7	orf19.9572|HXT3|HXT62|IPF3282|HXT61|IPF17561.3|IPF4109.2|Contig4-2603_0002|orf6.1210|orf6.2376|orf6.2378|CA1067|CaO19.2023		Putative glucose transporter, major facilitator superfamily; glucose-, fluconazole-, Snf3p-induced, expressed at high glucose; upregulated in biofilm; C. albicans glucose transporter family comprises 20 members; 12 TM regions predicted		GO:0015758 glucose transport | GO:0042493 response to drug | GO:0008643 carbohydrate transport |	GO:0005355 glucose transmembrane transporter activity | GO:0015578 mannose transmembrane transporter activity | GO:0005353 fructose transmembrane transporter activity | GO:0051119 sugar transmembrane transporter activity |
	orf19.361	3.36921	0.0205771		orf6.285|CaO19.361|YAT12		Predicted ORF from Assembly 19; merged with orf19.4551 in Assembly 20
	orf19.6515	3.21277	0.0137413	HSP90	orf19.13868|orf6.7645|IPF20556.1|IPF4596.2|Contig4-3089_0026|CA4959|CaJ7.0234|CaO19.6515|CaO19.13868|CaJ7_0234|CaO19_6515		Essential chaperone of Hsp90 family, activated by heat shock and stress; regulates several signal transduction pathways; localizes to surface of hyphae, but not yeast-form cells; mediates echinocandin resistance		GO:0009408 response to heat | GO:0019236 response to pheromone | GO:0030518 steroid hormone receptor signaling pathway | GO:0006457 protein folding | GO:0042026 protein refolding | GO:0042493 response to drug | GO:0043248 proteasome assembly | GO:0000723 telomere maintenance | GO:0009405 pathogenesis | GO:0030447 filamentous growth |	GO:0051082 unfolded protein binding | GO:0042623 ATPase activity, coupled | GO:0019829 cation-transporting ATPase activity |
	orf19.2021	2.99238	0.00235145	HGT8	orf19.9571|HGT11|HXT3|HXT7|HXT4|IPF18773.1|IPF18774.1|orf6.187|orf6.2377|orf6.2378|HXT5|CA1069|CA1068|orf19.2022|HXT5.3f		Putative glucose transporter of the major facilitator superfamily; the C. albicans glucose transporter family comprises 20 members; 12 probable membrane-spanning segments; gene has intron; expressed in rich medium with 2% glucose		GO:0015758 glucose transport | GO:0008643 carbohydrate transport |	GO:0005355 glucose transmembrane transporter activity | GO:0015578 mannose transmembrane transporter activity | GO:0005353 fructose transmembrane transporter activity | GO:0051119 sugar transmembrane transporter activity |
	orf19.3669	2.97577	0.00625785	SHA3	orf19.11153|SKS1|IPF23589.1|IPF5304.2|Contig4-3059_0011|orf6.6480|CA4039|CaO19.11153|CaO19.3669		Protein similar to S. cerevisiae Sha3p, which is a serine/threonine kinase involved in glucose transport; transposon mutation affects filamentous growth; fluconazole-induced; ketoconazole-repressed; induced in response to alpha pheromone		GO:0030447 filamentous growth | GO:0006468 protein amino acid phosphorylation | GO:0015758 glucose transport | GO:0045944 positive regulation of transcription from RNA polymerase II promoter | GO:0009749 response to glucose stimulus |	GO:0004674 protein serine/threonine kinase activity |
	orf19.6814	2.83447	0.0175709	TDH3	orf19.14106|TDH1|GAP|GAP1|G3P|IPF20384.1|IPF2397.2|Contig4-3076_0010|orf6.8817|CA5892|CaO19.14106|CaO19.6814		Glyceraldehyde-3-phosphate dehydrogenase; enzyme of glycolysis; binds fibronectin and laminin; at surface of yeast-form cells and hyphae; soluble in hyphae; antigenic during infection; NAD-linked; farnesol-downregulated		GO:0051701 interaction with host | GO:0044416 induction by symbiont of host defense response | GO:0006096 glycolysis | GO:0007160 cell-matrix adhesion | GO:0044406 adhesion to host | GO:0006094 gluconeogenesis | GO:0006800 oxygen and reactive oxygen species metabolic process | GO:0006915 apoptosis |	GO:0005515 protein binding | GO:0004365 glyceraldehyde-3-phosphate dehydrogenase (phosphorylating) activity | GO:0001968 fibronectin binding | GO:0050840 extracellular matrix binding | GO:0043236 laminin binding | GO:0008943 glyceraldehyde-3-phosphate dehydrogenase activity |
	orf19.2877	2.82005	0.00586425	PDC11	orf19.10395|orf6.4386|IPF24428.1|IPF3234.1|Contig4-2826_0006|Contig4-2826_0007|CA2474|PDC1|CaO19.10395|CaO19.2877		Protein similar to pyruvate decarboxylase; antigenic; at hyphal cell surface, not yeast-form cells; soluble in hyphae; regulated by Gcn4p, Efg1p, Efh1p; fluconazole-, farnesol-, biofilm-induced; repressed upon amino acid starvation		GO:0006569 tryptophan catabolic process | GO:0000949 aromatic amino acid family catabolic process to alcohol via Ehrlich pathway | GO:0019655 glucose catabolic process to ethanol | GO:0006559 L-phenylalanine catabolic process | GO:0006090 pyruvate metabolic process |	GO:0004737 pyruvate decarboxylase activity |
	orf19.2116	2.75331	0.00186216	NAT2	orf19.9664|IPF10323.1|IPF19438.2|Contig4-2832_0007|orf6.118|orf6.4745|CA2729|CaO19.2116		Predicted ORF in Assemblies 19, 20 and 21; mutation confers hypersensitivity to toxic ergosterol analog		GO:0042493 response to drug | GO:0017196 N-terminal peptidyl-methionine acetylation |	GO:0004596 peptide alpha-N-acetyltransferase activity |
	orf19.7398.1	2.71146	0.0203491	TSA1B	IPF18075.2|TSA1|CA5698|IPF10875.5f		Putative peroxidase; orf19.7398.1 is contig-truncated fragment of gene identical to TSA1; Tsa1p and Tsa1Bp role under oxidative/reductive stress, hyphal cell wall formation; in hyphal nucleus, cell wall; yeast-form nucleus, cytoplasm		GO:0031505 fungal-type cell wall organization | GO:0006979 response to oxidative stress | GO:0006950 response to stress | GO:0030448 hyphal growth | GO:0042744 hydrogen peroxide catabolic process | GO:0006412 translation | GO:0033194 response to hydroperoxide | GO:0045454 cell redox homeostasis |	GO:0008379 thioredoxin peroxidase activity | GO:0051082 unfolded protein binding | GO:0043022 ribosome binding |
	orf19.6165	2.71097	0.0310229	KGD1	IPF19778.1|Contig4-2897_0018|orf6.5326|CA3149|CaO19.6165		Protein described as 2-oxoglutarate dehydrogenase; regulated by Efg1p under yeast-form but not hyphal growth conditions; transcription is upregulated in an RHE model of oral candidiasis; detected by mass spec in stationary phase cultures		GO:0006099 tricarboxylic acid cycle | GO:0006103 2-oxoglutarate metabolic process |	GO:0004591 oxoglutarate dehydrogenase (succinyl-transferring) activity |
	orf19.88	2.55509	0.00113758	ILV5	orf19.7733|IPF9595.2|IPF19137.2|Contig4-2691_0001|orf6.3699|orf6.810|CA1983|CaO19.88		Protein described as ketol-acid reductoisomerase; antigenic during human or murine infection; regulated by Gcn4p; amino acid starvation (3-aminotriazole) induced; biofilm induced; macrophage-downregulated protein; no human or murine homolog		GO:0009082 branched chain family amino acid biosynthetic process | GO:0000002 mitochondrial genome maintenance |	GO:0004455 ketol-acid reductoisomerase activity |
	orf19.675	2.48405	0.004108		orf19.8292|orf6.131|IPF7692.2|IPF3964.2|Contig4-2917_0017|orf6.6568|CA4111|CaO19.675|IPF3964		Similar to cell wall proteins; induced in core stress response, core caspofungin response; iron-regulated; amphotericin B induced; regulated by Cyr1p, Ssn6p; possibly spurious ORF (Annotation Working Group prediction)
	orf19.3641	2.45095	0.00109264		orf19.11123|IPF23634.1|IPF19550.1|IPF14582.1|Contig4-2119_0003|orf6.2072|CAN3|CA0884|CAN5|CA0016|CAN5.5		Expression is regulated upon white-opaque switching; merged with orf19.84 in Assembly 20
	orf19.1979	2.39939	0.0021403	GIT1	orf19.9535|IPF25363.1|IPF8694.2|IFN1|Contig4-2554_0002|orf6.2481|GIT3|CA1137|CaO19.1979|CaO19.9535		Putative glycerophosphoinositol permease; fungal-specific (no human or murine homolog); alkaline downregulated; transcription is specific to white cell type; caspofungin repressed; macrophage/pseudohyphal-repressed		GO:0015914 phospholipid transport | GO:0006817 phosphate transport |	GO:0005548 phospholipid transporter activity | GO:0005315 inorganic phosphate transmembrane transporter activity |
	orf19.903	2.23036	0.0244587	GPM1	orf19.8522|IPF26449.1|IPF4535.2|GPM1-1|Contig4-3099_0022|orf6.7274|CA4671|CaO19.903|CaO19.8522		Surface protein that binds host complement Factor H and FHL-1; phosphoglycerate mutase; antigenic in murine, human infection; biofilm-, fluconazole-, or amino acid starvation (3-aminotriazole treatment) induced, farnesol-downregulated		GO:0006096 glycolysis | GO:0051701 interaction with host | GO:0006094 gluconeogenesis |	GO:0004619 phosphoglycerate mutase activity | GO:0005515 protein binding |
	orf19.7229	2.09254	0.0129513		IPF855.1|Contig4-3043_0019|orf6.8129|CA5353|CaO19.7229|IML2		Predicted ORF in Assemblies 19, 20 and 21
	orf19.782	2.08644	0.011321		orf19.8404|IPF26517.1|IPF10806.2|Contig4-2404_0004|orf6.4114|CA2278|CaO19.782|CaO19.8404|IPF10806		Predicted ORF in Assemblies 19, 20 and 21
	orf19.6745	2.07644	0.0372806	TPI1	orf19.14037|TPIS|IPF20404.1|IPF3499.1|Contig4-3006_0013|orf6.8886|CA5950|CaO19.14037|CaO19.6745		Triose-phosphate isomerase; glycolysis/gluconeogenesis; antigenic in mouse or human; mutation affects filamentous growth; biofilm-induced; macrophage-downregulated protein; detected by mass spec in exponential and stationary phase culture		GO:0044416 induction by symbiont of host defense response | GO:0030447 filamentous growth | GO:0006094 gluconeogenesis | GO:0006096 glycolysis |	GO:0004807 triose-phosphate isomerase activity |
	orf19.4664	2.06894	0.024906		orf19.12134|IPF22668.1|IPF7403.2|Contig4-2819_0011|orf6.4072|orf6.4715|CA2710|CaO19.4664|IPF7403		Predicted ORF in Assemblies 19, 20 and 21		GO:0016573 histone acetylation | GO:0048869 cellular developmental process |	GO:0043166 H4/H2 histone acetyltransferase activity |
	orf19.1896	2.04373	0.013854	SSC1	orf19.9452|IPF25425.1|IPF6450.2|Contig4-2752_0006|Contig4-2752_0008|orf6.7024|CA4474|CaO19.9452|CaO19.1896		Heat shock protein; at surface of yeast-form cells, but not hyphae; antigenic; soluble in hyphae; Gcn4p-regulated; induced upon amino acid starvation (3-aminotriazole) or upon adherence to polystyrene; macrophage-downregulated protein		GO:0042026 protein refolding | GO:0032079 positive regulation of endodeoxyribonuclease activity | GO:0030150 protein import into mitochondrial matrix |	GO:0051082 unfolded protein binding | GO:0030234 enzyme regulator activity | GO:0016887 ATPase activity |
	orf19.399	2.01321	0.00597765		orf19.8029|IPF26907.1|IPF8830.2|Contig4-3031_0005|orf6.6265|CA3870|CaO19.399|YPK2|CaO19.8029|YPK1		Predicted ORF in Assemblies 19, 20 and 21		GO:0006897 endocytosis | GO:0006468 protein amino acid phosphorylation | GO:0006665 sphingolipid metabolic process |	GO:0004674 protein serine/threonine kinase activity |
	orf19.1891	2.00613	0.0205591	Apr1/Pep4	orf19.9447|orf6.7029|PRA|IPF25433.1|IPF6456.2|Contig4-2189_0002|CA4476|PEP4|CaO19.9447|CaO19.1891		Vacuolar aspartic proteinase; mRNA abundance is equivalent in yeast-form and mycelial cells but is elevated at lower growth temperatures; upregulated in the presence of human neutrophils; detected by mass spec in stationary phase cultures		GO:0016237 microautophagy | GO:0030435 sporulation resulting in formation of a cellular spore | GO:0009267 cellular response to starvation | GO:0007039 vacuolar protein catabolic process | GO:0051603 proteolysis involved in cellular protein catabolic process |	GO:0004175 endopeptidase activity |
	orf19.2525	1.96373	0.0221931	LYS12	orf19.10060|IPF24758.1|IPF4979.2|Contig4-2933_0019|Contig4-2933_0021|orf6.3372|CA1737|CaO19.2525|CaO19.10060		Protein described as mitochondrial homoisocitrate dehydrogenase; clade-associated gene expression; protein level decreased in stationary phase cultures		GO:0009085 lysine biosynthetic process |	GO:0047046 homoisocitrate dehydrogenase activity |
	orf19.1358	1.96074	0.00851087	GCN4	orf19.8938|IPF25958.1|IPF8919.2|Contig4-1860_0002|orf6.5290|CA3126|CaO19.1358|CaO19.8938		Transcriptional activator of general amino acid control response; required for Efg1p-dependent pseudohyphal filament induction by amino acid starvation but not by serum; upregulated in the presence of human whole blood or PMN cells		GO:0045944 positive regulation of transcription from RNA polymerase II promoter | GO:0030447 filamentous growth | GO:0044011 single-species biofilm formation on inanimate substrate | GO:0042594 response to starvation | GO:0030448 hyphal growth | GO:0006357 regulation of transcription from RNA polymerase II promoter | GO:0008652 cellular amino acid biosynthetic process | GO:0006355 regulation of t…	GO:0016563 transcription activator activity | GO:0003700 transcription factor activity | GO:0043565 sequence-specific DNA binding |
	orf19.4506	1.95974	0.0146284	LYS22	orf19.11982|IPF18482.1|IPF15851.2|Contig4-2894_0013|orf6.4198|orf6.5005|CA2335|CaO19.4506|LYS211|LYS21		Putative homocitrate synthase; fungal-specific (no human or murine homolog); repressed by nitric oxide; protein level decreased in stationary phase cultures		GO:0019878 lysine biosynthetic process via aminoadipic acid |	GO:0004410 homocitrate synthase activity |
	orf19.7481	1.95145	0.0221811	MDH1	orf6.8733|IPF2486.1|MDH1-2|Contig4-2988_0011|CA5826|CaO19.7481|MDH2|MDH11		Protein described as malate dehydrogenase, mitochondrial; transcription regulated by Mig1p and Tup1p, white-opaque switching; induced in high iron, biofilm; regulated upon phagocytosis; antigenic during murine or human infection		GO:0006099 tricarboxylic acid cycle | GO:0006108 malate metabolic process |	GO:0016615 malate dehydrogenase activity | GO:0004470 malic enzyme activity |
	orf19.3192	1.90886	0.0129783	STI1	orf19.10702|orf6.1022|IPF9198.3|IPF19105.2|Contig4-1933_0004|orf6.4488|orf6.905|CA0265|CA6273|orf19.3191|STI1.5f		Protein that interacts with Cdc37p and Crk1p in two-hybrid system; may be involved in Cdc37p chaperone activity; biofilm induced; soluble protein in hyphae; protein detected by mass spec in exponential and stationary phase cultures		GO:0006461 protein complex assembly | GO:0006457 protein folding |	GO:0051879 Hsp90 protein binding | GO:0030544 Hsp70 protein binding |
	orf19.4980	1.90383	0.0149453	HSP70	orf19.12447|HS71|SSA1|IPF22233.1|IPF11819.2|SSA4|Contig4-2251_0001|CA1230|CaO19.4980|CaO19.12447|orf6.2627		Putative hsp70 chaperone; role in sensitivity to beta-defensins; heat-shock, amphotericin B, Cd, ketoconazole-induced; farnesol-downregulated in biofilm; farnesol-induced; surface localized in yeast-form and hyphal cells; antigenic in host		GO:0044416 induction by symbiont of host defense response | GO:0009408 response to heat | GO:0051701 interaction with host | GO:0042026 protein refolding | GO:0006461 protein complex assembly | GO:0009636 response to toxin | GO:0006457 protein folding | GO:0006616 SRP-dependent cotranslational protein targeting to membrane, translocation |	GO:0051082 unfolded protein binding | GO:0042277 peptide binding |
	orf19.1082.1	1.83607	0.0237874		IPF16288.3|IPF16287.1|Contig4-2123_0001|CA0938|COX12|IPF16288.2		ORF Predicted by Annotation Working Group		GO:0045333 cellular respiration | GO:0033617 mitochondrial respiratory chain complex IV assembly |	GO:0004129 cytochrome-c oxidase activity |
	orf19.6540	1.83435	0.0223877	PFK2	orf19.13893|IPF20535.1|IPF10598.1|Contig4-2763_0005|orf6.5274|CA3112|CaJ7.0207|CaO19_6540|CaJ7_0207|CaO19.6540|CaO19.13893		Beta subunit of phosphofructokinase (PFK), which is a heteromultimer of Pfk1p and Pfk2p; PFK is activated by fructose 2,6-bisphosphate or AMP, inhibited by ATP; downregulated upon phagocytosis or hyphal growth; fluconazole-induced		GO:0006096 glycolysis |	GO:0003872 6-phosphofructokinase activity |
	orf19.968	1.83253	0.0313945	PGA14	orf19.8583|IPF26359.1|IPF1580.1|Contig4-3103_0023|orf6.8217|CA5418|CaO19.968|CaO19.8583|IPF1580		Putative GPI-anchored protein of unknown function; induced during cell wall regeneration; regulated by Ssn6p
	orf19.5197	1.75299	0.0433404	APE2	orf19.12664|IPF22021.1|IPF7593.2|Contig4-2882_0008|Contig4-2882_0010|orf6.3413|CA1765|CaO19.5197|CaO19.12664		Neutral arginine-, alanine-, leucine-specific metallo-aminopeptidase; expected to be secreted, purified from cell wall and intracellular fractions; protein repressed during the mating process; Hog1p-, farnesol-induced		GO:0043171 peptide catabolic process |	GO:0070006 metalloaminopeptidase activity | GO:0008236 serine-type peptidase activity |
	orf19.7297	1.75071	0.033428		IPF2837.2|Contig4-2774_0001|Contig4-2774_0012|orf6.8378|CA5536|CaO19.7297|IPF2837		Predicted ORF in Assemblies 19, 20 and 21; Hog1p-induced; Gcn4p-regulated; protein level decreased in stationary phase cultures
	orf19.2340	1.74131	0.0229795	CDC48	orf19.9876|IPF8680.2|IPF29137.1|Contig4-3011_0012|orf6.5568|CA3333|CaO19.2340|CaO19.9876		Protein described as microsomal ATPase; regulated by Gcn2p and Gcn4p; induced in response to amino acid starvation (3-aminotriazole treatment); macrophage/pseudohyphal-repressed		GO:0006906 vesicle fusion | GO:0015031 protein transport | GO:0030433 ER-associated protein catabolic process | GO:0000278 mitotic cell cycle |	GO:0016887 ATPase activity |
	orf19.1480	1.73413	0.0458266		orf19.9055|IPF25808.1|IPF4401.2|Contig4-2219_0007|orf6.2104|CA0903|CaO19.1480|CaO19.9055|IPF4401		Protein described as succinate dehydrogenase, enzyme of citric acid cycle; downregulated by Efg1p; repressed by nitric oxide		GO:0006099 tricarboxylic acid cycle |	GO:0000104 succinate dehydrogenase activity |
	orf19.6059	1.73322	0.0324426	TTR1	orf19.13480|IPF21120.1|IPF1421.1|Contig4-2977_0001|orf6.7603|CA4919|GRX2|CaO19.13480|TTR11|CaO19.6059		Putative glutaredoxin; described as a glutathione reductase; upregulated in the presence of human neutrophils, and upon benomyl treatment; alkaline downregulated; regulated by Gcn2p and Gcn4p; required for virulence in mouse model		GO:0009405 pathogenesis | GO:0006979 response to oxidative stress | GO:0045454 cell redox homeostasis |	GO:0004364 glutathione transferase activity | GO:0015036 disulfide oxidoreductase activity | GO:0004602 glutathione peroxidase activity |
	orf19.3507	1.7325	0.0360915	MCR1	orf19.11001|IPF23768.1|IPF12231.1|Contig4-2540_0002|orf6.4367|CA2457|CaO19.3507|CaO19.11001		Protein described as NADH-cytochrome-b5 reductase; soluble protein in hyphae; biofilm induced; alkaline downregulated; ketoconazole or flucytosine induced, farnesol-induced		GO:0006979 response to oxidative stress | GO:0006696 ergosterol biosynthetic process |	GO:0004128 cytochrome-b5 reductase activity |
	orf19.7349	1.6982	0.0109898	CHS4	SKT5|CSD4|CAL2|IPF7112.1|Contig4-2885_0008|Contig4-2885_0010|orf6.8509|CA5649|CaO19.7349		Activator of Chs3p chitin synthase; required for wild-type wall chitin content, but not for hyphal growth; mutant resistant to Calcofluor white; prenylation and 2 transmembrane segments predicted; functional homolog of S. cerevisiae Chs4p		GO:0006038 cell wall chitin biosynthetic process | GO:0006970 response to osmotic stress | GO:0000910 cytokinesis |	GO:0008047 enzyme activator activity |
	orf19.6220.3	1.69146	0.0387607	MMD1	IPF20961.1|IPF7427.2|CA2578|MMD1.3		ORF Predicted by Annotation Working Group; macrophage-downregulated protein abundance		GO:0009097 isoleucine biosynthetic process | GO:0000002 mitochondrial genome maintenance |
	orf19.1105.2	1.68687	0.0184774	PGA56	IPF17002.3|IPF15957.2|Contig4-2815_0003|CSU51|CA0171|IPF15957		Regulator of sorbose utilization; putative GPI-anchor; predicted helix-loop helix domain; hyphal induced; induced during cell wall regeneration; shows colony morphology-related gene regulation by Ssn6p; transcription activated by Tbf1p		GO:0042850 L-sorbose catabolic process |
	orf19.7612	1.68165	0.0145551	CTM1	IPF639.1|Contig4-3108_0071|orf6.8960|CA6011|CaO19.7612		Predicted ORF in Assemblies 19, 20 and 21; regulated by Gcn2p and Gcn4p; transcriptionally activated by Mnl1p under weak acid stress		GO:0006464 protein modification process |	GO:0000277 [cytochrome c]-lysine N-methyltransferase activity |
	orf19.4503	1.64388	0.0156147		orf19.11979|IPF4792.1|IPF28370.1|Contig4-2993_0022|orf6.4195|CA2332|CaO19.4503|IPF4792		Predicted ORF in Assemblies 19, 20 and 21
	orf19.5791	1.62953	0.0390285	IDH2	orf19.13213|orf6.6625|IPF6833.2|IPF27911.1|Contig4-2708_0009|CA4148|CaO19.5791		Protein described as isocitrate dehydrogenase subunit; transcription is upregulated in response to treatment with ciclopirox olamine; transcriptionally regulated by iron; expression greater in high iron		GO:0006099 tricarboxylic acid cycle | GO:0006102 isocitrate metabolic process | GO:0006537 glutamate biosynthetic process |	GO:0004448 isocitrate dehydrogenase activity | GO:0004449 isocitrate dehydrogenase (NAD+) activity |
	orf19.3861	1.62506	0.0222803	SIS1	orf19.11342|IPF23398.1|IPF6598.2|Contig4-3046_0007|orf6.5251|CA3098|CaO19.3861|CaO19.11342		Predicted ORF in Assemblies 19, 20 and 21; macrophage/pseudohyphal-repressed; heavy metal (cadmium) stress-induced; heterozygous null mutant displays sensitivity to virgineone		GO:0006461 protein complex assembly | GO:0006413 translational initiation | GO:0006457 protein folding |
	orf19.637	1.60947	0.0266766	SDH2	orf19.8251|orf6.3524|IPF26670.1|IPF11123.1|Contig4-2852_0010|CA1845|CaO19.8251|CaO19.637|IPF11123		Succinate dehydrogenase, Fe-S subunit; localizes to surface of yeast-form cells, but not hyphae; transcriptionally regulated by iron; expression greater in high iron; repressed by nitric oxide; induced during log phase (aerobic growth)		GO:0006099 tricarboxylic acid cycle | GO:0006105 succinate metabolic process | GO:0006121 mitochondrial electron transport, succinate to ubiquinone |	GO:0000104 succinate dehydrogenase activity | GO:0008177 succinate dehydrogenase (ubiquinone) activity |
	orf19.5177	1.59909	0.0355878		orf19.12644|IPF22043.1|IPF5401.2|Contig4-2348_0001|Contig4-2348_0002|orf6.6959|CA4419|CaJ7.0324|CaJ7_0324|CaO19_5177|LPF36|CaO19.5177|CaO19.12644|IFA6		Predicted ORF in Assemblies 19, 20 and 21; possibly spurious ORF (Annotation Working Group prediction)
	orf19.4048	1.59467	0.0134808	DES1	orf19.11530|IPF23266.1|IPF7227.2|Contig4-2715_0008|orf6.4414|CA2493|CaO19.11530|CaO19.4048|IPF7227		Putative delta-4 sphingolipid desaturase		GO:0006665 sphingolipid metabolic process |	GO:0042284 sphingolipid delta-4 desaturase activity |
	orf19.4152	1.5694	0.0363208	CEF3	orf19.11629|TEF3|YEF3|EFT3|IPF11638.2|IPF16826.3|HEF1|Contig4-2850_0015|orf6.5226|orf6.552|CA3081|CaO19.4152		Translation elongation factor 3 (EF-3); antigenic in human; predicted C-term nucleotide-binding active site, poly-Lys region; PROTEIN localizes to surface of yeast form, not hyphae; polystyrene adherence induced; EF-3 is fungal-specific		GO:0006414 translational elongation |	GO:0003746 translation elongation factor activity | GO:0016887 ATPase activity | GO:0003924 GTPase activity | GO:0005524 ATP binding |
	orf19.3575	1.56938	0.0314646	CDC19	orf19.11059|PYK1|IPF23718.1|IPF19988.1|Contig4-3023_0002|Contig4-3023_0003|orf6.5754|CA3483|CaO19.3575|CaO19.11059		Putative pyruvate kinase; on yeast-form cell surface; soluble in hyphae; antigenic; Gcn4p, Hog1p regulated; induced on polystyrene adherence; downregulated upon phagocytosis, farnesol treatment; mutation affects filamentation		GO:0006096 glycolysis | GO:0044416 induction by symbiont of host defense response | GO:0030447 filamentous growth | GO:0006090 pyruvate metabolic process |	GO:0004743 pyruvate kinase activity |
	orf19.3593	1.55745	0.0446298	RPT6	orf19.11075|IPF13102.2|IPF18846.2|Contig4-2320_0007|Contig4-2333_0001|orf6.2051|orf6.700|CA0155|CaO19.3593		Predicted ORF in Assemblies 19, 20 and 21; transcription is regulated by Mig1p; regulated by Gcn2p and Gcn4p		GO:0006511 ubiquitin-dependent protein catabolic process |	GO:0004175 endopeptidase activity | GO:0016887 ATPase activity |
	orf19.4960	1.55585	0.0218834		orf19.12425|IPF22274.1|IPF9628.2|Contig4-2724_0004|orf6.2656|CA1249|CaO19.12425|SPE4|CaO19.4960		Predicted ORF in Assemblies 19, 20 and 21		GO:0006597 spermine biosynthetic process | GO:0015940 pantothenate biosynthetic process |
	orf19.2356	1.52418	0.00115342	CRZ2	orf19.9892|IPF24945.1|IPF10795.2|Contig4-2886_0011|orf6.1328|orf6.2759|CA0424|CaO19.2356|IPF10795		Putative transcription factor; zinc finger; similar to S. cerevisiae Crz1p; homozygous crz1, not crz2, null mutation suppresses fluconazole resistance of homozygous cka2 null (defective in CK2 kinase ); Rim101p-downregulated at pH 8		GO:0006355 regulation of transcription, DNA-dependent | GO:0010447 response to acidity |	GO:0003700 transcription factor activity |
	orf19.4605	1.51724	0.0148679	TYR1	orf19.12075|IPF22585.1|IPF6029.1|Contig4-2931_0013|Contig4-2931_0015|orf6.7904|CA5166|CaO19.12075|CaO19.4605		Putative prepephenate dehydrogenase; enzyme of tyrosine biosynthesis; fungal-specific (no human or murine homolog)		GO:0006570 tyrosine metabolic process |	GO:0008977 prephenate dehydrogenase activity |
	orf19.4885	1.51466	0.0352068	MIR1	orf19.12349|IPF22456.1|IPF7536.2|Contig4-2934_0003|orf6.3051|CA1513|CaO19.4885|CaO19.12349		Putative mitochondrial phosphate transporter; caspofungin repressed; expression is increased in a fluconazole-resistant isolate; induced upon adherence to polystyrene		GO:0006817 phosphate transport |	GO:0015114 phosphate transmembrane transporter activity | GO:0005315 inorganic phosphate transmembrane transporter activity |
	orf19.670	1.50914	0.0414132	SMT3	orf19.8287|IPF26656.1|IPF20158.1|Contig4-2322_0001|Contig4-2917_0002|orf6.6563|CA4105|CaO19.8287|CaO19.670		SUMO, small ubiquitin-like protein; Smt3p-conjugated proteins localize to septation site and mother side of bud neck; C. albicans septins appear not to be Smt3p-modified, in contrast to S. cerevisiae septins; similar to S. cerevisiae Smt3p		GO:0016925 protein sumoylation |	GO:0031386 protein tag | GO:0005515 protein binding |
	orf19.6472	1.50722	0.0449371	CYP1	orf19.13826|IPF20652.1|IPF17713.2|Contig4-1392_0002|Contig4-2430_0002|orf6.2216|CA0972|CaJ7.0279|CPR1|CaO19.13826|CaO19.6472|CaJ7_0279|CaO19_6472		Peptidyl-propyl cis-trans isomerase (PPIase); activity is cyclosporin A sensitive; soluble protein in hyphae; biofilm induced, macrophage-induced protein; downregulated upon treatment of biofilm with farnesol		GO:0045835 negative regulation of meiosis | GO:0016575 histone deacetylation | GO:0030437 ascospore formation | GO:0019538 protein metabolic process |	GO:0003755 peptidyl-prolyl cis-trans isomerase activity | GO:0045129 NAD-independent histone deacetylase activity | GO:0017136 NAD-dependent histone deacetylase activity | GO:0016018 cyclosporin A binding |
	orf19.7399	1.50599	0.0116554		IPF2622.2|Contig4-2957_0018|orf6.8559		ORF Predicted by Annotation Working Group; removed from Assembly 21
Down genes	orf19.6465	0.661014	0.029531		IPF17991.2|Contig4-2630_0004|orf6.5994|CA3661|CaJ7.0286|CaO19.6465|IPF17991		Predicted ORF in Assemblies 19, 20 and 21		GO:0007124 pseudohyphal growth | GO:0001403 invasive growth in response to glucose limitation |
	orf19.320	0.652529	0.00328681		orf19.7952|IPF27026.1|IPF6755.1|Contig4-2797_0005|orf6.5638|CA3388|RSD1|CaO19.320|CaO19.7952|IPF6755		Predicted ORF in Assemblies 19, 20 and 21
	orf19.3374	0.641808	0.0117725	ECE1	orf19.10882|IPF23894.1|IPF14152.1|Contig4-2242_0004|orf6.2886|CA1402|CaO19.10882|CaO19.3374		Protein comprising eight 34-residue repeats; hyphal-specific expression increases with extent of elongation of the cell; regulated by Rfg1p, Nrg1p, Tup1p, Cph1p, Efg1p, Hog1p, farnesol, phagocytosis; may contribute to biofilm formation		GO:0044011 single-species biofilm formation on inanimate substrate |
	orf19.1327	0.639795	0.00219634	RBT1	orf19.8907|orf19.10892|ECE99|IPF19252.2|IPF15385.2|IPF23893.1|IPF16136.1|Contig4-2768_0006|orf6.4889|orf6.489|orf6.2929|CA2830|orf19.3384|CaO19.1327|RBT99		Putative cell wall protein with similarity to Hwp1p, required for virulence; predicted to be cell-wall attached and glycosylated; Tup1p repressed; serum, hyphal and alkaline induced; farnesol, alpha factor induced; Rfg1p-, Rim101p-regulated		GO:0009405 pathogenesis | GO:0031505 fungal-type cell wall organization |
	orf19.338	0.636728	0.0393202		orf19.7971|IPF27096.1|IPF1531.2|Contig4-3090_0006|Contig4-3090_0007|orf6.7222|CA4632|CaO19.7971|CaO19.338|IPF1531		Predicted ORF in Assemblies 19, 20 and 21; Hog1p-downregulated; shows colony morphology-related gene regulation by Ssn6p; protein detected by mass spec in stationary phase cultures
	orf19.5605	0.634793	0.00325982		orf19.13048|IPF21655.1|IPF12513.2|orf6.5067|CA2967|CaO19.5605|CaO19.13048|IPF12513		Predicted ORF in Assemblies 19, 20 and 21; fungal-specific (no human or murine homolog)			GO:0031625 ubiquitin protein ligase binding |
	orf19.5436	0.632306	0.000100028	UTP8	orf19.12891|IPF21700.1|IPF1136.2|Contig4-2896_0004|Contig4-2896_0005|orf6.8672|CA5787|CaO19.5436|CaO19.12891|IPF1136		Essential protein involved in tRNA export from the nucleus and ribosomal small subunit biogenesis; physically interacts with TAP-tagged Nop1p		GO:0045943 positive regulation of transcription from RNA polymerase I promoter | GO:0006409 tRNA export from nucleus | GO:0000462 maturation of SSU-rRNA from tricistronic rRNA transcript (SSU-rRNA, 5.8S rRNA, LSU-rRNA) |	GO:0000049 tRNA binding | GO:0030515 snoRNA binding |
	orf19.699	0.62809	0.0337396		orf19.8318|IPF26611.1|IPF17671.2|Contig4-2015_0004|orf6.4009|CaO19.8318|CaO19.699		Predicted ORF in Assemblies 19, 20 and 21
	orf19.4843	0.620898	0.00947918		orf19.12306|IPF22381.1|IPF4496.1|Contig4-3078_0013|orf6.7368|CA4741|CaO19.4843|CaO19.12306|IPF4496		Predicted ORF in Assemblies 19, 20 and 21		GO:0006875 cellular metal ion homeostasis |	GO:0016722 oxidoreductase activity, oxidizing metal ions |
	orf19.5159	0.614942	0.0278538		orf19.12626|IPF22061.1|IPF13868.2|Contig4-3092_0015|orf6.6977|YNL191|CA4436|CaJ7.0343|CaO19.5159|CaO19.12626|IPF13868		Predicted ORF in Assemblies 19, 20 and 21; similarity to S. cerevisiae Ynl191p; similar to amidophosphoribosyl transferases		GO:0006751 glutathione catabolic process |	GO:0004044 amidophosphoribosyltransferase activity | GO:0008242 omega peptidase activity |
	orf19.681	0.605055	0.0254852	HAP43	orf19.8298|orf6.1795|IPF7711.2|IPF18253.2|Contig4-2776_0004|orf6.6574|CA0707|CaO19.681|IPF7711		CCAAT-binding factor (CBF)-dependent transcription factor required for iron-limitation response; similar to transcription factor AP-1; transcription is negatively regulated by Sfu1p; ciclopirox olamine induced		GO:0033217 regulation of transcription from RNA polymerase II promoter in response to iron ion starvation |	GO:0003713 transcription coactivator activity |
	orf19.2190	0.603921	0.0447956	VRP1	orf19.9736|IPF25107.1|IPF12461.2|orf6.3426|CA1773|CaO19.2190|CaO19.9736		Protein described as verprolin; downregulated upon adherence to polystyrene		GO:0006970 response to osmotic stress | GO:0051666 actin cortical patch localization | GO:0006897 endocytosis | GO:0007121 bipolar cellular bud site selection | GO:0007015 actin filament organization |	GO:0003779 actin binding |
	orf19.4530.1	0.599126	0.0239228		IPF22717.1|IPF7527.2|Contig4-2751_0008|CA4189|IPF7527		ORF Predicted by Annotation Working Group; regulated by Nrg1p, Tup1p
	orf19.7214	0.59596	0.00455634		IPF885.1|Contig4-3017_0021|orf6.8114|CA5339|CaO19.7214|IPF885		Similar to glucan 1,3-beta-glucosidase; regulated by Nrg1p, Tup1p; possibly regulated by Tac1p; induced upon biofilm formation; induced by nitric oxide; induced during cell wall regeneration; detected by mass spec in stationary phase
	orf19.3984	0.590008	0.0335455		orf19.11467|IPF19142.1|IPF18339.2|orf6.5660|orf6.7397|orf6.794|CA0184|IPF19142		Predicted ORF in Assemblies 19, 20 and 21; induced in core caspofungin response; increased expression observed in an ssr1 homozygous null mutant; induced by nitric oxide in yhb1 mutant
	orf19.6311	0.587843	0.0292922		orf19.13688|IPF20839.1|IPF6266.2|Contig4-3056_0022|orf6.5504|CA3277|CaO19.13688|CaO19.6311|IPF6266		Predicted ORF in Assemblies 19, 20 and 21
	orf19.5447	0.580244	0.0120936	HGT19	orf19.12902|ITR1|IPF21705.1|IPF4181.1|Contig4-3013_0026|orf6.8683|CA5798|CaO19.5447|CaO19.12902|IPF4181		Putative glucose/myo-inositol transporter of major facilitator superfamily; 12 transmembrane segments, extended N terminus; expressed in rich medium, 2% glucose; phagocytosis-induced; C. albicans glucose transporter family has 20 members		GO:0015758 glucose transport | GO:0015798 myo-inositol transport | GO:0008643 carbohydrate transport |	GO:0005355 glucose transmembrane transporter activity | GO:0005365 myo-inositol transmembrane transporter activity | GO:0051119 sugar transmembrane transporter activity |
	orf19.698	0.575352	0.00620292		orf19.8317|IPF26601.1|IPF12173.2|Contig4-2015_0006|orf6.4010|CA2206|CaO19.698|CaO19.8317|IPF12173		Predicted ORF in Assemblies 19, 20 and 21		GO:0048309 endoplasmic reticulum inheritance |
	orf19.5170	0.570105	0.0012229	ENA21	orf19.12637|IPF22107.1|IPF5411.2|ENA21.3|Contig4-3092_0037|orf6.6966|CA4425|CaJ7.0331|CaO19.5170|ENA2|CaO19.12637|CaJ7_0331|CaO19_5170|ENA21.3f		Predicted ORF similar to S. cerevisiae sodium transporters Ena1p and Ena5p; Gcn4p-regulated; flucytosine, amphotericin B, or ketoconazole-induced; osmotic stress-induced; overlaps orf19.5170.1, which is annotated as a blocked reading frame		GO:0006814 sodium ion transport |	GO:0015662 ATPase activity, coupled to transmembrane movement of ions, phosphorylative mechanism |
	orf19.2768	0.563415	0.00209353	AMS1	orf19.10284|IPF24664.1|IPF7076.2|Contig4-2513_0006|orf6.6584|CA4123|CaO19.2768|CaO19.10284		Putative alpha-mannosidase; transcription is regulated by Nrg1p; induced during cell wall regeneration		GO:0009313 oligosaccharide catabolic process |	GO:0004559 alpha-mannosidase activity |
	orf19.1772	0.562398	0.0257985		orf19.9341|IPF25546.1|IPF16267.2|Contig4-1808_0003|orf6.1678|CA0634|CaO19.1772|CaO19.9341|IPF16267		Predicted ORF in Assemblies 19, 20 and 21
	orf19.842	0.560501	0.0372905	ASR3	orf19.8462|IPF16901.1|IPF3408.3|Contig4-2729_0008|orf6.3752|orf6.3853|CA2020|CaO19.842|IPF16901		Gene regulated by cAMP and by osmotic stress; greater mRNA abundance observed in a cyr1 or ras1 homozygous null mutant than in wild type; possibly spurious ORF (Annotation Working Group prediction)
	orf19.4246	0.553992	0.0389335		orf19.11721|IPF22957.1|IPF6881.2|Contig4-2928_0003|orf6.3978|orf6.6599|YKR070W|CA2186|CaO19.4246|IPF6881		Predicted ORF in Assemblies 19, 20 and 21; similar to S. cerevisiae Ykr070wp; transposon mutation affects filamentous growth; Hog1p-downregulated; shows colony morphology-related gene regulation by Ssn6p; induced during cell wall regeneration		GO:0030447 filamentous growth |
	orf19.3352	0.553103	0.046877		orf19.10860|IPF4817.1|IPF17315.2|IPF18807.1|Contig4-2944_0011|orf6.2236|orf6.2296|CA6276|IPF4817.5f		Predicted ORF in Assemblies 19, 20 and 21
	orf19.5058	0.549593	0.0437157	SMI1	orf19.12525|IPF22129.1|IPF12215.2|Contig4-2407_0002|Contig4-2407_0003|orf6.3378|CA1740|CaO19.5058		Decreased mRNA abundance observed in cyr1 homozygous null mutant hyphal cells; caspofungin repressed		GO:0006075 1,3-beta-glucan biosynthetic process | GO:0032995 regulation of fungal-type cell wall biogenesis | GO:0007346 regulation of mitotic cell cycle |
	orf19.4928	0.537373	0.00301155		orf19.12394|IPF6094.2|IPF28177.1|Contig4-2999_0005|orf6.5908|CA3598|SEC2|CaO19.4928		Predicted ORF in Assemblies 19, 20 and 21		GO:0006887 exocytosis |	GO:0005085 guanyl-nucleotide exchange factor activity |
	orf19.6941	0.530135	0.00678171		orf19.14203|IPF20184.1|IPF5895.1|Contig4-3085_0010|orf6.7327|CA4709|DGA2|CaO19.14203|CaO19.6941|IPF5895		Predicted ORF in Assemblies 19, 20 and 21		GO:0019432 triglyceride biosynthetic process | GO:0019915 lipid storage |	GO:0004144 diacylglycerol O-acyltransferase activity |
	orf19.1150.1	0.524772	0.000986703		IPF26154.1|IPF11714.1|CA1331|IPF11714		ORF Predicted by Annotation Working Group
	orf19.740	0.522715	0.0119923	HAP41	orf19.8359|IPF26555.1|IPF13319.2|Contig4-2600_0002|orf6.2411|CA1088|CaO19.740|CaO19.8359|IPF13319		Predicted ORF in Assemblies 19, 20 and 21; not required for response to low iron; possibly spurious ORF (Annotation Working Group prediction); transcriptionally activated by Mnl1p under weak acid stress		GO:0006350 transcription | GO:0006109 regulation of carbohydrate metabolic process | GO:0033217 regulation of transcription from RNA polymerase II promoter in response to iron ion starvation |	GO:0016563 transcription activator activity |
	orf19.7567	0.520034	0.0366357		IPF931.1|Contig4-3105_0044|orf6.8915|CA5973|CaO19.7567|IPF931		Predicted ORF in Assemblies 19, 20 and 21; transcription is induced in response to alpha pheromone in SpiderM medium
	orf19.5313	0.510307	0.00322148		orf19.12773|IPF19810.1|IPF28064.1|Contig4-2598_0009|orf6.8302|CA5481|CaO19.5313|IPF19810		Predicted ORF from Assembly 19; merged with orf19.1430 in Assembly 20
	orf19.7570	0.506707	0.00413928		IPF928.1|Contig4-3105_0048|orf6.8918|CA5976|CaO19.7570|IPF928		Putative transcription factor with zinc cluster DNA-binding motif; has similarity to S. cerevisiae Uga3p, which is a transcription factor involved in the regulation of gamma-aminobutyrate metabolism genes		GO:0006350 transcription | GO:0006355 regulation of transcription, DNA-dependent | GO:0019740 nitrogen utilization | GO:0045893 positive regulation of transcription, DNA-dependent | GO:0009450 gamma-aminobutyric acid catabolic process | GO:0006357 regulation of transcription from RNA polymerase II promoter |	GO:0003700 transcription factor activity | GO:0043565 sequence-specific DNA binding | GO:0003704 specific RNA polymerase II transcription factor activity |
	orf19.5806	0.500912	0.00542441	ALD5	orf19.13228|YER73|IPF17030.2|IPF27910.1|Contig4-2921_0012|orf6.6640|CA4159|ALD99|CaO19.5806		Protein described as an aldehyde dehydrogenase; decreased expression in fluconazole-resistant isolate, or in hyphae; biofilm induced;fluconazole-downregulated; protein abundance is affected by URA3 expression in the CAI-4 strain background		GO:0019413 acetate biosynthetic process |	GO:0004028 3-chloroallyl aldehyde dehydrogenase activity | GO:0004030 aldehyde dehydrogenase [NAD(P)+] activity |
	orf19.5282	0.488504	0.0184234		orf19.12747|IPF4696|IPF21944.1|IPF4696.2|Contig4-3082_0045|orf6.7660|CA4970|CaO19.12747|CaO19.5282		Predicted ORF in Assemblies 19, 20 and 21; decreased expression in hyphae compared to yeast-form cells; regulated by Efg1p and Efh1p; intron in 5'-UTR; transcriptionally activated by Mnl1p under weak acid stress
	orf19.550	0.486899	0.0175713	PDX3	orf19.8185|IPF15643.2|IPF4274.2|Contig4-2070_0006|Contig4-2649_0004|orf6.6762|CA4261|CaO19.550		Transcription is regulated upon yeast-hyphal switch; regulated by Nrg1p, Mig1p, and Tup1p; caspofungin repressed; protein detected by mass spec in exponential and stationary phase cultures		GO:0006631 fatty acid metabolic process |	GO:0004733 pyridoxamine-phosphate oxidase activity |
	orf19.6255	0.477482	0.0356728		orf19.13634|IPF20914.1|IPF14084.1|Contig4-2748_0008|orf6.2270|CA1009|CaO19.13634|CaO19.6255|IPF14084		Predicted ORF in Assemblies 19, 20 and 21
	orf19.6070	0.468601	0.0016027	ENA2	orf19.13491|orf6.7614|ENA22|IPF21137.1|IPF1398.2|Contig4-2977_0027|Contig4-2977_0028|CA4929|CaO19.6070|CaO19.13491		Protein described as sodium transporter; transcription is upregulated in response to ciclopirox olamine; alkaline upregulated by Rim101p; repressed upon high-level peroxide stress; upregulated in oral candidiasis clinical isolates		GO:0006814 sodium ion transport | GO:0006813 potassium ion transport | GO:0055085 transmembrane transport |	GO:0008556 potassium-transporting ATPase activity | GO:0008554 sodium-exporting ATPase activity, phosphorylative mechanism |
	orf19.6245	0.425153	0.0214071		orf19.13623|IPF19079.2|IPF9145.2|Contig4-2635_0007|orf6.2197|orf6.985|CA0962|CaO19.6245|IPF9145		Predicted ORF in Assemblies 19, 20 and 21; regulated by osmotic stress (via Hog1p) and oxidative stress (Hog1p- and Cap1p-independent); transcription is induced in response to alpha pheromone in SpiderM medium
	orf19.2344	0.402797	0.00534899	ASR1	orf19.9880|IPF13836|IPF24991.1|IPF13836.2|Contig4-3011_0003|orf6.4208|CA2342|CaO19.2344|DHN6		Protein described as similar to heat shock proteins; transcription regulated by cAMP, osmotic stress, ciclopirox olamine, ketoconazole; negatively regulated by Cyr1p, Ras1p; shows colony morphology-related gene regulation by Ssn6p
	orf19.1189	0.400802	0.0403899		orf19.8780|IPF19121.2|IPF9057.2|Contig4-2980_0031|orf6.4626|orf6.861|CA2649|CaO19.1189|IPF9057		Predicted ORF in Assemblies 19, 20 and 21; transcription regulated upon yeast-hyphal switch; transcriptionally activated by Mnl1p under weak acid stress		GO:0007067 mitosis |	GO:0019237 centromeric DNA binding | GO:0008301 DNA bending activity |
	orf19.4527	0.391591	0.019747	HGT1	orf19.12002|HGT11|IPF7518.2|IPF9983.2|Contig4-2702_0004|orf6.3044|orf6.6673|CA1506|CaO19.4527		High-affinity glucose transporter, member of major facilitator superfamily; transcription induced by progesterone and by drugs including chloramphenicol and benomyl; likely essential for growth, based on an insertional mutagenesis strategy		GO:0015758 glucose transport | GO:0042493 response to drug | GO:0008643 carbohydrate transport |	GO:0005355 glucose transmembrane transporter activity | GO:0051119 sugar transmembrane transporter activity |
	orf19.6645	0.356407	0.016453	HMO1	orf19.13966|YDR174|IPF20515.1|IPF5011.2|Contig4-3035_0011|orf6.6542|CA4088|CaO19.6645|CaO19.13966		High mobility group-like protein; activates pseudohyphal growth when expressed in S. cerevisiae; decreased expression in hyphae compared to yeast-form cells; amphotericin B repressed		GO:0006356 regulation of transcription from RNA polymerase I promoter | GO:0006366 transcription from RNA polymerase II promoter | GO:0006357 regulation of transcription from RNA polymerase II promoter | GO:0006276 plasmid maintenance |	GO:0003697 single-stranded DNA binding | GO:0000182 rDNA binding | GO:0008301 DNA bending activity | GO:0003701 RNA polymerase I transcription factor activity |
	orf19.7283	0.342886	0.00134592		IPF2858.1|Contig4-2992_0013|orf6.8364|CaO19.7283		Predicted ORF in Assemblies 19, 20 and 21
	orf19.918	0.341794	0.000170529	CDR11	orf19.8533|orf19.8534|orf19.10320|CDR2|Contig4-2585_0004|IPF24540.1|IPF11524.1|IPF12975.1|IPF26378.1|IPF29637.1|Contig4-2585_0001|Contig4-2893_0020|orf6.1644|orf6.1495|CDR5|CDR99|CA0518|CA0610|CA0609|orf19.919|orf19.2802|PDR10|CDR11.5f		Putative transporter of PDR subfamily of ABC family; Gcn4p-regulated; upregulated by Rim101p at pH 8		GO:0006855 multidrug transport | GO:0006810 transport |	GO:0008559 xenobiotic-transporting ATPase activity | GO:0042626 ATPase activity, coupled to transmembrane movement of substances | GO:0005524 ATP binding |
	orf19.2296	0.330182	0.031592		orf19.8300|orf19.9831|IPF25023.1|IPF14282.3|IPF7715.3|IPF29744.1|Contig4-2776_0014|orf6.1793|orf6.3697|orf6.1373|CA0446|CA0706|orf19.682|CaO19.2296|IPF14282.5eoc|IPF14282|IPF14282.2		Predicted ORF in Assemblies 19, 20 and 21; similar to mucins; ketoconazole-induced; fluconazole-downregulated; greater mRNA abundance observed in a cyr1 homozygous null mutant than in wild type; colony morphology-related gene regulation by Ssn6p
	orf19.1277	0.322199	0.000859126		orf19.8864|IPF19348.2|IPF11858.2|Contig4-2741_0002|orf6.2900|orf6.303|CA1411|CaO19.1277|IPF11858		Predicted ORF in Assemblies 19, 20 and 21; repressed by Rgt1p
	orf19.6928	0.320627	0.00559941	SAP9	orf19.14190|IPF20187.1|IPF4215.2|Contig4-2390_0003|orf6.7314|CA4700|YPS1|CaO19.14190|CaO19.6928		Secreted aspartyl proteinase; roles in adhesion, cell surface integrity; induced by antifungal drugs, stationary phase, or in white-phase cells; farnesol-downregulated in biofilm; autocatalytic processing; GPI-anchor; N-glycosylated		GO:0031505 fungal-type cell wall organization | GO:0044406 adhesion to host | GO:0016485 protein processing | GO:0052155 modulation by symbiont of host cell-mediated immune response |	GO:0004190 aspartic-type endopeptidase activity | GO:0005199 structural constituent of cell wall |
	orf19.3369	0.319775	0.0351006	MOH1	orf19.10876|IPF10404.2|IPF28786.1|Contig4-1807_0003|Contig4-2147_0004|orf6.2579|orf6.2891|CA1199|CaO19.3369|IPF10404		Protein similar to S. cerevisiae Moh1p; transcription is induced in response to alpha pheromone in SpiderM medium; transcriptionally activated by Mnl1p under weak acid stress
	orf19.6322	0.312241	0.0462581	ARD	ARDH|ARD8|IPF14294.1|Contig4-2795_0014|orf6.5515|CA3288|ARD1|CaO19.6322		D-arabitol dehydrogenase, NAD-dependent (ArDH); enzyme of D-arabitol and D-arabinose catabolism; D-arabitol is a marker for active infection in humans; has conserved YXXXK motif of short-chain alcohol-polyol-sugar dehydrogenases		GO:0019528 D-arabitol catabolic process to xylulose 5-phosphate | GO:0019571 D-arabinose catabolic process | GO:0009062 fatty acid catabolic process |	GO:0047002 L-arabinitol 2-dehydrogenase activity | GO:0008670 2,4-dienoyl-CoA reductase (NADPH) activity |
	orf19.6229	0.283706	0.0034853	CAT1	orf19.13609|CCT1|CCT|orf6.5127|CTA1|IPF20907.1|IPF20124.1|Contig4-1984_0001|Contig4-2906_0020|CA3011|CaO19.13609|CaO19.6229		Catalase; role in resistance to oxidative stress, neutrophils, peroxide; role in murine systemic virulence; regulated by iron, ciclopirox olamine, fluconazole, growth, carbon source, pH, Rim101p, Ssn6p, Hog1p, farnesol, core stress response		GO:0009405 pathogenesis | GO:0006800 oxygen and reactive oxygen species metabolic process | GO:0042744 hydrogen peroxide catabolic process | GO:0051701 interaction with host | GO:0030448 hyphal growth | GO:0042542 response to hydrogen peroxide | GO:0001315 age-dependent response to reactive oxygen species |	GO:0004096 catalase activity | GO:0005515 protein binding |
	orf19.4477	0.275304	0.0270416	CSH1	orf6.4310|IFD4|IPF22774.1|IPF14374.2|CA2416|CAgp38|CaO19.11957|CaO19.4477		Member of aldo-keto reductase family, similar to aryl alcohol dehydrogenases; role in adhesion to fibronectin, cell surface hydrophobicity; regulated by temperature, growth phase, benomyl, macrophage interaction; azole resistance associated		GO:0007160 cell-matrix adhesion | GO:0009405 pathogenesis | GO:0006081 cellular aldehyde metabolic process | GO:0042710 biofilm formation |	GO:0016491 oxidoreductase activity | GO:0018456 aryl-alcohol dehydrogenase activity |
	orf19.4555	0.273734	0.00347425	ALS4	IPF13009.2|IPF13010.2|IPF22626.1|IPF18130.1|ALS4.3f|Contig4-2046_0006|Contig4-2931_0006|orf6.3075|CA1527|CA1528|CA5173|orf19.4556|orf19.4610.1|ALS4.5f		ALS family protein; role in adhesion and wild-type germ tube induction; growth and temperature regulated; expressed during infection of human buccal epithelial cells; down-regulated upon vaginal contact; putative GPI-anchored		GO:0016337 cell-cell adhesion | GO:0030448 hyphal growth | GO:0044406 adhesion to host | GO:0006508 proteolysis | GO:0006807 nitrogen compound metabolic process | GO:0000752 agglutination involved in conjugation with cellular fusion | GO:0007124 pseudohyphal growth | GO:0001403 invasive growth in response to glucose limitation |	GO:0050839 cell adhesion molecule binding |
	orf19.2048	0.256239	0.0243888		orf19.9596|orf6.5987|IPF25325.1|IPF7458.1|Contig4-3065_0023|CaO19.2048|CaO19.9596		Transcription is positively regulated by Sfu1p
	orf19.2192	0.242417	0.0128708	GDH2	orf19.9738|IPF19745.1|IPF29185.1|Contig4-2073_0005|Contig4-2073_0006|Contig4-2075_0005|orf6.3428|CA1775|CaO19.2192		Putative NAD-specific glutamate dehydrogenase; fungal-specific (no human or murine homolog); transcription is regulated by Nrg1p, Mig1p, Tup1p, and Gcn4p		GO:0006807 nitrogen compound metabolic process |	GO:0004352 glutamate dehydrogenase activity |
	orf19.6084	0.227645	0.00215805		orf19.13503|IPF21095.1|IPF4608.1|Contig4-2998_0016|orf6.6257|CA3865|CaO19.6084|CaO19.13503|IPF4608		Predicted ORF in Assemblies 19, 20 and 21
	orf19.1193	0.218046	0.000874217	GNP1	orf19.8784|AGP1|IPF7152.2|IPF29546.1|Contig4-3055_0022|orf6.2846|orf6.4630|GNP2|CA1373|CaO19.1193		Protein described as similar to asparagine and glutamine permease; fluconazole or caspofungin induced; transcription is regulated by Nrg1p, Mig1p, Tup1p, Gcn2p, Gcn4p, and alkaline regulated by Rim101p; fungal-specific		GO:0006865 amino acid transport | GO:0055085 transmembrane transport |	GO:0015193 L-proline transmembrane transporter activity |
	orf19.7566	0.213961	0.00805869		GNP1|IPF934.1|Contig4-3105_0041|orf6.8914|GNP2|CA5972|CaO19.7566		Putative protein of unknown function, transcription is upregulated in clinical isolates from HIV+ patients with oral candidiasis; alkaline upregulated by Rim101p; fungal-specific (no human or murine homolog)		GO:0006865 amino acid transport |	GO:0015171 amino acid transmembrane transporter activity |
	orf19.4082	0.204871	0.0476196	DDR48	orf19.11563|orf6.6854|DDR99|IPF23163.1|IPF2075.1|Contig4-3095_0012|CA4336|CaO19.11563|CaO19.4082		Immunogenic stress-associated protein; regulated by filamentous growth pathways; induced by benomyl, caspofungin, or in azole-resistant strain; Hog1p, farnesol, alkaline downregulated; similar to S. cerevisiae Ddr48p		GO:0006950 response to stress | GO:0030448 hyphal growth | GO:0006979 response to oxidative stress |
	orf19.2942	0.196631	0.00304947	DIP5	orf19.10459|orf19.10460|IPF24319.1|IPF24337.1|IPF8123.2|IPF10236.2|DIP51|Contig4-2841_0016|orf6.4006|orf6.4007|CA2203|CA2204|orf19.2943|DIP52|DIP51.3f		Putative permease for dicarboxylic amino acids; mutation confers hypersensitivity to toxic ergosterol analog; transcriptionally induced upon phagocytosis by macrophage; Gcn4p-regulated; upregulated by Rim101p at pH 8		GO:0042493 response to drug | GO:0006865 amino acid transport |	GO:0015171 amino acid transmembrane transporter activity |
	orf19.2959.1	0.182601	0.00172734		IPF24404.1|IPF4430.1|CA4174|IPF4430|IPF4119.5		ORF Predicted by Annotation Working Group		GO:0006812 cation transport |
	orf19.6688	0.171008	0.0306474		orf19.13980|IPF20483.1|IPF2615.1|IPF2615|Contig4-3088_0015|orf6.6797|CA4291|CaJ7.0406|CaJ7_0406|CaO19_6688|CaO19.13980|CaO19.6688		Decreased transcription is observed upon benomyl treatment or in an azole-resistant strain that overexpresses MDR1
	orf19.79	0.16826	0.000474693		Contig4-2848_0007		Predicted ORF from Assembly 19; removed from Assembly 20
	orf19.682	0.167793	0.0497867		orf19.8300|IPF7715.3|IPF29744.1|Contig4-2776_0014|orf6.1793|orf6.3697|CA0706|CaO19.682|IPF7715.3eoc|IPF7715|IPF7715.2		Predicted ORF from Assembly 19; ketoconazole-induced; fluconazole-downregulated; induced in a cyr1 homozygous null mutant; shows colony morphology-related gene regulation by Ssn6p; merged with orf19.2296 in Assembly 20
	orf19.3219	0.151447	0.019235		orf19.10730|IPF24094.1|IPF14538.2|Contig4-2205_0004|Contig4-2205_0005|orf6.3200|CA1616|CaO19.3219|CaO19.10730|IPF14538		Predicted ORF in Assemblies 19, 20 and 21		GO:0015992 proton transport |
	orf19.2608	0.148504	0.00294244	ADH5	orf19.10139|IPF24761.1|IPF15671.2|Contig4-2025_0002|orf6.4277|CA2391|CaO19.10139|SAD1|CaO19.2608		Putative alcohol dehydrogenase; soluble protein in hyphae; expression is regulated upon white-opaque switching; fluconazole-induced; antigenic during murine systemic infection; regulated by Nrg1p, Tup1p; macrophage-downregulated protein		GO:0006113 fermentation | GO:0006067 ethanol metabolic process | GO:0042710 biofilm formation |	GO:0004022 alcohol dehydrogenase (NAD) activity |
	orf19.1151	0.131938	0.00158311		orf19.8744|IPF11713.1|IPF29561.1|orf6.2780|CA1330|CaO19.1151|IPF11713.3f|IPF11713		Predicted ORF from Assembly 19; induced in core stress response; merged with orf19.1152 in Assembly 20
	orf19.4531	0.129176	5.8948e-05		orf19.12006|IPF7530.2|IPF28363.1|Contig4-2751_0006|Contig4-2751_0007|orf6.6677|CA4190|CaO19.4531|IPF7530		Putative PDR-subfamily ABC transporter		GO:0006810 transport |	GO:0042626 ATPase activity, coupled to transmembrane movement of substances | GO:0005524 ATP binding |
	orf19.3664	0.126664	0.000537334	HSP31	orf19.11148|IPF12039.2|IPF11340.3|Contig4-1615_0002|Contig4-1615_0004|orf6.6475|CA4034|CaO19.3664		Protein repressed during the mating process		GO:0042026 protein refolding | GO:0006950 response to stress |
	orf19.3548.1	0.085025	0.000776813	WH11	IPF23703.1|IPF13362.2|Contig4-1753_0002		Cytoplasmic protein expressed specifically in white phase yeast-form cells; expression in opaque cells increases virulence and frequency of opaque-to-white switching; null mutant shows wild-type switching; similar to S. cerevisiae Hsp12p		GO:0009405 pathogenesis |
	orf19.1562	0.0486096	0.0340795		orf19.9135|IPF25811.1|IPF7141.1|Contig4-2824_0006|orf6.6419|CA3986|CaO19.9135|CaO19.1562|IPF7141		Predicted ORF in Assemblies 19, 20 and 21; transcription is repressed in response to alpha pheromone in SpiderM medium

## Sheet: up genes GO analysis
P-value cutoff	0.05
Calculate FDR	Yes
Regulation links followed	Yes
Bonferroni correction	Yes
Annotation file	gene_association.cgd
Evidence codes used	IEA (239997), ISM (1328), IGI (919), IEP (44), NAS (182), IPI (65), ND (14274), IC (35), ISO (349), ISS (1914), ISA (171), IDA (2351), IMP (5637), TAS (46)
Unknown identifiers (1)	orf19.7399
GOID	TERM	CORRECTED_PVALUE	UNCORRECTED_PVALUE	NUM_LIST_ANNOTATIONS	LIST_SIZE	TOTAL_NUM_ANNOTATIONS	POPULATION_SIZE	FDR_RATE	EXPECTED_FALSE_POSITIVES	ANNOTATED_GENES
GO:0006091	generation of precursor metabolites and energy	2.15905e-07	4.0131e-10	12	58	851	47739	0	0	orf19.2877, orf19.6814, orf19.903, orf19.5791, orf19.6745, orf19.1480, orf19.361, orf19.3575, orf19.6165, orf19.7481, orf19.637, orf19.6540
GO:0019752	carboxylic acid metabolic process	5.68551e-07	1.05679e-09	19	58	2974	47739	0	0	orf19.2525, orf19.2877, orf19.88, orf19.6814, orf19.903, orf19.5791, orf19.3575, orf19.4506, orf19.4960, orf19.6220.3, orf19.6540, orf19.4605, orf19.4048, orf19.6745, orf19.361, orf19.1480, orf19.6165, orf19.7481, orf19.637
GO:0043436	oxoacid metabolic process	7.09749e-07	1.31924e-09	19	58	3014	47739	0	0	orf19.2525, orf19.2877, orf19.88, orf19.6814, orf19.903, orf19.5791, orf19.3575, orf19.4506, orf19.4960, orf19.6220.3, orf19.6540, orf19.4605, orf19.4048, orf19.6745, orf19.361, orf19.1480, orf19.6165, orf19.7481, orf19.637
GO:0006082	organic acid metabolic process	7.25532e-07	1.34857e-09	19	58	3018	47739	0	0	orf19.2525, orf19.2877, orf19.88, orf19.6814, orf19.903, orf19.5791, orf19.3575, orf19.4506, orf19.4960, orf19.6220.3, orf19.6540, orf19.4605, orf19.4048, orf19.6745, orf19.361, orf19.1480, orf19.6165, orf19.7481, orf19.637
GO:0044281	small molecule metabolic process	5.26887e-05	9.79344e-08	22	58	5300	47739	0	0	orf19.2525, orf19.2877, orf19.88, orf19.6814, orf19.903, orf19.5791, orf19.670, orf19.3575, orf19.4506, orf19.4960, orf19.1105.2, orf19.6220.3, orf19.6540, orf19.4605, orf19.4048, orf19.6745, orf19.361, orf19.1480, orf19.3507, orf19.6165, orf19.7481, orf19.637
GO:0055114	oxidation-reduction process	7.90135e-05	1.46865e-07	16	58	2807	47739	0	0	orf19.2525, orf19.2877, orf19.88, orf19.6814, orf19.5791, orf19.3575, orf19.7398.1, orf19.4048, orf19.4605, orf19.6745, orf19.361, orf19.1480, orf19.3507, orf19.6165, orf19.7481, orf19.637
GO:0046031	ADP metabolic process	9.65877e-05	1.79531e-07	6	58	202	47739	0	0	orf19.3575, orf19.2877, orf19.6814, orf19.903, orf19.6745, orf19.6540
GO:0044763	single-organism cellular process	9.75311e-05	1.81284e-07	44	58	20105	47739	0	0	orf19.7349, orf19.1891, orf19.6515, orf19.5791, orf19.7398.1, orf19.2021, orf19.4960, orf19.3861, orf19.1358, orf19.6220.3, orf19.4605, orf19.399, orf19.4885, orf19.968, orf19.3593, orf19.361, orf19.6165, orf19.7481, orf19.637, orf19.1979, orf19.4737, orf19.2877, orf19.2525, orf19.6814, orf19.88, orf19.3641, orf19.903, orf19.670, orf19.3575, orf19.2340, orf19.4506, orf19.4664, orf19.6540, orf19.4…
GO:0009135	purine nucleoside diphosphate metabolic process	0.000108401	2.01488e-07	6	58	206	47739	0	0	orf19.3575, orf19.2877, orf19.6814, orf19.903, orf19.6745, orf19.6540
GO:0009179	purine ribonucleoside diphosphate metabolic process	0.000108401	2.01488e-07	6	58	206	47739	0	0	orf19.3575, orf19.2877, orf19.6814, orf19.903, orf19.6745, orf19.6540
GO:0019318	hexose metabolic process	0.000123433	2.2943e-07	7	58	349	47739	0	0	orf19.3575, orf19.2877, orf19.7481, orf19.6814, orf19.903, orf19.6745, orf19.1105.2
GO:0009185	ribonucleoside diphosphate metabolic process	0.000135603	2.52051e-07	6	58	214	47739	0	0	orf19.3575, orf19.2877, orf19.6814, orf19.903, orf19.6745, orf19.6540
GO:0006006	glucose metabolic process	0.000177256	3.29473e-07	6	58	224	47739	0	0	orf19.3575, orf19.2877, orf19.7481, orf19.6814, orf19.903, orf19.6745
GO:0044712	single-organism catabolic process	0.000206205	3.8328e-07	12	58	1589	47739	0	0	orf19.2877, orf19.6814, orf19.903, orf19.1891, orf19.6745, orf19.361, orf19.3575, orf19.2340, orf19.7398.1, orf19.3861, orf19.1105.2, orf19.6540
GO:0005996	monosaccharide metabolic process	0.000214794	3.99245e-07	7	58	379	47739	0	0	orf19.3575, orf19.2877, orf19.7481, orf19.6814, orf19.903, orf19.6745, orf19.1105.2
GO:0044724	single-organism carbohydrate catabolic process	0.000226445	4.20901e-07	7	58	382	47739	0	0	orf19.3575, orf19.2877, orf19.6814, orf19.903, orf19.6745, orf19.1105.2, orf19.6540
GO:0044710	single-organism metabolic process	0.000260356	4.83934e-07	33	58	12296	47739	0	0	orf19.7349, orf19.1891, orf19.6515, orf19.5791, orf19.7398.1, orf19.4960, orf19.3861, orf19.1105.2, orf19.6220.3, orf19.4605, orf19.399, orf19.3593, orf19.361, orf19.6165, orf19.7481, orf19.637, orf19.2877, orf19.2525, orf19.6814, orf19.88, orf19.903, orf19.670, orf19.2340, orf19.3575, orf19.4506, orf19.4664, orf19.6540, orf19.4048, orf19.6745, orf19.1480, orf19.3507, orf19.6472, orf19.6059
GO:0009132	nucleoside diphosphate metabolic process	0.00030651	5.69721e-07	6	58	246	47739	0	0	orf19.3575, orf19.2877, orf19.6814, orf19.903, orf19.6745, orf19.6540
GO:0016052	carbohydrate catabolic process	0.000329272	6.1203e-07	7	58	404	47739	0	0	orf19.3575, orf19.2877, orf19.6814, orf19.903, orf19.6745, orf19.1105.2, orf19.6540
GO:0006090	pyruvate metabolic process	0.00033673	6.25892e-07	6	58	250	47739	0	0	orf19.3575, orf19.2877, orf19.6814, orf19.903, orf19.6745, orf19.6540
GO:0006099	tricarboxylic acid cycle	0.00043915	8.16264e-07	5	58	140	47739	0	0	orf19.6165, orf19.7481, orf19.637, orf19.5791, orf19.1480
GO:0006101	citrate metabolic process	0.00043915	8.16264e-07	5	58	140	47739	0	0	orf19.6165, orf19.7481, orf19.637, orf19.5791, orf19.1480
GO:0072350	tricarboxylic acid metabolic process	0.00079733	1.48203e-06	5	58	158	47739	0	0	orf19.6165, orf19.7481, orf19.637, orf19.5791, orf19.1480
GO:0006096	glycolytic process	0.00104672	1.94558e-06	5	58	167	47739	0	0	orf19.3575, orf19.6814, orf19.903, orf19.6745, orf19.6540
GO:0006757	ATP generation from ADP	0.00104672	1.94558e-06	5	58	167	47739	0	0	orf19.3575, orf19.6814, orf19.903, orf19.6745, orf19.6540
GO:0019320	hexose catabolic process	0.00107866	2.00495e-06	4	58	73	47739	0	0	orf19.3575, orf19.2877, orf19.6745, orf19.1105.2
GO:0006165	nucleoside diphosphate phosphorylation	0.00159502	2.96472e-06	5	58	182	47739	0.0007	0.02	orf19.3575, orf19.6814, orf19.903, orf19.6745, orf19.6540
GO:0006007	glucose catabolic process	0.0020661	3.84034e-06	3	58	25	47739	0.0007	0.02	orf19.3575, orf19.2877, orf19.6745
GO:0032787	monocarboxylic acid metabolic process	0.0021561	4.00762e-06	9	58	1029	47739	0.0007	0.02	orf19.4048, orf19.2877, orf19.6814, orf19.903, orf19.6745, orf19.361, orf19.3575, orf19.4960, orf19.6540
GO:0046939	nucleotide phosphorylation	0.002917	5.42194e-06	5	58	206	47739	0.0007	0.02	orf19.3575, orf19.6814, orf19.903, orf19.6745, orf19.6540
GO:0046365	monosaccharide catabolic process	0.00309285	5.74879e-06	4	58	95	47739	0.0006	0.02	orf19.3575, orf19.2877, orf19.6745, orf19.1105.2
GO:0044283	small molecule biosynthetic process	0.00426102	7.92011e-06	12	58	2129	47739	0.0006	0.02	orf19.4605, orf19.4048, orf19.2525, orf19.2877, orf19.88, orf19.903, orf19.3507, orf19.3575, orf19.7481, orf19.4506, orf19.4960, orf19.6220.3
GO:0046496	nicotinamide nucleotide metabolic process	0.00670981	1.24718e-05	6	58	421	47739	0.0006	0.02	orf19.3575, orf19.2877, orf19.6814, orf19.903, orf19.6745, orf19.6540
GO:0019362	pyridine nucleotide metabolic process	0.00707744	1.31551e-05	6	58	425	47739	0.0006	0.02	orf19.3575, orf19.2877, orf19.6814, orf19.903, orf19.6745, orf19.6540
GO:0006950	response to stress	0.00855989	1.59106e-05	20	58	6042	47739	0.0006	0.02	orf19.7229, orf19.6814, orf19.1891, orf19.6515, orf19.670, orf19.3575, orf19.2340, orf19.7398.1, orf19.3861, orf19.2356, orf19.1358, orf19.3669, orf19.4048, orf19.399, orf19.6745, orf19.968, orf19.3593, orf19.3507, orf19.4980, orf19.6059
GO:0033554	cellular response to stress	0.00891643	1.65733e-05	19	58	5527	47739	0.0006	0.02	orf19.7229, orf19.1891, orf19.6515, orf19.670, orf19.3575, orf19.2340, orf19.7398.1, orf19.3861, orf19.2356, orf19.1358, orf19.3669, orf19.4048, orf19.399, orf19.6745, orf19.968, orf19.3593, orf19.3507, orf19.4980, orf19.6059
GO:0015980	energy derivation by oxidation of organic compounds	0.00921553	1.71292e-05	7	58	672	47739	0.0005	0.02	orf19.6165, orf19.2877, orf19.7481, orf19.637, orf19.5791, orf19.1480, orf19.361
GO:0051186	cofactor metabolic process	0.0098523	1.83128e-05	9	58	1245	47739	0.0005	0.02	orf19.2877, orf19.6814, orf19.903, orf19.6745, orf19.361, orf19.670, orf19.3575, orf19.4960, orf19.6540
GO:0006732	coenzyme metabolic process	0.0114245	2.1235e-05	8	58	965	47739	0.0005	0.02	orf19.3575, orf19.2877, orf19.6814, orf19.903, orf19.4960, orf19.6745, orf19.361, orf19.6540
GO:0072524	pyridine-containing compound metabolic process	0.0136881	2.54425e-05	6	58	478	47739	0.0005	0.02	orf19.3575, orf19.2877, orf19.6814, orf19.903, orf19.6745, orf19.6540
GO:0006734	NADH metabolic process	0.0152316	2.83116e-05	3	58	48	47739	0.0005	0.02	orf19.3575, orf19.2877, orf19.6745
GO:0044699	single-organism process	0.0172364	3.20379e-05	45	58	24439	47739	0.0005	0.02	orf19.7349, orf19.1891, orf19.6515, orf19.5791, orf19.7398.1, orf19.2021, orf19.4960, orf19.3861, orf19.1105.2, orf19.1358, orf19.6220.3, orf19.4605, orf19.399, orf19.4885, orf19.968, orf19.3593, orf19.361, orf19.6165, orf19.7481, orf19.637, orf19.1979, orf19.4737, orf19.2877, orf19.2525, orf19.6814, orf19.88, orf19.3641, orf19.903, orf19.670, orf19.3575, orf19.2340, orf19.4506, orf19.4664, orf19…
GO:0046034	ATP metabolic process	0.0187971	3.49388e-05	6	58	506	47739	0.0005	0.02	orf19.3575, orf19.2877, orf19.6814, orf19.903, orf19.6745, orf19.6540
GO:0045333	cellular respiration	0.0202876	3.77093e-05	6	58	513	47739	0.0005	0.02	orf19.6165, orf19.7481, orf19.637, orf19.5791, orf19.1480, orf19.361
GO:0015758	glucose transport	0.0205412	3.81806e-05	3	58	53	47739	0.0009	0.04	orf19.3669, orf19.2021, orf19.2023
GO:0061615	glycolytic process through fructose-6-phosphate	0.0217504	4.04283e-05	2	58	8	47739	0.0009	0.04	orf19.3575, orf19.6745
GO:0061620	glycolytic process through glucose-6-phosphate	0.0217504	4.04283e-05	2	58	8	47739	0.0009	0.04	orf19.3575, orf19.6745
GO:0061621	canonical glycolysis	0.0217504	4.04283e-05	2	58	8	47739	0.0008	0.04	orf19.3575, orf19.6745
GO:0061718	glucose catabolic process to pyruvate	0.0217504	4.04283e-05	2	58	8	47739	0.0008	0.04	orf19.3575, orf19.6745
GO:0006733	oxidoreduction coenzyme metabolic process	0.0233072	4.33219e-05	6	58	526	47739	0.0008	0.04	orf19.3575, orf19.2877, orf19.6814, orf19.903, orf19.6745, orf19.6540
GO:0009205	purine ribonucleoside triphosphate metabolic process	0.0238021	4.42419e-05	6	58	528	47739	0.0008	0.04	orf19.3575, orf19.2877, orf19.6814, orf19.903, orf19.6745, orf19.6540
GO:0009199	ribonucleoside triphosphate metabolic process	0.0248173	4.61288e-05	6	58	532	47739	0.0008	0.04	orf19.3575, orf19.2877, orf19.6814, orf19.903, orf19.6745, orf19.6540
GO:0009144	purine nucleoside triphosphate metabolic process	0.0258669	4.80798e-05	6	58	536	47739	0.0008	0.04	orf19.3575, orf19.2877, orf19.6814, orf19.903, orf19.6745, orf19.6540
GO:0009141	nucleoside triphosphate metabolic process	0.0342526	6.36665e-05	6	58	564	47739	0.0007	0.04	orf19.3575, orf19.2877, orf19.6814, orf19.903, orf19.6745, orf19.6540
GO:0009987	cellular process	0.0347638	6.46167e-05	52	58	32044	47739	0.0007	0.04	orf19.7229, orf19.7349, orf19.1891, orf19.6515, orf19.5791, orf19.7398.1, orf19.2021, orf19.4960, orf19.3861, orf19.2356, orf19.1358, orf19.6220.3, orf19.4605, orf19.1082.1, orf19.3192, orf19.399, orf19.4885, orf19.968, orf19.3593, orf19.361, orf19.6165, orf19.7481, orf19.637, orf19.7612, orf19.1979, orf19.4737, orf19.2877, orf19.2525, orf19.6814, orf19.88, orf19.782, orf19.3641, orf19.903, orf19…
GO:0031349	positive regulation of defense response	0.0356579	6.62786e-05	4	58	177	47739	0.0007	0.04	orf19.3575, orf19.6814, orf19.6745, orf19.4980
GO:0044416	induction by symbiont of host defense response	0.0356579	6.62786e-05	4	58	177	47739	0.0007	0.04	orf19.3575, orf19.6814, orf19.6745, orf19.4980
GO:0052251	induction by organism of defense response of other organism involved in symbiotic interaction	0.0356579	6.62786e-05	4	58	177	47739	0.0007	0.04	orf19.3575, orf19.6814, orf19.6745, orf19.4980
GO:0052509	positive regulation by symbiont of host defense response	0.0356579	6.62786e-05	4	58	177	47739	0.0007	0.04	orf19.3575, orf19.6814, orf19.6745, orf19.4980
GO:0052510	positive regulation by organism of defense response of other organism involved in symbiotic interaction	0.0356579	6.62786e-05	4	58	177	47739	0.0007	0.04	orf19.3575, orf19.6814, orf19.6745, orf19.4980
GO:1901564	organonitrogen compound metabolic process	0.0371672	6.9084e-05	20	58	6681	47739	0.0007	0.04	orf19.2525, orf19.2877, orf19.88, orf19.6814, orf19.7349, orf19.903, orf19.3575, orf19.4506, orf19.4960, orf19.3861, orf19.6220.3, orf19.6540, orf19.4605, orf19.5197, orf19.4048, orf19.399, orf19.6745, orf19.4152, orf19.361, orf19.6059
GO:0009060	aerobic respiration	0.0378981	7.04426e-05	5	58	352	47739	0.0006	0.04	orf19.6165, orf19.7481, orf19.637, orf19.5791, orf19.1480
GO:0009056	catabolic process	0.0455419	8.46503e-05	14	58	3620	47739	0.0032	0.2	orf19.5197, orf19.2877, orf19.6814, orf19.903, orf19.1891, orf19.6745, orf19.3593, orf19.361, orf19.3575, orf19.2340, orf19.7398.1, orf19.3861, orf19.1105.2, orf19.6540
GO:0051788	response to misfolded protein	0.0493446	9.17186e-05	3	58	71	47739	0.0031	0.2	orf19.2340, orf19.7229, orf19.3861
GO:0071218	cellular response to misfolded protein	0.0493446	9.17186e-05	3	58	71	47739	0.0031	0.2	orf19.2340, orf19.7229, orf19.3861

## Sheet: Down genes GO analysis
P-value cutoff	1													GO term	Frequency	Gene(s)
Calculate FDR	Yes													biological_process	21 out of 70 genes, 30%	orf19.6311 orf19.6465 orf19.2048 orf19.6084 ASR1 orf19.7567 MOH1 orf19.3984 orf19.6688 orf19.1189 orf19.6245 orf19.5282 ASR3 orf19.2296 orf19.699 orf19.7283 orf19.1562 orf19.1150.1 orf19.4530.1 orf19.6255 orf19.1277
Regulation links followed	Yes													transport	15 out of 70 genes, 21.4%	orf19.3219 HGT19 SEC2 orf19.7566 ENA2 HGT1 UTP8 VRP1 GNP1 orf19.2959.1 CDR11 DIP5 orf19.4531 ENA21 HSP31
Bonferroni correction	Yes													regulation of biological process	10 out of 70 genes, 14.3%	HAP43 orf19.1772 HGT1 UTP8 orf19.5605 UGA3 SMI1 HMO1 SAP9 HAP41
Annotation file	gene_association.cgd													filamentous growth	8 out of 70 genes, 11.4%	SEC2 DDR48 HGT1 ALS4 VRP1 HMO1 orf19.4246 CAT1
Evidence codes used	IEA (239997), ISM (1328), IGI (919), IEP (44), NAS (182), IPI (65), ND (14274), IC (35), ISO (349), ISS (1914), ISA (171), IDA (2351), IMP (5637), TAS (46)													response to stress	8 out of 70 genes, 11.4%	DDR48 WH11 HAP43 HGT1 VRP1 orf19.2959.1 orf19.4246 CAT1
Unknown identifiers (1)	orf19.79													carbohydrate metabolic process	6 out of 70 genes, 8.6%	ARD orf19.7214 SMI1 orf19.338 HMO1 AMS1
														response to chemical stimulus	6 out of 70 genes, 8.6%	DDR48 HGT1 UGA3 SMI1 CAT1 DIP5
GOID	TERM	CORRECTED_PVALUE	UNCORRECTED_PVALUE	NUM_LIST_ANNOTATIONS	LIST_SIZE	TOTAL_NUM_ANNOTATIONS	POPULATION_SIZE	FDR_RATE	EXPECTED_FALSE_POSITIVES	ANNOTATED_GENES				interspecies interaction between organisms	5 out of 70 genes, 7.1%	ALS4 UGA3 SMI1 CAT1 SAP9
GO:0008150	biological_process	3.71129e-07	1.48451e-09	24	69	4142	47739	0	0	orf19.2959.1, orf19.7566, orf19.698, orf19.1562, orf19.6070, orf19.5313, orf19.2048, orf19.1193, orf19.842, orf19.6688, orf19.4246, orf19.6255, orf19.6645, orf19.7283, orf19.4531, orf19.1151, orf19.2768, orf19.5282, orf19.4527, orf19.2608, orf19.5806, orf19.4843, orf19.682, orf19.5159, orf19.4530.1, orf19.4477, orf19.1150.1, orf19.6928, orf19.3352, orf19.1189, orf19.2192, orf19.1772, orf19.6322, …				pathogenesis	5 out of 70 genes, 7.1%	WH11 HAP43 RBT1 CSH1 CAT1
GO:0070879	fungal-type cell wall beta-glucan metabolic process	0.533497	0.00213399	2	69	47	47739	1	2	orf19.7214, orf19.5058				biofilm formation	4 out of 70 genes, 5.7%	ADH5 ECE1 SMI1 CSH1
GO:0015758	glucose transport	0.676283	0.00270513	2	69	53	47739	0.88	2.64	orf19.4527, orf19.5447				lipid metabolic process	3 out of 70 genes, 4.3%	PDX3 UGA3 orf19.6941
GO:0034406	cell wall beta-glucan metabolic process	0.979317	0.00391727	2	69	64	47739	1	4	orf19.7214, orf19.5058				response to drug	3 out of 70 genes, 4.3%	HGT1 SMI1 DIP5
GO:0050776	regulation of immune response	1	0.00403787	2	69	65	47739	0.832	4.16	orf19.4527, orf19.6928				organelle organization	3 out of 70 genes, 4.3%	orf19.698 VRP1 HMO1
GO:0006955	immune response	1	0.00416018	2	69	66	47739	0.7033	4.22	orf19.4527, orf19.6928				cellular homeostasis	3 out of 70 genes, 4.3%	HAP43 orf19.2959.1 orf19.4843
GO:0002682	regulation of immune system process	1	0.00547637	2	69	76	47739	0.7543	5.28	orf19.4527, orf19.6928				hyphal growth	2 out of 70 genes, 2.9%	SEC2 ALS4
GO:0002376	immune system process	1	0.00561718	2	69	77	47739	0.68	5.44	orf19.4527, orf19.6928				RNA metabolic process	2 out of 70 genes, 2.9%	UTP8 HMO1
GO:0006875	cellular metal ion homeostasis	1	0.00754659	4	69	534	47739	0.7489	6.74	orf19.698, orf19.681, orf19.6070, orf19.4843				cell adhesion	2 out of 70 genes, 2.9%	ALS4 CSH1
GO:0008645	hexose transport	1	0.00912452	2	69	99	47739	0.852	8.52	orf19.4527, orf19.5447				cell wall organization	2 out of 70 genes, 2.9%	RBT1 SAP9
GO:0015749	monosaccharide transport	1	0.00948124	2	69	101	47739	0.8036	8.84	orf19.4527, orf19.5447				vesicle-mediated transport	2 out of 70 genes, 2.9%	SEC2 VRP1
GO:0055065	metal ion homeostasis	1	0.0100655	4	69	581	47739	0.78	9.36	orf19.698, orf19.681, orf19.6070, orf19.4843				cytokinesis	1 out of 70 genes, 1.4%	VRP1
GO:0006356	regulation of transcription from RNA polymerase I promoter	1	0.014447	2	69	126	47739	1	13	orf19.5436, orf19.6645				cytoskeleton organization	1 out of 70 genes, 1.4%	VRP1
GO:0008643	carbohydrate transport	1	0.0155491	2	69	131	47739	0.98	13.72	orf19.4527, orf19.5447				ribosome biogenesis	1 out of 70 genes, 1.4%	UTP8
GO:0071966	fungal-type cell wall polysaccharide metabolic process	1	0.018336	2	69	143	47739	1	15	orf19.7214, orf19.5058				cell budding	1 out of 70 genes, 1.4%	VRP1
GO:0044406	adhesion of symbiont to host	1	0.0189281	3	69	389	47739	1	16	orf19.4555, orf19.6928, orf19.5058				vitamin metabolic process	1 out of 70 genes, 1.4%	PDX3
GO:0030003	cellular cation homeostasis	1	0.0190633	4	69	704	47739	0.9682	16.46	orf19.698, orf19.681, orf19.6070, orf19.4843				cell cycle	1 out of 70 genes, 1.4%	VRP1
GO:0098771	inorganic ion homeostasis	1	0.0210669	4	69	726	47739	0.99	17.82	orf19.698, orf19.681, orf19.6070, orf19.4843				conjugation	1 out of 70 genes, 1.4%	SAP9
GO:0006873	cellular ion homeostasis	1	0.0212552	4	69	728	47739	0.9379	17.82	orf19.698, orf19.681, orf19.6070, orf19.4843				DNA metabolic process	1 out of 70 genes, 1.4%	DDR48
GO:0055080	cation homeostasis	1	0.0234958	4	69	751	47739	0.956	19.12	orf19.698, orf19.681, orf19.6070, orf19.4843				cellular membrane organization	1 out of 70 genes, 1.4%	VRP1
GO:0044011	single-species biofilm formation on inanimate substrate	1	0.0237582	5	69	1129	47739	0.9171	19.26	orf19.3548.1, orf19.2608, orf19.4477, orf19.5058, orf19.3374				pseudohyphal growth	0 out of 70 genes, 0%	none
GO:0051703	intraspecies interaction between organisms	1	0.0237582	5	69	1129	47739	0.8755	19.26	orf19.3548.1, orf19.2608, orf19.4477, orf19.5058, orf19.3374				signal transduction	0 out of 70 genes, 0%	none
GO:1901565	organonitrogen compound catabolic process	1	0.0254329	3	69	436	47739	0.8722	20.06	orf19.2192, orf19.5159, orf19.7570				protein catabolic process	0 out of 70 genes, 0%	none
GO:0051273	beta-glucan metabolic process	1	0.0255813	2	69	171	47739	0.8442	20.26	orf19.7214, orf19.5058				growth of unicellular organism as a thread of attached cells	0 out of 70 genes, 0%	none
GO:0044403	symbiosis, encompassing mutualism through parasitism	1	0.0263044	5	69	1160	47739	0.824	20.6	orf19.4555, orf19.6229, orf19.7570, orf19.6928, orf19.5058				cellular respiration	0 out of 70 genes, 0%	none
GO:0072503	cellular divalent inorganic cation homeostasis	1	0.0269794	2	69	176	47739	0.8208	21.34	orf19.698, orf19.6070				cellular protein modification process	0 out of 70 genes, 0%	none
GO:0044419	interspecies interaction between organisms	1	0.0269889	5	69	1168	47739	0.7911	21.36	orf19.4555, orf19.6229, orf19.7570, orf19.6928, orf19.5058				protein folding	0 out of 70 genes, 0%	none
GO:0044764	multi-organism cellular process	1	0.0271069	7	69	2030	47739	0.7686	21.52	orf19.7214, orf19.3548.1, orf19.2608, orf19.4477, orf19.6928, orf19.5058, orf19.3374				cell development	0 out of 70 genes, 0%	none
GO:0050801	ion homeostasis	1	0.0288487	4	69	801	47739	0.7855	22.78	orf19.698, orf19.681, orf19.6070, orf19.4843				translation	0 out of 70 genes, 0%	none
GO:0090609	single-species submerged biofilm formation	1	0.0319086	5	69	1222	47739	0.8273	24.82	orf19.3548.1, orf19.2608, orf19.4477, orf19.5058, orf19.3374				generation of precursor metabolites and energy	0 out of 70 genes, 0%	none
GO:0044010	single-species biofilm formation	1	0.0334679	5	69	1238	47739	0.84	26.04	orf19.3548.1, orf19.2608, orf19.4477, orf19.5058, orf19.3374				cellular cell wall organization	0 out of 70 genes, 0%	none
GO:0051704	multi-organism process	1	0.034128	12	69	4662	47739	0.83	26.56	orf19.3548.1, orf19.6229, orf19.7570, orf19.4477, orf19.6928, orf19.5058, orf19.681, orf19.4555, orf19.1327, orf19.7214, orf19.2608, orf19.3374				transposition	0 out of 70 genes, 0%	none
GO:0090605	submerged biofilm formation	1	0.0350743	5	69	1254	47739	0.8321	27.46	orf19.3548.1, orf19.2608, orf19.4477, orf19.5058, orf19.3374				nucleus organization	0 out of 70 genes, 0%	none
GO:0055082	cellular chemical homeostasis	1	0.0351292	4	69	853	47739	0.8106	27.56	orf19.698, orf19.681, orf19.6070, orf19.4843				other	5 out of 70 genes, 7.1%	ALD5 GDH2 DUG3 orf19.3352 orf19.320
GO:0072507	divalent inorganic cation homeostasis	1	0.0356703	2	69	205	47739	0.7949	27.82	orf19.698, orf19.6070				not_yet_annotated	4 out of 70 genes, 5.7%	orf19.5313 orf19.79 orf19.682 orf19.1151
GO:0009311	oligosaccharide metabolic process	1	0.0369437	2	69	209	47739	0.7989	28.76	orf19.2768, orf19.338
GO:0051235	maintenance of location	1	0.0412011	2	69	222	47739	0.8773	32.46	orf19.6070, orf19.6941
GO:0042710	biofilm formation	1	0.0418626	5	69	1317	47739	0.8626	32.78	orf19.3548.1, orf19.2608, orf19.4477, orf19.5058, orf19.3374
GO:0009063	cellular amino acid catabolic process	1	0.0445958	2	69	232	47739	0.8969	34.98	orf19.2192, orf19.7570
GO:0010383	cell wall polysaccharide metabolic process	1	0.0449408	2	69	233	47739	0.8765	35.06	orf19.7214, orf19.5058
GO:0006952	defense response	1	0.0488013	2	69	244	47739	0.9166	37.58	orf19.4527, orf19.6928
GO:0031347	regulation of defense response	1	0.0488013	2	69	244	47739	0.8948	37.58	orf19.4527, orf19.6928
GO:0006360	transcription from RNA polymerase I promoter	1	0.0509563	2	69	250	47739	0.906	38.96	orf19.5436, orf19.6645
GO:0048878	chemical homeostasis	1	0.0518034	4	69	969	47739	0.8923	39.26	orf19.698, orf19.681, orf19.6070, orf19.4843
GO:0044282	small molecule catabolic process	1	0.052312	3	69	582	47739	0.8813	39.66	orf19.6322, orf19.2192, orf19.7570
GO:0006811	ion transport	1	0.0531368	6	69	1870	47739	0.8761	40.3	orf19.5170, orf19.3219, orf19.2942, orf19.6070, orf19.3664, orf19.1193
GO:0006810	transport	1	0.0568141	16	69	7342	47739	0.9174	43.12	orf19.4531, orf19.7566, orf19.698, orf19.3219, orf19.6070, orf19.4527, orf19.4928, orf19.918, orf19.5447, orf19.1193, orf19.2190, orf19.5170, orf19.5436, orf19.5605, orf19.2942, orf19.3664
GO:0044765	single-organism transport	1	0.0598882	14	69	6227	47739	0.9379	45.02	orf19.7566, orf19.5170, orf19.698, orf19.3219, orf19.6070, orf19.5436, orf19.4527, orf19.4928, orf19.918, orf19.2942, orf19.5605, orf19.5447, orf19.3664, orf19.1193
GO:0022610	biological adhesion	1	0.0602984	4	69	1020	47739	0.9359	45.86	orf19.4555, orf19.4477, orf19.6928, orf19.5058
GO:0006073	cellular glucan metabolic process	1	0.064966	2	69	287	47739	0.9768	48.84	orf19.7214, orf19.5058
GO:0044042	glucan metabolic process	1	0.064966	2	69	287	47739	0.9576	48.84	orf19.7214, orf19.5058
GO:0016485	protein processing	1	0.0673478	2	69	293	47739	0.97	50.44	orf19.4527, orf19.6928
GO:0009605	response to external stimulus	1	0.0675136	8	69	3004	47739	0.9543	50.58	orf19.4082, orf19.4527, orf19.681, orf19.4246, orf19.6229, orf19.7570, orf19.6928, orf19.2190
GO:0051234	establishment of localization	1	0.0703273	16	69	7556	47739	0.9589	51.78	orf19.4531, orf19.7566, orf19.698, orf19.3219, orf19.6070, orf19.4527, orf19.4928, orf19.918, orf19.5447, orf19.1193, orf19.2190, orf19.5170, orf19.5436, orf19.5605, orf19.2942, orf19.3664
GO:0019725	cellular homeostasis	1	0.0769897	4	69	1110	47739	0.9898	54.44	orf19.698, orf19.681, orf19.6070, orf19.4843
GO:0044712	single-organism catabolic process	1	0.0798383	5	69	1589	47739	1	56	orf19.6322, orf19.2768, orf19.2192, orf19.6229, orf19.7570
GO:0051179	localization	1	0.0855483	17	69	8371	47739	1	57	orf19.4531, orf19.7566, orf19.698, orf19.3219, orf19.6070, orf19.4527, orf19.4928, orf19.918, orf19.5447, orf19.1193, orf19.2190, orf19.5170, orf19.5436, orf19.6941, orf19.5605, orf19.2942, orf19.3664
GO:0051604	protein maturation	1	0.0865186	2	69	339	47739	1	58	orf19.4527, orf19.6928
GO:1902578	single-organism localization	1	0.0866557	14	69	6584	47739	0.998	58.88	orf19.7566, orf19.5170, orf19.698, orf19.3219, orf19.6070, orf19.5436, orf19.4527, orf19.4928, orf19.918, orf19.2942, orf19.5605, orf19.5447, orf19.3664, orf19.1193
GO:0006865	amino acid transport	1	0.0904432	2	69	348	47739	1	60	orf19.2942, orf19.1193
GO:0046916	cellular transition metal ion homeostasis	1	0.0935316	2	69	355	47739	1	61	orf19.698, orf19.681
GO:0044723	single-organism carbohydrate metabolic process	1	0.094939	5	69	1676	47739	1	62	orf19.6322, orf19.2768, orf19.7214, orf19.5058, orf19.338
GO:0055076	transition metal ion homeostasis	1	0.100252	2	69	370	47739	1	63	orf19.698, orf19.681
GO:0005996	monosaccharide metabolic process	1	0.104347	2	69	379	47739	1	64	orf19.6322, orf19.2768
GO:0044724	single-organism carbohydrate catabolic process	1	0.105722	2	69	382	47739	1	65	orf19.6322, orf19.2768
GO:0016054	organic acid catabolic process	1	0.114077	2	69	400	47739	1	66	orf19.2192, orf19.7570
GO:0046395	carboxylic acid catabolic process	1	0.114077	2	69	400	47739	1	67	orf19.2192, orf19.7570
GO:0016052	carbohydrate catabolic process	1	0.115957	2	69	404	47739	1	68	orf19.6322, orf19.2768
GO:0044036	cell wall macromolecule metabolic process	1	0.126433	2	69	426	47739	1	69	orf19.7214, orf19.5058
GO:0015672	monovalent inorganic cation transport	1	0.141559	2	69	457	47739	1	70	orf19.3219, orf19.6070
GO:0031669	cellular response to nutrient levels	1	0.141894	6	69	2447	47739	1	71	orf19.4082, orf19.681, orf19.4246, orf19.6229, orf19.7570, orf19.2190
GO:0031668	cellular response to extracellular stimulus	1	0.145991	6	69	2468	47739	1	72	orf19.4082, orf19.681, orf19.4246, orf19.6229, orf19.7570, orf19.2190
GO:0030448	hyphal growth	1	0.155297	3	69	941	47739	1	73	orf19.4555, orf19.4928, orf19.6070
GO:0071496	cellular response to external stimulus	1	0.156978	6	69	2523	47739	1	74	orf19.4082, orf19.681, orf19.4246, orf19.6229, orf19.7570, orf19.2190
GO:0046942	carboxylic acid transport	1	0.159074	2	69	492	47739	1	75	orf19.2942, orf19.1193
GO:0015849	organic acid transport	1	0.160087	2	69	494	47739	1	76	orf19.2942, orf19.1193
GO:0044264	cellular polysaccharide metabolic process	1	0.160594	2	69	495	47739	1	77	orf19.7214, orf19.5058
GO:0006897	endocytosis	1	0.164152	2	69	502	47739	1	78	orf19.5605, orf19.2190
GO:0065008	regulation of biological quality	1	0.171062	6	69	2591	47739	1	79	orf19.698, orf19.681, orf19.6070, orf19.6928, orf19.6941, orf19.4843
GO:0005976	polysaccharide metabolic process	1	0.172338	2	69	518	47739	1	80	orf19.7214, orf19.5058
GO:0044262	cellular carbohydrate metabolic process	1	0.173503	3	69	993	47739	1	81	orf19.6322, orf19.7214, orf19.5058
GO:0009272	fungal-type cell wall biogenesis	1	0.179038	2	69	531	47739	1	82	orf19.7214, orf19.5058
GO:0031667	response to nutrient levels	1	0.181536	6	69	2640	47739	1	83	orf19.4082, orf19.681, orf19.4246, orf19.6229, orf19.7570, orf19.2190
GO:0051701	interaction with host	1	0.183701	2	69	540	47739	1	84	orf19.6229, orf19.6928
GO:0009991	response to extracellular stimulus	1	0.185231	6	69	2657	47739	1	85	orf19.4082, orf19.681, orf19.4246, orf19.6229, orf19.7570, orf19.2190
GO:0055085	transmembrane transport	1	0.192048	6	69	2688	47739	1	86	orf19.7566, orf19.4527, orf19.2942, orf19.5447, orf19.6070, orf19.1193
GO:0042592	homeostatic process	1	0.200969	4	69	1601	47739	1	87	orf19.698, orf19.681, orf19.6070, orf19.4843
GO:0005975	carbohydrate metabolic process	1	0.20573	5	69	2175	47739	1	88	orf19.6322, orf19.2768, orf19.7214, orf19.5058, orf19.338
GO:0071852	fungal-type cell wall organization or biogenesis	1	0.226437	4	69	1685	47739	1	89	orf19.1327, orf19.7214, orf19.6928, orf19.5058
GO:0006812	cation transport	1	0.226692	3	69	1137	47739	1	90	orf19.5170, orf19.3219, orf19.6070
GO:0000747	conjugation with cellular fusion	1	0.230072	2	69	628	47739	1	91	orf19.7214, orf19.6928
GO:0009267	cellular response to starvation	1	0.233523	5	69	2281	47739	1	92	orf19.4082, orf19.681, orf19.4246, orf19.6229, orf19.2190
GO:0040007	growth	1	0.244668	11	69	5997	47739	1	93	orf19.4246, orf19.6229, orf19.7570, orf19.6070, orf19.6928, orf19.6645, orf19.4082, orf19.4527, orf19.4555, orf19.4928, orf19.2190
GO:0000746	conjugation	1	0.264301	2	69	692	47739	1	94	orf19.7214, orf19.6928
GO:0071705	nitrogen compound transport	1	0.26533	3	69	1237	47739	1	95	orf19.2942, orf19.5436, orf19.1193
GO:0042594	response to starvation	1	0.272625	5	69	2424	47739	1	96	orf19.4082, orf19.681, orf19.4246, orf19.6229, orf19.2190
GO:0015711	organic anion transport	1	0.277701	2	69	717	47739	1	97	orf19.2942, orf19.1193
GO:0042546	cell wall biogenesis	1	0.282523	2	69	726	47739	1	98	orf19.7214, orf19.5058
GO:0051169	nuclear transport	1	0.289485	2	69	739	47739	1	99	orf19.698, orf19.5436
GO:0009405	pathogenesis	1	0.292578	5	69	2495	47739	1	100	orf19.681, orf19.1327, orf19.3548.1, orf19.6229, orf19.4477
GO:0071702	organic substance transport	1	0.298445	7	69	3754	47739	1	101	orf19.4527, orf19.698, orf19.2942, orf19.5447, orf19.5605, orf19.5436, orf19.1193
GO:0031505	fungal-type cell wall organization	1	0.301576	3	69	1329	47739	1	102	orf19.1327, orf19.7214, orf19.6928
GO:0045229	external encapsulating structure organization	1	0.306332	3	69	1341	47739	1	103	orf19.1327, orf19.7214, orf19.6928
GO:0071555	cell wall organization	1	0.306332	3	69	1341	47739	1	104	orf19.1327, orf19.7214, orf19.6928
GO:0071554	cell wall organization or biogenesis	1	0.308949	4	69	1943	47739	1	105	orf19.1327, orf19.7214, orf19.6928, orf19.5058
GO:0009266	response to temperature stimulus	1	0.313521	2	69	784	47739	1	106	orf19.4527, orf19.4555
GO:1901615	organic hydroxy compound metabolic process	1	0.322031	2	69	800	47739	1	107	orf19.6322, orf19.550
GO:0030447	filamentous growth	1	0.327105	10	69	5804	47739	1	108	orf19.4246, orf19.6229, orf19.6070, orf19.6928, orf19.6645, orf19.4082, orf19.4527, orf19.4928, orf19.4555, orf19.2190
GO:0034599	cellular response to oxidative stress	1	0.329988	2	69	815	47739	1	109	orf19.4082, orf19.6229
GO:0007155	cell adhesion	1	0.332106	2	69	819	47739	1	110	orf19.4555, orf19.4477
GO:0071467	cellular response to pH	1	0.351083	2	69	855	47739	1	111	orf19.4527, orf19.681
GO:0006820	anion transport	1	0.365722	2	69	883	47739	1	112	orf19.2942, orf19.1193
GO:0045893	positive regulation of transcription, DNA-templated	1	0.366271	3	69	1492	47739	1	113	orf19.7570, orf19.5436, orf19.6645
GO:1902680	positive regulation of RNA biosynthetic process	1	0.366271	3	69	1492	47739	1	114	orf19.7570, orf19.5436, orf19.6645
GO:1903508	positive regulation of nucleic acid-templated transcription	1	0.366271	3	69	1492	47739	1	115	orf19.7570, orf19.5436, orf19.6645
GO:0036170	filamentous growth of a population of unicellular organisms in response to starvation	1	0.37605	4	69	2146	47739	1	116	orf19.4082, orf19.4246, orf19.6229, orf19.2190
GO:0006979	response to oxidative stress	1	0.377139	2	69	905	47739	1	117	orf19.4082, orf19.6229
GO:0051254	positive regulation of RNA metabolic process	1	0.380102	3	69	1527	47739	1	118	orf19.7570, orf19.5436, orf19.6645
GO:0055114	oxidation-reduction process	1	0.382605	5	69	2807	47739	1	119	orf19.550, orf19.2192, orf19.2608, orf19.6229, orf19.5806
GO:0007154	cell communication	1	0.392308	7	69	4146	47739	1	120	orf19.4082, orf19.681, orf19.4246, orf19.6229, orf19.7570, orf19.6928, orf19.2190
GO:0010628	positive regulation of gene expression	1	0.418088	3	69	1624	47739	1	121	orf19.7570, orf19.5436, orf19.6645
GO:0045935	positive regulation of nucleobase-containing compound metabolic process	1	0.418477	3	69	1625	47739	1	122	orf19.7570, orf19.5436, orf19.6645
GO:0044248	cellular catabolic process	1	0.419833	5	69	2935	47739	1	123	orf19.6322, orf19.2192, orf19.5159, orf19.6229, orf19.7570
GO:0009268	response to pH	1	0.422436	2	69	994	47739	1	124	orf19.4527, orf19.681
GO:0080134	regulation of response to stress	1	0.423436	2	69	996	47739	1	125	orf19.4527, orf19.6928
GO:0009056	catabolic process	1	0.426275	6	69	3620	47739	1	126	orf19.6322, orf19.2768, orf19.2192, orf19.5159, orf19.6229, orf19.7570
GO:0010557	positive regulation of macromolecule biosynthetic process	1	0.426612	3	69	1646	47739	1	127	orf19.7570, orf19.5436, orf19.6645
GO:0032787	monocarboxylic acid metabolic process	1	0.439804	2	69	1029	47739	1	128	orf19.5806, orf19.7570
GO:0009891	positive regulation of biosynthetic process	1	0.459895	3	69	1733	47739	1	129	orf19.7570, orf19.5436, orf19.6645
GO:0031328	positive regulation of cellular biosynthetic process	1	0.459895	3	69	1733	47739	1	130	orf19.7570, orf19.5436, orf19.6645
GO:0051173	positive regulation of nitrogen compound metabolic process	1	0.469317	3	69	1758	47739	1	131	orf19.7570, orf19.5436, orf19.6645
GO:0019953	sexual reproduction	1	0.474637	2	69	1101	47739	1	132	orf19.7214, orf19.6928
GO:0044703	multi-organism reproductive process	1	0.474637	2	69	1101	47739	1	133	orf19.7214, orf19.6928
GO:1901575	organic substance catabolic process	1	0.499802	5	69	3215	47739	1	134	orf19.6322, orf19.2768, orf19.2192, orf19.5159, orf19.7570
GO:0007010	cytoskeleton organization	1	0.511813	2	69	1181	47739	1	135	orf19.698, orf19.2190
GO:0051726	regulation of cell cycle	1	0.525315	2	69	1211	47739	1	136	orf19.5058, orf19.2190
GO:0042493	response to drug	1	0.537278	5	69	3351	47739	1	137	orf19.4531, orf19.4527, orf19.918, orf19.2942, orf19.5058
GO:0016192	vesicle-mediated transport	1	0.53982	3	69	1952	47739	1	138	orf19.4928, orf19.5605, orf19.2190
GO:0010604	positive regulation of macromolecule metabolic process	1	0.56295	3	69	2019	47739	1	139	orf19.7570, orf19.5436, orf19.6645
GO:0042221	response to chemical	1	0.576026	8	69	5630	47739	1	140	orf19.4531, orf19.6229, orf19.7570, orf19.5058, orf19.4082, orf19.4527, orf19.918, orf19.2942
GO:0071214	cellular response to abiotic stimulus	1	0.578471	2	69	1335	47739	1	141	orf19.4527, orf19.681
GO:0070887	cellular response to chemical stimulus	1	0.578655	7	69	4933	47739	1	142	orf19.4531, orf19.4082, orf19.4527, orf19.2942, orf19.6229, orf19.7570, orf19.5058
GO:0044699	single-organism process	1	0.578899	35	69	24439	47739	1	143	orf19.6322, orf19.7566, orf19.698, orf19.3219, orf19.6070, orf19.5058, orf19.4082, orf19.4928, orf19.918, orf19.1193, orf19.2190, orf19.5170, orf19.4246, orf19.6645, orf19.6941, orf19.550, orf19.4555, orf19.2942, orf19.5605, orf19.2768, orf19.7570, orf19.4527, orf19.7214, orf19.5447, orf19.2608, orf19.5806, orf19.4843, orf19.338, orf19.6229, orf19.5436, orf19.6928, orf19.681, orf19.6311, orf19.21…
GO:0010629	negative regulation of gene expression	1	0.593486	2	69	1372	47739	1	144	orf19.4527, orf19.681
GO:0009628	response to abiotic stimulus	1	0.600699	3	69	2133	47739	1	145	orf19.4527, orf19.681, orf19.4555
GO:0031325	positive regulation of cellular metabolic process	1	0.60455	3	69	2145	47739	1	146	orf19.7570, orf19.5436, orf19.6645
GO:0044802	single-organism membrane organization	1	0.609665	2	69	1413	47739	1	147	orf19.698, orf19.2190
GO:0009893	positive regulation of metabolic process	1	0.609966	3	69	2162	47739	1	148	orf19.7570, orf19.5436, orf19.6645
GO:0061024	membrane organization	1	0.61431	2	69	1425	47739	1	149	orf19.698, orf19.2190
GO:0000003	reproduction	1	0.616903	3	69	2184	47739	1	150	orf19.7214, orf19.6928, orf19.2190
GO:0048518	positive regulation of biological process	1	0.624856	5	69	3690	47739	1	151	orf19.4527, orf19.5605, orf19.7570, orf19.5436, orf19.6645
GO:0035690	cellular response to drug	1	0.639571	4	69	3009	47739	1	152	orf19.4531, orf19.4527, orf19.2942, orf19.5058
GO:0048522	positive regulation of cellular process	1	0.643773	4	69	3025	47739	1	153	orf19.5605, orf19.7570, orf19.5436, orf19.6645
GO:0006950	response to stress	1	0.658719	8	69	6042	47739	1	154	orf19.4246, orf19.3548.1, orf19.6229, orf19.6928, orf19.4082, orf19.681, orf19.4527, orf19.2190
GO:0044182	filamentous growth of a population of unicellular organisms	1	0.660314	6	69	4582	47739	1	155	orf19.4082, orf19.4527, orf19.4246, orf19.6229, orf19.6645, orf19.2190
GO:0006357	regulation of transcription from RNA polymerase II promoter	1	0.676202	3	69	2384	47739	1	156	orf19.681, orf19.7570, orf19.6645
GO:0050896	response to stimulus	1	0.705644	14	69	10680	47739	1	157	orf19.4531, orf19.4246, orf19.3548.1, orf19.6229, orf19.7570, orf19.6928, orf19.5058, orf19.4082, orf19.681, orf19.4527, orf19.4555, orf19.918, orf19.2942, orf19.2190
GO:0044767	single-organism developmental process	1	0.706148	2	69	1689	47739	1	158	orf19.6311, orf19.6229
GO:0000278	mitotic cell cycle	1	0.731936	2	69	1775	47739	1	159	orf19.5058, orf19.2190
GO:0065007	biological regulation	1	0.737299	13	69	10182	47739	1	160	orf19.698, orf19.7570, orf19.6070, orf19.5436, orf19.6928, orf19.6645, orf19.6941, orf19.5058, orf19.4527, orf19.681, orf19.5605, orf19.4843, orf19.2190
GO:0006520	cellular amino acid metabolic process	1	0.743554	2	69	1816	47739	1	161	orf19.2192, orf19.7570
GO:0022414	reproductive process	1	0.747148	2	69	1829	47739	1	162	orf19.7214, orf19.6928
GO:0010605	negative regulation of macromolecule metabolic process	1	0.747423	2	69	1830	47739	1	163	orf19.4527, orf19.681
GO:0032502	developmental process	1	0.754746	2	69	1857	47739	1	164	orf19.6311, orf19.6229
GO:0006366	transcription from RNA polymerase II promoter	1	0.769847	3	69	2763	47739	1	165	orf19.681, orf19.7570, orf19.6645
GO:0031324	negative regulation of cellular metabolic process	1	0.771894	2	69	1923	47739	1	166	orf19.4527, orf19.681
GO:0048583	regulation of response to stimulus	1	0.772146	2	69	1924	47739	1	167	orf19.4527, orf19.6928
GO:0010468	regulation of gene expression	1	0.772213	5	69	4391	47739	1	168	orf19.4527, orf19.681, orf19.7570, orf19.5436, orf19.6645
GO:0009892	negative regulation of metabolic process	1	0.778117	2	69	1948	47739	1	169	orf19.4527, orf19.681
GO:0033036	macromolecule localization	1	0.789556	4	69	3686	47739	1	170	orf19.698, orf19.5605, orf19.5436, orf19.6941
GO:0051128	regulation of cellular component organization	1	0.791063	2	69	2002	47739	1	171	orf19.5605, orf19.6645
GO:0044281	small molecule metabolic process	1	0.79194	6	69	5300	47739	1	172	orf19.6322, orf19.550, orf19.2768, orf19.2192, orf19.5806, orf19.7570
GO:0009607	response to biotic stimulus	1	0.794186	3	69	2881	47739	1	173	orf19.4082, orf19.4246, orf19.6928
GO:0019752	carboxylic acid metabolic process	1	0.811859	3	69	2974	47739	1	174	orf19.2192, orf19.5806, orf19.7570
GO:0006508	proteolysis	1	0.81647	2	69	2117	47739	1	175	orf19.4527, orf19.6928
GO:0044283	small molecule biosynthetic process	1	0.818958	2	69	2129	47739	1	176	orf19.550, orf19.5806
GO:0043436	oxoacid metabolic process	1	0.819067	3	69	3014	47739	1	177	orf19.2192, orf19.5806, orf19.7570
GO:0006082	organic acid metabolic process	1	0.819774	3	69	3018	47739	1	178	orf19.2192, orf19.5806, orf19.7570
GO:0033554	cellular response to stress	1	0.824603	6	69	5527	47739	1	179	orf19.4082, orf19.4527, orf19.681, orf19.4246, orf19.6229, orf19.2190
GO:0006355	regulation of transcription, DNA-templated	1	0.831317	4	69	3939	47739	1	180	orf19.681, orf19.7570, orf19.5436, orf19.6645
GO:1903506	regulation of nucleic acid-templated transcription	1	0.831317	4	69	3939	47739	1	181	orf19.681, orf19.7570, orf19.5436, orf19.6645
GO:2001141	regulation of RNA biosynthetic process	1	0.831317	4	69	3939	47739	1	182	orf19.681, orf19.7570, orf19.5436, orf19.6645
GO:0051252	regulation of RNA metabolic process	1	0.841323	4	69	4007	47739	1	183	orf19.681, orf19.7570, orf19.5436, orf19.6645
GO:0071822	protein complex subunit organization	1	0.844792	2	69	2263	47739	1	184	orf19.698, orf19.2190
GO:0015031	protein transport	1	0.853898	2	69	2315	47739	1	185	orf19.698, orf19.5605
GO:0051716	cellular response to stimulus	1	0.855274	11	69	9701	47739	1	186	orf19.4531, orf19.4246, orf19.6229, orf19.7570, orf19.6928, orf19.5058, orf19.4082, orf19.681, orf19.4527, orf19.2942, orf19.2190
GO:0050794	regulation of cellular process	1	0.860751	9	69	8212	47739	1	187	orf19.7570, orf19.5436, orf19.6928, orf19.6645, orf19.5058, orf19.681, orf19.4527, orf19.5605, orf19.2190
GO:0044711	single-organism biosynthetic process	1	0.864997	5	69	5031	47739	1	188	orf19.6322, orf19.550, orf19.5806, orf19.6941, orf19.5058
GO:0044763	single-organism cellular process	1	0.867422	25	69	20105	47739	1	189	orf19.6322, orf19.7566, orf19.698, orf19.7570, orf19.6070, orf19.5058, orf19.4082, orf19.4527, orf19.4928, orf19.7214, orf19.5447, orf19.5806, orf19.1193, orf19.4843, orf19.2190, orf19.4246, orf19.6229, orf19.6928, orf19.6645, orf19.6941, orf19.681, orf19.550, orf19.2942, orf19.2192, orf19.6311
GO:0071216	cellular response to biotic stimulus	1	0.871602	2	69	2425	47739	1	190	orf19.4082, orf19.4246
GO:0045184	establishment of protein localization	1	0.875198	2	69	2449	47739	1	191	orf19.698, orf19.5605
GO:0019219	regulation of nucleobase-containing compound metabolic process	1	0.881519	4	69	4322	47739	1	192	orf19.681, orf19.7570, orf19.5436, orf19.6645
GO:0044710	single-organism metabolic process	1	0.882503	14	69	12296	47739	1	193	orf19.6322, orf19.2768, orf19.6229, orf19.7570, orf19.6941, orf19.5058, orf19.4082, orf19.550, orf19.4527, orf19.2192, orf19.7214, orf19.2608, orf19.5806, orf19.338
GO:0036180	filamentous growth of a population of unicellular organisms in response to biotic stimulus	1	0.885854	2	69	2524	47739	1	194	orf19.4082, orf19.4246
GO:0046907	intracellular transport	1	0.890108	3	69	3504	47739	1	195	orf19.698, orf19.5605, orf19.5436
GO:2000112	regulation of cellular macromolecule biosynthetic process	1	0.895301	4	69	4451	47739	1	196	orf19.681, orf19.7570, orf19.5436, orf19.6645
GO:0010556	regulation of macromolecule biosynthetic process	1	0.896911	4	69	4467	47739	1	197	orf19.681, orf19.7570, orf19.5436, orf19.6645
GO:0051641	cellular localization	1	0.900552	4	69	4504	47739	1	198	orf19.698, orf19.5605, orf19.5436, orf19.2190
GO:0060255	regulation of macromolecule metabolic process	1	0.906638	5	69	5445	47739	1	199	orf19.4527, orf19.681, orf19.7570, orf19.5436, orf19.6645
GO:0051649	establishment of localization in cell	1	0.906914	3	69	3660	47739	1	200	orf19.698, orf19.5605, orf19.5436
GO:0031326	regulation of cellular biosynthetic process	1	0.912395	4	69	4633	47739	1	201	orf19.681, orf19.7570, orf19.5436, orf19.6645
GO:0048523	negative regulation of cellular process	1	0.912615	2	69	2745	47739	1	202	orf19.4527, orf19.681
GO:0009889	regulation of biosynthetic process	1	0.913174	4	69	4642	47739	1	203	orf19.681, orf19.7570, orf19.5436, orf19.6645
GO:0080090	regulation of primary metabolic process	1	0.917304	5	69	5576	47739	1	204	orf19.4527, orf19.681, orf19.7570, orf19.5436, orf19.6645
GO:0051171	regulation of nitrogen compound metabolic process	1	0.917966	4	69	4699	47739	1	205	orf19.681, orf19.7570, orf19.5436, orf19.6645
GO:0031323	regulation of cellular metabolic process	1	0.919217	5	69	5601	47739	1	206	orf19.4527, orf19.681, orf19.7570, orf19.5436, orf19.6645
GO:0006351	transcription, DNA-templated	1	0.921269	4	69	4740	47739	1	207	orf19.681, orf19.7570, orf19.5436, orf19.6645
GO:0097659	nucleic acid-templated transcription	1	0.921269	4	69	4740	47739	1	208	orf19.681, orf19.7570, orf19.5436, orf19.6645
GO:0050789	regulation of biological process	1	0.921586	9	69	8975	47739	1	209	orf19.7570, orf19.5436, orf19.6928, orf19.6645, orf19.5058, orf19.681, orf19.4527, orf19.5605, orf19.2190
GO:0032774	RNA biosynthetic process	1	0.923303	4	69	4766	47739	1	210	orf19.681, orf19.7570, orf19.5436, orf19.6645
GO:0019222	regulation of metabolic process	1	0.929708	5	69	5748	47739	1	211	orf19.4527, orf19.681, orf19.7570, orf19.5436, orf19.6645
GO:0044085	cellular component biogenesis	1	0.936094	4	69	4945	47739	1	212	orf19.698, orf19.7214, orf19.5436, orf19.5058
GO:1902582	single-organism intracellular transport	1	0.939747	2	69	3045	47739	1	213	orf19.698, orf19.5436
GO:0048519	negative regulation of biological process	1	0.945179	2	69	3120	47739	1	214	orf19.4527, orf19.681
GO:0008104	protein localization	1	0.94828	2	69	3166	47739	1	215	orf19.698, orf19.5605
GO:0007049	cell cycle	1	0.949061	2	69	3178	47739	1	216	orf19.5058, orf19.2190
GO:0043603	cellular amide metabolic process	1	0.955041	2	69	3276	47739	1	217	orf19.5159, orf19.6941
GO:0019438	aromatic compound biosynthetic process	1	0.959743	5	69	6312	47739	1	218	orf19.550, orf19.681, orf19.7570, orf19.5436, orf19.6645
GO:0018130	heterocycle biosynthetic process	1	0.964885	5	69	6445	47739	1	219	orf19.550, orf19.681, orf19.7570, orf19.5436, orf19.6645
GO:1901564	organonitrogen compound metabolic process	1	0.972576	5	69	6681	47739	1	220	orf19.550, orf19.2192, orf19.5159, orf19.7570, orf19.6941
GO:0034654	nucleobase-containing compound biosynthetic process	1	0.972827	4	69	5740	47739	1	221	orf19.681, orf19.7570, orf19.5436, orf19.6645
GO:1901362	organic cyclic compound biosynthetic process	1	0.974188	5	69	6738	47739	1	222	orf19.550, orf19.681, orf19.7570, orf19.5436, orf19.6645
GO:0043933	macromolecular complex subunit organization	1	0.982306	2	69	3987	47739	1	223	orf19.698, orf19.2190
GO:0071840	cellular component organization or biogenesis	1	0.986177	9	69	10910	47739	1	224	orf19.698, orf19.5436, orf19.6928, orf19.6645, orf19.5058, orf19.1327, orf19.5605, orf19.7214, orf19.2190
GO:0016043	cellular component organization	1	0.989571	7	69	9425	47739	1	225	orf19.698, orf19.1327, orf19.7214, orf19.5605, orf19.6928, orf19.6645, orf19.2190
GO:0006996	organelle organization	1	0.996746	3	69	6407	47739	1	226	orf19.698, orf19.6645, orf19.2190
GO:0016070	RNA metabolic process	1	0.997817	4	69	7812	47739	1	227	orf19.681, orf19.7570, orf19.5436, orf19.6645
GO:0010467	gene expression	1	0.998106	6	69	9962	47739	1	228	orf19.4527, orf19.681, orf19.7570, orf19.5436, orf19.6928, orf19.6645
GO:1901576	organic substance biosynthetic process	1	0.998358	9	69	12870	47739	1	229	orf19.6322, orf19.7570, orf19.5436, orf19.6645, orf19.6941, orf19.5058, orf19.681, orf19.550, orf19.5806
GO:0044271	cellular nitrogen compound biosynthetic process	1	0.998575	5	69	9188	47739	1	230	orf19.550, orf19.681, orf19.7570, orf19.5436, orf19.6645
GO:0034645	cellular macromolecule biosynthetic process	1	0.998816	5	69	9331	47739	1	231	orf19.681, orf19.7570, orf19.5436, orf19.6645, orf19.5058
GO:0009059	macromolecule biosynthetic process	1	0.998882	5	69	9375	47739	1	232	orf19.681, orf19.7570, orf19.5436, orf19.6645, orf19.5058
GO:0090304	nucleic acid metabolic process	1	0.998899	5	69	9387	47739	1	233	orf19.4082, orf19.681, orf19.7570, orf19.5436, orf19.6645
GO:0009058	biosynthetic process	1	0.998979	9	69	13268	47739	1	234	orf19.6322, orf19.7570, orf19.5436, orf19.6645, orf19.6941, orf19.5058, orf19.681, orf19.550, orf19.5806
GO:0009987	cellular process	1	0.999288	34	69	32044	47739	1	235	orf19.6322, orf19.7566, orf19.698, orf19.6070, orf19.5058, orf19.4082, orf19.4928, orf19.1193, orf19.2190, orf19.4246, orf19.3548.1, orf19.6645, orf19.6941, orf19.550, orf19.2942, orf19.5605, orf19.4531, orf19.7570, orf19.4527, orf19.7214, orf19.5447, orf19.5806, orf19.2608, orf19.4843, orf19.5159, orf19.6229, orf19.5436, orf19.4477, orf19.6928, orf19.681, orf19.1327, orf19.6311, orf19.2192, orf1…
GO:0044249	cellular biosynthetic process	1	0.999463	8	69	12871	47739	1	236	orf19.7570, orf19.5436, orf19.6645, orf19.6941, orf19.5058, orf19.681, orf19.550, orf19.5806
GO:XXXXXXX	unannotated	1	0.999547	2	69	6545	47739	1	237	orf19.740, orf19.79
GO:0006725	cellular aromatic compound metabolic process	1	0.999745	6	69	11502	47739	1	238	orf19.4082, orf19.550, orf19.681, orf19.7570, orf19.5436, orf19.6645
GO:0046483	heterocycle metabolic process	1	0.99977	6	69	11578	47739	1	239	orf19.4082, orf19.550, orf19.681, orf19.7570, orf19.5436, orf19.6645
GO:0006139	nucleobase-containing compound metabolic process	1	0.999854	5	69	10869	47739	1	240	orf19.4082, orf19.681, orf19.7570, orf19.5436, orf19.6645
GO:1901360	organic cyclic compound metabolic process	1	0.999864	6	69	11958	47739	1	241	orf19.4082, orf19.550, orf19.681, orf19.7570, orf19.5436, orf19.6645
GO:0034641	cellular nitrogen compound metabolic process	1	0.999901	8	69	14147	47739	1	242	orf19.4082, orf19.550, orf19.681, orf19.5159, orf19.7570, orf19.5436, orf19.6645, orf19.6941
GO:0008152	metabolic process	1	0.999927	22	69	25687	47739	1	243	orf19.6322, orf19.2768, orf19.7570, orf19.5058, orf19.4082, orf19.4527, orf19.320, orf19.7214, orf19.2608, orf19.5806, orf19.338, orf19.4246, orf19.5159, orf19.6229, orf19.5436, orf19.6928, orf19.6941, orf19.6645, orf19.3352, orf19.681, orf19.550, orf19.2192
GO:0006807	nitrogen compound metabolic process	1	0.999942	9	69	15460	47739	1	244	orf19.5159, orf19.7570, orf19.5436, orf19.6645, orf19.6941, orf19.4082, orf19.681, orf19.550, orf19.2192
GO:0071704	organic substance metabolic process	1	0.999987	17	69	23186	47739	1	245	orf19.6322, orf19.2768, orf19.7570, orf19.5058, orf19.4082, orf19.4527, orf19.7214, orf19.5806, orf19.338, orf19.5159, orf19.5436, orf19.6941, orf19.6645, orf19.6928, orf19.681, orf19.550, orf19.2192
GO:0019538	protein metabolic process	1	0.999991	2	69	8997	47739	1	246	orf19.4527, orf19.6928
GO:0043170	macromolecule metabolic process	1	0.999995	9	69	17113	47739	1	247	orf19.7570, orf19.5436, orf19.6928, orf19.6645, orf19.5058, orf19.4082, orf19.681, orf19.4527, orf19.7214
GO:0044237	cellular metabolic process	1	0.999995	15	69	22245	47739	1	248	orf19.6322, orf19.5159, orf19.6229, orf19.7570, orf19.5436, orf19.6645, orf19.6941, orf19.5058, orf19.4082, orf19.4527, orf19.550, orf19.681, orf19.2192, orf19.7214, orf19.5806
GO:0044260	cellular macromolecule metabolic process	1	0.999995	8	69	16230	47739	1	249	orf19.4082, orf19.4527, orf19.681, orf19.7214, orf19.7570, orf19.5436, orf19.6645, orf19.5058
GO:0044238	primary metabolic process	1	0.999998	14	69	21910	47739	1	250	orf19.6322, orf19.2768, orf19.7570, orf19.5436, orf19.6928, orf19.6645, orf19.6941, orf19.5058, orf19.4082, orf19.681, orf19.4527, orf19.2192, orf19.7214, orf19.338

## Sheet:  up genes GSEA Analysis
NAME	GS<br> follow link to MSigDB	GS DETAILS	SIZE	ES	NES	NOM p-val	FDR q-val	FWER p-val	RANK AT MAX	LEADING EDGE
HYPHAL CELL WALL_CEL	HYPHAL CELL WALL_CEL	Details ...	35	0.718316	4.14628	0	0	0	415	tags=54%, list=6%, signal=58%
SOLUBLE FRACTION_CEL	SOLUBLE FRACTION_CEL	Details ...	92	0.505169	4.12307	0	0	0	540	tags=43%, list=8%, signal=47%
YAK1_Y_DN	YAK1_Y_DN	Details ...	202	0.399545	3.98788	0	0	0	1140	tags=43%, list=18%, signal=51%
BIOFILMBATCH_UP	BIOFILMBATCH_UP	Details ...	207	0.383505	3.88946	0	0	0	1082	tags=38%, list=17%, signal=44%
EFG1_YEAST_DN	EFG1_YEAST_DN	Details ...	48	0.599264	3.86858	0	0	0	447	tags=40%, list=7%, signal=42%
TYE7-DOWN	TYE7-DOWN	Details ...	157	0.410292	3.75221	0	0	0	1102	tags=41%, list=17%, signal=48%
ALCOHOL CATABOLIC PROCESS_BIO	ALCOHOL CATABOLIC PROCESS_BIO	Details ...	28	0.682925	3.66956	0	0	0	318	tags=57%, list=5%, signal=60%
CELL FRACTION_CEL	CELL FRACTION_CEL	Details ...	154	0.388825	3.65182	0	0	0	1378	tags=47%, list=21%, signal=58%
CHITIN- AND BETA-GLUCAN-CONTAINING CELL WALL_CEL	CHITIN- AND BETA-GLUCAN-CONTAINING CELL WALL_CEL	Details ...	114	0.415959	3.64445	0	0	0	417	tags=29%, list=6%, signal=30%
ADA2_TF	ADA2_TF	Details ...	206	0.360995	3.63596	0	0	0	1035	tags=36%, list=16%, signal=42%
YEAST-FORM CELL WALL_CEL	YEAST-FORM CELL WALL_CEL	Details ...	32	0.637339	3.57125	0	0	0	417	tags=50%, list=6%, signal=53%
HEXOSE CATABOLIC PROCESS_BIO	HEXOSE CATABOLIC PROCESS_BIO	Details ...	24	0.713557	3.5442	0	0	0	318	tags=63%, list=5%, signal=65%
MONOSACCHARIDE CATABOLIC PROCESS_BIO	MONOSACCHARIDE CATABOLIC PROCESS_BIO	Details ...	26	0.690236	3.54263	0	0	0	318	tags=58%, list=5%, signal=60%
PRE1_BIND	PRE1_BIND	Details ...	35	0.618837	3.54202	0	0	0	1315	tags=77%, list=20%, signal=96%
GAL4_TF	GAL4_TF	Details ...	121	0.398784	3.52458	0	0	0	1431	tags=50%, list=22%, signal=63%
PUP2_BIND	PUP2_BIND	Details ...	38	0.588715	3.4981	0	0	0	1159	tags=71%, list=18%, signal=86%
RPT2_BIND	RPT2_BIND	Details ...	34	0.606159	3.48619	0	0	0	1315	tags=76%, list=20%, signal=96%
GLUCOSE CATABOLIC PROCESS_BIO	GLUCOSE CATABOLIC PROCESS_BIO	Details ...	21	0.714085	3.45135	0	0	0	318	tags=62%, list=5%, signal=65%
CELLULAR CARBOHYDRATE METABOLIC PROCESS_BIO	CELLULAR CARBOHYDRATE METABOLIC PROCESS_BIO	Details ...	142	0.370263	3.41761	0	0	0	1039	tags=40%, list=16%, signal=47%
ALCOHOL METABOLIC PROCESS_BIO	ALCOHOL METABOLIC PROCESS_BIO	Details ...	114	0.395069	3.40934	0	0	0	1261	tags=46%, list=20%, signal=56%
PROTEASOME COMPLEX (SENSU EUKARYOTA)_CEL	PROTEASOME COMPLEX (SENSU EUKARYOTA)_CEL	Details ...	43	0.545032	3.40371	0	0	0	1315	tags=70%, list=20%, signal=87%
PRE6_BIND	PRE6_BIND	Details ...	41	0.559321	3.39237	0	0	0	1557	tags=76%, list=24%, signal=99%
PRE2_BIND	PRE2_BIND	Details ...	33	0.593534	3.36369	0	0	0	1315	tags=76%, list=20%, signal=95%
HYPOXIA_SETIADI_UP	HYPOXIA_SETIADI_UP	Details ...	48	0.505405	3.3386	0	0	0	376	tags=33%, list=6%, signal=35%
RPN7_BIND	RPN7_BIND	Details ...	38	0.556082	3.31316	0	0	0	1871	tags=82%, list=29%, signal=114%
EXTERNAL ENCAPSULATING STRUCTURE_CEL	EXTERNAL ENCAPSULATING STRUCTURE_CEL	Details ...	128	0.369568	3.28459	0	0	0	417	tags=26%, list=6%, signal=27%
PRE3_BIND	PRE3_BIND	Details ...	31	0.591611	3.27751	0	0	0	1779	tags=84%, list=28%, signal=115%
ACETYL-COA METABOLIC PROCESS_BIO	ACETYL-COA METABOLIC PROCESS_BIO	Details ...	26	0.631766	3.27173	0	0	0	1149	tags=69%, list=18%, signal=84%
HYPHAE_SPIDER_UP	HYPHAE_SPIDER_UP	Details ...	198	0.328206	3.26845	0	0	0	813	tags=30%, list=13%, signal=34%
GLYCOLYSIS_BIO	GLYCOLYSIS_BIO	Details ...	16	0.770409	3.26607	0	0	0	318	tags=69%, list=5%, signal=72%
CELL WALL_CEL	CELL WALL_CEL	Details ...	128	0.369568	3.25215	0	0	0	417	tags=26%, list=6%, signal=27%
PRE8_BIND	PRE8_BIND	Details ...	32	0.584654	3.25145	0	0	0	1159	tags=72%, list=18%, signal=87%
PRE4_BIND	PRE4_BIND	Details ...	25	0.631721	3.24016	0	0	0	1528	tags=84%, list=24%, signal=110%
PUP1_BIND	PUP1_BIND	Details ...	32	0.582921	3.22974	0	0	0	1315	tags=75%, list=20%, signal=94%
PRE5_BIND	PRE5_BIND	Details ...	39	0.534049	3.21999	0	0	0	1315	tags=69%, list=20%, signal=86%
PRE7_BIND	PRE7_BIND	Details ...	25	0.634185	3.21157	0	0	0	1528	tags=84%, list=24%, signal=110%
TRICARBOXYLIC ACID CYCLE_BIO	TRICARBOXYLIC ACID CYCLE_BIO	Details ...	16	0.764002	3.21064	0	0	0	451	tags=75%, list=7%, signal=80%
CD_UP	CD_UP	Details ...	106	0.383944	3.20318	0	0	0	1668	tags=49%, list=26%, signal=65%
ACETYL-COA CATABOLIC PROCESS_BIO	ACETYL-COA CATABOLIC PROCESS_BIO	Details ...	16	0.764002	3.19934	0	0	0	451	tags=75%, list=7%, signal=80%
COENZYME CATABOLIC PROCESS_BIO	COENZYME CATABOLIC PROCESS_BIO	Details ...	17	0.72788	3.19131	0	0	0	451	tags=71%, list=7%, signal=76%
PWY3B3-100_PATH	PWY3B3-100_PATH	Details ...	17	0.721969	3.17736	0	0	0	451	tags=71%, list=7%, signal=76%
SCL1_BIND	SCL1_BIND	Details ...	38	0.526666	3.17105	0	0	0	1315	tags=68%, list=20%, signal=85%
RPN3_BIND	RPN3_BIND	Details ...	44	0.49777	3.1586	0	0	0	1779	tags=70%, list=28%, signal=97%
HEXOSE METABOLIC PROCESS_BIO	HEXOSE METABOLIC PROCESS_BIO	Details ...	55	0.454007	3.1564	0	0	0	318	tags=35%, list=5%, signal=36%
LATE BIOFILM_UP	LATE BIOFILM_UP	Details ...	61	0.453225	3.15055	0	0	0	571	tags=30%, list=9%, signal=32%
YAK1_H_DN	YAK1_H_DN	Details ...	307	0.292548	3.13892	0	0	0	427	tags=21%, list=7%, signal=21%
CLA37_UP	CLA37_UP	Details ...	155	0.334282	3.12865	0	0	0	632	tags=27%, list=10%, signal=29%
TRICARBOXYLIC ACID CYCLE INTERMEDIATE METABOLIC PROCESS_BIO	TRICARBOXYLIC ACID CYCLE INTERMEDIATE METABOLIC PROCESS_BIO	Details ...	21	0.65333	3.12362	0	0	0	451	tags=62%, list=7%, signal=66%
CELLULAR CARBOHYDRATE CATABOLIC PROCESS_BIO	CELLULAR CARBOHYDRATE CATABOLIC PROCESS_BIO	Details ...	37	0.525085	3.10181	0	0	0	318	tags=41%, list=5%, signal=42%
COFACTOR CATABOLIC PROCESS_BIO	COFACTOR CATABOLIC PROCESS_BIO	Details ...	17	0.72788	3.10052	0	0	0	451	tags=71%, list=7%, signal=76%
RPT3_BIND	RPT3_BIND		60	0.438782	3.07848	0	0	0	1871	tags=67%, list=29%, signal=93%
GLUCOSE METABOLIC PROCESS_BIO	GLUCOSE METABOLIC PROCESS_BIO		37	0.523661	3.07821	0	0	0	597	tags=46%, list=9%, signal=50%
RPN12_BIND	RPN12_BIND		37	0.512638	3.07398	0	0	0	1315	tags=65%, list=20%, signal=81%
GI COLONIZATION-UP	GI COLONIZATION-UP		408	0.27126	3.06251	0	0	0	773	tags=23%, list=12%, signal=25%
TSA1_DN	TSA1_DN		16	0.72508	3.05907	0	1.90905e-05	0.001	832	tags=69%, list=13%, signal=79%
RPN8_BIND	RPN8_BIND		48	0.471042	3.04008	0	1.87496e-05	0.001	1315	tags=63%, list=20%, signal=78%
CELLULAR PROTEIN CATABOLIC PROCESS_BIO	CELLULAR PROTEIN CATABOLIC PROCESS_BIO		78	0.39362	3.03147	0	1.84207e-05	0.001	1540	tags=56%, list=24%, signal=73%
PMT6_CAP2-239_DN	PMT6_CAP2-239_DN		45	0.483545	3.02781	0	1.81031e-05	0.001	376	tags=36%, list=6%, signal=37%
CARBOHYDRATE CATABOLIC PROCESS_BIO	CARBOHYDRATE CATABOLIC PROCESS_BIO		38	0.516358	3.02487	0	3.56326e-05	0.002	151	tags=37%, list=2%, signal=38%
ZAP1_DN	ZAP1_DN		270	0.284285	3.01464	0	3.50387e-05	0.002	1082	tags=33%, list=17%, signal=38%
CARBOHYDRATE METABOLIC PROCESS_BIO	CARBOHYDRATE METABOLIC PROCESS_BIO		160	0.324192	3.01008	0	3.44643e-05	0.002	1039	tags=36%, list=16%, signal=41%
INDUCTION BY ORGANISM OF DEFENSE RESPONSE OF OTHER ORGANISM DURING SYMBIOTIC INTERACTION_BIO	INDUCTION BY ORGANISM OF DEFENSE RESPONSE OF OTHER ORGANISM DURING SYMBIOTIC INTERACTION_BIO		19	0.650757	3.00901	0	3.39085e-05	0.002	367	tags=53%, list=6%, signal=56%
WHITE_UP	WHITE_UP		105	0.359137	3.00897	0	3.33702e-05	0.002	823	tags=28%, list=13%, signal=31%
POSITIVE REGULATION BY ORGANISM OF DEFENSE RESPONSE OF OTHER ORGANISM DURING SYMBIOTIC INTERACTION_BIO	POSITIVE REGULATION BY ORGANISM OF DEFENSE RESPONSE OF OTHER ORGANISM DURING SYMBIOTIC INTERACTION_BIO		19	0.650757	3.00769	0	3.28488e-05	0.002	367	tags=53%, list=6%, signal=56%
MONOSACCHARIDE METABOLIC PROCESS_BIO	MONOSACCHARIDE METABOLIC PROCESS_BIO		58	0.438261	3.00667	0	4.84137e-05	0.003	318	tags=33%, list=5%, signal=34%
CELL SURFACE_CEL	CELL SURFACE_CEL		161	0.317125	3.00534	0	4.76802e-05	0.003	474	tags=24%, list=7%, signal=25%
RPN11_BIND	RPN11_BIND		44	0.471381	2.99872	0	4.69685e-05	0.003	1315	tags=61%, list=20%, signal=77%
PYRUVATE METABOLIC PROCESS_BIO	PYRUVATE METABOLIC PROCESS_BIO		23	0.60933	2.99634	0	4.62778e-05	0.003	1039	tags=65%, list=16%, signal=77%
RTG1/3-BOUND- PEREZ	RTG1/3-BOUND- PEREZ		265	0.286012	2.99115	0	4.56071e-05	0.003	773	tags=23%, list=12%, signal=25%
MODULATION BY ORGANISM OF DEFENSE RESPONSE OF OTHER ORGANISM DURING SYMBIOTIC INTERACTION_BIO	MODULATION BY ORGANISM OF DEFENSE RESPONSE OF OTHER ORGANISM DURING SYMBIOTIC INTERACTION_BIO		20	0.638693	2.98635	0	6.00197e-05	0.004	367	tags=50%, list=6%, signal=53%
ORGANIC ACID METABOLIC PROCESS_BIO	ORGANIC ACID METABOLIC PROCESS_BIO		279	0.281328	2.9829	0	5.91744e-05	0.004	1768	tags=44%, list=27%, signal=59%
PRE10_BIND	PRE10_BIND		39	0.48993	2.98166	0	5.83525e-05	0.004	1315	tags=64%, list=20%, signal=80%
MODULATION BY SYMBIONT OF HOST DEFENSE RESPONSE_BIO	MODULATION BY SYMBIONT OF HOST DEFENSE RESPONSE_BIO		20	0.638693	2.97203	0	5.75532e-05	0.004	367	tags=50%, list=6%, signal=53%
COENZYME METABOLIC PROCESS_BIO	COENZYME METABOLIC PROCESS_BIO		94	0.362313	2.96631	0	5.67754e-05	0.004	1272	tags=46%, list=20%, signal=56%
MODIFICATION OF MORPHOLOGY OR PHYSIOLOGY OF OTHER ORGANISM DURING SYMBIOTIC INTERACTION_BIO	MODIFICATION OF MORPHOLOGY OR PHYSIOLOGY OF OTHER ORGANISM DURING SYMBIOTIC INTERACTION_BIO		21	0.619683	2.96178	0	5.60184e-05	0.004	367	tags=48%, list=6%, signal=50%
HMS1-BOUND-PEREZ	HMS1-BOUND-PEREZ		92	0.364814	2.95814	0	5.52813e-05	0.004	728	tags=30%, list=11%, signal=34%
CELLULAR CATABOLIC PROCESS_BIO	CELLULAR CATABOLIC PROCESS_BIO		234	0.289127	2.95687	0	5.45634e-05	0.004	1911	tags=48%, list=30%, signal=66%
POSITIVE REGULATION BY SYMBIONT OF HOST DEFENSE RESPONSE_BIO	POSITIVE REGULATION BY SYMBIONT OF HOST DEFENSE RESPONSE_BIO		19	0.650757	2.9519	0	5.38639e-05	0.004	367	tags=53%, list=6%, signal=56%
MODIFICATION OF HOST MORPHOLOGY OR PHYSIOLOGY_BIO	MODIFICATION OF HOST MORPHOLOGY OR PHYSIOLOGY_BIO		21	0.619683	2.94929	0	5.3182e-05	0.004	367	tags=48%, list=6%, signal=50%
CARBOXYLIC ACID METABOLIC PROCESS_BIO	CARBOXYLIC ACID METABOLIC PROCESS_BIO		279	0.281328	2.94893	0	5.25173e-05	0.004	1768	tags=44%, list=27%, signal=59%
HYPOXIA_SYNNOTT_UP	HYPOXIA_SYNNOTT_UP		243	0.289137	2.94573	0	5.18689e-05	0.004	447	tags=18%, list=7%, signal=18%
NAS6_BIND	NAS6_BIND		21	0.617597	2.94334	0	5.12363e-05	0.004	1274	tags=76%, list=20%, signal=95%
BMDM PHAGOCYTOSIS_UP	BMDM PHAGOCYTOSIS_UP		468	0.256517	2.94074	0	5.0619e-05	0.004	957	tags=26%, list=15%, signal=28%
ACE2_YEAST_DN	ACE2_YEAST_DN		16	0.69891	2.93828	0	5.00164e-05	0.004	318	tags=56%, list=5%, signal=59%
ISU1_BIND	ISU1_BIND		24	0.567506	2.9297	0	4.9428e-05	0.004	569	tags=50%, list=9%, signal=55%
INDUCTION BY SYMBIONT OF HOST DEFENSE RESPONSE_BIO	INDUCTION BY SYMBIONT OF HOST DEFENSE RESPONSE_BIO		19	0.650757	2.9275	0	6.10049e-05	0.005	367	tags=53%, list=6%, signal=56%
NITROGEN COMPOUND BIOSYNTHETIC PROCESS_BIO	NITROGEN COMPOUND BIOSYNTHETIC PROCESS_BIO		101	0.345133	2.92185	0	6.03036e-05	0.005	1175	tags=43%, list=18%, signal=51%
HAP1P_TFMOTIF	HAP1P_TFMOTIF		111	0.342005	2.91393	0	5.96184e-05	0.005	565	tags=29%, list=9%, signal=31%
RPT6_BIND	RPT6_BIND		64	0.400234	2.88019	0	7.06459e-05	0.006	1315	tags=53%, list=20%, signal=66%
PROTEASOME REGULATORY PARTICLE (SENSU EUKARYOTA)_CEL	PROTEASOME REGULATORY PARTICLE (SENSU EUKARYOTA)_CEL		21	0.597065	2.86924	0	8.15274e-05	0.006	1274	tags=76%, list=20%, signal=95%
CELLULAR BIOSYNTHETIC PROCESS_BIO	CELLULAR BIOSYNTHETIC PROCESS_BIO		243	0.279383	2.84651	0	8.06315e-05	0.006	1175	tags=36%, list=18%, signal=42%
AMINE BIOSYNTHETIC PROCESS_BIO	AMINE BIOSYNTHETIC PROCESS_BIO		101	0.345133	2.84429	0	7.97551e-05	0.006	1175	tags=43%, list=18%, signal=51%
LYS14P_TFMOTIF	LYS14P_TFMOTIF		31	0.506157	2.82727	0	7.88975e-05	0.006	613	tags=39%, list=9%, signal=43%
KAR2_BIND	KAR2_BIND		42	0.448344	2.8203	0	0.000100349	0.008	1459	tags=55%, list=23%, signal=70%
PROTEIN CATABOLIC PROCESS_BIO	PROTEIN CATABOLIC PROCESS_BIO		90	0.35265	2.8133	0	9.92926e-05	0.008	1540	tags=52%, list=24%, signal=68%
SCH9-DO_NORMOX	SCH9-DO_NORMOX		39	0.476962	2.80689	0	0.000109218	0.009	672	tags=33%, list=10%, signal=37%
UBIQUITIN-DEPENDENT PROTEIN CATABOLIC PROCESS_BIO	UBIQUITIN-DEPENDENT PROTEIN CATABOLIC PROCESS_BIO		69	0.373896	2.7961	0	0.000129745	0.011	1540	tags=55%, list=24%, signal=72%
CELLULAR MACROMOLECULE CATABOLIC PROCESS_BIO	CELLULAR MACROMOLECULE CATABOLIC PROCESS_BIO		154	0.299843	2.79426	0	0.000128421	0.011	1911	tags=51%, list=30%, signal=70%
INTERACTION WITH HOST_BIO	INTERACTION WITH HOST_BIO		73	0.369786	2.79145	0	0.000137877	0.012	415	tags=26%, list=6%, signal=28%
REB1P_TFMOTIF	REB1P_TFMOTIF		43	0.44568	2.78414	0	0.00016785	0.015	223	tags=33%, list=3%, signal=33%
RPN5_BIND	RPN5_BIND		33	0.487525	2.77605	0	0.000166188	0.015	1315	tags=64%, list=20%, signal=80%
MODIFICATION-DEPENDENT MACROMOLECULE CATABOLIC PROCESS_BIO	MODIFICATION-DEPENDENT MACROMOLECULE CATABOLIC PROCESS_BIO		69	0.373896	2.77343	0	0.000164559	0.015	1540	tags=55%, list=24%, signal=72%
HYPHAE_DN	HYPHAE_DN		230	0.271131	2.76955	0	0.000162961	0.015	973	tags=29%, list=15%, signal=33%
MODIFICATION-DEPENDENT PROTEIN CATABOLIC PROCESS_BIO	MODIFICATION-DEPENDENT PROTEIN CATABOLIC PROCESS_BIO		69	0.373896	2.76922	0	0.000161394	0.015	1540	tags=55%, list=24%, signal=72%
YEF3_BIND	YEF3_BIND		64	0.38712	2.76726	0	0.000159857	0.015	2517	tags=72%, list=39%, signal=117%
RPT1_BIND	RPT1_BIND		51	0.418824	2.75832	0	0.000178256	0.017	1315	tags=55%, list=20%, signal=68%
AMINO ACID AND DERIVATIVE METABOLIC PROCESS_BIO	AMINO ACID AND DERIVATIVE METABOLIC PROCESS_BIO		180	0.285658	2.75365	0	0.000205828	0.02	1768	tags=47%, list=27%, signal=62%
CATABOLIC PROCESS_BIO	CATABOLIC PROCESS_BIO		254	0.263069	2.7532	0	0.000203922	0.02	1163	tags=34%, list=18%, signal=40%
PROTEOLYSIS_BIO	PROTEOLYSIS_BIO		93	0.343829	2.74141	0	0.00022133	0.022	1540	tags=52%, list=24%, signal=67%
PROTEOLYSIS INVOLVED IN CELLULAR PROTEIN CATABOLIC PROCESS_BIO	PROTEOLYSIS INVOLVED IN CELLULAR PROTEIN CATABOLIC PROCESS_BIO		70	0.365626	2.7391	0	0.000219318	0.022	1540	tags=54%, list=24%, signal=71%
AMINO ACID BIOSYNTHETIC PROCESS_BIO	AMINO ACID BIOSYNTHETIC PROCESS_BIO		96	0.336722	2.73905	0	0.000217342	0.022	1175	tags=42%, list=18%, signal=50%
ENDOPEPTIDASE ACTIVITY_MOL	ENDOPEPTIDASE ACTIVITY_MOL		58	0.398069	2.73903	0	0.000215401	0.022	1159	tags=50%, list=18%, signal=60%
AMINO ACID METABOLIC PROCESS_BIO	AMINO ACID METABOLIC PROCESS_BIO		174	0.284651	2.73866	0	0.000213495	0.022	1768	tags=47%, list=27%, signal=62%
XS(2006)_UP	XS(2006)_UP		458	0.23798	2.7039	0	0.000257652	0.026	1133	tags=29%, list=18%, signal=33%
CD(HOG1)_UP	CD(HOG1)_UP		72	0.36633	2.70078	0	0.000264573	0.027	1692	tags=50%, list=26%, signal=67%
RESPONSE TO HOST DEFENSES_BIO	RESPONSE TO HOST DEFENSES_BIO		29	0.490814	2.69828	0	0.000262292	0.027	405	tags=38%, list=6%, signal=40%
COFACTOR METABOLIC PROCESS_BIO	COFACTOR METABOLIC PROCESS_BIO		119	0.309618	2.68732	0	0.000340587	0.036	1272	tags=41%, list=20%, signal=50%
HYPOXIA_SETIADI_DN	HYPOXIA_SETIADI_DN		22	0.545946	2.68251	0	0.00037312	0.04	1056	tags=64%, list=16%, signal=76%
PROTEASOME CORE COMPLEX (SENSU EUKARYOTA)_CEL	PROTEASOME CORE COMPLEX (SENSU EUKARYOTA)_CEL		15	0.658028	2.68056	0	0.000378764	0.041	1528	tags=87%, list=24%, signal=113%
HEXOSE TRANSPORT_BIO	HEXOSE TRANSPORT_BIO		26	0.503931	2.67501	0.00124533	0.000384297	0.042	721	tags=42%, list=11%, signal=47%
ADH1_BIND	ADH1_BIND		55	0.398015	2.67376	0	0.000389903	0.043	1220	tags=47%, list=19%, signal=58%
OXIDOREDUCTASE ACTIVITY_MOL	OXIDOREDUCTASE ACTIVITY_MOL		246	0.262691	2.65646	0	0.000438027	0.049	1651	tags=39%, list=26%, signal=50%
AMINE METABOLIC PROCESS_BIO	AMINE METABOLIC PROCESS_BIO		198	0.271622	2.65144	0	0.00047689	0.054	1768	tags=45%, list=27%, signal=61%
MONOSACCHARIDE BIOSYNTHETIC PROCESS_BIO	MONOSACCHARIDE BIOSYNTHETIC PROCESS_BIO		18	0.582485	2.65102	0	0.000481493	0.055	318	tags=44%, list=5%, signal=47%
MITOCHONDRIAL MEMBRANE PART_CEL	MITOCHONDRIAL MEMBRANE PART_CEL		46	0.406767	2.64297	0	0.000519475	0.06	1548	tags=59%, list=24%, signal=77%
ERGOSTEROL BIOSYNTHETIC PROCESS_BIO	ERGOSTEROL BIOSYNTHETIC PROCESS_BIO		26	0.501529	2.62371	0	0.000714544	0.083	1235	tags=62%, list=19%, signal=76%
RESPONSE TO DEFENSES OF OTHER ORGANISM DURING SYMBIOTIC INTERACTION_BIO	RESPONSE TO DEFENSES OF OTHER ORGANISM DURING SYMBIOTIC INTERACTION_BIO		29	0.490814	2.62063	0	0.000725466	0.085	405	tags=38%, list=6%, signal=40%
HYPHAE FBS37 (NANTEL)_DN	HYPHAE FBS37 (NANTEL)_DN		74	0.349485	2.6184	0	0.000744388	0.088	897	tags=28%, list=14%, signal=33%
MACROMOLECULE CATABOLIC PROCESS_BIO	MACROMOLECULE CATABOLIC PROCESS_BIO		173	0.272104	2.61638	0	0.000763011	0.091	1911	tags=48%, list=30%, signal=66%
PMN PHAGOCYTOSIS_UP	PMN PHAGOCYTOSIS_UP		189	0.270029	2.61482	0	0.000765139	0.092	966	tags=30%, list=15%, signal=34%
MONOSACCHARIDE TRANSPORT_BIO	MONOSACCHARIDE TRANSPORT_BIO		26	0.503931	2.59915	0	0.000886943	0.108	721	tags=42%, list=11%, signal=47%
TDH2_BIND	TDH2_BIND		36	0.44077	2.58845	0	0.000951394	0.117	1557	tags=58%, list=24%, signal=76%
SKO1_UP	SKO1_UP		447	0.224565	2.57036	0	0.00114822	0.143	903	tags=23%, list=14%, signal=25%
HU_2H_DN	HU_2H_DN		170	0.273185	2.5699	0	0.00113965	0.143	606	tags=20%, list=9%, signal=21%
HEXOSE BIOSYNTHETIC PROCESS_BIO	HEXOSE BIOSYNTHETIC PROCESS_BIO		18	0.582485	2.56236	0	0.00121624	0.154	318	tags=44%, list=5%, signal=47%
CICLOPIROX_OLAMINE_UP	CICLOPIROX_OLAMINE_UP		50	0.384423	2.5519	0	0.00131497	0.166	465	tags=20%, list=7%, signal=21%
NITROGEN COMPOUND METABOLIC PROCESS_BIO	NITROGEN COMPOUND METABOLIC PROCESS_BIO		228	0.251627	2.55099	0	0.00130537	0.166	1768	tags=43%, list=27%, signal=58%
SYMBIOSIS, ENCOMPASSING MUTUALISM THROUGH PARASITISM_BIO	SYMBIOSIS, ENCOMPASSING MUTUALISM THROUGH PARASITISM_BIO		178	0.259852	2.54622	0	0.00134907	0.171	1306	tags=33%, list=20%, signal=40%
CYTOSOL_CEL	CYTOSOL_CEL		207	0.255143	2.5417	0	0.00139973	0.177	595	tags=21%, list=9%, signal=22%
HSC82_BIND	HSC82_BIND		105	0.302618	2.54127	0	0.00138973	0.177	2276	tags=58%, list=35%, signal=88%
STEROL BIOSYNTHETIC PROCESS_BIO	STEROL BIOSYNTHETIC PROCESS_BIO		31	0.447903	2.53327	0	0.00150605	0.191	1235	tags=55%, list=19%, signal=67%
RPT5_BIND	RPT5_BIND		47	0.393799	2.53249	0	0.00150286	0.192	1315	tags=53%, list=20%, signal=66%
ERGOSTEROL METABOLIC PROCESS_BIO	ERGOSTEROL METABOLIC PROCESS_BIO		27	0.488695	2.52448	0	0.00157302	0.202	1235	tags=59%, list=19%, signal=73%
GENERATION OF PRECURSOR METABOLITES AND ENERGY_BIO	GENERATION OF PRECURSOR METABOLITES AND ENERGY_BIO		128	0.282505	2.51445	0	0.00168542	0.214	2057	tags=51%, list=32%, signal=73%
HYPOXIA_SYNNOTT_DN	HYPOXIA_SYNNOTT_DN		163	0.259527	2.51381	0	0.00168098	0.215	1234	tags=35%, list=19%, signal=42%
ALCOHOL BIOSYNTHETIC PROCESS_BIO	ALCOHOL BIOSYNTHETIC PROCESS_BIO		20	0.538797	2.50263	0	0.00186276	0.239	318	tags=40%, list=5%, signal=42%
INTERSPECIES INTERACTION BETWEEN ORGANISMS_BIO	INTERSPECIES INTERACTION BETWEEN ORGANISMS_BIO		178	0.259852	2.49264	0	0.00207787	0.257	1306	tags=33%, list=20%, signal=40%
CELL DIVISION SITE PART_CEL	CELL DIVISION SITE PART_CEL		22	0.503871	2.47778	0	0.00237514	0.291	889	tags=55%, list=14%, signal=63%
CELL DIVISION SITE_CEL	CELL DIVISION SITE_CEL		22	0.503871	2.47521	0	0.00240824	0.296	889	tags=55%, list=14%, signal=63%
HYPHAE_UP	HYPHAE_UP		198	0.252021	2.47479	0	0.00239219	0.296	1350	tags=30%, list=21%, signal=37%
SAM1_BIND	SAM1_BIND		55	0.363653	2.4615	0.00113507	0.00266724	0.323	1087	tags=44%, list=17%, signal=52%
GPM1_BIND	GPM1_BIND		21	0.517482	2.45414	0	0.00282835	0.338	2013	tags=76%, list=31%, signal=110%
PURINE RIBONUCLEOTIDE BIOSYNTHETIC PROCESS_BIO	PURINE RIBONUCLEOTIDE BIOSYNTHETIC PROCESS_BIO		20	0.521067	2.45184	0	0.00288512	0.345	1548	tags=70%, list=24%, signal=92%
SSA1_BIND	SSA1_BIND		164	0.258437	2.45065	0	0.00289354	0.346	1799	tags=46%, list=28%, signal=62%
SPG5_BIND	SPG5_BIND		16	0.563978	2.45059	0	0.00287487	0.346	1417	tags=75%, list=22%, signal=96%
RPN6_BIND	RPN6_BIND		73	0.320891	2.45019	0	0.00286314	0.347	1779	tags=53%, list=28%, signal=73%
RPN2_BIND	RPN2_BIND		45	0.39091	2.44999	0	0.00285815	0.349	1528	tags=56%, list=24%, signal=72%
RPT4_BIND	RPT4_BIND		42	0.392115	2.43937	0.00120048	0.00315113	0.383	2201	tags=69%, list=34%, signal=104%
SSA2_BIND	SSA2_BIND		76	0.320864	2.43378	0	0.00328276	0.396	1837	tags=53%, list=28%, signal=73%
MONOVALENT INORGANIC CATION TRANSPORT_BIO	MONOVALENT INORGANIC CATION TRANSPORT_BIO		17	0.552729	2.42699	0	0.00347119	0.417	854	tags=59%, list=13%, signal=68%
STEROID BIOSYNTHETIC PROCESS_BIO	STEROID BIOSYNTHETIC PROCESS_BIO		35	0.410432	2.42618	0	0.00346916	0.42	1235	tags=51%, list=19%, signal=63%
RIBONUCLEOTIDE BIOSYNTHETIC PROCESS_BIO	RIBONUCLEOTIDE BIOSYNTHETIC PROCESS_BIO		20	0.521067	2.42502	0.00128866	0.00349939	0.424	1548	tags=70%, list=24%, signal=92%
RPN10_BIND	RPN10_BIND		164	0.254427	2.42459	0	0.00349712	0.426	2687	tags=60%, list=42%, signal=101%
ASPARTATE FAMILY AMINO ACID BIOSYNTHETIC PROCESS_BIO	ASPARTATE FAMILY AMINO ACID BIOSYNTHETIC PROCESS_BIO		23	0.503257	2.42319	0.00130208	0.00352036	0.428	1122	tags=57%, list=17%, signal=68%
PMT2/PMT2_DN	PMT2/PMT2_DN		41	0.384091	2.42263	0	0.00351815	0.43	319	tags=27%, list=5%, signal=28%
YDR056C_BIND	YDR056C_BIND		17	0.552704	2.41874	0	0.00362908	0.443	1286	tags=65%, list=20%, signal=81%
CARBOHYDRATE TRANSPORT_BIO	CARBOHYDRATE TRANSPORT_BIO		30	0.437951	2.38652	0	0.00483462	0.548	721	tags=37%, list=11%, signal=41%
DFG16_UP	DFG16_UP		29	0.438844	2.38581	0.00120627	0.00484329	0.549	396	tags=28%, list=6%, signal=29%
OS(2006)_UP	OS(2006)_UP		203	0.237518	2.38231	0	0.00491971	0.554	1653	tags=35%, list=26%, signal=46%
TYE7-BOUND-PEREZ	TYE7-BOUND-PEREZ		267	0.22563	2.37971	0	0.00503821	0.566	1865	tags=40%, list=29%, signal=55%
TYE7_TF	TYE7_TF		284	0.220034	2.37561	0	0.00521065	0.574	1865	tags=40%, list=29%, signal=53%
PGA3_BIND	PGA3_BIND		37	0.397087	2.36895	0	0.00544824	0.595	1479	tags=54%, list=23%, signal=70%
SUM1_BIND	SUM1_BIND		100	0.290271	2.36836	0	0.00543493	0.597	2963	tags=69%, list=46%, signal=126%
STEROL METABOLIC PROCESS_BIO	STEROL METABOLIC PROCESS_BIO		34	0.40842	2.35119	0	0.00636575	0.658	1235	tags=50%, list=19%, signal=61%
RPN13_BIND	RPN13_BIND		36	0.391972	2.3499	0	0.00642486	0.663	1355	tags=53%, list=21%, signal=66%
SIT4_HYPHAE_UP	SIT4_HYPHAE_UP		81	0.297496	2.34827	0	0.00649524	0.667	1047	tags=28%, list=16%, signal=33%
NUCLEOTIDE BIOSYNTHETIC PROCESS_BIO	NUCLEOTIDE BIOSYNTHETIC PROCESS_BIO		34	0.409014	2.33626	0	0.00719698	0.708	1548	tags=59%, list=24%, signal=77%
RAV2_BIND	RAV2_BIND		35	0.397407	2.32974	0	0.0075676	0.726	2848	tags=80%, list=44%, signal=142%
PEPTIDASE ACTIVITY_MOL	PEPTIDASE ACTIVITY_MOL		104	0.276803	2.32902	0	0.00757796	0.727	1561	tags=44%, list=24%, signal=57%
HYPHAE_FBS_37_DN	HYPHAE_FBS_37_DN		45	0.3641	2.32069	0.0011655	0.00812833	0.75	597	tags=29%, list=9%, signal=32%
GCN4_GCN2_UP	GCN4_GCN2_UP		83	0.293459	2.31674	0.00107527	0.00840665	0.759	1597	tags=45%, list=25%, signal=58%
PRS5_BIND	PRS5_BIND		17	0.537453	2.31625	0	0.00838327	0.759	1557	tags=71%, list=24%, signal=93%
CSR_UP	CSR_UP		23	0.464132	2.31591	0	0.00836028	0.759	2172	tags=61%, list=34%, signal=91%
HS_UP	HS_UP		162	0.245449	2.31518	0	0.00834322	0.761	1658	tags=36%, list=26%, signal=48%
PURINE NUCLEOTIDE BIOSYNTHETIC PROCESS_BIO	PURINE NUCLEOTIDE BIOSYNTHETIC PROCESS_BIO		23	0.474527	2.30564	0	0.00907811	0.803	1548	tags=65%, list=24%, signal=85%
CTP1_BIND	CTP1_BIND		23	0.459398	2.30369	0	0.00916984	0.808	1690	tags=65%, list=26%, signal=88%
PUP3_BIND	PUP3_BIND		18	0.513372	2.30166	0	0.00926619	0.813	812	tags=56%, list=13%, signal=63%
RHE30_UP	RHE30_UP		176	0.23827	2.30118	0	0.00925591	0.816	486	tags=15%, list=8%, signal=16%
CPR7_SGA	CPR7_SGA		92	0.28412	2.29156	0	0.0100031	0.846	2825	tags=66%, list=44%, signal=116%
SSA4_BIND	SSA4_BIND		20	0.48835	2.28426	0.00264201	0.0105499	0.866	903	tags=50%, list=14%, signal=58%
ARC35_BIND	ARC35_BIND		20	0.492373	2.28373	0	0.0105439	0.867	1886	tags=75%, list=29%, signal=106%
ARL1_BIND	ARL1_BIND		117	0.264151	2.28336	0	0.0105324	0.868	2936	tags=66%, list=45%, signal=119%
CA21CHRRX12	CA21CHRRX12		102	0.272111	2.2767	0	0.0112041	0.878	381	tags=22%, list=6%, signal=23%
GAL4_DN	GAL4_DN		153	0.240976	2.27291	0.00102775	0.0115669	0.884	1381	tags=37%, list=21%, signal=45%
SMI1_BIND	SMI1_BIND		103	0.265524	2.27033	0	0.0117648	0.891	2912	tags=66%, list=45%, signal=118%
RAD24_BIND	RAD24_BIND		79	0.293769	2.27016	0	0.0117208	0.891	3093	tags=73%, list=48%, signal=139%
NUCLEOSIDE TRIPHOSPHATE METABOLIC PROCESS_BIO	NUCLEOSIDE TRIPHOSPHATE METABOLIC PROCESS_BIO		15	0.542556	2.27012	0	0.0116613	0.891	854	tags=60%, list=13%, signal=69%
CDC5_7H_UP	CDC5_7H_UP		397	0.200715	2.26949	0	0.0116394	0.892	1513	tags=34%, list=23%, signal=41%
SHR3_BIND	SHR3_BIND		51	0.338266	2.26839	0.00116414	0.011702	0.895	735	tags=25%, list=11%, signal=29%
XS(HOG1)_UP	XS(HOG1)_UP		485	0.198507	2.26371	0	0.0121403	0.902	1133	tags=26%, list=18%, signal=29%
GLUCOSE TRANSPORT_BIO	GLUCOSE TRANSPORT_BIO		20	0.503434	2.26371	0.00132626	0.0120799	0.902	721	tags=40%, list=11%, signal=45%
SLG1_BIND	SLG1_BIND		29	0.420393	2.2634	0	0.0120665	0.904	2201	tags=69%, list=34%, signal=104%
CARBOHYDRATE BIOSYNTHETIC PROCESS_BIO	CARBOHYDRATE BIOSYNTHETIC PROCESS_BIO		50	0.347634	2.26161	0	0.012229	0.911	1039	tags=38%, list=16%, signal=45%
OLE1-M2_SGA	OLE1-M2_SGA		40	0.369402	2.25843	0	0.0124918	0.921	2348	tags=60%, list=36%, signal=94%
PURINE RIBONUCLEOTIDE METABOLIC PROCESS_BIO	PURINE RIBONUCLEOTIDE METABOLIC PROCESS_BIO		22	0.460902	2.2558	0	0.0126755	0.923	1548	tags=64%, list=24%, signal=83%
KAP123_BIND	KAP123_BIND		60	0.323555	2.24605	0	0.0136185	0.934	1720	tags=52%, list=27%, signal=70%
RIBONUCLEOTIDE METABOLIC PROCESS_BIO	RIBONUCLEOTIDE METABOLIC PROCESS_BIO		22	0.460902	2.24517	0.00132979	0.0136539	0.937	1548	tags=64%, list=24%, signal=83%
RPN1_BIND	RPN1_BIND		60	0.311978	2.24408	0	0.0137242	0.941	1827	tags=52%, list=28%, signal=71%
ISOMERASE ACTIVITY_MOL	ISOMERASE ACTIVITY_MOL		41	0.367274	2.24378	0	0.0136735	0.941	1409	tags=49%, list=22%, signal=62%
HU_6H_UP	HU_6H_UP		251	0.217624	2.23646	0	0.0144349	0.947	1495	tags=35%, list=23%, signal=43%
OXYGEN AND REACTIVE OXYGEN SPECIES METABOLIC PROCESS_BIO	OXYGEN AND REACTIVE OXYGEN SPECIES METABOLIC PROCESS_BIO		50	0.337477	2.23436	0.0011534	0.0146438	0.954	906	tags=30%, list=14%, signal=35%
STEROID METABOLIC PROCESS_BIO	STEROID METABOLIC PROCESS_BIO		39	0.36885	2.23058	0	0.01494	0.959	1356	tags=49%, list=21%, signal=61%
RAS1_YEAST_UP	RAS1_YEAST_UP		68	0.304241	2.23027	0	0.0149091	0.961	515	tags=18%, list=8%, signal=19%
BRANCHED CHAIN FAMILY AMINO ACID METABOLIC PROCESS_BIO	BRANCHED CHAIN FAMILY AMINO ACID METABOLIC PROCESS_BIO		15	0.525494	2.2301	0	0.0148737	0.961	810	tags=53%, list=13%, signal=61%
CELLULAR BUD NECK_CEL	CELLULAR BUD NECK_CEL		56	0.324007	2.2297	0	0.0148336	0.962	1282	tags=45%, list=20%, signal=55%
SAC7_BIND	SAC7_BIND		84	0.283627	2.2296	0.00107411	0.0147746	0.962	3256	tags=74%, list=50%, signal=147%
CYR1_HYPHAE_UP	CYR1_HYPHAE_UP		357	0.199596	2.2249	0	0.0153132	0.964	973	tags=24%, list=15%, signal=26%
MULTI-ORGANISM PROCESS_BIO	MULTI-ORGANISM PROCESS_BIO		239	0.217016	2.22453	0	0.0152909	0.964	1372	tags=31%, list=21%, signal=38%
RHE90_UP	RHE90_UP		216	0.222795	2.22058	0	0.0157175	0.966	930	tags=23%, list=14%, signal=26%
PSEUDOMONAS_DN	PSEUDOMONAS_DN		103	0.26366	2.21949	0	0.0158126	0.969	2732	tags=57%, list=42%, signal=98%
GSG1_BIND	GSG1_BIND		142	0.242663	2.21536	0	0.0162377	0.973	2861	tags=63%, list=44%, signal=111%
SITE OF POLARIZED GROWTH_CEL	SITE OF POLARIZED GROWTH_CEL		74	0.297223	2.21346	0.00218341	0.0163904	0.974	1525	tags=46%, list=24%, signal=59%
CYR1_YEAST_UP	CYR1_YEAST_UP		297	0.206154	2.21115	0	0.0165884	0.976	973	tags=23%, list=15%, signal=26%
IDH1_BIND	IDH1_BIND		38	0.365765	2.20759	0.00239808	0.0169445	0.982	2176	tags=63%, list=34%, signal=95%
NUCLEOTIDE METABOLIC PROCESS_BIO	NUCLEOTIDE METABOLIC PROCESS_BIO		58	0.319405	2.19553	0.00113895	0.0183787	0.985	2368	tags=62%, list=37%, signal=97%
CELL CORTEX PART_CEL	CELL CORTEX PART_CEL		78	0.279648	2.19104	0	0.0190375	0.986	1602	tags=46%, list=25%, signal=61%
TYE7-UP-HPX	TYE7-UP-HPX		246	0.215203	2.1869	0	0.019617	0.987	1269	tags=32%, list=20%, signal=38%
PWY3B3-3_PATH	PWY3B3-3_PATH		21	0.45958	2.18483	0.00262467	0.019829	0.99	1235	tags=57%, list=19%, signal=70%
GAL4_UP	GAL4_UP		254	0.209375	2.18284	0	0.0200754	0.991	853	tags=24%, list=13%, signal=27%
BST1_BIND	BST1_BIND		91	0.270482	2.18202	0	0.0201605	0.992	2436	tags=58%, list=38%, signal=92%
ARP3_BIND	ARP3_BIND		19	0.477332	2.1817	0	0.0201004	0.992	2571	tags=84%, list=40%, signal=140%
REB1_BIND	REB1_BIND		22	0.458898	2.18146	0	0.0200499	0.992	2563	tags=82%, list=40%, signal=135%
SPF1_BIND	SPF1_BIND		130	0.246324	2.17817	0.00103842	0.0205695	0.993	2662	tags=59%, list=41%, signal=99%
GET4_BIND	GET4_BIND		36	0.374665	2.17522	0.00243309	0.0209819	0.993	2273	tags=64%, list=35%, signal=98%
GCN4_ONLY_UP	GCN4_ONLY_UP		46	0.337141	2.17515	0	0.020906	0.993	1164	tags=39%, list=18%, signal=47%
PURINE NUCLEOTIDE METABOLIC PROCESS_BIO	PURINE NUCLEOTIDE METABOLIC PROCESS_BIO		25	0.424265	2.17489	0	0.0208617	0.993	1548	tags=60%, list=24%, signal=79%
CELLULAR BUD_CEL	CELLULAR BUD_CEL		73	0.291761	2.17394	0	0.0209014	0.993	1525	tags=45%, list=24%, signal=59%
ENERGY DERIVATION BY OXIDATION OF ORGANIC COMPOUNDS_BIO	ENERGY DERIVATION BY OXIDATION OF ORGANIC COMPOUNDS_BIO		109	0.256706	2.17153	0	0.0212221	0.993	1934	tags=46%, list=30%, signal=64%
KETOCONAZOLE_DN	KETOCONAZOLE_DN		151	0.235572	2.16669	0.00101729	0.0219245	0.994	509	tags=17%, list=8%, signal=18%
WSC2_BIND	WSC2_BIND		18	0.489112	2.166	0.00271003	0.0219553	0.994	886	tags=50%, list=14%, signal=58%
ULA1_BIND	ULA1_BIND		17	0.499165	2.16273	0.00138889	0.0224373	0.995	2617	tags=88%, list=41%, signal=148%
UFD2_BIND	UFD2_BIND		42	0.345163	2.15967	0.00117096	0.022876	0.995	2053	tags=60%, list=32%, signal=87%
G1-S CLUSTER	G1-S CLUSTER		193	0.218758	2.15943	0	0.0228121	0.995	3093	tags=64%, list=48%, signal=120%
PWY-3781_PATH	PWY-3781_PATH		23	0.441437	2.15696	0.0026738	0.0231767	0.995	1480	tags=61%, list=23%, signal=79%
KRE6_BIND	KRE6_BIND		18	0.487318	2.15335	0	0.0238166	0.996	2176	tags=78%, list=34%, signal=117%
YGR130C_BIND	YGR130C_BIND		30	0.391337	2.15229	0.00250941	0.0239196	0.996	990	tags=40%, list=15%, signal=47%
HGH1_BIND	HGH1_BIND		27	0.404963	2.15204	0	0.0238864	0.996	2726	tags=78%, list=42%, signal=134%
VPS13_BIND	VPS13_BIND		57	0.312962	2.15001	0.0011236	0.0241948	0.997	2276	tags=60%, list=35%, signal=91%
FBA1_BIND	FBA1_BIND		17	0.491835	2.14841	0	0.0243282	0.997	792	tags=47%, list=12%, signal=53%
CARBON-CARBON LYASE ACTIVITY_MOL	CARBON-CARBON LYASE ACTIVITY_MOL		20	0.45847	2.14742	0.00130378	0.0244319	0.997	1020	tags=45%, list=16%, signal=53%
CAC2_BIND	CAC2_BIND		35	0.370534	2.14628	0	0.0245803	0.997	1108	tags=46%, list=17%, signal=55%
RESPONSE TO OXIDATIVE STRESS_BIO	RESPONSE TO OXIDATIVE STRESS_BIO		49	0.326784	2.14512	0.00117233	0.0247274	0.997	906	tags=29%, list=14%, signal=33%
MITOCHONDRIAL RESPIRATORY CHAIN_CEL	MITOCHONDRIAL RESPIRATORY CHAIN_CEL		23	0.437897	2.14247	0.00382653	0.0251093	0.997	1480	tags=61%, list=23%, signal=79%
RFX1_BIND	RFX1_BIND		25	0.423332	2.14077	0.00383142	0.0253481	0.997	834	tags=36%, list=13%, signal=41%
BSD2_BIND	BSD2_BIND		33	0.380732	2.13922	0.00125945	0.0255524	0.997	1814	tags=52%, list=28%, signal=71%
CDC37_BIND	CDC37_BIND		23	0.430824	2.13231	0.00398936	0.026743	0.997	860	tags=43%, list=13%, signal=50%
KETOCONAZOLE_UP	KETOCONAZOLE_UP		198	0.21545	2.13101	0	0.026875	0.997	1118	tags=24%, list=17%, signal=28%
CDC43-2_SGA	CDC43-2_SGA		30	0.379849	2.12971	0.00249688	0.027018	0.997	2024	tags=63%, list=31%, signal=92%
UBR2_BIND	UBR2_BIND		73	0.280992	2.12909	0	0.0270549	0.997	2894	tags=67%, list=45%, signal=120%
TRANSLATIONAL ELONGATION_BIO	TRANSLATIONAL ELONGATION_BIO		20	0.454173	2.12307	0.00134048	0.0282413	0.997	568	tags=45%, list=9%, signal=49%
PROTEIN FOLDING_BIO	PROTEIN FOLDING_BIO		50	0.323015	2.12119	0.0011655	0.0284858	0.997	374	tags=24%, list=6%, signal=25%
CPR7_BIND	CPR7_BIND		73	0.280947	2.11888	0.00219298	0.0288837	0.997	2935	tags=66%, list=45%, signal=119%
TLG2_BIND	TLG2_BIND		141	0.229557	2.1183	0.00103199	0.0289129	0.997	3228	tags=69%, list=50%, signal=135%
ARP2_BIND	ARP2_BIND		35	0.368155	2.11425	0	0.0296671	0.999	2313	tags=69%, list=36%, signal=106%
CELL CORTEX_CEL	CELL CORTEX_CEL		82	0.270486	2.11199	0.00108225	0.0301189	1	1602	tags=45%, list=25%, signal=59%
RPN9_BIND	RPN9_BIND		31	0.381387	2.11104	0.0012837	0.0301983	1	1993	tags=65%, list=31%, signal=93%
ROB1_TF	ROB1_TF		134	0.236723	2.11018	0	0.0303002	1	1370	tags=33%, list=21%, signal=41%
MITOCHONDRION_CEL	MITOCHONDRION_CEL		379	0.189938	2.10978	0	0.0302926	1	2043	tags=43%, list=32%, signal=59%
WBP1_BIND	WBP1_BIND		64	0.291147	2.1096	0	0.0302383	1	3163	tags=73%, list=49%, signal=143%
COF1_BIND	COF1_BIND		24	0.42891	2.10831	0.00131234	0.0304088	1	1557	tags=58%, list=24%, signal=77%
MMS22_BIND	MMS22_BIND		96	0.258573	2.10654	0.00424178	0.0307057	1	2661	tags=61%, list=41%, signal=103%
CDC31_BIND	CDC31_BIND		20	0.45118	2.10574	0.00395257	0.030735	1	774	tags=45%, list=12%, signal=51%
ASPARTATE FAMILY AMINO ACID METABOLIC PROCESS_BIO	ASPARTATE FAMILY AMINO ACID METABOLIC PROCESS_BIO		43	0.333441	2.10376	0	0.0310747	1	1122	tags=40%, list=17%, signal=48%
BIOFILMBATCH_DN	BIOFILMBATCH_DN		137	0.231179	2.10208	0	0.0313768	1	846	tags=26%, list=13%, signal=29%
SUB1_BIND	SUB1_BIND		70	0.282383	2.10121	0.00110375	0.0314529	1	2671	tags=61%, list=41%, signal=104%
OXIDOREDUCTASE ACTIVITY, ACTING ON THE ALDEHYDE OR OXO GROUP OF DONORS_MOL	OXIDOREDUCTASE ACTIVITY, ACTING ON THE ALDEHYDE OR OXO GROUP OF DONORS_MOL		19	0.460998	2.0997	0.00135318	0.0317062	1	896	tags=42%, list=14%, signal=49%
ACT1_BIND	ACT1_BIND		101	0.252837	2.09629	0	0.0323502	1	1216	tags=33%, list=19%, signal=40%
CA21CHR1X11	CA21CHR1X11		119	0.240149	2.08755	0.00209205	0.0343358	1	1828	tags=45%, list=28%, signal=62%
LYASE ACTIVITY_MOL	LYASE ACTIVITY_MOL		72	0.276157	2.08578	0.00215285	0.0346962	1	1382	tags=38%, list=21%, signal=47%
PMP3_BIND	PMP3_BIND		76	0.276476	2.08568	0.00107527	0.0345947	1	2928	tags=66%, list=45%, signal=119%
ERG1_BIND	ERG1_BIND		20	0.455318	2.08394	0.00133511	0.0348732	1	1064	tags=50%, list=16%, signal=60%
RGP1_BIND	RGP1_BIND		162	0.213734	2.08048	0	0.0357063	1	2662	tags=57%, list=41%, signal=95%
HAL5_BIND	HAL5_BIND		53	0.305557	2.0794	0.00341297	0.0358646	1	2211	tags=58%, list=34%, signal=88%
OPI3_BIND	OPI3_BIND		213	0.206265	2.07657	0	0.0365074	1	2894	tags=59%, list=45%, signal=103%
GID8_SGA	GID8_SGA		57	0.303292	2.07535	0.00224972	0.0366579	1	2948	tags=70%, list=46%, signal=128%
CATION-TRANSPORTING ATPASE ACTIVITY_MOL	CATION-TRANSPORTING ATPASE ACTIVITY_MOL		27	0.391892	2.07371	0.00122549	0.0369939	1	1665	tags=56%, list=26%, signal=75%
AXIAL CELLULAR BUD SITE SELECTION_BIO	AXIAL CELLULAR BUD SITE SELECTION_BIO		18	0.463776	2.07194	0.00408163	0.0373751	1	1569	tags=67%, list=24%, signal=88%
GLUCOSE TRANSPORTER ACTIVITY_MOL	GLUCOSE TRANSPORTER ACTIVITY_MOL		20	0.436535	2.07104	0.00266312	0.0375032	1	721	tags=35%, list=11%, signal=39%
STP2_BIND	STP2_BIND		15	0.502617	2.07068	0.00403769	0.0374858	1	865	tags=53%, list=13%, signal=61%
PFK2_BIND	PFK2_BIND		87	0.268133	2.0674	0.0021692	0.0382757	1	3042	tags=66%, list=47%, signal=122%
GUP1_BIND	GUP1_BIND		105	0.246453	2.0673	0.00105485	0.0381945	1	2295	tags=53%, list=36%, signal=81%
VPS29_BIND	VPS29_BIND		77	0.273581	2.06714	0.00107991	0.038121	1	2971	tags=66%, list=46%, signal=121%
SWI4_BIND	SWI4_BIND		173	0.216561	2.06259	0	0.039258	1	2959	tags=61%, list=46%, signal=110%
MONOSACCHARIDE TRANSPORTER ACTIVITY_MOL	MONOSACCHARIDE TRANSPORTER ACTIVITY_MOL		23	0.416962	2.06119	0.00383632	0.0395261	1	721	tags=35%, list=11%, signal=39%
GLR1_BIND	GLR1_BIND		15	0.4863	2.06081	0.00409277	0.039502	1	571	tags=40%, list=9%, signal=44%
XRS2_BIND	XRS2_BIND		95	0.251693	2.06033	0.00104932	0.0394746	1	3022	tags=67%, list=47%, signal=125%
SNF5_SGA	SNF5_SGA		49	0.316215	2.05863	0.00116822	0.0397996	1	916	tags=39%, list=14%, signal=45%
TUB1_BIND	TUB1_BIND		62	0.289558	2.05849	0.00671892	0.0397187	1	903	tags=32%, list=14%, signal=37%
HYDROGEN ION TRANSPORTING ATPASE ACTIVITY, ROTATIONAL MECHANISM_MOL	HYDROGEN ION TRANSPORTING ATPASE ACTIVITY, ROTATIONAL MECHANISM_MOL		22	0.41954	2.05465	0.00520156	0.0406598	1	1886	tags=64%, list=29%, signal=90%
PDC1_BIND	PDC1_BIND		35	0.351301	2.05445	0.00248756	0.040615	1	990	tags=37%, list=15%, signal=44%
GDH2_BIND	GDH2_BIND		20	0.436906	2.05264	0.00664894	0.0410014	1	1221	tags=50%, list=19%, signal=61%
CCT8_BIND	CCT8_BIND		21	0.429354	2.05053	0.00393701	0.0414124	1	1892	tags=67%, list=29%, signal=94%
CARBOHYDRATE KINASE ACTIVITY_MOL	CARBOHYDRATE KINASE ACTIVITY_MOL		16	0.475886	2.04979	0.00289017	0.0415136	1	1878	tags=69%, list=29%, signal=97%
CHO2_BIND	CHO2_BIND		138	0.226382	2.04807	0.00102881	0.0418653	1	2276	tags=50%, list=35%, signal=76%
SYP1_BIND	SYP1_BIND		23	0.411206	2.0464	0.00787402	0.0422356	1	1875	tags=65%, list=29%, signal=92%
MSN5_BIND	MSN5_BIND		91	0.250412	2.0352	0.00214362	0.0455823	1	2996	tags=67%, list=46%, signal=123%
CA21CHR5X1	CA21CHR5X1		97	0.247177	2.03512	0.00321543	0.0454475	1	2491	tags=57%, list=39%, signal=91%
MKS1_BIND	MKS1_BIND		70	0.272278	2.03334	0.00331858	0.0458359	1	2213	tags=53%, list=34%, signal=80%
VPS74_BIND	VPS74_BIND		47	0.313502	2.03251	0.00810185	0.0459309	1	2737	tags=68%, list=42%, signal=117%
CDC28-13_SGA	CDC28-13_SGA		70	0.273987	2.03089	0	0.0464031	1	2965	tags=67%, list=46%, signal=123%
YDJ1_BIND	YDJ1_BIND		148	0.217048	2.0304	0.00103306	0.0463984	1	3307	tags=67%, list=51%, signal=134%
ERG25_BIND	ERG25_BIND		41	0.339994	2.03006	0.00474496	0.0463435	1	3163	tags=78%, list=49%, signal=152%
ADHESION TO OTHER ORGANISM DURING SYMBIOTIC INTERACTION_BIO	ADHESION TO OTHER ORGANISM DURING SYMBIOTIC INTERACTION_BIO		34	0.352455	2.02826	0.00243902	0.0467668	1	889	tags=29%, list=14%, signal=34%
HXT8_BIND	HXT8_BIND		15	0.478991	2.0265	0.00136612	0.0472436	1	888	tags=53%, list=14%, signal=62%
SECRETORY PATHWAY_BIO	SECRETORY PATHWAY_BIO		154	0.217492	2.02138	0.00204918	0.0488256	1	3108	tags=65%, list=48%, signal=122%
MONOVALENT INORGANIC CATION TRANSPORTER ACTIVITY_MOL	MONOVALENT INORGANIC CATION TRANSPORTER ACTIVITY_MOL		35	0.351106	2.01999	0.00120482	0.0491938	1	1665	tags=54%, list=26%, signal=73%
MAK3_BIND	MAK3_BIND		40	0.33206	2.01914	0.00359712	0.0493753	1	2436	tags=65%, list=38%, signal=104%
SWA2_BIND	SWA2_BIND		66	0.278782	2.01823	0.00556793	0.0494732	1	3154	tags=71%, list=49%, signal=138%
CAJ1_BIND	CAJ1_BIND		49	0.303637	2.01729	0.00472813	0.0496522	1	1004	tags=35%, list=16%, signal=41%
MVP1_BIND	MVP1_BIND		31	0.361868	2.01594	0.00373134	0.0500135	1	2563	tags=71%, list=40%, signal=117%
DBF4_BIND	DBF4_BIND		34	0.349099	2.01143	0.00365854	0.0513757	1	3163	tags=79%, list=49%, signal=155%
RTS3_SGA	RTS3_SGA		35	0.34669	2.00691	0.00727273	0.0528653	1	622	tags=31%, list=10%, signal=35%
SUR2_BIND	SUR2_BIND		68	0.275514	2.00555	0.00223714	0.0531806	1	2285	tags=56%, list=35%, signal=86%
NUP2_BIND	NUP2_BIND		42	0.319581	2.00508	0.0035545	0.0531746	1	1537	tags=50%, list=24%, signal=65%
ACTIN CYTOSKELETON_CEL	ACTIN CYTOSKELETON_CEL		73	0.264967	2.00415	0.00328947	0.053349	1	1606	tags=45%, list=25%, signal=59%
VTC1_BIND	VTC1_BIND		19	0.435611	2.00385	0.008	0.0532751	1	2142	tags=68%, list=33%, signal=102%
YLL054C_SGA	YLL054C_SGA		26	0.390389	2.00316	0.00755667	0.0533998	1	2428	tags=69%, list=38%, signal=111%
CDC53_UP	CDC53_UP		190	0.205905	2.00158	0	0.0537786	1	977	tags=25%, list=15%, signal=29%
PET10_BIND	PET10_BIND		18	0.443719	1.99853	0.00134048	0.0548389	1	2644	tags=78%, list=41%, signal=131%
MITOCHONDRIAL MEMBRANE_CEL	MITOCHONDRIAL MEMBRANE_CEL		124	0.229708	1.99703	0.00312175	0.0552142	1	1623	tags=41%, list=25%, signal=54%
PTK1_SGA	PTK1_SGA		95	0.243475	1.9968	0.0043384	0.0551107	1	1986	tags=48%, list=31%, signal=69%
CUE3_BIND	CUE3_BIND		22	0.41286	1.99635	0.00655308	0.0550959	1	2142	tags=68%, list=33%, signal=102%
OXIDOREDUCTASE ACTIVITY, ACTING ON CH-OH GROUP OF DONORS_MOL	OXIDOREDUCTASE ACTIVITY, ACTING ON CH-OH GROUP OF DONORS_MOL		54	0.291137	1.99474	0.00114548	0.0555085	1	372	tags=22%, list=6%, signal=23%
APM3_BIND	APM3_BIND		41	0.322775	1.99399	0.00474496	0.0556085	1	2522	tags=66%, list=39%, signal=107%
HEXOSE TRANSPORTER ACTIVITY_MOL	HEXOSE TRANSPORTER ACTIVITY_MOL		21	0.416316	1.99315	0.00791557	0.0557204	1	721	tags=33%, list=11%, signal=37%
CDC19_BIND	CDC19_BIND		36	0.335986	1.99243	0.00717703	0.0558474	1	2124	tags=61%, list=33%, signal=91%
PAH1_SGA	PAH1_SGA		121	0.226731	1.99178	0	0.0558956	1	2276	tags=51%, list=35%, signal=78%
HLJ1_BIND	HLJ1_BIND		61	0.276288	1.99054	0.00451977	0.056179	1	1665	tags=43%, list=26%, signal=57%
RPS0B_BIND	RPS0B_BIND		61	0.287393	1.98827	0.003367	0.0568734	1	1832	tags=51%, list=28%, signal=70%
CCT5_BIND	CCT5_BIND		20	0.427746	1.98592	0.00928382	0.0575858	1	1892	tags=65%, list=29%, signal=92%
POL3_BIND	POL3_BIND		30	0.362003	1.98537	0.00878294	0.05761	1	3444	tags=87%, list=53%, signal=185%
INP53_BIND	INP53_BIND		62	0.277829	1.98505	0.00114943	0.0575607	1	2892	tags=68%, list=45%, signal=122%
POR1_BIND	POR1_BIND		40	0.32456	1.98417	0.00736196	0.0578044	1	1557	tags=50%, list=24%, signal=65%
FEN1_BIND	FEN1_BIND		90	0.251355	1.98308	0.00648649	0.0580739	1	1051	tags=29%, list=16%, signal=34%
PUT3P_TFMOTIF	PUT3P_TFMOTIF		162	0.210544	1.98239	0.00306122	0.0581599	1	2131	tags=43%, list=33%, signal=62%
OXIDOREDUCTION COENZYME METABOLIC PROCESS_BIO	OXIDOREDUCTION COENZYME METABOLIC PROCESS_BIO		35	0.342549	1.98181	0.00611995	0.0582246	1	3580	tags=86%, list=55%, signal=191%
RPC53_DAMP_SGA	RPC53_DAMP_SGA		89	0.245673	1.98179	0.00107991	0.0580598	1	2885	tags=64%, list=45%, signal=114%
MITOCHONDRIAL PART_CEL	MITOCHONDRIAL PART_CEL		267	0.189918	1.98119	0.00100806	0.0580699	1	3095	tags=60%, list=48%, signal=111%
SYS1_BIND	SYS1_BIND		94	0.244486	1.981	0.00641711	0.0579696	1	3191	tags=68%, list=49%, signal=133%
MITOCHONDRIAL ENVELOPE_CEL	MITOCHONDRIAL ENVELOPE_CEL		152	0.216282	1.98058	0.00103093	0.0579683	1	1483	tags=36%, list=23%, signal=46%
OXIDATIVE PHOSPHORYLATION_BIO	OXIDATIVE PHOSPHORYLATION_BIO		24	0.394548	1.98001	0.0025413	0.0580177	1	2777	tags=79%, list=43%, signal=138%
MID2_BIND	MID2_BIND		59	0.288124	1.9798	0.0011325	0.057936	1	886	tags=34%, list=14%, signal=39%
TSA1_BIND	TSA1_BIND		92	0.245751	1.97913	0.00322928	0.0580739	1	2830	tags=63%, list=44%, signal=111%
RAD59_BIND	RAD59_BIND		37	0.33673	1.97757	0.00948992	0.0585569	1	2533	tags=68%, list=39%, signal=111%
IZH1_SGA	IZH1_SGA		47	0.303247	1.97754	0.0034965	0.0584036	1	1123	tags=40%, list=17%, signal=49%
YHR020W_BIND	YHR020W_BIND		17	0.451372	1.97745	0.005291	0.0582777	1	1791	tags=65%, list=28%, signal=89%
SULFUR COMPOUND BIOSYNTHETIC PROCESS_BIO	SULFUR COMPOUND BIOSYNTHETIC PROCESS_BIO		17	0.443598	1.97433	0.00412655	0.0593526	1	1627	tags=65%, list=25%, signal=86%
ADHESION TO HOST_BIO	ADHESION TO HOST_BIO		34	0.352455	1.97362	0.00742574	0.0594646	1	889	tags=29%, list=14%, signal=34%
TUB2_BIND	TUB2_BIND		47	0.301746	1.97285	0.00232019	0.0595929	1	1578	tags=45%, list=24%, signal=59%
UME1_BIND	UME1_BIND		57	0.286153	1.97285	0.00550055	0.0594274	1	2813	tags=67%, list=44%, signal=117%
YAK1_Y_UP	YAK1_Y_UP		98	0.237326	1.97149	0.00746269	0.059833	1	1381	tags=33%, list=21%, signal=41%
MONOCARBOXYLIC ACID METABOLIC PROCESS_BIO	MONOCARBOXYLIC ACID METABOLIC PROCESS_BIO		94	0.245108	1.97052	0.00321199	0.0600869	1	1760	tags=39%, list=27%, signal=53%
CELLULAR RESPIRATION_BIO	CELLULAR RESPIRATION_BIO		69	0.268019	1.97024	0.00440044	0.0600452	1	739	tags=29%, list=11%, signal=32%
SMI1_SGA	SMI1_SGA		132	0.219255	1.96693	0.00307692	0.061316	1	3021	tags=63%, list=47%, signal=116%
THR4_BIND	THR4_BIND		111	0.231987	1.96387	0.00314465	0.0625689	1	3214	tags=68%, list=50%, signal=134%
COG8_BIND	COG8_BIND		114	0.225085	1.96332	0.00730689	0.062595	1	2963	tags=63%, list=46%, signal=115%
TDH3_BIND	TDH3_BIND		35	0.330832	1.96324	0.00505051	0.0624644	1	1557	tags=49%, list=24%, signal=64%
ORM1_BIND	ORM1_BIND		27	0.372398	1.96181	0.00740741	0.0628374	1	2285	tags=63%, list=35%, signal=97%
RFC3_BIND	RFC3_BIND		17	0.446059	1.95915	0.00681199	0.0638287	1	1848	tags=71%, list=29%, signal=99%
UBR1_BIND	UBR1_BIND		65	0.272465	1.95908	0.00225479	0.0636874	1	2766	tags=65%, list=43%, signal=112%
SUGAR TRANSPORTER ACTIVITY_MOL	SUGAR TRANSPORTER ACTIVITY_MOL		24	0.397331	1.95773	0.0103493	0.0640906	1	721	tags=33%, list=11%, signal=37%
DPM1_BIND	DPM1_BIND		28	0.363803	1.95444	0.00767263	0.0653123	1	1887	tags=61%, list=29%, signal=85%
PYRIDINE NUCLEOTIDE METABOLIC PROCESS_BIO	PYRIDINE NUCLEOTIDE METABOLIC PROCESS_BIO		25	0.384893	1.94717	0.0078125	0.0684555	1	3492	tags=88%, list=54%, signal=191%
SECRETION BY CELL_BIO	SECRETION BY CELL_BIO		160	0.207621	1.94577	0.00203252	0.0688564	1	3108	tags=64%, list=48%, signal=120%
CDC12_BIND	CDC12_BIND		20	0.421756	1.94371	0.00520833	0.0695345	1	1892	tags=65%, list=29%, signal=92%
SECRETION_BIO	SECRETION_BIO		160	0.207621	1.94332	0	0.069555	1	3108	tags=64%, list=48%, signal=120%
MOT3_BIND	MOT3_BIND		45	0.308094	1.942	0.00706714	0.0699477	1	2617	tags=64%, list=41%, signal=108%
SSB2_BIND	SSB2_BIND		85	0.245371	1.94132	0.00431035	0.0700448	1	1001	tags=33%, list=16%, signal=38%
AIM27_BIND	AIM27_BIND		17	0.441301	1.93969	0.00824176	0.0705851	1	2060	tags=71%, list=32%, signal=103%
PROTON-TRANSPORTING TWO-SECTOR ATPASE COMPLEX_CEL	PROTON-TRANSPORTING TWO-SECTOR ATPASE COMPLEX_CEL		28	0.361949	1.93561	0.00631313	0.0722982	1	1990	tags=61%, list=31%, signal=87%
YHR033W_BIND	YHR033W_BIND		16	0.457668	1.93336	0.00413793	0.0730747	1	2533	tags=81%, list=39%, signal=133%
LSB3_BIND	LSB3_BIND		25	0.380717	1.93176	0.0101781	0.0736419	1	1731	tags=56%, list=27%, signal=76%
YKE2_SGA	YKE2_SGA		155	0.204231	1.93117	0.00412371	0.0737579	1	2053	tags=43%, list=32%, signal=61%
ATPASE ACTIVITY, COUPLED TO TRANSMEMBRANE MOVEMENT OF IONS_MOL	ATPASE ACTIVITY, COUPLED TO TRANSMEMBRANE MOVEMENT OF IONS_MOL		32	0.350883	1.93099	0.00499376	0.0736774	1	1665	tags=50%, list=26%, signal=67%
CA21CHR3X10	CA21CHR3X10		29	0.360851	1.93042	0.00632911	0.0737415	1	1674	tags=55%, list=26%, signal=74%
SRO9_BIND	SRO9_BIND		75	0.256293	1.92899	0.00660066	0.074339	1	2721	tags=61%, list=42%, signal=105%
ARO1_BIND	ARO1_BIND		126	0.21351	1.92716	0.00414079	0.075052	1	2374	tags=52%, list=37%, signal=80%
SINGLE-SPECIES BIOFILM FORMATION_BIO	SINGLE-SPECIES BIOFILM FORMATION_BIO		20	0.408685	1.92503	0.00410959	0.0759034	1	508	tags=30%, list=8%, signal=32%
FIG2_BIND	FIG2_BIND		15	0.463657	1.92497	0.0124481	0.0757325	1	1210	tags=60%, list=19%, signal=74%
VESICLE-MEDIATED TRANSPORT_BIO	VESICLE-MEDIATED TRANSPORT_BIO		203	0.196643	1.92217	0.00304569	0.0770124	1	3072	tags=62%, list=48%, signal=114%
ZWF1_BIND	ZWF1_BIND		15	0.471002	1.92041	0.0068306	0.0777517	1	434	tags=40%, list=7%, signal=43%
RHR2_SGA	RHR2_SGA		34	0.334421	1.91785	0.010989	0.0788947	1	805	tags=35%, list=12%, signal=40%
CARBOXY-LYASE ACTIVITY_MOL	CARBOXY-LYASE ACTIVITY_MOL		15	0.47513	1.91736	0.0122283	0.0789546	1	1306	tags=53%, list=20%, signal=67%
HYDROGEN ION TRANSPORTER ACTIVITY_MOL	HYDROGEN ION TRANSPORTER ACTIVITY_MOL		32	0.340771	1.91714	0.00488401	0.078895	1	1665	tags=53%, list=26%, signal=71%
HYPHAL GROWTH_BIO	HYPHAL GROWTH_BIO		137	0.210604	1.91697	0.00204708	0.0787984	1	1428	tags=34%, list=22%, signal=42%
ARO8_BIND	ARO8_BIND		22	0.385089	1.91571	0.00656168	0.0792915	1	2762	tags=77%, list=43%, signal=135%
NOP6_BIND	NOP6_BIND		26	0.372908	1.91368	0.00777202	0.0802191	1	2717	tags=73%, list=42%, signal=126%
DEP1_BIND	DEP1_BIND		167	0.201362	1.91255	0.00204918	0.0805562	1	2996	tags=61%, list=46%, signal=111%
DID2_BIND	DID2_BIND		28	0.361957	1.91225	0.00516129	0.0805406	1	3231	tags=82%, list=50%, signal=164%
RER1_BIND	RER1_BIND		65	0.26624	1.91206	0.00686499	0.080436	1	2908	tags=65%, list=45%, signal=116%
PMA1_BIND	PMA1_BIND		66	0.263462	1.91194	0.00665188	0.0802902	1	1879	tags=48%, list=29%, signal=68%
FRE7_SGA	FRE7_SGA		22	0.395907	1.91084	0.00770218	0.080647	1	2984	tags=82%, list=46%, signal=152%
NDT80_UP	NDT80_UP		71	0.253388	1.90775	0.00881057	0.0820524	1	376	tags=20%, list=6%, signal=21%
RPL8A_SGA	RPL8A_SGA		79	0.243112	1.90729	0.00543478	0.0821134	1	1540	tags=39%, list=24%, signal=51%
COENZYME BIOSYNTHETIC PROCESS_BIO	COENZYME BIOSYNTHETIC PROCESS_BIO		37	0.316006	1.90649	0.00363196	0.0823313	1	1548	tags=49%, list=24%, signal=64%
YNL022C_BIND	YNL022C_BIND		24	0.381449	1.90643	0.0101911	0.082162	1	760	tags=33%, list=12%, signal=38%
GSF2_BIND	GSF2_BIND		72	0.257088	1.90493	0.00667408	0.0827822	1	3057	tags=63%, list=47%, signal=117%
BIOPOLYMER CATABOLIC PROCESS_BIO	BIOPOLYMER CATABOLIC PROCESS_BIO		139	0.211851	1.90432	0.00309598	0.0828663	1	1540	tags=39%, list=24%, signal=50%
NRG1_SGA	NRG1_SGA		96	0.235548	1.90416	0.005291	0.0827659	1	1108	tags=28%, list=17%, signal=33%
SULFUR METABOLIC PROCESS_BIO	SULFUR METABOLIC PROCESS_BIO		48	0.294856	1.90392	0.0128806	0.0827171	1	1756	tags=50%, list=27%, signal=68%
GRS1_BIND	GRS1_BIND		16	0.444504	1.90356	0.010989	0.0826989	1	455	tags=44%, list=7%, signal=47%
BUD8_BIND	BUD8_BIND		17	0.430984	1.90321	0.00410959	0.0826884	1	1074	tags=53%, list=17%, signal=63%
NNF2_BIND	NNF2_BIND		40	0.309845	1.90076	0.00842359	0.0837313	1	2285	tags=60%, list=35%, signal=92%
MDM12_BIND	MDM12_BIND		102	0.22724	1.89968	0.00839454	0.0840189	1	2726	tags=59%, list=42%, signal=100%
KGD2_SGA	KGD2_SGA		125	0.212948	1.8993	0.00631579	0.0839951	1	846	tags=22%, list=13%, signal=25%
VMA9_SGA	VMA9_SGA		237	0.186883	1.89869	0.00101112	0.0841398	1	3073	tags=58%, list=48%, signal=107%
AGE1_BIND	AGE1_BIND		22	0.391956	1.89306	0.0156047	0.086922	1	1248	tags=50%, list=19%, signal=62%
CHS5_BIND	CHS5_BIND		85	0.240138	1.89271	0.00534188	0.0868994	1	2935	tags=64%, list=45%, signal=115%
LYS20_BIND	LYS20_BIND		25	0.373392	1.89219	0.00779221	0.0869691	1	1572	tags=52%, list=24%, signal=68%
KEM1_BIND	KEM1_BIND		212	0.189987	1.89181	0	0.0869737	1	2737	tags=54%, list=42%, signal=91%
GOLGI VESICLE TRANSPORT_BIO	GOLGI VESICLE TRANSPORT_BIO		116	0.217319	1.89064	0.00626305	0.0874525	1	3108	tags=66%, list=48%, signal=124%
MYO5_BIND	MYO5_BIND		45	0.298073	1.89004	0.00705882	0.0876167	1	2994	tags=71%, list=46%, signal=132%
HSP82_BIND	HSP82_BIND		46	0.294546	1.88994	0.0141176	0.087454	1	887	tags=30%, list=14%, signal=35%
GSP1_BIND	GSP1_BIND		34	0.325316	1.88837	0.00490196	0.088165	1	1204	tags=44%, list=19%, signal=54%
TIF2_BIND	TIF2_BIND		70	0.252074	1.88702	0.00861141	0.0887033	1	3863	tags=81%, list=60%, signal=200%
PDE2_BIND	PDE2_BIND		76	0.250577	1.8865	0.00769231	0.0888314	1	886	tags=29%, list=14%, signal=33%
UMP1_BIND	UMP1_BIND		42	0.29996	1.88575	0.0108303	0.0890177	1	3187	tags=76%, list=49%, signal=149%
SAK1-UP	SAK1-UP		357	0.168959	1.88496	0.001002	0.0892321	1	1561	tags=32%, list=24%, signal=40%
PMT2_BIND	PMT2_BIND		77	0.248965	1.88429	0.00655738	0.0894117	1	1858	tags=44%, list=29%, signal=61%
ATG16_SGA	ATG16_SGA		36	0.31815	1.88427	0.00850547	0.0892159	1	1174	tags=42%, list=18%, signal=51%
RESPONSE TO CHEMICAL STIMULUS_BIO	RESPONSE TO CHEMICAL STIMULUS_BIO		184	0.192696	1.88427	0.00202429	0.0890089	1	714	tags=20%, list=11%, signal=21%
FRT2_BIND	FRT2_BIND		24	0.371237	1.88387	0.020592	0.0890426	1	64	tags=17%, list=1%, signal=17%
COX13_SGA	COX13_SGA		24	0.376728	1.88374	0.00898588	0.0889214	1	1669	tags=54%, list=26%, signal=73%
MKC7_BIND	MKC7_BIND		18	0.425241	1.88294	0.00539811	0.0891743	1	681	tags=44%, list=11%, signal=50%
FIR1_SGA	FIR1_SGA		59	0.265971	1.88256	0.00223714	0.0891833	1	2109	tags=51%, list=33%, signal=75%
GFA1_BIND	GFA1_BIND		48	0.285816	1.88169	0.00685714	0.0894535	1	1875	tags=50%, list=29%, signal=70%
MET18_BIND	MET18_BIND		57	0.270706	1.87996	0.00799087	0.0902798	1	2374	tags=56%, list=37%, signal=88%
VPS21_BIND	VPS21_BIND		102	0.229504	1.87984	0.005291	0.0901406	1	2721	tags=59%, list=42%, signal=100%
CMD1_BIND	CMD1_BIND		33	0.329204	1.87983	0.00728155	0.0899424	1	2211	tags=55%, list=34%, signal=83%
KEX1_BIND	KEX1_BIND		50	0.289668	1.8793	0.00902935	0.0900563	1	2760	tags=68%, list=43%, signal=118%
CNE1_SGA	CNE1_SGA		42	0.297022	1.87871	0.00946746	0.0902314	1	1986	tags=55%, list=31%, signal=79%
MGA2_BIND	MGA2_BIND		117	0.21472	1.8756	0.00417973	0.0919408	1	2313	tags=50%, list=36%, signal=76%
HMG1_BIND	HMG1_BIND		29	0.349785	1.87402	0.0153649	0.0926629	1	1720	tags=52%, list=27%, signal=70%
SWD3_BIND	SWD3_BIND		131	0.210421	1.87335	0.00308325	0.0928878	1	3358	tags=67%, list=52%, signal=137%
EMC2_BIND	EMC2_BIND		28	0.348257	1.87332	0.00903226	0.092705	1	2254	tags=57%, list=35%, signal=87%
ANTIOXIDANT ACTIVITY_MOL	ANTIOXIDANT ACTIVITY_MOL		16	0.440907	1.87178	0.0097493	0.0933828	1	1336	tags=50%, list=21%, signal=63%
ARV1_BIND	ARV1_BIND		53	0.277036	1.87127	0.00465658	0.0934806	1	2506	tags=60%, list=39%, signal=98%
DSD1_BIND	DSD1_BIND		25	0.360089	1.87116	0.0075662	0.0933232	1	2133	tags=64%, list=33%, signal=95%
EMC4_BIND	EMC4_BIND		21	0.403034	1.87108	0.01321	0.0931526	1	2459	tags=71%, list=38%, signal=115%
PPA2_BIND	PPA2_BIND		18	0.419158	1.86924	0.0131062	0.0939963	1	773	tags=39%, list=12%, signal=44%
SWD1_BIND	SWD1_BIND		109	0.218898	1.8692	0.00520833	0.093811	1	2824	tags=60%, list=44%, signal=104%
UPC2P_TFMOTIF	UPC2P_TFMOTIF		45	0.292027	1.86786	0.00936768	0.0943646	1	916	tags=33%, list=14%, signal=39%
ER TO GOLGI VESICLE-MEDIATED TRANSPORT_BIO	ER TO GOLGI VESICLE-MEDIATED TRANSPORT_BIO		62	0.261722	1.86781	0.0110742	0.0941932	1	3028	tags=69%, list=47%, signal=129%
CELLULAR BUD NECK CONTRACTILE RING_CEL	CELLULAR BUD NECK CONTRACTILE RING_CEL		15	0.447539	1.86761	0.0163934	0.0940871	1	851	tags=47%, list=13%, signal=54%
VPS9_BIND	VPS9_BIND		123	0.212527	1.86605	0.00722394	0.0948366	1	2908	tags=61%, list=45%, signal=109%
SLX5_BIND	SLX5_BIND		211	0.187444	1.86573	0.00505561	0.0948326	1	2912	tags=58%, list=45%, signal=102%
PMT4_CAP4-216_DN	PMT4_CAP4-216_DN		59	0.266017	1.86465	0.00457666	0.0952951	1	447	tags=19%, list=7%, signal=20%
ALG1_BIND	ALG1_BIND		18	0.412098	1.86408	0.0122283	0.0953839	1	954	tags=28%, list=15%, signal=33%
CWH41_BIND	CWH41_BIND		64	0.256473	1.8629	0.0133333	0.0959571	1	2830	tags=64%, list=44%, signal=113%
TCO89_SGA	TCO89_SGA		99	0.222852	1.86242	0.0021575	0.0960481	1	2260	tags=52%, list=35%, signal=78%
BIOLOGICAL ADHESION_BIO	BIOLOGICAL ADHESION_BIO		46	0.29298	1.86209	0.00816803	0.096069	1	912	tags=26%, list=14%, signal=30%
IRC21_BIND	IRC21_BIND		23	0.38309	1.86166	0.00658762	0.0960941	1	1828	tags=57%, list=28%, signal=79%
YDR124W_SGA	YDR124W_SGA		66	0.259522	1.86054	0.00446927	0.0965684	1	1656	tags=44%, list=26%, signal=58%
EFG1_HYPHAE_DN	EFG1_HYPHAE_DN		39	0.309422	1.86017	0.00847458	0.0965654	1	1513	tags=36%, list=23%, signal=47%
CARBOHYDRATE TRANSPORTER ACTIVITY_MOL	CARBOHYDRATE TRANSPORTER ACTIVITY_MOL		27	0.349182	1.85655	0.0119681	0.0986376	1	721	tags=30%, list=11%, signal=33%
YOL087C_BIND	YOL087C_BIND		19	0.401576	1.85611	0.0146082	0.0986775	1	550	tags=37%, list=9%, signal=40%
CUP9_BIND	CUP9_BIND		15	0.449361	1.85542	0.0112676	0.0989141	1	1557	tags=60%, list=24%, signal=79%
MNN10_BIND	MNN10_BIND		208	0.184683	1.85455	0.00202634	0.0992232	1	2928	tags=58%, list=45%, signal=102%
OST3_BIND	OST3_BIND		80	0.241628	1.8538	0.0132159	0.099462	1	3039	tags=65%, list=47%, signal=121%
UPS1_BIND	UPS1_BIND		76	0.241781	1.8538	0.00652884	0.0992504	1	1000	tags=32%, list=15%, signal=37%
VPS38_BIND	VPS38_BIND		54	0.280016	1.85284	0.00794552	0.0997058	1	2856	tags=67%, list=44%, signal=119%
SDS3_BIND	SDS3_BIND		149	0.200142	1.85156	0.00305499	0.100279	1	3080	tags=62%, list=48%, signal=117%
RPL37A_BIND	RPL37A_BIND		38	0.310887	1.8512	0.0119332	0.100283	1	2894	tags=71%, list=45%, signal=128%
MUS81_BIND	MUS81_BIND		50	0.278523	1.8483	0.007109	0.101894	1	3577	tags=78%, list=55%, signal=174%
EFT1_BIND	EFT1_BIND		47	0.28875	1.84685	0.0141844	0.102571	1	1609	tags=45%, list=25%, signal=59%
PRPP_PATH	PRPP_PATH		41	0.290725	1.84646	0.0162037	0.102588	1	636	tags=29%, list=10%, signal=32%
NICOTINAMIDE METABOLIC PROCESS_BIO	NICOTINAMIDE METABOLIC PROCESS_BIO		23	0.378287	1.84618	0.0180412	0.102553	1	3492	tags=87%, list=54%, signal=189%
SSO2_BIND	SSO2_BIND		75	0.248344	1.84585	0.00548847	0.102537	1	2345	tags=55%, list=36%, signal=85%
KAP120_BIND	KAP120_BIND		32	0.324708	1.84414	0.0135301	0.103388	1	2891	tags=72%, list=45%, signal=129%
CONTRACTILE RING_CEL	CONTRACTILE RING_CEL		15	0.447539	1.84295	0.0100143	0.103996	1	851	tags=47%, list=13%, signal=54%
VPS9_SGA	VPS9_SGA		167	0.19479	1.84292	0.00204082	0.103795	1	3049	tags=61%, list=47%, signal=113%
YIL077C_BIND	YIL077C_BIND		22	0.373848	1.84191	0.0146277	0.104215	1	654	tags=32%, list=10%, signal=35%
PDR12_BIND	PDR12_BIND		28	0.340666	1.84013	0.0116279	0.105067	1	994	tags=39%, list=15%, signal=46%
AGP1_BIND	AGP1_BIND		37	0.310531	1.83987	0.0118765	0.105003	1	1450	tags=46%, list=22%, signal=59%
PLASMA MEMBRANE PART_CEL	PLASMA MEMBRANE PART_CEL		72	0.246271	1.83961	0.010917	0.104937	1	783	tags=25%, list=12%, signal=28%
BUD32_SGA	BUD32_SGA		36	0.317303	1.8395	0.0231707	0.104779	1	125	tags=8%, list=2%, signal=8%
RET2_BIND	RET2_BIND		21	0.391503	1.83921	0.0133333	0.104732	1	2713	tags=76%, list=42%, signal=131%
YCK2_BIND	YCK2_BIND		22	0.387078	1.83893	0.00675676	0.104706	1	1827	tags=59%, list=28%, signal=82%
GET2_BIND	GET2_BIND		265	0.176168	1.83814	0	0.10502	1	2671	tags=52%, list=41%, signal=86%
SFK1_BIND	SFK1_BIND		21	0.382158	1.83787	0.0143791	0.104985	1	823	tags=38%, list=13%, signal=44%
ZUO1_BIND	ZUO1_BIND		34	0.32349	1.83787	0.012285	0.104777	1	2405	tags=65%, list=37%, signal=103%
AEROBIC RESPIRATION_BIO	AEROBIC RESPIRATION_BIO		68	0.253102	1.83669	0.0123735	0.105321	1	739	tags=28%, list=11%, signal=31%
RPN13_SGA	RPN13_SGA		35	0.314653	1.83664	0.0148699	0.105154	1	2633	tags=66%, list=41%, signal=110%
PMT5_P5-571_DN	PMT5_P5-571_DN		137	0.201391	1.83622	0.00823045	0.105214	1	410	tags=15%, list=6%, signal=16%
PGS1_DAMP_SGA	PGS1_DAMP_SGA		23	0.379994	1.83429	0.00911458	0.106338	1	1656	tags=57%, list=26%, signal=76%
OXIDOREDUCTASE ACTIVITY, ACTING ON THE CH-OH GROUP OF DONORS, NAD OR NADP AS ACCEPTOR_MOL	OXIDOREDUCTASE ACTIVITY, ACTING ON THE CH-OH GROUP OF DONORS, NAD OR NADP AS ACCEPTOR_MOL		44	0.293465	1.83411	0.0155317	0.106248	1	1035	tags=32%, list=16%, signal=38%
CA21CHR5X7	CA21CHR5X7		23	0.3691	1.83369	0.0169271	0.106289	1	3184	tags=83%, list=49%, signal=162%
FIG4_BIND	FIG4_BIND		19	0.397455	1.83187	0.0160643	0.107232	1	1828	tags=58%, list=28%, signal=81%
PFK1_BIND	PFK1_BIND		41	0.301382	1.83178	0.0129717	0.107074	1	2355	tags=59%, list=36%, signal=92%
CCC2_BIND	CCC2_BIND		15	0.441884	1.8289	0.0154494	0.108755	1	1818	tags=60%, list=28%, signal=83%
APS3_BIND	APS3_BIND		43	0.290651	1.82843	0.00825472	0.108849	1	2522	tags=60%, list=39%, signal=99%
HNM1_BIND	HNM1_BIND		17	0.408744	1.82792	0.016	0.109022	1	823	tags=41%, list=13%, signal=47%
RML2_SGA	RML2_SGA		286	0.173607	1.82789	0.00201005	0.108826	1	1950	tags=41%, list=30%, signal=56%
PATHOGENESIS_BIO	PATHOGENESIS_BIO		143	0.202397	1.82783	0.0103627	0.108666	1	1345	tags=31%, list=21%, signal=38%
PTC7_SGA	PTC7_SGA		15	0.440918	1.82674	0.0139665	0.109171	1	1828	tags=67%, list=28%, signal=93%
CCR4_DN	CCR4_DN		124	0.205127	1.82628	0.0042061	0.109202	1	394	tags=17%, list=6%, signal=18%
CYR1_BIND	CYR1_BIND		22	0.368732	1.82616	0.0132275	0.109083	1	1060	tags=45%, list=16%, signal=54%
MCM1_TF	MCM1_TF		310	0.169495	1.82426	0.001002	0.110161	1	2025	tags=39%, list=31%, signal=54%
IME1P_TFMOTIF	IME1P_TFMOTIF		413	0.160235	1.82387	0.004004	0.110224	1	567	tags=15%, list=9%, signal=15%
VPS3_SGA	VPS3_SGA		41	0.295301	1.82343	0.013253	0.110296	1	2078	tags=56%, list=32%, signal=82%
EMC6_BIND	EMC6_BIND		24	0.368584	1.82336	0.0212202	0.11013	1	2142	tags=58%, list=33%, signal=87%
UBA1_BIND	UBA1_BIND		21	0.377665	1.81936	0.0225166	0.112561	1	820	tags=43%, list=13%, signal=49%
TRANSFERASE ACTIVITY, TRANSFERRING ACYL GROUPS_MOL	TRANSFERASE ACTIVITY, TRANSFERRING ACYL GROUPS_MOL		65	0.245877	1.81915	0.00869565	0.112492	1	1061	tags=29%, list=16%, signal=35%
ERV25_BIND	ERV25_BIND		74	0.244453	1.81913	0.0130861	0.112284	1	2285	tags=53%, list=35%, signal=81%
GAS1_BIND	GAS1_BIND		159	0.195443	1.81816	0.00817996	0.112764	1	2312	tags=49%, list=36%, signal=75%
MITOCHONDRIAL INNER MEMBRANE_CEL	MITOCHONDRIAL INNER MEMBRANE_CEL		107	0.215375	1.81766	0.00947368	0.112892	1	1623	tags=40%, list=25%, signal=53%
MITOCHONDRIAL MATRIX_CEL	MITOCHONDRIAL MATRIX_CEL		120	0.206553	1.81643	0.0104493	0.11349	1	2627	tags=55%, list=41%, signal=91%
UBP3_BIND	UBP3_BIND		184	0.18401	1.81642	0.00203459	0.113275	1	1871	tags=40%, list=29%, signal=55%
GRE3_BIND	GRE3_BIND		17	0.415223	1.81641	0.0162162	0.113065	1	728	tags=35%, list=11%, signal=40%
RVS161_BIND	RVS161_BIND		174	0.192716	1.81562	0.00711382	0.113419	1	3051	tags=60%, list=47%, signal=111%
CRM1_BIND	CRM1_BIND		35	0.313614	1.81556	0.0157005	0.113237	1	2365	tags=63%, list=37%, signal=99%
SHE4_SGA	SHE4_SGA		166	0.190229	1.8151	0.00721649	0.113345	1	947	tags=26%, list=15%, signal=30%
MSC1_SGA	MSC1_SGA		276	0.172836	1.81504	0.0020141	0.11317	1	2990	tags=57%, list=46%, signal=101%
PRE9_BIND	PRE9_BIND		154	0.197106	1.81445	0.00206186	0.113393	1	1204	tags=31%, list=19%, signal=37%
IRC25_BIND	IRC25_BIND		27	0.348862	1.81334	0.0138191	0.113954	1	1328	tags=48%, list=21%, signal=60%
ORGANELLE ENVELOPE_CEL	ORGANELLE ENVELOPE_CEL		215	0.180368	1.8125	0.00403226	0.114361	1	2825	tags=55%, list=44%, signal=95%
ENVELOPE_CEL	ENVELOPE_CEL		215	0.180368	1.81068	0.00402414	0.11545	1	2825	tags=55%, list=44%, signal=95%
CDC10_BIND	CDC10_BIND		38	0.302771	1.81005	0.0109756	0.11571	1	2506	tags=63%, list=39%, signal=103%
CYK3_BIND	CYK3_BIND		59	0.257554	1.80773	0.0124575	0.117211	1	1111	tags=36%, list=17%, signal=43%
VHS3_BIND	VHS3_BIND		37	0.301814	1.80749	0.0140351	0.117166	1	1538	tags=46%, list=24%, signal=60%
PFK26_BIND	PFK26_BIND		20	0.390825	1.80594	0.011811	0.118008	1	792	tags=40%, list=12%, signal=45%
ERG6_SGA	ERG6_SGA		132	0.199029	1.80544	0.00313808	0.118152	1	2043	tags=45%, list=32%, signal=64%
RPL43A_SGA	RPL43A_SGA		46	0.284594	1.80342	0.00928074	0.119437	1	2295	tags=57%, list=36%, signal=87%
CRN1_BIND	CRN1_BIND		71	0.244153	1.80333	0.0110011	0.119286	1	2652	tags=59%, list=41%, signal=99%
GLUTAMINE FAMILY AMINO ACID BIOSYNTHETIC PROCESS_BIO	GLUTAMINE FAMILY AMINO ACID BIOSYNTHETIC PROCESS_BIO		23	0.364758	1.80112	0.0207792	0.120716	1	764	tags=39%, list=12%, signal=44%
NUP120_SGA	NUP120_SGA		104	0.213122	1.80067	0.00956429	0.120835	1	2004	tags=44%, list=31%, signal=63%
BIOPOLYMER BIOSYNTHETIC PROCESS_BIO	BIOPOLYMER BIOSYNTHETIC PROCESS_BIO		45	0.283041	1.80055	0.0104287	0.120699	1	673	tags=31%, list=10%, signal=34%
SSD1_SGA	SSD1_SGA		269	0.172923	1.79999	0.00100503	0.120914	1	1830	tags=38%, list=28%, signal=51%
IDH2_BIND	IDH2_BIND		52	0.268157	1.79998	0.0171233	0.120701	1	1654	tags=46%, list=26%, signal=62%
BRE5_BIND	BRE5_BIND		200	0.182778	1.79873	0.00406504	0.12144	1	2823	tags=56%, list=44%, signal=96%
CHD1_BIND	CHD1_BIND		101	0.215361	1.7976	0.0116034	0.122095	1	3291	tags=67%, list=51%, signal=135%
VPS8_SGA	VPS8_SGA		189	0.183498	1.796	0.00201816	0.123094	1	1249	tags=30%, list=19%, signal=36%
VPS24_BIND	VPS24_BIND		108	0.209079	1.79585	0.0127253	0.122949	1	2908	tags=60%, list=45%, signal=108%
ORGANELLE INNER MEMBRANE_CEL	ORGANELLE INNER MEMBRANE_CEL		111	0.20994	1.79583	0.00939457	0.122742	1	1623	tags=40%, list=25%, signal=52%
MON1_BIND	MON1_BIND		70	0.241259	1.7948	0.0154015	0.123269	1	2935	tags=63%, list=45%, signal=114%
YJL147C_BIND	YJL147C_BIND		29	0.333381	1.79468	0.0164349	0.123139	1	2825	tags=72%, list=44%, signal=128%
SGF11_SGA	SGF11_SGA		101	0.215488	1.79427	0.00850159	0.123185	1	2665	tags=56%, list=41%, signal=95%
INP51_SGA	INP51_SGA		22	0.375181	1.79344	0.0144928	0.123594	1	550	tags=18%, list=9%, signal=20%
GPA2_BIND	GPA2_BIND		15	0.438608	1.79301	0.0230216	0.123702	1	439	tags=33%, list=7%, signal=36%
FARNESOL_DN	FARNESOL_DN		50	0.271484	1.79291	0.0217391	0.123542	1	2543	tags=58%, list=39%, signal=95%
DFG16_BIND	DFG16_BIND		91	0.222091	1.79251	0.0138298	0.123598	1	3455	tags=69%, list=54%, signal=147%
ABP1_BIND	ABP1_BIND		26	0.345439	1.79073	0.0131062	0.12467	1	694	tags=38%, list=11%, signal=43%
RPH1P_TFMOTIF	RPH1P_TFMOTIF		367	0.161075	1.79065	0.002002	0.124535	1	1570	tags=30%, list=24%, signal=38%
CTF1P_TFMOTIF	CTF1P_TFMOTIF		46	0.277761	1.78799	0.0173812	0.126283	1	1520	tags=39%, list=24%, signal=51%
SLT2_SGA	SLT2_SGA		140	0.195746	1.78761	0.00935551	0.126334	1	2814	tags=56%, list=44%, signal=98%
REPLICATION FORK_CEL	REPLICATION FORK_CEL		35	0.310759	1.78676	0.0263158	0.126726	1	2826	tags=71%, list=44%, signal=126%
MEMBRANE FRACTION_CEL	MEMBRANE FRACTION_CEL		70	0.246002	1.78631	0.0122631	0.12681	1	1350	tags=36%, list=21%, signal=45%
ECM29_BIND	ECM29_BIND		41	0.290704	1.78627	0.022093	0.126612	1	1618	tags=49%, list=25%, signal=65%
STI1_BIND	STI1_BIND		47	0.282594	1.78589	0.00824499	0.126661	1	3256	tags=72%, list=50%, signal=145%
PCT1_BIND	PCT1_BIND		19	0.396744	1.78587	0.027027	0.126459	1	1871	tags=58%, list=29%, signal=81%
SHE1_BIND	SHE1_BIND		30	0.321459	1.78535	0.0150565	0.126567	1	1059	tags=37%, list=16%, signal=44%
HAC1_SGA	HAC1_SGA		106	0.206915	1.7849	0.012848	0.126718	1	2820	tags=58%, list=44%, signal=102%
MATING_DN	MATING_DN		28	0.337611	1.78436	0.0173267	0.126937	1	626	tags=29%, list=10%, signal=32%
UPC2_UP	UPC2_UP		262	0.171549	1.78322	0.00403633	0.127661	1	1421	tags=28%, list=22%, signal=35%
SLY1-TS_SGA	SLY1-TS_SGA		94	0.218652	1.78272	0.0117647	0.127836	1	3237	tags=66%, list=50%, signal=130%
COX10_BIND	COX10_BIND		57	0.25967	1.78259	0.0191441	0.127719	1	1845	tags=46%, list=29%, signal=63%
RAV1_BIND	RAV1_BIND		49	0.273598	1.78223	0.0149597	0.127758	1	2035	tags=51%, list=32%, signal=74%
EXG1_SGA	EXG1_SGA		44	0.278532	1.78212	0.0143198	0.127609	1	1125	tags=36%, list=17%, signal=44%
MITOCHONDRIAL LUMEN_CEL	MITOCHONDRIAL LUMEN_CEL		120	0.206553	1.78139	0.0104603	0.12791	1	2627	tags=55%, list=41%, signal=91%
DAK1_SGA	DAK1_SGA		41	0.291809	1.78015	0.0168067	0.128614	1	1711	tags=49%, list=26%, signal=66%
RAD5_BIND	RAD5_BIND		77	0.234233	1.77967	0.0131435	0.128726	1	3672	tags=75%, list=57%, signal=173%
CWC15_BIND	CWC15_BIND		17	0.395241	1.77889	0.0137931	0.129133	1	2060	tags=65%, list=32%, signal=95%
KRE11_BIND	KRE11_BIND		45	0.283759	1.77876	0.0178147	0.129028	1	2421	tags=60%, list=37%, signal=95%
BNA5_BIND	BNA5_BIND		16	0.418957	1.77862	0.0192837	0.128924	1	1877	tags=63%, list=29%, signal=88%
SFT2_BIND	SFT2_BIND		39	0.291277	1.77812	0.0214286	0.129056	1	2936	tags=69%, list=45%, signal=126%
SEC23_BIND	SEC23_BIND		37	0.303252	1.77793	0.0232274	0.129021	1	1818	tags=49%, list=28%, signal=67%
CEX1_BIND	CEX1_BIND		21	0.377397	1.77677	0.0145119	0.129672	1	2713	tags=76%, list=42%, signal=131%
PMN PHAGOCYTOSIS_DN	PMN PHAGOCYTOSIS_DN		186	0.184487	1.77671	0.00808898	0.129508	1	1417	tags=29%, list=22%, signal=36%
GCR2_BIND	GCR2_BIND		66	0.245598	1.77419	0.0187638	0.131211	1	2737	tags=62%, list=42%, signal=107%
TED1_BIND	TED1_BIND		36	0.300455	1.77375	0.0192308	0.131332	1	2285	tags=58%, list=35%, signal=90%
SIS1_BIND	SIS1_BIND		28	0.327224	1.77374	0.0127551	0.131108	1	1968	tags=57%, list=30%, signal=82%
RAD57_BIND	RAD57_BIND		57	0.254858	1.77351	0.0124575	0.131057	1	1550	tags=39%, list=24%, signal=50%
SEC66_SGA	SEC66_SGA		144	0.192684	1.77245	0.00822199	0.131636	1	1766	tags=40%, list=27%, signal=53%
DCR2_SGA	DCR2_SGA		66	0.244643	1.77062	0.0180383	0.132739	1	2209	tags=52%, list=34%, signal=78%
YND1_BIND	YND1_BIND		20	0.373728	1.7706	0.0135135	0.132535	1	2660	tags=75%, list=41%, signal=127%
ARO1_SGA	ARO1_SGA		131	0.198238	1.77044	0.0104167	0.132412	1	1821	tags=41%, list=28%, signal=56%
PDR5_BIND	PDR5_BIND		21	0.375569	1.7702	0.0211082	0.132365	1	864	tags=38%, list=13%, signal=44%
ORGANELLE MEMBRANE_CEL	ORGANELLE MEMBRANE_CEL		354	0.161099	1.76825	0.00501002	0.133717	1	2994	tags=57%, list=46%, signal=100%
NUP188_BIND	NUP188_BIND		96	0.22097	1.76815	0.00535906	0.133575	1	2786	tags=60%, list=43%, signal=105%
CA21CHR5X2	CA21CHR5X2		124	0.203612	1.76722	0.0114583	0.13405	1	2439	tags=52%, list=38%, signal=83%
SAM2_BIND	SAM2_BIND		15	0.427496	1.76559	0.0152566	0.135184	1	1867	tags=67%, list=29%, signal=94%
PER1_BIND	PER1_BIND		104	0.206679	1.7655	0.0126582	0.135012	1	2421	tags=52%, list=37%, signal=82%
SPP381_DAMP_SGA	SPP381_DAMP_SGA		106	0.208887	1.7647	0.0116279	0.135458	1	1111	tags=30%, list=17%, signal=36%
FIS1_BIND	FIS1_BIND		50	0.267928	1.76461	0.0209546	0.135311	1	1258	tags=38%, list=19%, signal=47%
LIGASE ACTIVITY, FORMING AMINOACYL-TRNA AND RELATED COMPOUNDS_MOL	LIGASE ACTIVITY, FORMING AMINOACYL-TRNA AND RELATED COMPOUNDS_MOL		35	0.302345	1.76434	0.0186335	0.13531	1	1707	tags=51%, list=26%, signal=70%
PGK1_DAMP_SGA	PGK1_DAMP_SGA		15	0.419936	1.76247	0.0268456	0.136583	1	745	tags=40%, list=12%, signal=45%
LIGASE ACTIVITY_MOL	LIGASE ACTIVITY_MOL		108	0.205095	1.76196	0.0201485	0.136764	1	1497	tags=38%, list=23%, signal=49%
MTC2_BIND	MTC2_BIND		16	0.413146	1.76074	0.0308555	0.137529	1	1766	tags=63%, list=27%, signal=86%
FET5_BIND	FET5_BIND		20	0.375028	1.76072	0.0203804	0.137321	1	0	tags=5%, list=0%, signal=5%
TOR2_DAMP_SGA	TOR2_DAMP_SGA		66	0.242375	1.75999	0.0257271	0.137665	1	1137	tags=33%, list=18%, signal=40%
SKN7_BIND	SKN7_BIND		52	0.261521	1.75925	0.0173611	0.138081	1	3061	tags=69%, list=47%, signal=131%
ECM10_BIND	ECM10_BIND		21	0.375525	1.75902	0.0210804	0.138038	1	2244	tags=67%, list=35%, signal=102%
TYS1-1_SGA	TYS1-1_SGA		119	0.20384	1.75887	0.00625652	0.137947	1	2035	tags=45%, list=32%, signal=65%
PDI1_BIND	PDI1_BIND		20	0.376805	1.75791	0.025	0.13845	1	1113	tags=45%, list=17%, signal=54%
ALG9_SGA	ALG9_SGA		206	0.174827	1.75682	0.00606061	0.13913	1	1362	tags=31%, list=21%, signal=38%
FYV10_SGA	FYV10_SGA		79	0.231161	1.75644	0.00663717	0.13919	1	1137	tags=33%, list=18%, signal=39%
MED31_DN	MED31_DN		123	0.198264	1.75574	0.00627615	0.139514	1	390	tags=14%, list=6%, signal=14%
FERMENTATION_BIO	FERMENTATION_BIO		16	0.426462	1.75563	0.020979	0.139409	1	2057	tags=56%, list=32%, signal=82%
SPF1_SGA	SPF1_SGA		107	0.207618	1.7551	0.0104932	0.139634	1	1947	tags=45%, list=30%, signal=63%
CYS3_BIND	CYS3_BIND		31	0.318826	1.75444	0.0199253	0.13995	1	1663	tags=52%, list=26%, signal=69%
PET122_SGA	PET122_SGA		63	0.246037	1.75433	0.0157835	0.139789	1	1070	tags=32%, list=17%, signal=38%
SEC39-2_SGA	SEC39-2_SGA		22	0.367379	1.75431	0.0222805	0.139576	1	2432	tags=68%, list=38%, signal=109%
ELECTRON TRANSPORT_BIO	ELECTRON TRANSPORT_BIO		18	0.39346	1.75379	0.0345286	0.139768	1	2777	tags=78%, list=43%, signal=136%
PRIMARY ACTIVE TRANSPORTER ACTIVITY_MOL	PRIMARY ACTIVE TRANSPORTER ACTIVITY_MOL		31	0.312543	1.75375	0.0176101	0.139588	1	1665	tags=48%, list=26%, signal=65%
UBP8_SGA	UBP8_SGA		50	0.261734	1.75373	0.0159635	0.139378	1	1656	tags=44%, list=26%, signal=59%
PAM18-1_SGA	PAM18-1_SGA		67	0.236445	1.75062	0.0213964	0.141745	1	920	tags=31%, list=14%, signal=36%
SSB1_BIND	SSB1_BIND		283	0.165606	1.75033	0.00301811	0.141763	1	2771	tags=53%, list=43%, signal=88%
USO1-1_SGA	USO1-1_SGA		78	0.228259	1.75016	0.0120746	0.141669	1	2733	tags=60%, list=42%, signal=103%
BEM4_BIND	BEM4_BIND		76	0.224292	1.74977	0.0212054	0.141727	1	3608	tags=74%, list=56%, signal=165%
BRG1_TF	BRG1_TF		420	0.153314	1.74956	0.002002	0.141655	1	1408	tags=27%, list=22%, signal=33%
LYS12_BIND	LYS12_BIND		32	0.312849	1.7492	0.0268293	0.141702	1	2198	tags=56%, list=34%, signal=85%
GLR1_SGA	GLR1_SGA		37	0.297567	1.74798	0.0196319	0.14256	1	1999	tags=51%, list=31%, signal=74%
FPS1_SGA	FPS1_SGA		129	0.194192	1.74738	0.0165289	0.142784	1	2705	tags=54%, list=42%, signal=92%
FAR10_BIND	FAR10_BIND		27	0.332387	1.74687	0.0249377	0.143021	1	2908	tags=74%, list=45%, signal=134%
COFACTOR BIOSYNTHETIC PROCESS_BIO	COFACTOR BIOSYNTHETIC PROCESS_BIO		51	0.259246	1.74627	0.0328253	0.143305	1	1548	tags=43%, list=24%, signal=56%
ALA1-1_SGA	ALA1-1_SGA		60	0.246872	1.7462	0.0157303	0.14316	1	1986	tags=48%, list=31%, signal=69%
CA21CHR1X17	CA21CHR1X17		28	0.332526	1.74585	0.0244798	0.143212	1	837	tags=39%, list=13%, signal=45%
YGR122W_BIND	YGR122W_BIND		80	0.226863	1.74579	0.018559	0.143055	1	3286	tags=68%, list=51%, signal=136%
TEF1_BIND	TEF1_BIND		69	0.238287	1.74533	0.0212528	0.14323	1	3030	tags=65%, list=47%, signal=122%
LIGASE ACTIVITY, FORMING CARBON-OXYGEN BONDS_MOL	LIGASE ACTIVITY, FORMING CARBON-OXYGEN BONDS_MOL		35	0.302345	1.74514	0.0244798	0.143141	1	1707	tags=51%, list=26%, signal=70%
LIP2_SGA	LIP2_SGA		104	0.20862	1.74458	0.0221519	0.143416	1	2436	tags=50%, list=38%, signal=79%
HAP2_BIND	HAP2_BIND		30	0.31818	1.74417	0.0220588	0.143558	1	661	tags=30%, list=10%, signal=33%
AZF1_BIND	AZF1_BIND		21	0.361374	1.74386	0.0290237	0.143589	1	2558	tags=71%, list=40%, signal=118%
SULFUR AMINO ACID METABOLIC PROCESS_BIO	SULFUR AMINO ACID METABOLIC PROCESS_BIO		27	0.336533	1.74341	0.0248139	0.143715	1	1677	tags=52%, list=26%, signal=70%
SAP155_BIND	SAP155_BIND		72	0.237776	1.7433	0.0120482	0.143573	1	2618	tags=56%, list=41%, signal=92%
AMINOACYL-TRNA LIGASE ACTIVITY_MOL	AMINOACYL-TRNA LIGASE ACTIVITY_MOL		35	0.302345	1.74319	0.0279126	0.143431	1	1707	tags=51%, list=26%, signal=70%
VITAMIN BIOSYNTHETIC PROCESS_BIO	VITAMIN BIOSYNTHETIC PROCESS_BIO		26	0.337869	1.74127	0.0211443	0.144835	1	2419	tags=65%, list=37%, signal=104%
CYTOSKELETON_CEL	CYTOSKELETON_CEL		156	0.186418	1.74076	0.00920245	0.145053	1	1929	tags=43%, list=30%, signal=60%
TGS1_BIND	TGS1_BIND		73	0.232809	1.74076	0.0153341	0.144826	1	1160	tags=36%, list=18%, signal=43%
MST27_BIND	MST27_BIND		31	0.313415	1.74065	0.0209102	0.144688	1	661	tags=19%, list=10%, signal=21%
YAP1_SGA	YAP1_SGA		37	0.293701	1.74	0.0187735	0.145017	1	2775	tags=68%, list=43%, signal=118%
RHR2_BIND	RHR2_BIND		27	0.33985	1.73976	0.0231362	0.144996	1	1692	tags=52%, list=26%, signal=70%
VID30_SGA	VID30_SGA		27	0.335123	1.73972	0.0215463	0.144808	1	2574	tags=67%, list=40%, signal=110%
LIA1_BIND	LIA1_BIND		33	0.312059	1.73906	0.01875	0.145121	1	2313	tags=61%, list=36%, signal=94%
APL6_BIND	APL6_BIND		43	0.275988	1.73745	0.021327	0.146285	1	2522	tags=60%, list=39%, signal=99%
AFT2P_TFMOTIF	AFT2P_TFMOTIF		107	0.209818	1.73742	0.0157398	0.146072	1	912	tags=27%, list=14%, signal=31%
COG5_BIND	COG5_BIND		115	0.20248	1.73741	0.0126582	0.145856	1	2963	tags=60%, list=46%, signal=109%
SDC1_BIND	SDC1_BIND		93	0.219101	1.7372	0.0150376	0.14579	1	2985	tags=61%, list=46%, signal=112%
SPR3_SGA	SPR3_SGA		55	0.255167	1.73654	0.0256696	0.146116	1	3039	tags=67%, list=47%, signal=126%
JIP4_BIND	JIP4_BIND		18	0.38708	1.73635	0.0330124	0.146068	1	2436	tags=72%, list=38%, signal=116%
SLA1_SGA	SLA1_SGA		116	0.203266	1.73627	0.02	0.14592	1	1540	tags=38%, list=24%, signal=49%
RUD3_BIND	RUD3_BIND		116	0.201521	1.73626	0.0146597	0.145707	1	3030	tags=61%, list=47%, signal=113%
P-P-BOND-HYDROLYSIS-DRIVEN TRANSPORTER ACTIVITY_MOL	P-P-BOND-HYDROLYSIS-DRIVEN TRANSPORTER ACTIVITY_MOL		31	0.312543	1.73545	0.0211443	0.146179	1	1665	tags=48%, list=26%, signal=65%
HSP104_BIND	HSP104_BIND		41	0.283146	1.73425	0.0224852	0.146993	1	2741	tags=66%, list=42%, signal=114%
HSP60_BIND	HSP60_BIND		44	0.274994	1.73384	0.0227818	0.147107	1	1557	tags=43%, list=24%, signal=57%
TMA19_SGA	TMA19_SGA		55	0.25109	1.73317	0.020339	0.147399	1	1926	tags=45%, list=30%, signal=64%
UTR1_SGA	UTR1_SGA		64	0.245011	1.7326	0.0145414	0.147685	1	2965	tags=66%, list=46%, signal=120%
GAL10_SGA	GAL10_SGA		21	0.36394	1.73253	0.0282051	0.147537	1	2133	tags=62%, list=33%, signal=92%
BCS1_SGA	BCS1_SGA		62	0.243426	1.73229	0.0252294	0.147548	1	2062	tags=47%, list=32%, signal=68%
SAR1_BIND	SAR1_BIND		17	0.397675	1.7319	0.0232558	0.147658	1	1877	tags=65%, list=29%, signal=91%
WATER-SOLUBLE VITAMIN BIOSYNTHETIC PROCESS_BIO	WATER-SOLUBLE VITAMIN BIOSYNTHETIC PROCESS_BIO		26	0.337869	1.73069	0.0179257	0.14852	1	2419	tags=65%, list=37%, signal=104%
ARP2-14_SGA	ARP2-14_SGA		58	0.245113	1.73067	0.0180791	0.148318	1	1137	tags=36%, list=18%, signal=44%
DFG16_DN	DFG16_DN		31	0.311877	1.73053	0.029304	0.148206	1	435	tags=23%, list=7%, signal=24%
SYG1_BIND	SYG1_BIND		17	0.399931	1.73029	0.021978	0.148197	1	1828	tags=59%, list=28%, signal=82%
DENOVOPURINE2_PATH	DENOVOPURINE2_PATH		20	0.370018	1.73015	0.024	0.148076	1	554	tags=35%, list=9%, signal=38%
SLY41_BIND	SLY41_BIND		21	0.363691	1.73	0.0302267	0.147987	1	2212	tags=62%, list=34%, signal=94%
SNF6_BIND	SNF6_BIND		75	0.229825	1.7283	0.0273224	0.149139	1	2292	tags=52%, list=35%, signal=80%
LAS21_BIND	LAS21_BIND		95	0.213833	1.72735	0.0151679	0.149681	1	2687	tags=57%, list=42%, signal=96%
FRK1_BIND	FRK1_BIND		15	0.415788	1.72681	0.038943	0.149951	1	2132	tags=67%, list=33%, signal=99%
HSL1_BIND	HSL1_BIND		60	0.248793	1.72633	0.0225734	0.150138	1	3002	tags=67%, list=46%, signal=123%
KRE1_SGA	KRE1_SGA		71	0.230241	1.72587	0.0166297	0.150299	1	2276	tags=52%, list=35%, signal=80%
HOR2_BIND	HOR2_BIND		15	0.412108	1.72551	0.0302613	0.150354	1	959	tags=47%, list=15%, signal=55%
KRE11_SGA	KRE11_SGA		73	0.233501	1.72543	0.0319735	0.150184	1	2806	tags=62%, list=43%, signal=108%
CTF4_BIND	CTF4_BIND		127	0.196451	1.72523	0.0133607	0.150155	1	3022	tags=61%, list=47%, signal=112%
ERG11-TD_SGA	ERG11-TD_SGA		50	0.262143	1.72523	0.0306818	0.149937	1	2050	tags=52%, list=32%, signal=76%
YNL086W_BIND	YNL086W_BIND		23	0.344962	1.72479	0.0311284	0.150085	1	2848	tags=74%, list=44%, signal=132%
QNQ1_SGA	QNQ1_SGA		48	0.267207	1.72402	0.01649	0.150518	1	2056	tags=50%, list=32%, signal=73%
SSA3_SGA	SSA3_SGA		52	0.25553	1.72336	0.0232558	0.150824	1	3556	tags=75%, list=55%, signal=166%
SRN2_BIND	SRN2_BIND		110	0.200161	1.72314	0.0157729	0.150804	1	2908	tags=59%, list=45%, signal=106%
COP1_BIND	COP1_BIND		24	0.344343	1.72298	0.0183007	0.150719	1	2687	tags=71%, list=42%, signal=121%
PPG1_BIND	PPG1_BIND		35	0.296931	1.72293	0.031746	0.150547	1	2563	tags=66%, list=40%, signal=108%
RNQ1_BIND	RNQ1_BIND		21	0.365167	1.72281	0.028314	0.150452	1	1557	tags=52%, list=24%, signal=69%
PMT6_BIND	PMT6_BIND		20	0.363367	1.72163	0.0243902	0.151216	1	3093	tags=80%, list=48%, signal=153%
TAX4_BIND	TAX4_BIND		18	0.383992	1.72085	0.0297297	0.151669	1	1821	tags=61%, list=28%, signal=85%
CA21CHR6X2	CA21CHR6X2		126	0.193955	1.72001	0.0177824	0.152154	1	3015	tags=60%, list=47%, signal=109%
ACO1_BIND	ACO1_BIND		22	0.35792	1.71998	0.0214376	0.151953	1	462	tags=27%, list=7%, signal=29%
TRNA-CHARGING_PATH	TRNA-CHARGING_PATH		35	0.302345	1.7198	0.0315917	0.151871	1	1707	tags=51%, list=26%, signal=70%
SPT21_BIND	SPT21_BIND		39	0.284963	1.71935	0.0352369	0.152095	1	2089	tags=51%, list=32%, signal=75%
MMS2_BIND	MMS2_BIND		57	0.253016	1.71914	0.0154867	0.152096	1	2911	tags=61%, list=45%, signal=111%
FAS1_BIND	FAS1_BIND		15	0.419007	1.71909	0.0260989	0.151922	1	1924	tags=67%, list=30%, signal=95%
SEM1_BIND	SEM1_BIND		157	0.181764	1.71842	0.0143003	0.152302	1	2891	tags=58%, list=45%, signal=102%
HXT2_BIND	HXT2_BIND		20	0.363294	1.71823	0.0226365	0.15225	1	2013	tags=60%, list=31%, signal=87%
ERD1_SGA	ERD1_SGA		115	0.196935	1.71799	0.0188679	0.152229	1	2733	tags=57%, list=42%, signal=96%
DDI1_BIND	DDI1_BIND		15	0.411708	1.71745	0.0183357	0.152507	1	1059	tags=53%, list=16%, signal=64%
LHS1_BIND	LHS1_BIND		86	0.217991	1.7171	0.0224839	0.152587	1	2295	tags=50%, list=36%, signal=77%
SMC1-2_SGA	SMC1-2_SGA		76	0.226841	1.71701	0.0210177	0.152435	1	1248	tags=33%, list=19%, signal=40%
HMO1_SGA	HMO1_SGA		117	0.19866	1.71692	0.0167015	0.152302	1	1382	tags=34%, list=21%, signal=43%
GOLGI APPARATUS PART_CEL	GOLGI APPARATUS PART_CEL		88	0.218607	1.71652	0.0149733	0.152392	1	2952	tags=64%, list=46%, signal=116%
RIM13_BIND	RIM13_BIND		89	0.212984	1.71648	0.0191898	0.152206	1	2971	tags=61%, list=46%, signal=111%
SEC66_BIND	SEC66_BIND		167	0.181077	1.71637	0.0143003	0.152073	1	2908	tags=57%, list=45%, signal=101%
IML2_BIND	IML2_BIND		25	0.333425	1.71607	0.0279188	0.152135	1	882	tags=36%, list=14%, signal=42%
SUR4_BIND	SUR4_BIND		127	0.194636	1.7159	0.0178759	0.152078	1	1893	tags=37%, list=29%, signal=51%
PSA1_BIND	PSA1_BIND		46	0.265237	1.7147	0.0377804	0.153003	1	2932	tags=65%, list=45%, signal=119%
REG1_BIND	REG1_BIND		30	0.315245	1.71411	0.0271941	0.153272	1	612	tags=30%, list=9%, signal=33%
PHO80_BIND	PHO80_BIND		138	0.186585	1.71319	0.00930714	0.153828	1	2760	tags=54%, list=43%, signal=92%
CAP2_BIND	CAP2_BIND		48	0.260412	1.71185	0.0290023	0.154774	1	947	tags=33%, list=15%, signal=39%
CKS1_BIND	CKS1_BIND		70	0.232547	1.71139	0.0155383	0.155	1	3465	tags=71%, list=54%, signal=152%
PHO88_BIND	PHO88_BIND		86	0.221244	1.70987	0.0228509	0.1561	1	747	tags=20%, list=12%, signal=22%
ERP4_BIND	ERP4_BIND		37	0.29008	1.70721	0.0228916	0.158215	1	1123	tags=27%, list=17%, signal=33%
TMA23_BIND	TMA23_BIND		59	0.248414	1.70713	0.0156775	0.158069	1	2108	tags=53%, list=33%, signal=77%
MLP1_SGA	MLP1_SGA		54	0.255427	1.7065	0.0292463	0.158398	1	2971	tags=67%, list=46%, signal=122%
KRE1_BIND	KRE1_BIND		32	0.305872	1.70621	0.0235149	0.158421	1	3109	tags=72%, list=48%, signal=138%
BRE1_BIND	BRE1_BIND		164	0.178642	1.70501	0.0102881	0.159281	1	2935	tags=57%, list=45%, signal=101%
SSE1_BIND	SSE1_BIND		128	0.192689	1.70483	0.0167015	0.159225	1	1301	tags=33%, list=20%, signal=40%
ARO7_BIND	ARO7_BIND		46	0.264688	1.70434	0.0268065	0.159434	1	1821	tags=48%, list=28%, signal=66%
EDE1_BIND	EDE1_BIND		57	0.24877	1.70426	0.0184544	0.159286	1	1922	tags=46%, list=30%, signal=64%
CWC23_DAMP_SGA	CWC23_DAMP_SGA		25	0.334502	1.70405	0.0237467	0.159254	1	544	tags=32%, list=8%, signal=35%
PAP2_SGA	PAP2_SGA		205	0.170407	1.7038	0.013198	0.159277	1	1039	tags=22%, list=16%, signal=26%
FPS1_BIND	FPS1_BIND		66	0.233559	1.70211	0.0322222	0.160572	1	2213	tags=48%, list=34%, signal=73%
LIPID BIOSYNTHETIC PROCESS_BIO	LIPID BIOSYNTHETIC PROCESS_BIO		92	0.212934	1.70168	0.0204741	0.160763	1	1893	tags=42%, list=29%, signal=59%
RPP2B_SGA	RPP2B_SGA		81	0.22096	1.69979	0.027897	0.162245	1	1456	tags=37%, list=23%, signal=47%
RPA49_BIND	RPA49_BIND		37	0.289248	1.69772	0.0404908	0.163955	1	870	tags=32%, list=13%, signal=37%
VPS34_BIND	VPS34_BIND		27	0.32295	1.69667	0.0374677	0.164685	1	2733	tags=70%, list=42%, signal=122%
RESPONSE TO DRUG_BIO	RESPONSE TO DRUG_BIO		73	0.226764	1.69633	0.0209251	0.164755	1	1064	tags=30%, list=16%, signal=36%
ERV14_BIND	ERV14_BIND		116	0.199182	1.69552	0.0209424	0.165193	1	2936	tags=59%, list=45%, signal=107%
ULA1_SGA	ULA1_SGA		44	0.270757	1.69517	0.0270588	0.165259	1	1669	tags=45%, list=26%, signal=61%
PROTEIN TARGETING TO ER_BIO	PROTEIN TARGETING TO ER_BIO		22	0.347174	1.69511	0.0296392	0.165091	1	1505	tags=50%, list=23%, signal=65%
IRA2_BIND	IRA2_BIND		139	0.186483	1.69491	0.0165631	0.165052	1	3030	tags=60%, list=47%, signal=110%
OPI1_BIND	OPI1_BIND		66	0.234271	1.6949	0.0190157	0.164839	1	2766	tags=62%, list=43%, signal=108%
STRUCTURAL CONSTITUENT OF CYTOSKELETON_MOL	STRUCTURAL CONSTITUENT OF CYTOSKELETON_MOL		43	0.269041	1.69353	0.029656	0.165875	1	3294	tags=74%, list=51%, signal=151%
SRS2_BIND	SRS2_BIND		76	0.223799	1.69114	0.0230769	0.167875	1	3416	tags=70%, list=53%, signal=146%
POL30_BIND	POL30_BIND		134	0.192067	1.6906	0.0199161	0.168154	1	2721	tags=54%, list=42%, signal=92%
LRP1_BIND	LRP1_BIND		138	0.184638	1.68879	0.0144479	0.16964	1	2894	tags=57%, list=45%, signal=100%
SEC13_BIND	SEC13_BIND		31	0.308229	1.68845	0.0279188	0.169763	1	2824	tags=71%, list=44%, signal=126%
YUR1_BIND	YUR1_BIND		19	0.369425	1.68746	0.0348059	0.170533	1	2089	tags=63%, list=32%, signal=93%
INTEGRAL TO PLASMA MEMBRANE_CEL	INTEGRAL TO PLASMA MEMBRANE_CEL		50	0.256635	1.68703	0.0266821	0.17069	1	743	tags=24%, list=12%, signal=27%
YBP2_SGA	YBP2_SGA		36	0.285303	1.6869	0.0363636	0.170561	1	2000	tags=50%, list=31%, signal=72%
RAD52_BIND	RAD52_BIND		164	0.180467	1.68655	0.0172764	0.170667	1	3093	tags=60%, list=48%, signal=113%
SAP30_BIND	SAP30_BIND		134	0.18824	1.68636	0.0217617	0.170599	1	3003	tags=61%, list=47%, signal=112%
HAC1_BIND	HAC1_BIND		92	0.210473	1.68621	0.0169671	0.170528	1	1518	tags=35%, list=24%, signal=45%
CA21CHR7X5	CA21CHR7X5		88	0.21258	1.68467	0.0195228	0.171771	1	1256	tags=34%, list=19%, signal=42%
PEX12_SGA	PEX12_SGA		114	0.196338	1.68464	0.0177453	0.171572	1	2990	tags=61%, list=46%, signal=111%
TCO89_BIND	TCO89_BIND		54	0.246684	1.68326	0.0238908	0.172685	1	2132	tags=48%, list=33%, signal=71%
ATP14_SGA	ATP14_SGA		57	0.244579	1.68261	0.0394144	0.173041	1	1039	tags=32%, list=16%, signal=37%
ATP18_BIND	ATP18_BIND		42	0.27276	1.68207	0.0316159	0.173304	1	1301	tags=40%, list=20%, signal=50%
UBX5_BIND	UBX5_BIND		15	0.406094	1.68157	0.0181564	0.173514	1	282	tags=33%, list=4%, signal=35%
DRS2_BIND	DRS2_BIND		72	0.224423	1.68106	0.0231533	0.173763	1	2834	tags=60%, list=44%, signal=105%
ARC35-5_SGA	ARC35-5_SGA		133	0.18975	1.68029	0.0187891	0.174284	1	1916	tags=41%, list=30%, signal=57%
GOLGI APPARATUS_CEL	GOLGI APPARATUS_CEL		121	0.195498	1.67957	0.016684	0.174777	1	2952	tags=60%, list=46%, signal=109%
ERG27_BIND	ERG27_BIND		17	0.392346	1.6793	0.0472335	0.174806	1	2993	tags=82%, list=46%, signal=153%
HYDROLASE ACTIVITY, ACTING ON ACID ANHYDRIDES_MOL	HYDROLASE ACTIVITY, ACTING ON ACID ANHYDRIDES_MOL		210	0.167015	1.67902	0.0131048	0.174837	1	1047	tags=26%, list=16%, signal=30%
VPS54_BIND	VPS54_BIND		35	0.295272	1.67617	0.0279126	0.177376	1	3403	tags=74%, list=53%, signal=156%
REX2_SGA	REX2_SGA		23	0.344212	1.6755	0.0297158	0.177728	1	2823	tags=74%, list=44%, signal=131%
MNN11_SGA	MNN11_SGA		179	0.175753	1.67452	0.00913706	0.17841	1	3002	tags=58%, list=46%, signal=105%
HGT4_UP	HGT4_UP		34	0.294435	1.67378	0.0369458	0.178856	1	281	tags=18%, list=4%, signal=18%
DGK1_SGA	DGK1_SGA		184	0.170934	1.67312	0.0151822	0.179245	1	2223	tags=46%, list=34%, signal=68%
HXK2_BIND	HXK2_BIND		64	0.231329	1.67284	0.0301339	0.179285	1	1069	tags=31%, list=17%, signal=37%
IST2_BIND	IST2_BIND		31	0.300357	1.67271	0.0276035	0.179165	1	2176	tags=58%, list=34%, signal=87%
UBC13_BIND	UBC13_BIND		69	0.225085	1.67189	0.0312849	0.17975	1	1720	tags=42%, list=27%, signal=57%
HYPHAL TIP_CEL	HYPHAL TIP_CEL		16	0.385823	1.67084	0.0430556	0.180562	1	1821	tags=63%, list=28%, signal=87%
CST6P_TFMOTIF	CST6P_TFMOTIF		55	0.248036	1.67023	0.0264672	0.180928	1	2699	tags=60%, list=42%, signal=102%
STE50_BIND	STE50_BIND		167	0.177178	1.67018	0.0164948	0.180739	1	3051	tags=59%, list=47%, signal=109%
VPS4_BIND	VPS4_BIND		37	0.284235	1.66936	0.0335731	0.181348	1	1265	tags=41%, list=20%, signal=50%
WHI2_SGA	WHI2_SGA		145	0.180276	1.66856	0.0299278	0.181924	1	2290	tags=46%, list=35%, signal=70%
YET1_BIND	YET1_BIND		49	0.259442	1.66777	0.0277778	0.182476	1	2522	tags=51%, list=39%, signal=83%
PDX1_BIND	PDX1_BIND		16	0.399315	1.66728	0.0405028	0.182708	1	2577	tags=75%, list=40%, signal=125%
SUT2_SGA	SUT2_SGA		55	0.249406	1.66713	0.0285714	0.182608	1	1016	tags=33%, list=16%, signal=39%
VPS17_SGA	VPS17_SGA		69	0.228424	1.66648	0.0253863	0.183008	1	2601	tags=57%, list=40%, signal=94%
GLUTAMATE METABOLIC PROCESS_BIO	GLUTAMATE METABOLIC PROCESS_BIO		17	0.384962	1.66606	0.0262794	0.183197	1	1628	tags=53%, list=25%, signal=71%
VMA13_SGA	VMA13_SGA		70	0.223765	1.66599	0.0293798	0.183038	1	3327	tags=67%, list=52%, signal=137%
THG1_DAMP_SGA	THG1_DAMP_SGA		88	0.212909	1.66591	0.032538	0.182884	1	2721	tags=56%, list=42%, signal=95%
STP1_BIND	STP1_BIND		40	0.271565	1.6656	0.0328467	0.182969	1	3036	tags=68%, list=47%, signal=127%
SUA7_BIND	SUA7_BIND		31	0.301181	1.66559	0.0322581	0.182746	1	2806	tags=68%, list=43%, signal=119%
SYG1_SGA	SYG1_SGA		30	0.30627	1.66363	0.028083	0.18443	1	2428	tags=60%, list=38%, signal=96%
PGK1_BIND	PGK1_BIND		23	0.341216	1.66345	0.0341772	0.184383	1	1677	tags=52%, list=26%, signal=70%
EMC1_BIND	EMC1_BIND		19	0.367029	1.66198	0.0316623	0.185616	1	2109	tags=63%, list=33%, signal=94%
IRA2_SGA	IRA2_SGA		287	0.15585	1.66135	0.0140987	0.186039	1	2639	tags=50%, list=41%, signal=81%
TFP1_BIND	TFP1_BIND		55	0.2441	1.66125	0.0307517	0.185902	1	1922	tags=49%, list=30%, signal=69%
MSH2_BIND	MSH2_BIND		54	0.24778	1.66008	0.0351873	0.18692	1	1837	tags=44%, list=28%, signal=62%
MAE1_BIND	MAE1_BIND		25	0.329372	1.65974	0.0268199	0.187071	1	2525	tags=68%, list=39%, signal=111%
CHS3_BIND	CHS3_BIND		53	0.248311	1.65855	0.0355097	0.188054	1	2716	tags=58%, list=42%, signal=100%
SWF1_BIND	SWF1_BIND		81	0.211018	1.65844	0.0274424	0.187908	1	2908	tags=62%, list=45%, signal=111%
VAC7_BIND	VAC7_BIND		20	0.354458	1.65813	0.0294511	0.18799	1	3416	tags=85%, list=53%, signal=180%
RCA1_AIR_TF	RCA1_AIR_TF		60	0.237289	1.65659	0.0265781	0.189355	1	3076	tags=65%, list=48%, signal=123%
SEC28_BIND	SEC28_BIND		145	0.178681	1.65637	0.0206186	0.189326	1	2756	tags=54%, list=43%, signal=92%
ALT1_SGA	ALT1_SGA		92	0.20144	1.65627	0.0340064	0.189189	1	3039	tags=61%, list=47%, signal=113%
CLG1_BIND	CLG1_BIND		39	0.273891	1.65603	0.0400485	0.189202	1	3318	tags=74%, list=51%, signal=152%
PPT2_SGA	PPT2_SGA		122	0.184805	1.65472	0.0302714	0.190229	1	2980	tags=57%, list=46%, signal=105%
CAP1_BIND	CAP1_BIND		40	0.273359	1.6542	0.0379902	0.190517	1	921	tags=35%, list=14%, signal=41%
ZEO1_BIND	ZEO1_BIND		15	0.399222	1.65418	0.038943	0.1903	1	1666	tags=60%, list=26%, signal=81%
AAT2_DAMP_SGA	AAT2_DAMP_SGA		15	0.404527	1.65328	0.0394366	0.190962	1	1598	tags=60%, list=25%, signal=80%
FKS1_BIND	FKS1_BIND		105	0.198403	1.65299	0.0307529	0.19101	1	2312	tags=50%, list=36%, signal=76%
PKR1_BIND	PKR1_BIND		112	0.192055	1.65284	0.030083	0.190922	1	2862	tags=58%, list=44%, signal=102%
YAK1_H_UP	YAK1_H_UP		427	0.145433	1.65231	0.004	0.191222	1	1108	tags=24%, list=17%, signal=27%
CSI1_SGA	CSI1_SGA		25	0.321264	1.65144	0.046875	0.191894	1	1876	tags=52%, list=29%, signal=73%
HAP5_SGA	HAP5_SGA		99	0.202722	1.65141	0.0267094	0.191691	1	1137	tags=30%, list=18%, signal=36%
UBX4_BIND	UBX4_BIND		36	0.28069	1.65109	0.035109	0.19178	1	624	tags=31%, list=10%, signal=34%
RAP1_TF	RAP1_TF		40	0.273081	1.6507	0.0346062	0.19195	1	1197	tags=38%, list=19%, signal=46%
BBC1_BIND	BBC1_BIND		32	0.293101	1.65049	0.0424242	0.191914	1	866	tags=34%, list=13%, signal=40%
MDM10_SGA	MDM10_SGA		173	0.172949	1.65045	0.0193483	0.191719	1	2062	tags=42%, list=32%, signal=60%
SAN1_BIND	SAN1_BIND		24	0.332044	1.6504	0.0358974	0.19153	1	2699	tags=67%, list=42%, signal=114%
OAF1P_TFMOTIF	OAF1P_TFMOTIF		85	0.208846	1.64925	0.0321888	0.19246	1	1164	tags=27%, list=18%, signal=33%
PTP1_SGA	PTP1_SGA		61	0.231009	1.64924	0.0325477	0.192224	1	2941	tags=61%, list=46%, signal=110%
UBI4_BIND	UBI4_BIND		152	0.177055	1.64907	0.0143737	0.192143	1	2393	tags=48%, list=37%, signal=75%
ATPASE ACTIVITY_MOL	ATPASE ACTIVITY_MOL		158	0.175502	1.64812	0.022541	0.192883	1	1924	tags=39%, list=30%, signal=55%
OST3_SGA	OST3_SGA		85	0.214434	1.64811	0.0280778	0.192658	1	2892	tags=60%, list=45%, signal=107%
UBI4_SGA	UBI4_SGA		112	0.193076	1.64679	0.0291363	0.193806	1	1300	tags=33%, list=20%, signal=41%
CDC4-2_SGA	CDC4-2_SGA		44	0.260209	1.64643	0.0357995	0.193954	1	929	tags=30%, list=14%, signal=34%
AGE2_BIND	AGE2_BIND		39	0.276073	1.64539	0.035109	0.1948	1	2824	tags=64%, list=44%, signal=113%
ELC1_SGA	ELC1_SGA		31	0.300007	1.64454	0.040201	0.195477	1	1079	tags=39%, list=17%, signal=46%
MID2_SGA	MID2_SGA		42	0.264566	1.64241	0.0317274	0.197358	1	3396	tags=74%, list=53%, signal=155%
NUCLEOSIDE-TRIPHOSPHATASE ACTIVITY_MOL	NUCLEOSIDE-TRIPHOSPHATASE ACTIVITY_MOL		196	0.165531	1.64224	0.0222672	0.19731	1	1924	tags=39%, list=30%, signal=54%
PCS60_SGA	PCS60_SGA		18	0.368977	1.64141	0.0413333	0.198006	1	1684	tags=56%, list=26%, signal=75%
RPL43A_BIND	RPL43A_BIND		47	0.259154	1.64123	0.042204	0.197955	1	2994	tags=68%, list=46%, signal=126%
MDY2_BIND	MDY2_BIND		40	0.266061	1.63898	0.04038	0.200128	1	3154	tags=70%, list=49%, signal=136%
COG7_BIND	COG7_BIND		84	0.211165	1.63886	0.0328228	0.199979	1	2760	tags=58%, list=43%, signal=101%
COX10_SGA	COX10_SGA		150	0.177071	1.63848	0.0215827	0.200181	1	2176	tags=43%, list=34%, signal=64%
BMS1-1_SGA	BMS1-1_SGA		114	0.191	1.63805	0.0334029	0.200401	1	1328	tags=33%, list=21%, signal=41%
CDC37-TS_SGA	CDC37-TS_SGA		140	0.180887	1.63799	0.0238342	0.200224	1	2823	tags=55%, list=44%, signal=96%
HYDROLASE ACTIVITY, ACTING ON ACID ANHYDRIDES, IN PHOSPHORUS-CONTAINING ANHYDRIDES_MOL	HYDROLASE ACTIVITY, ACTING ON ACID ANHYDRIDES, IN PHOSPHORUS-CONTAINING ANHYDRIDES_MOL		210	0.167015	1.63757	0.0191919	0.200431	1	1047	tags=26%, list=16%, signal=30%
YFH1_DAMP_SGA	YFH1_DAMP_SGA		136	0.182725	1.63712	0.0207254	0.200649	1	2705	tags=54%, list=42%, signal=90%
ERG3_BIND	ERG3_BIND		140	0.179684	1.63703	0.0207039	0.200506	1	2971	tags=59%, list=46%, signal=106%
RAD27_BIND	RAD27_BIND		142	0.179304	1.63668	0.0237849	0.200628	1	2704	tags=54%, list=42%, signal=91%
SAS10_BIND	SAS10_BIND		28	0.313577	1.63662	0.0359435	0.200477	1	684	tags=29%, list=11%, signal=32%
ATG3_BIND	ATG3_BIND		59	0.235299	1.63646	0.0426487	0.200421	1	3228	tags=68%, list=50%, signal=134%
PMR1_SGA	PMR1_SGA		231	0.158778	1.63544	0.0182371	0.201307	1	2584	tags=48%, list=40%, signal=77%
PHB2_BIND	PHB2_BIND		91	0.204304	1.63436	0.0318134	0.202237	1	1197	tags=31%, list=19%, signal=37%
SLA1_BIND	SLA1_BIND		134	0.179899	1.63302	0.0279793	0.203541	1	2911	tags=57%, list=45%, signal=102%
PYROPHOSPHATASE ACTIVITY_MOL	PYROPHOSPHATASE ACTIVITY_MOL		210	0.167015	1.63272	0.0182371	0.20363	1	1047	tags=26%, list=16%, signal=30%
CDC5_9H_UP	CDC5_9H_UP		152	0.175198	1.6325	0.0347293	0.203611	1	1385	tags=28%, list=21%, signal=34%
ISC1_BIND	ISC1_BIND		47	0.252914	1.6304	0.0422857	0.205566	1	2775	tags=60%, list=43%, signal=104%
YJR054W_BIND	YJR054W_BIND		84	0.207853	1.62846	0.0308511	0.207387	1	1373	tags=33%, list=21%, signal=42%
ACN9_SGA	ACN9_SGA		32	0.287053	1.62838	0.0458488	0.20722	1	1737	tags=50%, list=27%, signal=68%
BLM10_BIND	BLM10_BIND		64	0.228046	1.62837	0.0367075	0.206984	1	1877	tags=45%, list=29%, signal=63%
IST3_SGA	IST3_SGA		105	0.193413	1.62824	0.0340064	0.206872	1	2062	tags=44%, list=32%, signal=63%
HPF1_SGA	HPF1_SGA		32	0.292161	1.62808	0.0369004	0.206796	1	1711	tags=50%, list=26%, signal=68%
GPB2_BIND	GPB2_BIND		21	0.337364	1.62781	0.0451031	0.206817	1	2370	tags=62%, list=37%, signal=97%
CDC11_BIND	CDC11_BIND		18	0.358478	1.62735	0.0338753	0.207066	1	1096	tags=44%, list=17%, signal=53%
RIM20_BIND	RIM20_BIND		90	0.202061	1.62727	0.0450644	0.206897	1	2812	tags=57%, list=44%, signal=99%
LYS21_BIND	LYS21_BIND		16	0.385699	1.6263	0.0424077	0.207722	1	2205	tags=69%, list=34%, signal=104%
FILAMENTOUS GROWTH_BIO	FILAMENTOUS GROWTH_BIO		315	0.151676	1.62605	0.0120724	0.207742	1	1096	tags=24%, list=17%, signal=27%
EXOPEPTIDASE ACTIVITY_MOL	EXOPEPTIDASE ACTIVITY_MOL		15	0.401818	1.626	0.0508021	0.20755	1	1444	tags=53%, list=22%, signal=69%
VPS17_BIND	VPS17_BIND		64	0.22487	1.62562	0.0402685	0.207713	1	3003	tags=64%, list=47%, signal=119%
CA21CHR6X6	CA21CHR6X6		31	0.293243	1.62505	0.042735	0.208064	1	1463	tags=45%, list=23%, signal=58%
EFT2_BIND	EFT2_BIND		54	0.239691	1.62494	0.0289017	0.207927	1	3541	tags=74%, list=55%, signal=163%
ERG12_DAMP_SGA	ERG12_DAMP_SGA		23	0.331115	1.62432	0.0463918	0.208367	1	1876	tags=52%, list=29%, signal=73%
SSA2_SGA	SSA2_SGA		37	0.268529	1.62377	0.053021	0.208734	1	493	tags=27%, list=8%, signal=29%
HSP42_BIND	HSP42_BIND		26	0.308859	1.62376	0.0379581	0.208501	1	801	tags=35%, list=12%, signal=39%
SKT5_BIND	SKT5_BIND		57	0.228964	1.6234	0.0416198	0.20865	1	842	tags=28%, list=13%, signal=32%
SBA1_BIND	SBA1_BIND		17	0.369643	1.62312	0.0473613	0.208688	1	1074	tags=41%, list=17%, signal=49%
SML1_BIND	SML1_BIND		31	0.29284	1.62277	0.0435866	0.208864	1	2021	tags=48%, list=31%, signal=70%
PSP2_BIND	PSP2_BIND		33	0.289685	1.62179	0.0384615	0.209704	1	2971	tags=70%, list=46%, signal=128%
SDO1_DAMP_SGA	SDO1_DAMP_SGA		30	0.293481	1.62157	0.0399516	0.20971	1	2240	tags=57%, list=35%, signal=86%
TRANSLATION ELONGATION FACTOR ACTIVITY_MOL	TRANSLATION ELONGATION FACTOR ACTIVITY_MOL		15	0.38729	1.62054	0.0441989	0.210632	1	539	tags=40%, list=8%, signal=44%
NPT1_BIND	NPT1_BIND		39	0.272469	1.62031	0.0394737	0.210655	1	3437	tags=74%, list=53%, signal=158%
GCN20_BIND	GCN20_BIND		77	0.208259	1.62028	0.0359086	0.210447	1	886	tags=26%, list=14%, signal=30%
MEMBRANE PART_CEL	MEMBRANE PART_CEL		419	0.142219	1.62022	0.012024	0.21026	1	2982	tags=53%, list=46%, signal=92%
HOL1_BIND	HOL1_BIND		16	0.378736	1.61911	0.0532623	0.211219	1	1108	tags=50%, list=17%, signal=60%
CHS5_SGA	CHS5_SGA		119	0.184387	1.61911	0.0339157	0.210982	1	3400	tags=66%, list=53%, signal=136%
MITOCHONDRIAL OUTER MEMBRANE_CEL	MITOCHONDRIAL OUTER MEMBRANE_CEL		17	0.365505	1.6184	0.0438957	0.21148	1	1260	tags=47%, list=20%, signal=58%
CNE1_BIND	CNE1_BIND		58	0.231929	1.61839	0.0441676	0.211249	1	2908	tags=62%, list=45%, signal=112%
OLA1_BIND	OLA1_BIND		30	0.299453	1.618	0.04436	0.211441	1	688	tags=33%, list=11%, signal=37%
CCT2_BIND	CCT2_BIND		37	0.27761	1.6178	0.045067	0.211407	1	2595	tags=62%, list=40%, signal=103%
VAM6_SGA	VAM6_SGA		99	0.196778	1.61775	0.0340064	0.211212	1	2345	tags=48%, list=36%, signal=75%
MED2_SGA	MED2_SGA		38	0.271394	1.616	0.05	0.212894	1	855	tags=29%, list=13%, signal=33%
PKC1_BIND	PKC1_BIND		45	0.25529	1.61593	0.0460449	0.212701	1	2201	tags=51%, list=34%, signal=77%
UBP6_SGA	UBP6_SGA		131	0.17922	1.61521	0.0237849	0.21325	1	2062	tags=42%, list=32%, signal=60%
SNZ1_SGA	SNZ1_SGA		40	0.260875	1.61391	0.0440476	0.214421	1	2894	tags=65%, list=45%, signal=117%
DBF2_BIND	DBF2_BIND		125	0.185106	1.6139	0.0352697	0.21419	1	2848	tags=56%, list=44%, signal=98%
CA21CHRRX10	CA21CHRRX10		132	0.181384	1.6138	0.0237849	0.214066	1	2368	tags=48%, list=37%, signal=74%
SAP1_BIND	SAP1_BIND		16	0.374085	1.6127	0.0521978	0.215054	1	866	tags=44%, list=13%, signal=50%
SGT2_BIND	SGT2_BIND		45	0.252686	1.61261	0.0487239	0.214921	1	2260	tags=51%, list=35%, signal=78%
ELM1_BIND	ELM1_BIND		106	0.193681	1.61232	0.0338624	0.215016	1	2348	tags=49%, list=36%, signal=76%
GET2_SGA	GET2_SGA		219	0.160462	1.61186	0.0212766	0.21528	1	3471	tags=63%, list=54%, signal=133%
SSA3_BIND	SSA3_BIND		33	0.284078	1.61158	0.0417178	0.215326	1	1232	tags=39%, list=19%, signal=48%
HAP5_BIND	HAP5_BIND		51	0.243157	1.61117	0.0451467	0.215554	1	1687	tags=41%, list=26%, signal=55%
COQ10_BIND	COQ10_BIND		29	0.294211	1.61004	0.0458488	0.216652	1	2089	tags=55%, list=32%, signal=81%
VTC4_BIND	VTC4_BIND		18	0.358837	1.60995	0.0635762	0.216507	1	790	tags=28%, list=12%, signal=32%
MBP1P_TFMOTIF	MBP1P_TFMOTIF		137	0.178426	1.60973	0.0350877	0.216494	1	945	tags=25%, list=15%, signal=28%
ERG5_BIND	ERG5_BIND		56	0.233487	1.60969	0.0460299	0.216295	1	1765	tags=41%, list=27%, signal=56%
RAD27_SGA	RAD27_SGA		118	0.184544	1.60951	0.0274551	0.216233	1	2851	tags=56%, list=44%, signal=98%
MSC6_SGA	MSC6_SGA		76	0.209998	1.609	0.0399568	0.216595	1	2979	tags=62%, list=46%, signal=113%
TSC11-1_SGA	TSC11-1_SGA		138	0.175721	1.60862	0.0330578	0.216761	1	1540	tags=34%, list=24%, signal=44%
CAB1_DAMP_SGA	CAB1_DAMP_SGA		109	0.187612	1.60772	0.0326316	0.217579	1	1947	tags=40%, list=30%, signal=57%
RXT2_BIND	RXT2_BIND		136	0.179508	1.60768	0.0376176	0.217385	1	2813	tags=57%, list=44%, signal=98%
GCS1_BIND	GCS1_BIND		57	0.231163	1.60653	0.0408163	0.218404	1	2660	tags=58%, list=41%, signal=98%
MCM6_BIND	MCM6_BIND		25	0.312664	1.60641	0.0449438	0.218279	1	2618	tags=68%, list=41%, signal=114%
HOMEOSTATIC PROCESS_BIO	HOMEOSTATIC PROCESS_BIO		104	0.189109	1.60554	0.0378947	0.219015	1	606	tags=17%, list=9%, signal=19%
VID22_SGA	VID22_SGA		108	0.189598	1.6048	0.0301769	0.219575	1	3389	tags=66%, list=52%, signal=136%
RESPONSE TO STRESS_BIO	RESPONSE TO STRESS_BIO		274	0.152496	1.60354	0.0161128	0.220846	1	1008	tags=22%, list=16%, signal=24%
GCN1_BIND	GCN1_BIND		112	0.185727	1.60353	0.0357518	0.220608	1	2824	tags=56%, list=44%, signal=98%
ERV46_BIND	ERV46_BIND		34	0.278237	1.60348	0.0455105	0.220396	1	2522	tags=59%, list=39%, signal=96%
WSS1_BIND	WSS1_BIND		31	0.292647	1.60341	0.0479705	0.220233	1	1284	tags=42%, list=20%, signal=52%
SAC1_BIND	SAC1_BIND		248	0.155658	1.60337	0.0201207	0.220053	1	2613	tags=50%, list=40%, signal=81%
TVP15_BIND	TVP15_BIND		32	0.285678	1.60334	0.039555	0.219839	1	3536	tags=81%, list=55%, signal=179%
TBF1P_TFMOTIF	TBF1P_TFMOTIF		383	0.144887	1.60267	0.011011	0.220361	1	1021	tags=22%, list=16%, signal=25%
GSH2_BIND	GSH2_BIND		20	0.346431	1.60261	0.0419397	0.22018	1	2776	tags=70%, list=43%, signal=122%
CLB5_BIND	CLB5_BIND		66	0.221082	1.60137	0.0454545	0.221431	1	3416	tags=70%, list=53%, signal=146%
HSL1_SGA	HSL1_SGA		67	0.219943	1.60123	0.0371204	0.221351	1	2971	tags=63%, list=46%, signal=115%
YDR049W_BIND	YDR049W_BIND		59	0.228292	1.60069	0.0481523	0.221753	1	624	tags=22%, list=10%, signal=24%
RRD1_BIND	RRD1_BIND		48	0.246513	1.5997	0.0386364	0.222632	1	1919	tags=44%, list=30%, signal=62%
VITAMIN METABOLIC PROCESS_BIO	VITAMIN METABOLIC PROCESS_BIO		50	0.242928	1.5989	0.0496536	0.223262	1	3492	tags=72%, list=54%, signal=156%
CA21CHR3X9	CA21CHR3X9		111	0.187896	1.59875	0.0462671	0.223187	1	2008	tags=42%, list=31%, signal=60%
COP1-1_SGA	COP1-1_SGA		115	0.185641	1.59866	0.0291363	0.223076	1	2820	tags=56%, list=44%, signal=97%
YLR065C_BIND	YLR065C_BIND		48	0.24635	1.59839	0.0498262	0.223109	1	2013	tags=50%, list=31%, signal=72%
MTC5_BIND	MTC5_BIND		46	0.242459	1.59835	0.0583333	0.222889	1	2331	tags=52%, list=36%, signal=81%
UFD1_BIND	UFD1_BIND		21	0.338008	1.59768	0.0444145	0.223427	1	377	tags=29%, list=6%, signal=30%
RAD53_BIND	RAD53_BIND		47	0.244466	1.5971	0.0433763	0.223829	1	4547	tags=91%, list=70%, signal=307%
GSG1_SGA	GSG1_SGA		169	0.16604	1.59593	0.0316004	0.225015	1	2948	tags=56%, list=46%, signal=101%
BNI1_BIND	BNI1_BIND		42	0.25582	1.59578	0.0536993	0.224928	1	1875	tags=48%, list=29%, signal=67%
PKH3_SGA	PKH3_SGA		19	0.35392	1.59537	0.0519126	0.225145	1	2727	tags=74%, list=42%, signal=127%
BTS1_BIND	BTS1_BIND		145	0.174702	1.59465	0.033092	0.225739	1	2971	tags=58%, list=46%, signal=105%
CHLAMYDOSPORE DEVELOPMENT_BIO	CHLAMYDOSPORE DEVELOPMENT_BIO		17	0.361785	1.59459	0.064603	0.225567	1	889	tags=41%, list=14%, signal=48%
RESPONSE TO STIMULUS_BIO	RESPONSE TO STIMULUS_BIO		405	0.142995	1.59416	0.015015	0.225838	1	1008	tags=21%, list=16%, signal=24%
CTF8_BIND	CTF8_BIND		125	0.180845	1.59301	0.0364963	0.226914	1	3022	tags=58%, list=47%, signal=108%
PET9_BIND	PET9_BIND		19	0.349187	1.59291	0.052356	0.226762	1	2801	tags=74%, list=43%, signal=130%
CDC48-3_SGA	CDC48-3_SGA		106	0.191472	1.59187	0.0328042	0.227699	1	2970	tags=58%, list=46%, signal=107%
SEC24_BIND	SEC24_BIND		27	0.309683	1.59175	0.0576184	0.227587	1	3108	tags=74%, list=48%, signal=142%
WATER-SOLUBLE VITAMIN METABOLIC PROCESS_BIO	WATER-SOLUBLE VITAMIN METABOLIC PROCESS_BIO		50	0.242928	1.59129	0.0528129	0.227942	1	3492	tags=72%, list=54%, signal=156%
MMM1_BIND	MMM1_BIND		59	0.227641	1.59125	0.0479452	0.227732	1	2936	tags=63%, list=45%, signal=114%
MON2_BIND	MON2_BIND		87	0.201966	1.59023	0.0402612	0.228726	1	2856	tags=59%, list=44%, signal=104%
SEC27-1_SGA	SEC27-1_SGA		72	0.215001	1.59019	0.0473568	0.228537	1	2806	tags=58%, list=43%, signal=102%
SWM2_BIND	SWM2_BIND		36	0.269939	1.58971	0.04474	0.228853	1	2912	tags=69%, list=45%, signal=126%
GMH1_BIND	GMH1_BIND		17	0.362965	1.58887	0.0669344	0.229577	1	2618	tags=71%, list=41%, signal=118%
MSH4_BIND	MSH4_BIND		48	0.246409	1.58867	0.0557491	0.22957	1	3937	tags=83%, list=61%, signal=212%
DNA DUPLEX UNWINDING_BIO	DNA DUPLEX UNWINDING_BIO		16	0.369109	1.58796	0.0455192	0.230125	1	864	tags=44%, list=13%, signal=50%
GLD_UP	GLD_UP		264	0.152466	1.58795	0.016129	0.229885	1	1944	tags=35%, list=30%, signal=48%
GRE3_SGA	GRE3_SGA		114	0.189135	1.58726	0.035865	0.23046	1	1351	tags=32%, list=21%, signal=39%
BNI4_BIND	BNI4_BIND		28	0.292837	1.58686	0.0536829	0.230712	1	2355	tags=61%, list=36%, signal=95%
RIM4_BIND	RIM4_BIND		19	0.347073	1.58676	0.0502717	0.230589	1	1817	tags=53%, list=28%, signal=73%
RAD51_BIND	RAD51_BIND		120	0.183809	1.58551	0.0322917	0.231808	1	2671	tags=52%, list=41%, signal=88%
SIF2_BIND	SIF2_BIND		115	0.188027	1.58496	0.0388248	0.232257	1	2737	tags=56%, list=42%, signal=95%
VPS30_BIND	VPS30_BIND		58	0.230632	1.58491	0.0546075	0.232057	1	2959	tags=62%, list=46%, signal=114%
CELL BUDDING_BIO	CELL BUDDING_BIO		66	0.217342	1.58472	0.057971	0.232045	1	889	tags=30%, list=14%, signal=35%
RCY1_BIND	RCY1_BIND		16	0.374046	1.5843	0.0571808	0.232271	1	1543	tags=50%, list=24%, signal=66%
RTT107_BIND	RTT107_BIND		46	0.245084	1.5837	0.0588235	0.232766	1	2826	tags=63%, list=44%, signal=111%
PMS1_BIND	PMS1_BIND		26	0.309736	1.58369	0.0535032	0.23252	1	3256	tags=77%, list=50%, signal=155%
ADI1_SGA	ADI1_SGA		51	0.238433	1.58369	0.0447585	0.232277	1	1123	tags=35%, list=17%, signal=42%
FMC1_BIND	FMC1_BIND		50	0.243512	1.58321	0.03386	0.232589	1	2861	tags=62%, list=44%, signal=110%
URA2_BIND	URA2_BIND		51	0.23698	1.58302	0.0619266	0.232564	1	612	tags=24%, list=9%, signal=26%
HAL9_SGA	HAL9_SGA		43	0.250784	1.58268	0.046729	0.232695	1	1233	tags=35%, list=19%, signal=43%
SKN7_SGA	SKN7_SGA		65	0.218415	1.58194	0.0461032	0.233345	1	3030	tags=63%, list=47%, signal=118%
RTG1_SGA	RTG1_SGA		140	0.172049	1.58184	0.0456432	0.23324	1	3419	tags=64%, list=53%, signal=134%
AIM33_SGA	AIM33_SGA		39	0.265071	1.58086	0.0515337	0.23418	1	788	tags=31%, list=12%, signal=35%
RPS1B_SGA	RPS1B_SGA		50	0.236716	1.58082	0.0427746	0.233984	1	2978	tags=64%, list=46%, signal=118%
SPT23_BIND	SPT23_BIND		28	0.292608	1.58049	0.0556242	0.234144	1	3429	tags=75%, list=53%, signal=159%
GROWTH_BIO	GROWTH_BIO		331	0.144554	1.58018	0.0170854	0.234277	1	925	tags=21%, list=14%, signal=23%
STP22_SGA	STP22_SGA		56	0.228314	1.57928	0.0396825	0.235073	1	1734	tags=41%, list=27%, signal=56%
ATP11_SGA	ATP11_SGA		252	0.153493	1.5787	0.0270812	0.235556	1	958	tags=24%, list=15%, signal=27%
POL2_BIND	POL2_BIND		28	0.295398	1.57858	0.0505051	0.235427	1	3416	tags=79%, list=53%, signal=166%
DYN3_BIND	DYN3_BIND		61	0.224913	1.57851	0.0395928	0.235258	1	3484	tags=72%, list=54%, signal=155%
WBP1-2_SGA	WBP1-2_SGA		173	0.164349	1.57727	0.0336735	0.236494	1	2733	tags=53%, list=42%, signal=90%
ARP6_SGA	ARP6_SGA		160	0.166593	1.57703	0.031893	0.236513	1	2657	tags=52%, list=41%, signal=86%
ROT1_BIND	ROT1_BIND		26	0.307794	1.57697	0.0443038	0.236339	1	1669	tags=50%, list=26%, signal=67%
DNA REPLICATION_BIO	DNA REPLICATION_BIO		88	0.19856	1.57632	0.0516129	0.236878	1	3093	tags=63%, list=48%, signal=118%
CDC5_BIND	CDC5_BIND		41	0.259333	1.57613	0.0554885	0.236854	1	3403	tags=73%, list=53%, signal=154%
HMG2_BIND	HMG2_BIND		23	0.321267	1.575	0.0518807	0.237918	1	888	tags=35%, list=14%, signal=40%
DOA1_BIND	DOA1_BIND		145	0.170723	1.57485	0.0410256	0.237855	1	3043	tags=59%, list=47%, signal=108%
HOC1_BIND	HOC1_BIND		87	0.197871	1.57474	0.0417559	0.237729	1	2971	tags=60%, list=46%, signal=109%
CTI6_SGA	CTI6_SGA		150	0.17126	1.57461	0.0330578	0.237646	1	1748	tags=38%, list=27%, signal=51%
NUP188_SGA	NUP188_SGA		131	0.175102	1.5744	0.0505676	0.23763	1	2766	tags=53%, list=43%, signal=92%
LEM3_BIND	LEM3_BIND		29	0.288522	1.57414	0.0624204	0.237709	1	2254	tags=55%, list=35%, signal=84%
RTT10_BIND	RTT10_BIND		17	0.360955	1.57414	0.0514905	0.237465	1	654	tags=35%, list=10%, signal=39%
RPS10A_BIND	RPS10A_BIND		42	0.252153	1.57408	0.0546968	0.23729	1	1893	tags=48%, list=29%, signal=67%
RAD55_BIND	RAD55_BIND		68	0.215829	1.57369	0.0592179	0.237527	1	3874	tags=78%, list=60%, signal=193%
CCT4_BIND	CCT4_BIND		23	0.320964	1.57365	0.0590551	0.23733	1	1892	tags=57%, list=29%, signal=80%
PET8_SGA	PET8_SGA		66	0.215378	1.5727	0.0468227	0.23818	1	1725	tags=41%, list=27%, signal=55%
SCS7_BIND	SCS7_BIND		174	0.166902	1.57237	0.0358974	0.238342	1	2819	tags=54%, list=44%, signal=93%
CA21CHR1X10	CA21CHR1X10		121	0.179025	1.57226	0.037461	0.238241	1	3353	tags=61%, list=52%, signal=125%
GYP6_SGA	GYP6_SGA		84	0.201232	1.57167	0.0448718	0.238689	1	2971	tags=58%, list=46%, signal=107%
RKM4_SGA	RKM4_SGA		23	0.319763	1.57158	0.0584329	0.238551	1	1328	tags=43%, list=21%, signal=55%
SIZ1_BIND	SIZ1_BIND		31	0.281427	1.57147	0.0498783	0.238444	1	3402	tags=77%, list=53%, signal=163%
ABP140_BIND	ABP140_BIND		15	0.377342	1.57097	0.0528455	0.238807	1	1214	tags=40%, list=19%, signal=49%
CDC60-TS_SGA	CDC60-TS_SGA		57	0.228182	1.57074	0.0418118	0.238839	1	1656	tags=42%, list=26%, signal=56%
BCR1_TF	BCR1_TF		347	0.143068	1.57046	0.00900901	0.238906	1	2023	tags=35%, list=31%, signal=49%
DFG16_SGA	DFG16_SGA		129	0.177396	1.57011	0.0366492	0.239105	1	2760	tags=54%, list=43%, signal=93%
BMH1_BIND	BMH1_BIND		117	0.178334	1.57008	0.0432489	0.238895	1	2455	tags=48%, list=38%, signal=76%
DNA GEOMETRIC CHANGE_BIO	DNA GEOMETRIC CHANGE_BIO		16	0.369109	1.56995	0.0567376	0.238825	1	864	tags=44%, list=13%, signal=50%
BUG1_BIND	BUG1_BIND		31	0.287372	1.56948	0.0408922	0.239162	1	2637	tags=65%, list=41%, signal=109%
ACT1-129_SGA	ACT1-129_SGA		212	0.156071	1.56909	0.0375254	0.239358	1	1854	tags=38%, list=29%, signal=51%
MIG1_BIND	MIG1_BIND		48	0.240387	1.56896	0.0536993	0.239313	1	3191	tags=67%, list=49%, signal=131%
ATP3_BIND	ATP3_BIND		21	0.331018	1.56854	0.0496732	0.239615	1	1293	tags=43%, list=20%, signal=53%
ASEXUAL REPRODUCTION_BIO	ASEXUAL REPRODUCTION_BIO		66	0.217342	1.56831	0.0452539	0.239653	1	889	tags=30%, list=14%, signal=35%
PMT1_CAP1-312_DN	PMT1_CAP1-312_DN		41	0.246843	1.56812	0.0565584	0.239641	1	3199	tags=68%, list=50%, signal=134%
DST1_BIND	DST1_BIND		133	0.17273	1.56806	0.0507246	0.239479	1	2891	tags=56%, list=45%, signal=99%
POL32_BIND	POL32_BIND		128	0.180021	1.568	0.0435233	0.2393	1	3093	tags=59%, list=48%, signal=112%
MYO4_BIND	MYO4_BIND		24	0.318987	1.56794	0.0663265	0.239123	1	1000	tags=38%, list=15%, signal=44%
RPL37A_SGA	RPL37A_SGA		40	0.256745	1.56792	0.0521945	0.238901	1	1317	tags=38%, list=20%, signal=47%
RPI1_SGA	RPI1_SGA		27	0.29764	1.56768	0.0469543	0.238983	1	1785	tags=48%, list=28%, signal=66%
RAD4_SGA	RAD4_SGA		76	0.202509	1.56608	0.0519911	0.24069	1	3015	tags=62%, list=47%, signal=115%
RGA1_BIND	RGA1_BIND		39	0.261421	1.56602	0.0609319	0.240516	1	1929	tags=49%, list=30%, signal=69%
BIG1_BIND	BIG1_BIND		27	0.30131	1.56556	0.0476788	0.240815	1	2632	tags=67%, list=41%, signal=112%
RMT2_SGA	RMT2_SGA		20	0.333964	1.56439	0.057971	0.241957	1	1609	tags=50%, list=25%, signal=66%
INTRINSIC TO PLASMA MEMBRANE_CEL	INTRINSIC TO PLASMA MEMBRANE_CEL		55	0.230688	1.56413	0.0614334	0.242029	1	743	tags=22%, list=12%, signal=24%
WBP1-1_SGA	WBP1-1_SGA		221	0.153836	1.56361	0.0272727	0.242443	1	2984	tags=56%, list=46%, signal=100%
GET3_BIND	GET3_BIND		112	0.183323	1.56335	0.0508475	0.242529	1	2963	tags=59%, list=46%, signal=107%
INO80_DAMP_SGA	INO80_DAMP_SGA		44	0.25048	1.563	0.064133	0.242746	1	1216	tags=36%, list=19%, signal=44%
ELECTRON CARRIER ACTIVITY_MOL	ELECTRON CARRIER ACTIVITY_MOL		29	0.295512	1.563	0.0652709	0.242512	1	1408	tags=45%, list=22%, signal=57%
RFC5_BIND	RFC5_BIND		43	0.249052	1.56272	0.0411765	0.242582	1	2720	tags=60%, list=42%, signal=104%
RAD6_BIND	RAD6_BIND		106	0.187374	1.56265	0.0466102	0.242427	1	2706	tags=53%, list=42%, signal=89%
RAD9_BIND	RAD9_BIND		90	0.195651	1.56252	0.0409924	0.242396	1	3093	tags=62%, list=48%, signal=118%
NRD1_DAMP_SGA	NRD1_DAMP_SGA		104	0.189334	1.56176	0.0440714	0.2431	1	2990	tags=58%, list=46%, signal=106%
MRC1_SGA	MRC1_SGA		76	0.205342	1.56121	0.0562771	0.243551	1	2812	tags=58%, list=44%, signal=101%
OAR1_BIND	OAR1_BIND		51	0.227934	1.56085	0.0553633	0.24376	1	3501	tags=73%, list=54%, signal=157%
SMT3_BIND	SMT3_BIND		46	0.241642	1.55984	0.0612009	0.244774	1	1209	tags=30%, list=19%, signal=37%
MITOCHONDRIAL GENOME MAINTENANCE_BIO	MITOCHONDRIAL GENOME MAINTENANCE_BIO		15	0.37285	1.55976	0.0566572	0.244618	1	2558	tags=73%, list=40%, signal=121%
KES1_BIND	KES1_BIND		44	0.245483	1.55956	0.0608187	0.244655	1	3315	tags=70%, list=51%, signal=144%
CELLULAR BUD TIP_CEL	CELLULAR BUD TIP_CEL		28	0.296302	1.55939	0.0538462	0.244642	1	1940	tags=54%, list=30%, signal=76%
XYL2_SGA	XYL2_SGA		27	0.29855	1.55891	0.0481481	0.244998	1	1647	tags=48%, list=26%, signal=64%
BUD27_SGA	BUD27_SGA		135	0.171352	1.55814	0.0486039	0.245692	1	1076	tags=27%, list=17%, signal=31%
TRS20_BIND	TRS20_BIND		42	0.256812	1.55804	0.0443896	0.245569	1	2421	tags=57%, list=37%, signal=91%
CA21CHR6X5	CA21CHR6X5		100	0.190697	1.55801	0.0443506	0.245381	1	1970	tags=42%, list=31%, signal=60%
CARRIER ACTIVITY_MOL	CARRIER ACTIVITY_MOL		83	0.200127	1.55789	0.0461373	0.245288	1	2548	tags=51%, list=39%, signal=83%
CELLULAR LOCALIZATION_BIO	CELLULAR LOCALIZATION_BIO		396	0.139683	1.5578	0.011011	0.245158	1	2758	tags=51%, list=43%, signal=83%
VIP1_SGA	VIP1_SGA		83	0.197455	1.55779	0.065662	0.244933	1	2865	tags=59%, list=44%, signal=105%
SCH9-DO_HPX	SCH9-DO_HPX		81	0.201538	1.55729	0.0572354	0.245347	1	703	tags=17%, list=11%, signal=19%
SLT2_BIND	SLT2_BIND		144	0.168857	1.55654	0.0392968	0.246082	1	2994	tags=58%, list=46%, signal=105%
ESTABLISHMENT OF CELLULAR LOCALIZATION_BIO	ESTABLISHMENT OF CELLULAR LOCALIZATION_BIO		376	0.13872	1.55542	0.023	0.247237	1	2758	tags=51%, list=43%, signal=84%
ION TRANSPORT_BIO	ION TRANSPORT_BIO		90	0.191039	1.55528	0.0470588	0.247171	1	968	tags=24%, list=15%, signal=28%
CATION TRANSPORT_BIO	CATION TRANSPORT_BIO		73	0.21035	1.55522	0.0625686	0.24699	1	968	tags=26%, list=15%, signal=30%
YHB1_BIND	YHB1_BIND		19	0.337167	1.55515	0.0658602	0.246847	1	2367	tags=63%, list=37%, signal=99%
SEC17-1_SGA	SEC17-1_SGA		102	0.184852	1.55498	0.0567227	0.246838	1	2948	tags=58%, list=46%, signal=105%
PBS2_BIND	PBS2_BIND		74	0.2089	1.55443	0.0614709	0.247284	1	3416	tags=69%, list=53%, signal=145%
TAC1_TF	TAC1_TF		36	0.265462	1.55407	0.0555556	0.247526	1	1321	tags=39%, list=20%, signal=49%
DYN1_SGA	DYN1_SGA		110	0.18097	1.55371	0.041841	0.247718	1	2052	tags=43%, list=32%, signal=62%
MTC4_BIND	MTC4_BIND		55	0.226419	1.5536	0.0471264	0.247609	1	1665	tags=40%, list=26%, signal=53%
ARO2_SGA	ARO2_SGA		105	0.185453	1.55318	0.0486258	0.24789	1	906	tags=27%, list=14%, signal=31%
LCB3_BIND	LCB3_BIND		32	0.276385	1.55219	0.0597561	0.248887	1	2288	tags=53%, list=35%, signal=82%
ACH1_SGA	ACH1_SGA		89	0.192379	1.55193	0.0525751	0.248964	1	1070	tags=29%, list=17%, signal=35%
PAR32_BIND	PAR32_BIND		36	0.262452	1.55187	0.0605701	0.248787	1	2089	tags=53%, list=32%, signal=78%
RIM9_BIND	RIM9_BIND		56	0.227484	1.55131	0.0566251	0.249273	1	1095	tags=30%, list=17%, signal=36%
DIS3_DAMP_SGA	DIS3_DAMP_SGA		21	0.324829	1.55096	0.063172	0.249451	1	2813	tags=71%, list=44%, signal=126%
ARL3_BIND	ARL3_BIND		84	0.200868	1.55088	0.0501089	0.249302	1	2758	tags=57%, list=43%, signal=98%
HRP1_BIND	HRP1_BIND		17	0.350891	1.55032	0.0639456	0.249788	1	1087	tags=41%, list=17%, signal=49%
ZDS2_BIND	ZDS2_BIND		28	0.287896	1.54859	0.063354	0.251634	1	2176	tags=57%, list=34%, signal=86%
AIM22_BIND	AIM22_BIND		55	0.227195	1.54848	0.0613155	0.251537	1	2824	tags=60%, list=44%, signal=106%
CAP2_DN	CAP2_DN		311	0.144866	1.54822	0.0260782	0.251605	1	2677	tags=47%, list=41%, signal=77%
SOR2_SGA	SOR2_SGA		48	0.240725	1.54821	0.0622066	0.251387	1	2823	tags=63%, list=44%, signal=110%
JHD2_BIND	JHD2_BIND		16	0.367859	1.548	0.0470263	0.251419	1	1797	tags=56%, list=28%, signal=78%
RPP1B_BIND	RPP1B_BIND		29	0.286553	1.54729	0.0647572	0.25208	1	3391	tags=76%, list=53%, signal=159%
HTZ1_SGA	HTZ1_SGA		117	0.17786	1.54728	0.0567823	0.251857	1	1693	tags=38%, list=26%, signal=51%
TRANSLATION FACTOR ACTIVITY, NUCLEIC ACID BINDING_MOL	TRANSLATION FACTOR ACTIVITY, NUCLEIC ACID BINDING_MOL		45	0.239329	1.54722	0.0617433	0.251679	1	2266	tags=53%, list=35%, signal=82%
CYTOSKELETAL PART_CEL	CYTOSKELETAL PART_CEL		144	0.16949	1.54699	0.0504634	0.251755	1	2323	tags=47%, list=36%, signal=72%
SWF1_SGA	SWF1_SGA		114	0.179915	1.54682	0.0530146	0.251746	1	1687	tags=36%, list=26%, signal=48%
SAM3_SGA	SAM3_SGA		18	0.350361	1.54663	0.048583	0.251747	1	1669	tags=50%, list=26%, signal=67%
FIR1_BIND	FIR1_BIND		15	0.37253	1.54638	0.0683761	0.251845	1	745	tags=40%, list=12%, signal=45%
RPP2A_BIND	RPP2A_BIND		23	0.312564	1.54623	0.0573664	0.251783	1	2381	tags=61%, list=37%, signal=96%
VID28_SGA	VID28_SGA		85	0.195153	1.54614	0.0674646	0.251677	1	3900	tags=75%, list=60%, signal=188%
POT1_BIND	POT1_BIND		40	0.253307	1.54592	0.0586826	0.251706	1	2866	tags=63%, list=44%, signal=112%
YLR413W_BIND	YLR413W_BIND		16	0.368526	1.54589	0.0664858	0.251511	1	1095	tags=44%, list=17%, signal=53%
CCT6_BIND	CCT6_BIND		33	0.269999	1.54587	0.0490196	0.251291	1	1892	tags=52%, list=29%, signal=72%
HEM2_DAMP_SGA	HEM2_DAMP_SGA		64	0.214807	1.54536	0.0594714	0.251724	1	1669	tags=41%, list=26%, signal=54%
RIM15_SGA	RIM15_SGA		128	0.171963	1.54492	0.0474716	0.252022	1	1734	tags=37%, list=27%, signal=49%
CELL ADHESION_BIO	CELL ADHESION_BIO		28	0.290277	1.54436	0.0636704	0.252487	1	405	tags=18%, list=6%, signal=19%
CMD1-8_SGA	CMD1-8_SGA		86	0.198241	1.5443	0.0728261	0.252328	1	1076	tags=29%, list=17%, signal=34%
YKL061W_SGA	YKL061W_SGA		16	0.372777	1.54403	0.0696023	0.25241	1	2365	tags=69%, list=37%, signal=108%
YJU3_SGA	YJU3_SGA		21	0.318872	1.5438	0.0662252	0.25247	1	2885	tags=71%, list=45%, signal=129%
LAS17_BIND	LAS17_BIND		35	0.274105	1.54322	0.0547445	0.252993	1	2245	tags=57%, list=35%, signal=87%
MSH6_BIND	MSH6_BIND		26	0.300339	1.54308	0.0640855	0.252913	1	1550	tags=42%, list=24%, signal=55%
EAF5_SGA	EAF5_SGA		88	0.192214	1.54293	0.0473628	0.252893	1	1016	tags=27%, list=16%, signal=32%
PTH1_BIND	PTH1_BIND		64	0.217652	1.54286	0.0511364	0.252721	1	1821	tags=44%, list=28%, signal=60%
SFA1_SGA	SFA1_SGA		64	0.214919	1.54265	0.0536913	0.252763	1	2421	tags=52%, list=37%, signal=82%
FKS1_SGA	FKS1_SGA		83	0.198856	1.54244	0.050592	0.252768	1	1081	tags=28%, list=17%, signal=33%
MSI1_BIND	MSI1_BIND		51	0.232096	1.54195	0.051963	0.253132	1	2533	tags=55%, list=39%, signal=90%
NRG1_TF	NRG1_TF		162	0.167002	1.54142	0.0398366	0.253583	1	654	tags=18%, list=10%, signal=19%
ERG26-1_SGA	ERG26-1_SGA		46	0.240642	1.5413	0.0543093	0.253499	1	2817	tags=61%, list=44%, signal=107%
TIM23_BIND	TIM23_BIND		17	0.358045	1.54073	0.0660377	0.253995	1	1260	tags=47%, list=20%, signal=58%
IFA38_BIND	IFA38_BIND		66	0.211665	1.54065	0.0598194	0.253868	1	1818	tags=36%, list=28%, signal=50%
RTG2_BIND	RTG2_BIND		79	0.200698	1.54056	0.0480874	0.253733	1	1220	tags=30%, list=19%, signal=37%
CTF18_BIND	CTF18_BIND		124	0.175162	1.54034	0.0530146	0.253767	1	3022	tags=59%, list=47%, signal=109%
LEU3P_TFMOTIF	LEU3P_TFMOTIF		84	0.197053	1.54022	0.0506465	0.253708	1	1704	tags=37%, list=26%, signal=49%
GET1_BIND	GET1_BIND		206	0.156326	1.54008	0.0385787	0.253641	1	3108	tags=58%, list=48%, signal=109%
NQM1_SGA	NQM1_SGA		22	0.32166	1.53967	0.0723684	0.253877	1	1540	tags=45%, list=24%, signal=59%
DAN4_SGA	DAN4_SGA		40	0.255134	1.53926	0.0576687	0.254163	1	788	tags=30%, list=12%, signal=34%
SWI4SWI6_UP	SWI4SWI6_UP		427	0.134709	1.53875	0.0170341	0.254531	1	1570	tags=28%, list=24%, signal=34%
TIP41_BIND	TIP41_BIND		22	0.320583	1.53861	0.0529032	0.254467	1	3256	tags=77%, list=50%, signal=155%
HOC1_SGA	HOC1_SGA		155	0.163718	1.53821	0.0410256	0.254735	1	2956	tags=56%, list=46%, signal=101%
IXR1_BIND	IXR1_BIND		68	0.210177	1.53668	0.0635268	0.256424	1	2848	tags=59%, list=44%, signal=104%
PDA1_BIND	PDA1_BIND		90	0.189893	1.53667	0.0592034	0.256205	1	3256	tags=63%, list=50%, signal=126%
ALG5_BIND	ALG5_BIND		80	0.197934	1.53657	0.0542636	0.256096	1	3078	tags=61%, list=48%, signal=116%
VPS8_BIND	VPS8_BIND		156	0.16497	1.53593	0.0494336	0.256646	1	2911	tags=56%, list=45%, signal=99%
YLR287C_BIND	YLR287C_BIND		24	0.307516	1.53575	0.0822622	0.256655	1	2660	tags=67%, list=41%, signal=113%
METHIONINE METABOLIC PROCESS_BIO	METHIONINE METABOLIC PROCESS_BIO		22	0.318214	1.53571	0.0667539	0.256467	1	1677	tags=50%, list=26%, signal=67%
BIM1_SGA	BIM1_SGA		187	0.156388	1.53536	0.0417515	0.256657	1	1099	tags=26%, list=17%, signal=31%
YPR078C_BIND	YPR078C_BIND		16	0.359935	1.53506	0.0703654	0.256817	1	3790	tags=94%, list=59%, signal=226%
KCC4_BIND	KCC4_BIND		19	0.342332	1.53505	0.057931	0.256587	1	760	tags=37%, list=12%, signal=42%
BCS1_BIND	BCS1_BIND		43	0.245501	1.53445	0.057623	0.257144	1	1572	tags=42%, list=24%, signal=55%
SUR1_BIND	SUR1_BIND		86	0.192362	1.53415	0.0476191	0.257302	1	2918	tags=58%, list=45%, signal=105%
PAF1_BIND	PAF1_BIND		72	0.203283	1.53381	0.0609358	0.257503	1	2276	tags=49%, list=35%, signal=74%
RIC1_BIND	RIC1_BIND		272	0.14536	1.53355	0.041206	0.257618	1	3499	tags=64%, list=54%, signal=133%
TOR2_BIND	TOR2_BIND		20	0.332357	1.5329	0.0657895	0.258169	1	327	tags=20%, list=5%, signal=21%
SOK2_BIND	SOK2_BIND		35	0.266849	1.53284	0.060049	0.258021	1	2846	tags=66%, list=44%, signal=117%
STT3-7_SGA	STT3-7_SGA		83	0.194806	1.53257	0.0653595	0.258128	1	1720	tags=40%, list=27%, signal=53%
PEX29_SGA	PEX29_SGA		58	0.221882	1.53187	0.0620767	0.258732	1	1748	tags=43%, list=27%, signal=59%
SEH1_BIND	SEH1_BIND		23	0.312502	1.53164	0.0721649	0.258812	1	2559	tags=65%, list=40%, signal=108%
NIC96_BIND	NIC96_BIND		21	0.325885	1.53151	0.0527009	0.258745	1	1816	tags=57%, list=28%, signal=79%
CYTOPLASMIC VESICLE_CEL	CYTOPLASMIC VESICLE_CEL		56	0.224122	1.53139	0.0841866	0.258668	1	2952	tags=63%, list=46%, signal=114%
ER TO GOLGI TRANSPORT VESICLE_CEL	ER TO GOLGI TRANSPORT VESICLE_CEL		20	0.324506	1.53131	0.0748663	0.258514	1	2952	tags=75%, list=46%, signal=138%
GOT1_BIND	GOT1_BIND		34	0.272558	1.53131	0.0615006	0.258287	1	2584	tags=62%, list=40%, signal=102%
HST4_BIND	HST4_BIND		18	0.341375	1.53122	0.0635359	0.258174	1	3634	tags=89%, list=56%, signal=203%
SKT5_SGA	SKT5_SGA		109	0.180499	1.53118	0.0648536	0.257997	1	1011	tags=25%, list=16%, signal=29%
SAC3_BIND	SAC3_BIND		208	0.153631	1.53084	0.0365482	0.258158	1	4547	tags=82%, list=70%, signal=269%
LST4_SGA	LST4_SGA		81	0.197612	1.53046	0.0543478	0.258377	1	2176	tags=46%, list=34%, signal=68%
VPS52_BIND	VPS52_BIND		58	0.220251	1.52997	0.0679724	0.258778	1	1236	tags=33%, list=19%, signal=40%
UBC6_SGA	UBC6_SGA		88	0.1933	1.52986	0.0591398	0.258672	1	1805	tags=41%, list=28%, signal=56%
GLUTAMINE FAMILY AMINO ACID METABOLIC PROCESS_BIO	GLUTAMINE FAMILY AMINO ACID METABOLIC PROCESS_BIO		37	0.259088	1.52955	0.0611511	0.258843	1	1831	tags=46%, list=28%, signal=64%
MCM5_BIND	MCM5_BIND		21	0.322189	1.52876	0.0645586	0.259642	1	1926	tags=57%, list=30%, signal=81%
CCS1_BIND	CCS1_BIND		48	0.235386	1.52797	0.0627907	0.260389	1	3003	tags=63%, list=47%, signal=116%
DDC1_BIND	DDC1_BIND		50	0.232535	1.52796	0.0733411	0.260174	1	3416	tags=70%, list=53%, signal=147%
PDS1-128_SGA	PDS1-128_SGA		36	0.258438	1.52793	0.0863747	0.259981	1	1745	tags=47%, list=27%, signal=64%
GET1_SGA	GET1_SGA		191	0.15672	1.52776	0.041498	0.259965	1	2963	tags=55%, list=46%, signal=100%
MEMBRANE COAT_CEL	MEMBRANE COAT_CEL		31	0.272609	1.52763	0.0806045	0.259881	1	3039	tags=71%, list=47%, signal=133%
RSP5-3_SGA	RSP5-3_SGA		73	0.207093	1.52726	0.0664452	0.260134	1	1926	tags=44%, list=30%, signal=62%
OXIDOREDUCTASE ACTIVITY, ACTING ON THE ALDEHYDE OR OXO GROUP OF DONORS, NAD OR NADP AS ACCEPTOR_MOL	OXIDOREDUCTASE ACTIVITY, ACTING ON THE ALDEHYDE OR OXO GROUP OF DONORS, NAD OR NADP AS ACCEPTOR_MOL		15	0.372246	1.52711	0.0779944	0.260087	1	896	tags=33%, list=14%, signal=39%
NPT1_SGA	NPT1_SGA		28	0.289524	1.52692	0.051186	0.260095	1	1530	tags=43%, list=24%, signal=56%
SHR3_DAMP_SGA	SHR3_DAMP_SGA		176	0.156303	1.52632	0.0496957	0.260598	1	2885	tags=53%, list=45%, signal=94%
GOLGI-ASSOCIATED VESICLE_CEL	GOLGI-ASSOCIATED VESICLE_CEL		40	0.251357	1.52626	0.0711656	0.26043	1	2952	tags=68%, list=46%, signal=124%
UBC4_BIND	UBC4_BIND		123	0.174687	1.52603	0.047817	0.260517	1	2737	tags=54%, list=42%, signal=91%
GWT1-20_SGA	GWT1-20_SGA		189	0.160604	1.52599	0.0406091	0.260342	1	2980	tags=57%, list=46%, signal=102%
ARC18_SGA	ARC18_SGA		104	0.181042	1.52272	0.0535714	0.264262	1	1079	tags=29%, list=17%, signal=34%
CDC37-1_SGA	CDC37-1_SGA		102	0.182706	1.52264	0.0537057	0.264136	1	1785	tags=34%, list=28%, signal=47%
MRE11_BIND	MRE11_BIND		116	0.175376	1.52252	0.0471698	0.264055	1	3961	tags=74%, list=61%, signal=188%
SBH2_SGA	SBH2_SGA		36	0.261256	1.52251	0.0583232	0.263822	1	2062	tags=50%, list=32%, signal=73%
SYS1_SGA	SYS1_SGA		116	0.176074	1.52241	0.0524659	0.263725	1	3057	tags=59%, list=47%, signal=109%
SSP2_BIND	SSP2_BIND		23	0.317371	1.52222	0.0704042	0.263726	1	1887	tags=52%, list=29%, signal=73%
TFP1_SGA	TFP1_SGA		255	0.144837	1.52219	0.0422961	0.263535	1	1854	tags=37%, list=29%, signal=50%
ORGANELLE OUTER MEMBRANE_CEL	ORGANELLE OUTER MEMBRANE_CEL		18	0.338711	1.52048	0.0699865	0.265507	1	1260	tags=44%, list=20%, signal=55%
PTC6_BIND	PTC6_BIND		30	0.281045	1.52008	0.0683544	0.265793	1	654	tags=30%, list=10%, signal=33%
PIL1_SGA	PIL1_SGA		54	0.225776	1.51984	0.0566251	0.265849	1	1828	tags=43%, list=28%, signal=59%
YLR218C_SGA	YLR218C_SGA		52	0.224046	1.51852	0.0694761	0.267361	1	1720	tags=40%, list=27%, signal=55%
ERR1_SGA	ERR1_SGA		160	0.163002	1.51831	0.0531154	0.2674	1	1342	tags=30%, list=21%, signal=37%
RRM3_SGA	RRM3_SGA		80	0.194699	1.51762	0.0647948	0.268057	1	2876	tags=58%, list=45%, signal=102%
VPS29_SGA	VPS29_SGA		106	0.179132	1.51746	0.0724029	0.268018	1	2860	tags=56%, list=44%, signal=98%
IRE1_BIND	IRE1_BIND		100	0.186711	1.5173	0.0599572	0.26797	1	2313	tags=47%, list=36%, signal=72%
SEPTIN CYTOSKELETON_CEL	SEPTIN CYTOSKELETON_CEL		15	0.367716	1.51714	0.0671429	0.267931	1	1832	tags=60%, list=28%, signal=84%
ATG23_SGA	ATG23_SGA		18	0.344359	1.51713	0.0653061	0.2677	1	986	tags=39%, list=15%, signal=46%
SLX8_BIND	SLX8_BIND		146	0.168661	1.51694	0.0596708	0.267707	1	2912	tags=56%, list=45%, signal=100%
SEC63-1_SGA	SEC63-1_SGA		191	0.155462	1.51688	0.0431211	0.267556	1	3268	tags=60%, list=51%, signal=118%
COX14_SGA	COX14_SGA		25	0.290883	1.51672	0.0780051	0.267531	1	1079	tags=36%, list=17%, signal=43%
RPA14_SGA	RPA14_SGA		76	0.202443	1.51594	0.0679825	0.268254	1	1793	tags=41%, list=28%, signal=56%
SUR7_BIND	SUR7_BIND		21	0.319612	1.51577	0.0806452	0.268245	1	688	tags=33%, list=11%, signal=37%
CYR1_YEAST_DN	CYR1_YEAST_DN		296	0.141353	1.51546	0.0282258	0.26842	1	636	tags=16%, list=10%, signal=17%
RFM1_BIND	RFM1_BIND		16	0.362265	1.51491	0.0710306	0.268901	1	1745	tags=56%, list=27%, signal=77%
JEM1_SGA	JEM1_SGA		22	0.312858	1.51452	0.0673712	0.269147	1	1986	tags=55%, list=31%, signal=79%
HSP26_BIND	HSP26_BIND		20	0.323712	1.51442	0.0656836	0.269046	1	1373	tags=45%, list=21%, signal=57%
MNN2_BIND	MNN2_BIND		48	0.232636	1.51409	0.0837209	0.26926	1	2713	tags=60%, list=42%, signal=103%
SRM1-TS_SGA	SRM1-TS_SGA		87	0.190058	1.51407	0.0572354	0.269059	1	2035	tags=45%, list=32%, signal=65%
ACTIN FILAMENT-BASED PROCESS_BIO	ACTIN FILAMENT-BASED PROCESS_BIO		57	0.21511	1.51318	0.0697143	0.270014	1	1880	tags=46%, list=29%, signal=64%
PHO85_BIND	PHO85_BIND		22	0.313439	1.51305	0.0807292	0.269942	1	1597	tags=41%, list=25%, signal=54%
CA21CHR4X3	CA21CHR4X3		127	0.171112	1.5124	0.0514403	0.270566	1	813	tags=20%, list=13%, signal=23%
GROUP TRANSFER COENZYME METABOLIC PROCESS_BIO	GROUP TRANSFER COENZYME METABOLIC PROCESS_BIO		25	0.303681	1.51052	0.0628205	0.27281	1	854	tags=36%, list=13%, signal=41%
PMT3_SGA	PMT3_SGA		15	0.361035	1.51005	0.0606061	0.273227	1	1300	tags=47%, list=20%, signal=58%
PIS1_BIND	PIS1_BIND		21	0.31699	1.51002	0.0592287	0.273023	1	1220	tags=43%, list=19%, signal=53%
MRPL23_BIND	MRPL23_BIND		21	0.317122	1.50962	0.0762155	0.273322	1	4415	tags=100%, list=68%, signal=315%
VESICLE_CEL	VESICLE_CEL		56	0.224122	1.50932	0.0607102	0.273503	1	2952	tags=63%, list=46%, signal=114%
GRE1_SGA	GRE1_SGA		33	0.269272	1.50896	0.0706587	0.273729	1	929	tags=30%, list=14%, signal=35%
CCR4_SGA	CCR4_SGA		43	0.240909	1.5083	0.0710059	0.274321	1	3472	tags=74%, list=54%, signal=160%
YPT6_BIND	YPT6_BIND		224	0.147677	1.50809	0.0364004	0.274382	1	2918	tags=54%, list=45%, signal=96%
ERG4_BIND	ERG4_BIND		53	0.221594	1.50768	0.0669014	0.274711	1	2285	tags=51%, list=35%, signal=78%
SEPTIN RING_CEL	SEPTIN RING_CEL		15	0.367716	1.50718	0.0737135	0.275136	1	1832	tags=60%, list=28%, signal=84%
YPT6_SGA	YPT6_SGA		185	0.157266	1.50649	0.0417515	0.275821	1	2929	tags=55%, list=45%, signal=98%
VPS71_BIND	VPS71_BIND		168	0.157216	1.50636	0.055668	0.27574	1	3802	tags=70%, list=59%, signal=166%
ORM2_BIND	ORM2_BIND		80	0.193263	1.50581	0.0831533	0.276248	1	3108	tags=59%, list=48%, signal=112%
SEC26_BIND	SEC26_BIND		23	0.306783	1.50578	0.0797386	0.276048	1	2984	tags=74%, list=46%, signal=137%
YPT7_BIND	YPT7_BIND		64	0.210245	1.50523	0.0685083	0.276501	1	1811	tags=42%, list=28%, signal=58%
YDL133W_BIND	YDL133W_BIND		23	0.308635	1.50512	0.087013	0.276411	1	2370	tags=61%, list=37%, signal=96%
YPL109C_SGA	YPL109C_SGA		77	0.194505	1.50489	0.0776053	0.276507	1	3344	tags=66%, list=52%, signal=136%
ERV41_SGA	ERV41_SGA		62	0.209866	1.50467	0.0764904	0.276534	1	2273	tags=50%, list=35%, signal=76%
CYTOPLASMIC VESICLE PART_CEL	CYTOPLASMIC VESICLE PART_CEL		27	0.283635	1.50467	0.0734177	0.276302	1	2952	tags=70%, list=46%, signal=129%
SEC53_BIND	SEC53_BIND		17	0.352501	1.50456	0.0631136	0.276207	1	1557	tags=53%, list=24%, signal=70%
YOR1_BIND	YOR1_BIND		67	0.205906	1.50385	0.0594714	0.276908	1	1001	tags=30%, list=16%, signal=35%
VPS35_BIND	VPS35_BIND		74	0.197682	1.50383	0.0566449	0.276704	1	1236	tags=30%, list=19%, signal=36%
AMINO ACID CATABOLIC PROCESS_BIO	AMINO ACID CATABOLIC PROCESS_BIO		26	0.292907	1.50327	0.0724095	0.277182	1	1580	tags=42%, list=24%, signal=56%
RIM101_BIND	RIM101_BIND		104	0.180046	1.50322	0.0607966	0.277019	1	2776	tags=53%, list=43%, signal=91%
STP22_BIND	STP22_BIND		59	0.210361	1.50298	0.0701559	0.277086	1	2662	tags=54%, list=41%, signal=91%
ACT1-124_SGA	ACT1-124_SGA		136	0.166795	1.50294	0.0560748	0.276908	1	3396	tags=64%, list=53%, signal=132%
RGP1_SGA	RGP1_SGA		134	0.168104	1.50274	0.0569358	0.276941	1	3154	tags=60%, list=49%, signal=116%
MSN4_SGA	MSN4_SGA		18	0.333189	1.50242	0.0795148	0.277146	1	1471	tags=50%, list=23%, signal=65%
HRT1_BIND	HRT1_BIND		15	0.364555	1.50234	0.0726783	0.277028	1	2993	tags=80%, list=46%, signal=149%
GAS1_SGA	GAS1_SGA		170	0.158659	1.50193	0.0528993	0.277382	1	2292	tags=44%, list=35%, signal=67%
STI1_SGA	STI1_SGA		25	0.302993	1.50186	0.0686642	0.27725	1	442	tags=24%, list=7%, signal=26%
JEM1_BIND	JEM1_BIND		18	0.340484	1.50084	0.0625	0.278405	1	1111	tags=39%, list=17%, signal=47%
NEM1_BIND	NEM1_BIND		75	0.198014	1.50045	0.0682068	0.278696	1	2276	tags=47%, list=35%, signal=71%
RAD50_BIND	RAD50_BIND		72	0.198679	1.50024	0.0675381	0.278749	1	3437	tags=68%, list=53%, signal=144%
ATPASE ACTIVITY, COUPLED TO MOVEMENT OF SUBSTANCES_MOL	ATPASE ACTIVITY, COUPLED TO MOVEMENT OF SUBSTANCES_MOL		62	0.208498	1.49979	0.0764045	0.279143	1	1924	tags=40%, list=30%, signal=57%
UDP-GLYCOSYLTRANSFERASE ACTIVITY_MOL	UDP-GLYCOSYLTRANSFERASE ACTIVITY_MOL		18	0.338469	1.4982	0.0859917	0.281027	1	2486	tags=67%, list=39%, signal=108%
HUR1_BIND	HUR1_BIND		100	0.182342	1.4974	0.066879	0.281897	1	2971	tags=58%, list=46%, signal=106%
PMT4_BIND	PMT4_BIND		23	0.305505	1.49729	0.0897098	0.281796	1	2271	tags=61%, list=35%, signal=94%
ADA2_SGA	ADA2_SGA		124	0.171072	1.49703	0.0585774	0.281937	1	3400	tags=65%, list=53%, signal=134%
KAR3_BIND	KAR3_BIND		121	0.168839	1.49685	0.065762	0.281972	1	3608	tags=69%, list=56%, signal=153%
INO2_SGA	INO2_SGA		134	0.16512	1.49602	0.0683938	0.282831	1	2901	tags=56%, list=45%, signal=100%
NFU1_SGA	NFU1_SGA		66	0.20425	1.49592	0.0684327	0.282714	1	2017	tags=44%, list=31%, signal=63%
MRPL13_BIND	MRPL13_BIND		20	0.317073	1.49541	0.0744681	0.283146	1	4415	tags=100%, list=68%, signal=315%
YPR089W_BIND	YPR089W_BIND		57	0.216095	1.49526	0.0808416	0.283097	1	1814	tags=42%, list=28%, signal=58%
GYP1_BIND	GYP1_BIND		129	0.17064	1.49517	0.0578512	0.282976	1	2935	tags=57%, list=45%, signal=102%
SERINE FAMILY AMINO ACID METABOLIC PROCESS_BIO	SERINE FAMILY AMINO ACID METABOLIC PROCESS_BIO		23	0.306574	1.49469	0.0871261	0.28338	1	1376	tags=43%, list=21%, signal=55%
TEC1_SGA	TEC1_SGA		27	0.288214	1.49458	0.0716981	0.283289	1	2579	tags=63%, list=40%, signal=104%
LEO1_SGA	LEO1_SGA		67	0.205148	1.49455	0.0724479	0.283096	1	2479	tags=52%, list=38%, signal=84%
UBA3_SGA	UBA3_SGA		33	0.265883	1.49436	0.0673195	0.283144	1	881	tags=33%, list=14%, signal=38%
MOG1_BIND	MOG1_BIND		88	0.186441	1.49408	0.0727273	0.283276	1	2903	tags=59%, list=45%, signal=106%
AIM34_BIND	AIM34_BIND		35	0.253632	1.49369	0.0894608	0.283576	1	1665	tags=43%, list=26%, signal=57%
HYP2_BIND	HYP2_BIND		44	0.236404	1.49344	0.0818505	0.283693	1	1779	tags=45%, list=28%, signal=62%
ARC18_BIND	ARC18_BIND		57	0.220793	1.49341	0.0840909	0.283481	1	2812	tags=60%, list=44%, signal=105%
SGM1_BIND	SGM1_BIND		16	0.349315	1.4934	0.0791269	0.283256	1	2574	tags=69%, list=40%, signal=114%
EST3_SGA	EST3_SGA		28	0.286019	1.49337	0.074359	0.283071	1	1137	tags=39%, list=18%, signal=47%
KINASE REGULATOR ACTIVITY_MOL	KINASE REGULATOR ACTIVITY_MOL		24	0.297134	1.49309	0.0792839	0.283226	1	3848	tags=88%, list=60%, signal=216%
OS_UP	OS_UP		174	0.15396	1.49232	0.0509684	0.284043	1	1413	tags=28%, list=22%, signal=34%
VAM10_BIND	VAM10_BIND		60	0.212101	1.4921	0.0767519	0.284102	1	3003	tags=62%, list=47%, signal=114%
DNA STRAND ELONGATION_BIO	DNA STRAND ELONGATION_BIO		26	0.286354	1.49173	0.0694445	0.284351	1	3090	tags=73%, list=48%, signal=140%
CDC5_4H_UP	CDC5_4H_UP		223	0.148956	1.4917	0.0422111	0.284159	1	1705	tags=32%, list=26%, signal=42%
MEMBRANE-BOUND VESICLE_CEL	MEMBRANE-BOUND VESICLE_CEL		55	0.217479	1.49114	0.08	0.284728	1	2952	tags=62%, list=46%, signal=113%
VPS55_BIND	VPS55_BIND		40	0.244933	1.4911	0.0901542	0.284546	1	2994	tags=65%, list=46%, signal=120%
RPT4-150_SGA	RPT4-150_SGA		97	0.181644	1.49102	0.0778252	0.284407	1	2685	tags=52%, list=42%, signal=87%
SRC1_SGA	SRC1_SGA		74	0.199363	1.49092	0.0703297	0.284323	1	1274	tags=34%, list=20%, signal=42%
NUP49_BIND	NUP49_BIND		20	0.322298	1.49067	0.0976253	0.284444	1	2621	tags=70%, list=41%, signal=117%
KEM1_SGA	KEM1_SGA		121	0.172069	1.49028	0.0785124	0.284762	1	812	tags=22%, list=13%, signal=25%
ZDS1_BIND	ZDS1_BIND		48	0.226336	1.4899	0.0855491	0.285034	1	2593	tags=56%, list=40%, signal=93%
GDS1_SGA	GDS1_SGA		51	0.223554	1.48988	0.0805524	0.284818	1	2948	tags=63%, list=46%, signal=115%
ILS1_BIND	ILS1_BIND		18	0.337884	1.48988	0.0768156	0.284591	1	1442	tags=50%, list=22%, signal=64%
DEP1_SGA	DEP1_SGA		286	0.140617	1.48956	0.0310933	0.284786	1	1711	tags=34%, list=26%, signal=44%
ERG28_BIND	ERG28_BIND		16	0.351572	1.48838	0.0884719	0.286171	1	2254	tags=63%, list=35%, signal=96%
RVS167_BIND	RVS167_BIND		206	0.15103	1.48827	0.0554435	0.286075	1	1328	tags=29%, list=21%, signal=35%
PSD2_BIND	PSD2_BIND		42	0.239818	1.48802	0.0919811	0.286185	1	1947	tags=43%, list=30%, signal=61%
YPL191C_BIND	YPL191C_BIND		15	0.357996	1.48789	0.0815752	0.286118	1	624	tags=33%, list=10%, signal=37%
DSN1-7_SGA	DSN1-7_SGA		38	0.24723	1.48696	0.0728793	0.287176	1	1656	tags=45%, list=26%, signal=60%
DNA REPLICATION INITIATION_BIO	DNA REPLICATION INITIATION_BIO		24	0.296718	1.4869	0.0827068	0.287022	1	3093	tags=75%, list=48%, signal=143%
ATPASE ACTIVITY, COUPLED TO TRANSMEMBRANE MOVEMENT OF SUBSTANCES_MOL	ATPASE ACTIVITY, COUPLED TO TRANSMEMBRANE MOVEMENT OF SUBSTANCES_MOL		62	0.208498	1.48653	0.0773606	0.287299	1	1924	tags=40%, list=30%, signal=57%
GAS5_BIND	GAS5_BIND		15	0.356823	1.4865	0.0863698	0.287108	1	1074	tags=47%, list=17%, signal=56%
ERG25_DAMP_SGA	ERG25_DAMP_SGA		112	0.173767	1.4864	0.06875	0.287005	1	2820	tags=54%, list=44%, signal=95%
COATED MEMBRANE_CEL	COATED MEMBRANE_CEL		31	0.272609	1.48549	0.0836454	0.288009	1	3039	tags=71%, list=47%, signal=133%
HXT2_SGA	HXT2_SGA		71	0.196793	1.48527	0.0711111	0.288096	1	3388	tags=66%, list=52%, signal=138%
GIS4_BIND	GIS4_BIND		26	0.292894	1.48523	0.0862291	0.287911	1	2502	tags=62%, list=39%, signal=100%
MMS22_SGA	MMS22_SGA		75	0.195778	1.48425	0.0813187	0.289016	1	2660	tags=55%, list=41%, signal=92%
HMO1_BIND	HMO1_BIND		118	0.172097	1.48409	0.0665973	0.289033	1	1382	tags=31%, list=21%, signal=39%
SAC6_BIND	SAC6_BIND		46	0.235414	1.48398	0.0796671	0.288968	1	947	tags=30%, list=15%, signal=35%
GLC3_SGA	GLC3_SGA		15	0.362798	1.48353	0.0702247	0.289353	1	1248	tags=47%, list=19%, signal=58%
OUTER MEMBRANE_CEL	OUTER MEMBRANE_CEL		18	0.338711	1.4834	0.0870166	0.289298	1	1260	tags=44%, list=20%, signal=55%
VAM6_BIND	VAM6_BIND		73	0.19769	1.48338	0.0823137	0.289072	1	3302	tags=66%, list=51%, signal=133%
HMI1_SGA	HMI1_SGA		114	0.174643	1.48323	0.0663812	0.289064	1	866	tags=24%, list=13%, signal=27%
RAP1_DAMP_SGA	RAP1_DAMP_SGA		244	0.145016	1.48319	0.046371	0.288878	1	3416	tags=61%, list=53%, signal=126%
CBF1_BIND	CBF1_BIND		61	0.20831	1.48222	0.0723164	0.290013	1	3839	tags=77%, list=59%, signal=188%
UBA3_BIND	UBA3_BIND		39	0.250744	1.48188	0.0881642	0.290251	1	1731	tags=46%, list=27%, signal=63%
FCY2_BIND	FCY2_BIND		16	0.341771	1.48182	0.0762829	0.290101	1	563	tags=31%, list=9%, signal=34%
MTR4-1_SGA	MTR4-1_SGA		101	0.178474	1.48154	0.0717345	0.290261	1	2891	tags=56%, list=45%, signal=101%
ACTIN CORTICAL PATCH_CEL	ACTIN CORTICAL PATCH_CEL		29	0.279321	1.48145	0.0877627	0.290169	1	1720	tags=48%, list=27%, signal=66%
DNA-DEPENDENT DNA REPLICATION_BIO	DNA-DEPENDENT DNA REPLICATION_BIO		69	0.202355	1.48136	0.0772676	0.290042	1	3093	tags=64%, list=48%, signal=121%
VPS4_SGA	VPS4_SGA		79	0.19541	1.48123	0.0852459	0.289994	1	2213	tags=48%, list=34%, signal=72%
TPS2_SGA	TPS2_SGA		98	0.181977	1.48099	0.0836013	0.290094	1	3811	tags=72%, list=59%, signal=174%
SLM4_SGA	SLM4_SGA		103	0.175914	1.48079	0.0654699	0.290154	1	3237	tags=61%, list=50%, signal=121%
PHO86_BIND	PHO86_BIND		70	0.201196	1.48062	0.077951	0.290145	1	2760	tags=56%, list=43%, signal=96%
CCT7_BIND	CCT7_BIND		15	0.36073	1.48009	0.0788382	0.290632	1	1892	tags=60%, list=29%, signal=85%
YRA1_BIND	YRA1_BIND		133	0.165544	1.48007	0.0764463	0.290422	1	4603	tags=85%, list=71%, signal=290%
HHF1_BIND	HHF1_BIND		149	0.161433	1.4796	0.0587024	0.290838	1	2976	tags=55%, list=46%, signal=100%
UBP14_BIND	UBP14_BIND		48	0.224868	1.47947	0.0731995	0.290785	1	2851	tags=60%, list=44%, signal=107%
VESICLE MEMBRANE_CEL	VESICLE MEMBRANE_CEL		27	0.283635	1.47908	0.0841709	0.291107	1	2952	tags=70%, list=46%, signal=129%
ACT1-125_SGA	ACT1-125_SGA		142	0.159841	1.47837	0.0690722	0.291881	1	2965	tags=56%, list=46%, signal=101%
WOR1_TF	WOR1_TF		220	0.148929	1.47739	0.0484359	0.293019	1	2191	tags=39%, list=34%, signal=57%
RCE1_BIND	RCE1_BIND		35	0.255676	1.47707	0.0903541	0.293217	1	3228	tags=71%, list=50%, signal=142%
VMA4_BIND	VMA4_BIND		37	0.249222	1.47702	0.0859564	0.293056	1	2886	tags=62%, list=45%, signal=112%
XDJ1_BIND	XDJ1_BIND		21	0.318734	1.47671	0.091623	0.293224	1	2717	tags=67%, list=42%, signal=115%
KOG1_BIND	KOG1_BIND		17	0.34089	1.47616	0.0861111	0.293777	1	73	tags=18%, list=1%, signal=18%
PTI1_BIND	PTI1_BIND		21	0.314343	1.47609	0.0900901	0.293642	1	3163	tags=76%, list=49%, signal=149%
PTK1_BIND	PTK1_BIND		20	0.318182	1.47572	0.0893333	0.293917	1	2182	tags=60%, list=34%, signal=90%
CYTOPLASMIC VESICLE MEMBRANE_CEL	CYTOPLASMIC VESICLE MEMBRANE_CEL		27	0.283635	1.47545	0.0855346	0.294071	1	2952	tags=70%, list=46%, signal=129%
CHA4P_TFMOTIF	CHA4P_TFMOTIF		463	0.127552	1.47537	0.021	0.293958	1	2436	tags=42%, list=38%, signal=63%
RPL23A_BIND	RPL23A_BIND		30	0.269911	1.47514	0.0844553	0.294012	1	2076	tags=53%, list=32%, signal=78%
LCB4_SGA	LCB4_SGA		46	0.228417	1.47508	0.0664376	0.293861	1	2976	tags=63%, list=46%, signal=116%
SPO19_SGA	SPO19_SGA		74	0.197631	1.47471	0.0734149	0.294144	1	1718	tags=39%, list=27%, signal=53%
SEC31_BIND	SEC31_BIND		15	0.352177	1.47463	0.0796221	0.294029	1	1818	tags=60%, list=28%, signal=83%
CA21CHR6X1	CA21CHR6X1		118	0.173066	1.47428	0.0697191	0.294269	1	1606	tags=36%, list=25%, signal=47%
CHS6_BIND	CHS6_BIND		38	0.249917	1.47428	0.0946262	0.294042	1	2817	tags=63%, list=44%, signal=111%
STP2_SGA	STP2_SGA		34	0.253965	1.47417	0.0884848	0.293954	1	2941	tags=65%, list=46%, signal=118%
SFI1-3_SGA	SFI1-3_SGA		17	0.341348	1.47394	0.0977961	0.294078	1	2812	tags=71%, list=44%, signal=125%
RPN4_BIND	RPN4_BIND		199	0.148762	1.4732	0.0578093	0.294872	1	3680	tags=67%, list=57%, signal=151%
CYTOPLASMIC MEMBRANE-BOUND VESICLE_CEL	CYTOPLASMIC MEMBRANE-BOUND VESICLE_CEL		55	0.217479	1.47281	0.0836237	0.295179	1	2952	tags=62%, list=46%, signal=113%
TOR1_BIND	TOR1_BIND		53	0.218274	1.47219	0.0774648	0.295798	1	782	tags=23%, list=12%, signal=26%
VESICLE COAT_CEL	VESICLE COAT_CEL		27	0.283635	1.47178	0.0883483	0.296125	1	2952	tags=70%, list=46%, signal=129%
TRANSFERASE ACTIVITY_MOL	TRANSFERASE ACTIVITY_MOL		479	0.128356	1.47085	0.024	0.297184	1	1351	tags=26%, list=21%, signal=31%
PROTEIN BINDING_MOL	PROTEIN BINDING_MOL		168	0.152321	1.47074	0.0635897	0.297105	1	1423	tags=29%, list=22%, signal=36%
HAP3_BIND	HAP3_BIND		28	0.278165	1.47044	0.0870679	0.29729	1	1000	tags=36%, list=15%, signal=42%
CWH41_SGA	CWH41_SGA		65	0.202914	1.46993	0.0832396	0.297738	1	2112	tags=48%, list=33%, signal=70%
TPM1_BIND	TPM1_BIND		93	0.180637	1.46964	0.0933768	0.297899	1	946	tags=26%, list=15%, signal=30%
DNA STRAND ELONGATION DURING DNA REPLICATION_BIO	DNA STRAND ELONGATION DURING DNA REPLICATION_BIO		26	0.286354	1.46958	0.0866834	0.297751	1	3090	tags=73%, list=48%, signal=140%
CDC2-7_SGA	CDC2-7_SGA		127	0.16514	1.46954	0.0604167	0.297581	1	3487	tags=65%, list=54%, signal=138%
CA21CHRRX1	CA21CHRRX1		97	0.179329	1.46945	0.0788913	0.297456	1	4359	tags=81%, list=68%, signal=247%
TRANSLATION REGULATOR ACTIVITY_MOL	TRANSLATION REGULATOR ACTIVITY_MOL		46	0.22718	1.46936	0.081464	0.297369	1	2266	tags=52%, list=35%, signal=80%
YHM2_BIND	YHM2_BIND		30	0.269527	1.46905	0.0823828	0.297538	1	650	tags=30%, list=10%, signal=33%
ABD1-5_SGA	ABD1-5_SGA		169	0.151731	1.46899	0.0633947	0.297392	1	1785	tags=36%, list=28%, signal=49%
YML096W_BIND	YML096W_BIND		16	0.348499	1.46886	0.0846994	0.297346	1	816	tags=31%, list=13%, signal=36%
FLC1_BIND	FLC1_BIND		21	0.312217	1.46827	0.0734312	0.297952	1	823	tags=33%, list=13%, signal=38%
UPF3_BIND	UPF3_BIND		58	0.210226	1.46724	0.0955631	0.299186	1	2437	tags=55%, list=38%, signal=88%
ENO2_BIND	ENO2_BIND		27	0.285933	1.46716	0.08	0.299077	1	563	tags=30%, list=9%, signal=32%
URE2_BIND	URE2_BIND		34	0.249882	1.4661	0.0871614	0.300325	1	354	tags=18%, list=5%, signal=19%
ELM1_SGA	ELM1_SGA		104	0.175924	1.46526	0.0931217	0.301221	1	3002	tags=58%, list=46%, signal=106%
CPR6_BIND	CPR6_BIND		33	0.258522	1.46515	0.100122	0.301134	1	2436	tags=55%, list=38%, signal=87%
ENDOPLASMIC RETICULUM_CEL	ENDOPLASMIC RETICULUM_CEL		193	0.146934	1.46508	0.0608519	0.300993	1	2522	tags=47%, list=39%, signal=75%
ASF1_BIND	ASF1_BIND		145	0.161658	1.46464	0.0666667	0.301416	1	2826	tags=54%, list=44%, signal=95%
UBP1_SGA	UBP1_SGA		108	0.173395	1.46461	0.0820189	0.301227	1	2894	tags=56%, list=45%, signal=101%
CA21CHR7X3	CA21CHR7X3		122	0.166034	1.46381	0.0753927	0.302161	1	2702	tags=52%, list=42%, signal=87%
SIN4_SGA	SIN4_SGA		271	0.137069	1.46349	0.0441324	0.30238	1	2432	tags=45%, list=38%, signal=69%
MID1_BIND	MID1_BIND		18	0.321368	1.46327	0.0916442	0.302465	1	2819	tags=72%, list=44%, signal=128%
REC102_SGA	REC102_SGA		16	0.346163	1.46309	0.0841248	0.302493	1	550	tags=31%, list=9%, signal=34%
SKY1_BIND	SKY1_BIND		95	0.180201	1.46287	0.0890337	0.302561	1	2363	tags=47%, list=37%, signal=74%
N-ACETYLGLUCOSAMINE METABOLIC PROCESS_BIO	N-ACETYLGLUCOSAMINE METABOLIC PROCESS_BIO		15	0.348433	1.46236	0.079096	0.303033	1	2356	tags=67%, list=36%, signal=105%
YKR018C_SGA	YKR018C_SGA		65	0.202887	1.46234	0.0852018	0.302835	1	3030	tags=60%, list=47%, signal=112%
COG6_BIND	COG6_BIND		117	0.174294	1.4622	0.0755509	0.302789	1	2963	tags=57%, list=46%, signal=104%
YPR153W_BIND	YPR153W_BIND		18	0.325981	1.46218	0.107817	0.302598	1	2176	tags=61%, list=34%, signal=92%
VRP1_BIND	VRP1_BIND		152	0.157326	1.46173	0.0788127	0.303	1	3080	tags=57%, list=48%, signal=107%
SCC2-4_SGA	SCC2-4_SGA		107	0.175183	1.46139	0.0708995	0.303257	1	3634	tags=68%, list=56%, signal=153%
OST2_DAMP_SGA	OST2_DAMP_SGA		152	0.158767	1.46101	0.0708419	0.303551	1	2665	tags=51%, list=41%, signal=85%
GIN4_BIND	GIN4_BIND		27	0.27369	1.46017	0.0854922	0.304468	1	2687	tags=63%, list=42%, signal=107%
COATED VESICLE MEMBRANE_CEL	COATED VESICLE MEMBRANE_CEL		27	0.283635	1.46012	0.0993548	0.304318	1	2952	tags=70%, list=46%, signal=129%
HYDROLASE ACTIVITY, ACTING ON ACID ANHYDRIDES, CATALYZING TRANSMEMBRANE MOVEMENT OF SUBSTANCES_MOL	HYDROLASE ACTIVITY, ACTING ON ACID ANHYDRIDES, CATALYZING TRANSMEMBRANE MOVEMENT OF SUBSTANCES_MOL		62	0.208498	1.45942	0.0890643	0.305106	1	1924	tags=40%, list=30%, signal=57%
UPC2-G648D_UP	UPC2-G648D_UP		32	0.263812	1.4592	0.0868486	0.305183	1	945	tags=28%, list=15%, signal=33%
STE24_BIND	STE24_BIND		119	0.166553	1.4591	0.0785563	0.3051	1	2331	tags=46%, list=36%, signal=71%
PSH1_SGA	PSH1_SGA		33	0.261538	1.4591	0.104938	0.304869	1	2205	tags=55%, list=34%, signal=82%
ERP1_BIND	ERP1_BIND		44	0.232906	1.45869	0.100711	0.305219	1	1818	tags=41%, list=28%, signal=57%
RIM101P_TFMOTIF	RIM101P_TFMOTIF		306	0.13478	1.45846	0.054326	0.305319	1	866	tags=18%, list=13%, signal=20%
MRPL10_BIND	MRPL10_BIND		18	0.316975	1.45839	0.0909091	0.305204	1	4415	tags=100%, list=68%, signal=315%
CLN3_BIND	CLN3_BIND		59	0.211572	1.45807	0.0726447	0.305396	1	2826	tags=58%, list=44%, signal=102%
POST-GOLGI VESICLE-MEDIATED TRANSPORT_BIO	POST-GOLGI VESICLE-MEDIATED TRANSPORT_BIO		44	0.235513	1.45801	0.0814095	0.305263	1	3072	tags=66%, list=48%, signal=125%
YPS7_BIND	YPS7_BIND		19	0.312975	1.45787	0.0875	0.305218	1	2015	tags=53%, list=31%, signal=76%
BIOFILM FORMATION_BIO	BIOFILM FORMATION_BIO		29	0.271476	1.45741	0.0855019	0.305634	1	508	tags=21%, list=8%, signal=22%
FET3_BIND	FET3_BIND		22	0.304705	1.4572	0.0870679	0.305709	1	1875	tags=45%, list=29%, signal=64%
ESC1_BIND	ESC1_BIND		26	0.283789	1.45669	0.0924051	0.30621	1	1522	tags=46%, list=24%, signal=60%
MDE1_SGA	MDE1_SGA		18	0.33176	1.45658	0.110959	0.306154	1	2292	tags=61%, list=35%, signal=94%
ERV15_SGA	ERV15_SGA		73	0.192073	1.45652	0.100656	0.30601	1	793	tags=23%, list=12%, signal=26%
PEP1_BIND	PEP1_BIND		43	0.235078	1.4561	0.0923977	0.306348	1	2908	tags=60%, list=45%, signal=109%
VHS2_BIND	VHS2_BIND		17	0.336386	1.45572	0.0892857	0.306642	1	1293	tags=41%, list=20%, signal=51%
CELLULAR BUD SITE SELECTION_BIO	CELLULAR BUD SITE SELECTION_BIO		53	0.21646	1.45476	0.096956	0.307795	1	889	tags=30%, list=14%, signal=35%
TIM11_SGA	TIM11_SGA		27	0.274136	1.45462	0.097171	0.307764	1	1064	tags=37%, list=16%, signal=44%
RPN12-1_SGA	RPN12-1_SGA		118	0.166939	1.4541	0.0772487	0.308292	1	3187	tags=61%, list=49%, signal=118%
SWP1_DAMP_SGA	SWP1_DAMP_SGA		180	0.151712	1.45396	0.0679513	0.308259	1	2213	tags=43%, list=34%, signal=64%
DEF1_BIND	DEF1_BIND		27	0.275524	1.45379	0.0993711	0.308257	1	4320	tags=93%, list=67%, signal=279%
KTR2_BIND	KTR2_BIND		15	0.354278	1.45313	0.105409	0.308972	1	998	tags=40%, list=15%, signal=47%
VID22_BIND	VID22_BIND		86	0.185826	1.45285	0.088267	0.309123	1	2959	tags=57%, list=46%, signal=104%
DSE1_BIND	DSE1_BIND		17	0.333119	1.45263	0.0806452	0.309209	1	812	tags=35%, list=13%, signal=40%
RAD18_BIND	RAD18_BIND		74	0.191434	1.45253	0.0809628	0.309139	1	3874	tags=74%, list=60%, signal=184%
FAR7_SGA	FAR7_SGA		72	0.193172	1.45151	0.0773481	0.310378	1	2035	tags=44%, list=32%, signal=64%
SIP4_SGA	SIP4_SGA		57	0.206115	1.45151	0.0879369	0.310157	1	1656	tags=39%, list=26%, signal=51%
MLH1_BIND	MLH1_BIND		33	0.252632	1.45132	0.0931076	0.310202	1	2830	tags=64%, list=44%, signal=113%
YMD8_SGA	YMD8_SGA		33	0.254313	1.45105	0.095297	0.310393	1	2421	tags=55%, list=37%, signal=87%
QCR2_BIND	QCR2_BIND		84	0.183473	1.45089	0.0847826	0.310415	1	3863	tags=73%, list=60%, signal=178%
AMINO SUGAR METABOLIC PROCESS_BIO	AMINO SUGAR METABOLIC PROCESS_BIO		15	0.348433	1.45085	0.0856354	0.310233	1	2356	tags=67%, list=36%, signal=105%
GLUCOSAMINE METABOLIC PROCESS_BIO	GLUCOSAMINE METABOLIC PROCESS_BIO		15	0.348433	1.45064	0.100829	0.310325	1	2356	tags=67%, list=36%, signal=105%
ERG2_BIND	ERG2_BIND		119	0.165282	1.45037	0.0813347	0.310494	1	1932	tags=38%, list=30%, signal=53%
PIB2_BIND	PIB2_BIND		34	0.255979	1.45028	0.104294	0.310409	1	1947	tags=47%, list=30%, signal=67%
CELL DEVELOPMENT_BIO	CELL DEVELOPMENT_BIO		30	0.269112	1.45027	0.0847458	0.310186	1	1060	tags=37%, list=16%, signal=44%
YMC2_SGA	YMC2_SGA		28	0.271203	1.44992	0.0931122	0.310482	1	788	tags=32%, list=12%, signal=36%
SAE2_SGA	SAE2_SGA		15	0.345702	1.4499	0.090535	0.310283	1	3874	tags=93%, list=60%, signal=233%
STD1_BIND	STD1_BIND		24	0.292094	1.44799	0.102171	0.312769	1	2267	tags=58%, list=35%, signal=90%
INTRACELLULAR TRANSPORT_BIO	INTRACELLULAR TRANSPORT_BIO		349	0.131514	1.4479	0.0430862	0.312655	1	2758	tags=50%, list=43%, signal=83%
CDC1-2_SGA	CDC1-2_SGA		27	0.281039	1.44728	0.0907912	0.313299	1	2894	tags=70%, list=45%, signal=127%
SNF4_BIND	SNF4_BIND		127	0.166148	1.44675	0.0820353	0.313795	1	2891	tags=55%, list=45%, signal=98%
LST8_BIND	LST8_BIND		16	0.34287	1.44665	0.099162	0.313721	1	1492	tags=44%, list=23%, signal=57%
SYM1_SGA	SYM1_SGA		24	0.294678	1.44603	0.0899471	0.314371	1	563	tags=29%, list=9%, signal=32%
RIA1_SGA	RIA1_SGA		207	0.144278	1.44599	0.0711382	0.314194	1	1273	tags=24%, list=20%, signal=29%
ATP12_SGA	ATP12_SGA		72	0.19273	1.44592	0.0898138	0.314066	1	2979	tags=60%, list=46%, signal=110%
CORTICAL ACTIN CYTOSKELETON_CEL	CORTICAL ACTIN CYTOSKELETON_CEL		51	0.217277	1.44589	0.0877993	0.313888	1	1720	tags=43%, list=27%, signal=58%
BUD14_BIND	BUD14_BIND		54	0.21753	1.44558	0.100802	0.31413	1	2959	tags=61%, list=46%, signal=112%
YDL157C_BIND	YDL157C_BIND		25	0.287784	1.44532	0.0968153	0.314326	1	2830	tags=68%, list=44%, signal=121%
TRANSFERASE ACTIVITY, TRANSFERRING GLYCOSYL GROUPS_MOL	TRANSFERASE ACTIVITY, TRANSFERRING GLYCOSYL GROUPS_MOL		87	0.181933	1.44507	0.0956522	0.314444	1	2908	tags=59%, list=45%, signal=105%
ACYLTRANSFERASE ACTIVITY_MOL	ACYLTRANSFERASE ACTIVITY_MOL		52	0.214761	1.44442	0.101499	0.315125	1	1038	tags=27%, list=16%, signal=32%
ISR1_BIND	ISR1_BIND		20	0.319007	1.44403	0.0791557	0.315453	1	3318	tags=80%, list=51%, signal=164%
UBX3_SGA	UBX3_SGA		39	0.235188	1.4437	0.100851	0.315736	1	3487	tags=74%, list=54%, signal=161%
ACE2_BIND	ACE2_BIND		48	0.225159	1.44356	0.113164	0.315705	1	2851	tags=60%, list=44%, signal=107%
YDL233W_SGA	YDL233W_SGA		57	0.20927	1.44354	0.0899772	0.315489	1	1479	tags=35%, list=23%, signal=45%
BST1_SGA	BST1_SGA		145	0.157711	1.44354	0.0708419	0.315266	1	2517	tags=48%, list=39%, signal=77%
BEM3_BIND	BEM3_BIND		34	0.252673	1.44169	0.0925481	0.31767	1	889	tags=29%, list=14%, signal=34%
ACETYLTRANSFERASE ACTIVITY_MOL	ACETYLTRANSFERASE ACTIVITY_MOL		39	0.240341	1.44155	0.0974421	0.317637	1	1038	tags=28%, list=16%, signal=33%
SSD1_BIND	SSD1_BIND		195	0.147736	1.44073	0.0654582	0.318611	1	3002	tags=54%, list=46%, signal=99%
FTR1_SGA	FTR1_SGA		22	0.296593	1.4405	0.0936228	0.318699	1	2848	tags=68%, list=44%, signal=122%
ATP18_SGA	ATP18_SGA		79	0.186842	1.44036	0.0911983	0.318679	1	1692	tags=38%, list=26%, signal=51%
TYE7_BIND	TYE7_BIND		17	0.331972	1.44016	0.106326	0.318747	1	882	tags=35%, list=14%, signal=41%
RPD3_SGA	RPD3_SGA		284	0.135428	1.4397	0.0601805	0.319175	1	3244	tags=58%, list=50%, signal=111%
SUP45_BIND	SUP45_BIND		15	0.339957	1.43958	0.0828729	0.319119	1	4266	tags=100%, list=66%, signal=294%
CA21CHR5X3	CA21CHR5X3		125	0.164912	1.43957	0.0890269	0.318901	1	3896	tags=72%, list=60%, signal=178%
PCL6_SGA	PCL6_SGA		22	0.30066	1.43942	0.0946667	0.31891	1	1962	tags=50%, list=30%, signal=72%
INO4_BIND	INO4_BIND		79	0.186947	1.43938	0.0976948	0.318732	1	2912	tags=58%, list=45%, signal=105%
SKI8_BIND	SKI8_BIND		59	0.206808	1.43833	0.101022	0.320045	1	3578	tags=71%, list=55%, signal=158%
YLR118C_SGA	YLR118C_SGA		20	0.318801	1.43797	0.0885906	0.320357	1	1669	tags=50%, list=26%, signal=67%
ATS1_SGA	ATS1_SGA		82	0.182393	1.43796	0.0956044	0.320132	1	1986	tags=43%, list=31%, signal=61%
SUR2_SGA	SUR2_SGA		35	0.249154	1.43776	0.110276	0.32016	1	2062	tags=51%, list=32%, signal=75%
CYTOKINESIS, SITE SELECTION_BIO	CYTOKINESIS, SITE SELECTION_BIO		53	0.21646	1.43698	0.0861678	0.321118	1	889	tags=30%, list=14%, signal=35%
INP52_BIND	INP52_BIND		41	0.232858	1.43509	0.0966184	0.323592	1	3358	tags=71%, list=52%, signal=146%
ACTIN CYTOSKELETON ORGANIZATION AND BIOGENESIS_BIO	ACTIN CYTOSKELETON ORGANIZATION AND BIOGENESIS_BIO		55	0.213966	1.4348	0.0951276	0.323741	1	1880	tags=45%, list=29%, signal=64%
TRANSFERASE ACTIVITY, TRANSFERRING GROUPS OTHER THAN AMINO-ACYL GROUPS_MOL	TRANSFERASE ACTIVITY, TRANSFERRING GROUPS OTHER THAN AMINO-ACYL GROUPS_MOL		52	0.214761	1.4335	0.0990783	0.325367	1	1038	tags=27%, list=16%, signal=32%
SMF2_BIND	SMF2_BIND		19	0.315528	1.43331	0.102842	0.325434	1	55	tags=11%, list=1%, signal=11%
CORTICAL CYTOSKELETON_CEL	CORTICAL CYTOSKELETON_CEL		51	0.217277	1.43322	0.103292	0.325338	1	1720	tags=43%, list=27%, signal=58%
VPS1_BIND	VPS1_BIND		99	0.172276	1.43285	0.087473	0.325657	1	2478	tags=47%, list=38%, signal=76%
BIOGENIC AMINE METABOLIC PROCESS_BIO	BIOGENIC AMINE METABOLIC PROCESS_BIO		16	0.336807	1.43269	0.100942	0.325667	1	1470	tags=50%, list=23%, signal=65%
ORGANELLE ENVELOPE LUMEN_CEL	ORGANELLE ENVELOPE LUMEN_CEL		17	0.32872	1.4319	0.0998613	0.326559	1	104	tags=12%, list=2%, signal=12%
PER33_BIND	PER33_BIND		21	0.30043	1.43146	0.0906631	0.326963	1	157	tags=19%, list=2%, signal=19%
YDL118W_BIND	YDL118W_BIND		34	0.250047	1.43051	0.0996264	0.328155	1	2436	tags=53%, list=38%, signal=85%
INCIPIENT CELLULAR BUD SITE_CEL	INCIPIENT CELLULAR BUD SITE_CEL		15	0.343062	1.43043	0.0887656	0.328035	1	3498	tags=87%, list=54%, signal=189%
MITOCHONDRIAL INTERMEMBRANE SPACE_CEL	MITOCHONDRIAL INTERMEMBRANE SPACE_CEL		17	0.32872	1.43041	0.101551	0.327825	1	104	tags=12%, list=2%, signal=12%
RBK1_BIND	RBK1_BIND		19	0.315126	1.43038	0.111262	0.327646	1	2205	tags=58%, list=34%, signal=88%
FAR3_BIND	FAR3_BIND		45	0.22395	1.42964	0.103529	0.328471	1	3030	tags=62%, list=47%, signal=116%
RFC5-1_SGA	RFC5-1_SGA		91	0.177328	1.42901	0.0948276	0.329159	1	2823	tags=55%, list=44%, signal=96%
PCK1_BIND	PCK1_BIND		17	0.322664	1.42888	0.0891632	0.329115	1	419	tags=24%, list=6%, signal=25%
BSP1_SGA	BSP1_SGA		45	0.224126	1.42867	0.103448	0.329232	1	788	tags=27%, list=12%, signal=30%
HCM1_SGA	HCM1_SGA		56	0.203911	1.42825	0.110731	0.329659	1	3597	tags=70%, list=56%, signal=156%
CCT3_BIND	CCT3_BIND		24	0.286485	1.4278	0.113757	0.330119	1	2556	tags=63%, list=40%, signal=103%
PROTEIN KINASE REGULATOR ACTIVITY_MOL	PROTEIN KINASE REGULATOR ACTIVITY_MOL		23	0.292426	1.42764	0.103627	0.33012	1	3848	tags=87%, list=60%, signal=214%
SOP4_BIND	SOP4_BIND		26	0.272863	1.42758	0.102433	0.329969	1	622	tags=27%, list=10%, signal=30%
MEC1_BIND	MEC1_BIND		56	0.213753	1.42709	0.0900798	0.330451	1	4615	tags=89%, list=71%, signal=310%
GAB1-1_SGA	GAB1-1_SGA		102	0.171456	1.42692	0.0942408	0.330467	1	3021	tags=59%, list=47%, signal=109%
CDC50_BIND	CDC50_BIND		18	0.326515	1.42673	0.0969945	0.330524	1	1217	tags=39%, list=19%, signal=48%
RGA2_SGA	RGA2_SGA		26	0.275097	1.42666	0.0973451	0.330387	1	788	tags=31%, list=12%, signal=35%
USE1-TS_SGA	USE1-TS_SGA		74	0.191757	1.4264	0.110011	0.330563	1	3227	tags=64%, list=50%, signal=126%
ADE17_BIND	ADE17_BIND		23	0.289198	1.42637	0.0981912	0.330374	1	2171	tags=57%, list=34%, signal=85%
DBP3_SGA	DBP3_SGA		44	0.228459	1.42608	0.110727	0.330566	1	1986	tags=48%, list=31%, signal=68%
RAD52_SGA	RAD52_SGA		35	0.247639	1.42586	0.104348	0.330647	1	2661	tags=60%, list=41%, signal=102%
TRANSCRIPTION ELONGATION FACTOR COMPLEX_CEL	TRANSCRIPTION ELONGATION FACTOR COMPLEX_CEL		19	0.306571	1.42582	0.108579	0.330471	1	3307	tags=79%, list=51%, signal=161%
GLYCOGEN METABOLIC PROCESS_BIO	GLYCOGEN METABOLIC PROCESS_BIO		19	0.316318	1.42579	0.0921228	0.330286	1	897	tags=37%, list=14%, signal=43%
SIP3_SGA	SIP3_SGA		45	0.225431	1.42525	0.10545	0.33082	1	1248	tags=36%, list=19%, signal=44%
RAD54_BIND	RAD54_BIND		84	0.183561	1.4251	0.0898396	0.330822	1	1542	tags=33%, list=24%, signal=43%
MBF1_BIND	MBF1_BIND		19	0.309636	1.42496	0.104839	0.330781	1	2441	tags=63%, list=38%, signal=101%
PRK1_BIND	PRK1_BIND		22	0.291662	1.42486	0.107006	0.33071	1	3384	tags=77%, list=52%, signal=162%
RPL14B_SGA	RPL14B_SGA		37	0.237339	1.42447	0.0918984	0.331065	1	825	tags=30%, list=13%, signal=34%
SEC27_BIND	SEC27_BIND		75	0.189974	1.42438	0.102174	0.330943	1	3154	tags=63%, list=49%, signal=121%
REGULATION OF BIOLOGICAL QUALITY_BIO	REGULATION OF BIOLOGICAL QUALITY_BIO		152	0.152885	1.42403	0.0810256	0.331251	1	883	tags=20%, list=14%, signal=22%
SAP185_BIND	SAP185_BIND		38	0.235686	1.42373	0.11981	0.331466	1	2436	tags=55%, list=38%, signal=88%
PDC1_SGA	PDC1_SGA		20	0.306071	1.42356	0.114058	0.33148	1	3714	tags=85%, list=58%, signal=199%
IDH2_SGA	IDH2_SGA		60	0.20361	1.4235	0.107865	0.331331	1	2726	tags=57%, list=42%, signal=97%
RVB2_DAMP_SGA	RVB2_DAMP_SGA		57	0.208647	1.42339	0.119774	0.331271	1	2689	tags=56%, list=42%, signal=95%
INTRASPECIES INTERACTION BETWEEN ORGANISMS_BIO	INTRASPECIES INTERACTION BETWEEN ORGANISMS_BIO		19	0.314038	1.42319	0.102351	0.331316	1	508	tags=26%, list=8%, signal=28%
DEG1_BIND	DEG1_BIND		130	0.159465	1.42297	0.102484	0.331406	1	591	tags=15%, list=9%, signal=17%
DGK1_BIND	DGK1_BIND		80	0.183393	1.4226	0.100967	0.331758	1	2271	tags=46%, list=35%, signal=70%
RTG1_BIND	RTG1_BIND		43	0.227352	1.42193	0.114849	0.332519	1	1975	tags=47%, list=31%, signal=67%
NPR3_BIND	NPR3_BIND		68	0.192032	1.42188	0.10341	0.332372	1	3231	tags=62%, list=50%, signal=122%
GCR2_SGA	GCR2_SGA		126	0.158864	1.42179	0.0981405	0.332283	1	1079	tags=25%, list=17%, signal=30%
ERV14_SGA	ERV14_SGA		76	0.187222	1.42172	0.102957	0.332162	1	2851	tags=57%, list=44%, signal=100%
HPT1_SGA	HPT1_SGA		105	0.16812	1.42147	0.100524	0.332317	1	1687	tags=36%, list=26%, signal=48%
DUN1_BIND	DUN1_BIND		68	0.193888	1.42142	0.104329	0.332147	1	2671	tags=53%, list=41%, signal=89%
ENERGY RESERVE METABOLIC PROCESS_BIO	ENERGY RESERVE METABOLIC PROCESS_BIO		24	0.28195	1.42128	0.11634	0.332131	1	2213	tags=54%, list=34%, signal=82%
CDC28_BIND	CDC28_BIND		38	0.238917	1.42127	0.0996399	0.331906	1	1939	tags=47%, list=30%, signal=67%
VAM7_BIND	VAM7_BIND		112	0.16638	1.42127	0.101998	0.331685	1	3093	tags=58%, list=48%, signal=109%
SINGLE-SPECIES BIOFILM FORMATION ON INANIMATE SUBSTRATE_BIO	SINGLE-SPECIES BIOFILM FORMATION ON INANIMATE SUBSTRATE_BIO		19	0.314038	1.42064	0.124317	0.332412	1	508	tags=26%, list=8%, signal=28%
VPS13_SGA	VPS13_SGA		60	0.203513	1.42029	0.105088	0.332692	1	2276	tags=50%, list=35%, signal=77%
MDV1_BIND	MDV1_BIND		21	0.302618	1.42026	0.112299	0.332508	1	3191	tags=71%, list=49%, signal=141%
SLM1_BIND	SLM1_BIND		27	0.269087	1.42007	0.115629	0.332543	1	465	tags=22%, list=7%, signal=24%
APL4_SGA	APL4_SGA		84	0.179192	1.42005	0.103082	0.332347	1	2690	tags=52%, list=42%, signal=89%
HSV2_BIND	HSV2_BIND		17	0.329437	1.41966	0.0984952	0.332699	1	1745	tags=53%, list=27%, signal=72%
FYV10_BIND	FYV10_BIND		60	0.20212	1.4196	0.0990888	0.332568	1	4468	tags=85%, list=69%, signal=273%
ELG1_BIND	ELG1_BIND		62	0.201579	1.41948	0.100671	0.332538	1	3655	tags=73%, list=57%, signal=166%
APP1_BIND	APP1_BIND		27	0.265613	1.41942	0.108911	0.332413	1	2343	tags=56%, list=36%, signal=87%
MRNA PROCESSING_BIO	MRNA PROCESSING_BIO		101	0.169581	1.41936	0.106045	0.332266	1	3651	tags=70%, list=57%, signal=159%
MKK1_SGA	MKK1_SGA		27	0.272538	1.41915	0.114213	0.332367	1	3021	tags=67%, list=47%, signal=125%
NUP133_SGA	NUP133_SGA		183	0.146529	1.41885	0.0779352	0.332582	1	3416	tags=62%, list=53%, signal=127%
PET127_SGA	PET127_SGA		35	0.246287	1.41778	0.107185	0.333934	1	1317	tags=37%, list=20%, signal=46%
PFY1_BIND	PFY1_BIND		17	0.328967	1.41775	0.105915	0.333754	1	684	tags=35%, list=11%, signal=39%
OCA2_BIND	OCA2_BIND		42	0.231827	1.41774	0.109113	0.333544	1	2313	tags=52%, list=36%, signal=81%
UFD1-2_SGA	UFD1-2_SGA		73	0.184801	1.41765	0.102508	0.333468	1	2965	tags=58%, list=46%, signal=105%
HYPHAE_FBS_37_UP	HYPHAE_FBS_37_UP		51	0.209965	1.41752	0.108046	0.333434	1	1410	tags=31%, list=22%, signal=40%
TRANSAMINASE ACTIVITY_MOL	TRANSAMINASE ACTIVITY_MOL		17	0.325301	1.41738	0.110054	0.333439	1	3813	tags=88%, list=59%, signal=215%
ZAP1_BIND	ZAP1_BIND		16	0.337344	1.41729	0.114778	0.333348	1	2892	tags=75%, list=45%, signal=136%
INO4_SGA	INO4_SGA		68	0.19487	1.41698	0.101433	0.333567	1	2035	tags=46%, list=32%, signal=66%
SSU72_BIND	SSU72_BIND		33	0.248561	1.41693	0.102628	0.333423	1	3256	tags=70%, list=50%, signal=140%
TIF1_BIND	TIF1_BIND		70	0.192313	1.41687	0.0956619	0.333274	1	1968	tags=44%, list=30%, signal=63%
YCK1_SGA	YCK1_SGA		22	0.293328	1.41674	0.105882	0.33324	1	2579	tags=64%, list=40%, signal=106%
AMINE CATABOLIC PROCESS_BIO	AMINE CATABOLIC PROCESS_BIO		27	0.272633	1.41623	0.104738	0.333776	1	1580	tags=41%, list=24%, signal=54%
PNS1_SGA	PNS1_SGA		24	0.29213	1.41594	0.110372	0.333982	1	3007	tags=71%, list=47%, signal=132%
BUB3_SGA	BUB3_SGA		183	0.147429	1.41579	0.074187	0.333988	1	1258	tags=27%, list=19%, signal=32%
AMINO ACID DERIVATIVE METABOLIC PROCESS_BIO	AMINO ACID DERIVATIVE METABOLIC PROCESS_BIO		16	0.336807	1.41537	0.107242	0.334316	1	1470	tags=50%, list=23%, signal=65%
YPL088W_BIND	YPL088W_BIND		15	0.341513	1.41419	0.108146	0.335861	1	1204	tags=40%, list=19%, signal=49%
CYR1_HYPHAE_DN	CYR1_HYPHAE_DN		289	0.133022	1.4141	0.0611222	0.335785	1	1578	tags=28%, list=24%, signal=35%
COX6_SGA	COX6_SGA		73	0.189771	1.41393	0.119912	0.335787	1	1766	tags=38%, list=27%, signal=52%
SRP101_DAMP_SGA	SRP101_DAMP_SGA		198	0.142362	1.41284	0.092668	0.337112	1	1692	tags=33%, list=26%, signal=44%
SNF11_BIND	SNF11_BIND		29	0.260755	1.41273	0.0949367	0.337045	1	1151	tags=34%, list=18%, signal=42%
LSC1_BIND	LSC1_BIND		22	0.289759	1.41203	0.129117	0.337912	1	2290	tags=59%, list=35%, signal=91%
EMP24_BIND	EMP24_BIND		41	0.233692	1.41186	0.118765	0.337952	1	2303	tags=54%, list=36%, signal=83%
MCD1_BIND	MCD1_BIND		19	0.307574	1.41175	0.112619	0.337881	1	1498	tags=47%, list=23%, signal=61%
EGD1_SGA	EGD1_SGA		40	0.232105	1.41151	0.114873	0.338021	1	2865	tags=63%, list=44%, signal=112%
CDC3_BIND	CDC3_BIND		24	0.282348	1.4113	0.113842	0.338088	1	1096	tags=38%, list=17%, signal=45%
BCY1_SGA	BCY1_SGA		144	0.15612	1.41069	0.107106	0.338781	1	2733	tags=51%, list=42%, signal=86%
CSM2_SGA	CSM2_SGA		36	0.239381	1.41061	0.107232	0.338686	1	2062	tags=50%, list=32%, signal=73%
SUI3_BIND	SUI3_BIND		28	0.267838	1.41001	0.121059	0.339375	1	1889	tags=50%, list=29%, signal=70%
NHP10_BIND	NHP10_BIND		124	0.161368	1.40939	0.0963731	0.340095	1	3288	tags=62%, list=51%, signal=124%
RAS1_HYPHAE_DN	RAS1_HYPHAE_DN		41	0.226893	1.40928	0.127711	0.340034	1	1512	tags=34%, list=23%, signal=44%
RTC2_BIND	RTC2_BIND		21	0.292409	1.40876	0.113134	0.340586	1	3093	tags=71%, list=48%, signal=137%
TSA2_BIND	TSA2_BIND		20	0.298052	1.40843	0.120108	0.340832	1	1624	tags=45%, list=25%, signal=60%
ENZYME REGULATOR ACTIVITY_MOL	ENZYME REGULATOR ACTIVITY_MOL		91	0.174747	1.40788	0.102592	0.341431	1	3848	tags=73%, list=60%, signal=177%
RPE1_BIND	RPE1_BIND		23	0.284842	1.40786	0.108557	0.341231	1	836	tags=35%, list=13%, signal=40%
MUP1_SGA	MUP1_SGA		31	0.249126	1.40775	0.109317	0.341149	1	3412	tags=71%, list=53%, signal=150%
TEL2-7_SGA	TEL2-7_SGA		70	0.191311	1.40766	0.122271	0.34106	1	2697	tags=54%, list=42%, signal=92%
CLC1_SGA	CLC1_SGA		309	0.131203	1.40731	0.0661986	0.341363	1	3416	tags=59%, list=53%, signal=118%
GIC1_BIND	GIC1_BIND		16	0.331387	1.40719	0.115599	0.341308	1	1879	tags=56%, list=29%, signal=79%
COATED VESICLE_CEL	COATED VESICLE_CEL		40	0.231606	1.40677	0.112426	0.34171	1	2952	tags=65%, list=46%, signal=119%
AAH1_BIND	AAH1_BIND		64	0.195493	1.40662	0.123288	0.34172	1	3970	tags=75%, list=61%, signal=193%
TRANSFERASE ACTIVITY, TRANSFERRING HEXOSYL GROUPS_MOL	TRANSFERASE ACTIVITY, TRANSFERRING HEXOSYL GROUPS_MOL		74	0.189017	1.40649	0.105088	0.341686	1	2908	tags=59%, list=45%, signal=107%
YMR010W_BIND	YMR010W_BIND		31	0.251047	1.40618	0.126263	0.341937	1	3499	tags=74%, list=54%, signal=161%
PDB1_BIND	PDB1_BIND		58	0.202998	1.40574	0.104427	0.34243	1	2577	tags=55%, list=40%, signal=91%
RAD61_BIND	RAD61_BIND		42	0.233009	1.40495	0.112808	0.343368	1	3791	tags=79%, list=59%, signal=189%
CELL HOMEOSTASIS_BIO	CELL HOMEOSTASIS_BIO		93	0.17363	1.40475	0.103854	0.343446	1	559	tags=15%, list=9%, signal=16%
ELA1_SGA	ELA1_SGA		51	0.207841	1.40473	0.11149	0.343242	1	1044	tags=22%, list=16%, signal=26%
TPS1_BIND	TPS1_BIND		104	0.167604	1.40467	0.105597	0.343089	1	1273	tags=28%, list=20%, signal=34%
ERV29_BIND	ERV29_BIND		55	0.208387	1.40455	0.118664	0.343066	1	1113	tags=22%, list=17%, signal=26%
CDC4_BIND	CDC4_BIND		16	0.336595	1.40448	0.116477	0.342935	1	375	tags=25%, list=6%, signal=26%
PTC1_BIND	PTC1_BIND		173	0.145738	1.40447	0.0894142	0.342716	1	2760	tags=52%, list=43%, signal=88%
VAC14_BIND	VAC14_BIND		90	0.175097	1.40426	0.108836	0.342809	1	3317	tags=64%, list=51%, signal=131%
RRM3_BIND	RRM3_BIND		70	0.193861	1.40411	0.111842	0.342798	1	2766	tags=57%, list=43%, signal=99%
VMA21_BIND	VMA21_BIND		61	0.197362	1.40403	0.109131	0.342686	1	3484	tags=69%, list=54%, signal=148%
RAD34_BIND	RAD34_BIND		16	0.324434	1.40401	0.124658	0.34249	1	2189	tags=56%, list=34%, signal=85%
TAF8-7_SGA	TAF8-7_SGA		206	0.138671	1.40384	0.0929293	0.342519	1	1703	tags=34%, list=26%, signal=45%
PMP3_SGA	PMP3_SGA		161	0.149713	1.40369	0.0908163	0.342503	1	1111	tags=26%, list=17%, signal=31%
TRANSFERASE ACTIVITY, TRANSFERRING NITROGENOUS GROUPS_MOL	TRANSFERASE ACTIVITY, TRANSFERRING NITROGENOUS GROUPS_MOL		17	0.325301	1.40368	0.12	0.342286	1	3813	tags=88%, list=59%, signal=215%
RNA15-58_SGA	RNA15-58_SGA		117	0.161621	1.40365	0.106918	0.342105	1	1017	tags=25%, list=16%, signal=29%
ASP3-3_SGA	ASP3-3_SGA		30	0.255278	1.40354	0.0935162	0.342062	1	788	tags=27%, list=12%, signal=30%
DSK2_BIND	DSK2_BIND		20	0.303829	1.40351	0.115136	0.341879	1	1993	tags=55%, list=31%, signal=79%
NDT80_DN	NDT80_DN		42	0.228615	1.40272	0.0991832	0.342781	1	1313	tags=31%, list=20%, signal=39%
NEW1_BIND	NEW1_BIND		89	0.176518	1.40224	0.104009	0.343286	1	2856	tags=56%, list=44%, signal=99%
PEROXISOME ORGANIZATION AND BIOGENESIS_BIO	PEROXISOME ORGANIZATION AND BIOGENESIS_BIO		19	0.303834	1.40201	0.108401	0.343411	1	3401	tags=79%, list=53%, signal=166%
LYS144-BOUND-PEREZ	LYS144-BOUND-PEREZ		63	0.194955	1.40188	0.0920455	0.343383	1	789	tags=21%, list=12%, signal=23%
ORGANELLE LUMEN_CEL	ORGANELLE LUMEN_CEL		455	0.122487	1.4015	0.052	0.343695	1	4569	tags=79%, list=71%, signal=250%
SSF1_SGA	SSF1_SGA		74	0.184141	1.40132	0.118494	0.343733	1	1765	tags=38%, list=27%, signal=51%
DED81_BIND	DED81_BIND		46	0.218293	1.40107	0.112019	0.343866	1	3818	tags=76%, list=59%, signal=185%
QRI7_BIND	QRI7_BIND		23	0.281851	1.40069	0.107471	0.344198	1	2742	tags=65%, list=42%, signal=113%
CPT1_BIND	CPT1_BIND		22	0.288005	1.40028	0.127273	0.344557	1	3341	tags=77%, list=52%, signal=160%
SEC61_BIND	SEC61_BIND		22	0.281655	1.40001	0.108753	0.34476	1	1092	tags=32%, list=17%, signal=38%
HIR1_SGA	HIR1_SGA		100	0.167782	1.39992	0.105319	0.344661	1	1748	tags=36%, list=27%, signal=49%
SSC1-2_SGA	SSC1-2_SGA		92	0.17272	1.39982	0.108511	0.344604	1	1557	tags=35%, list=24%, signal=45%
RVB2_BIND	RVB2_BIND		52	0.211895	1.39964	0.114086	0.344671	1	2479	tags=54%, list=38%, signal=87%
MEMBRANE-ENCLOSED LUMEN_CEL	MEMBRANE-ENCLOSED LUMEN_CEL		455	0.122487	1.39912	0.0540541	0.345238	1	4569	tags=79%, list=71%, signal=250%
CA21CHR3X8	CA21CHR3X8		115	0.16383	1.39818	0.100636	0.346395	1	998	tags=24%, list=15%, signal=28%
RTF1_SGA	RTF1_SGA		169	0.145534	1.39794	0.101124	0.346544	1	958	tags=22%, list=15%, signal=26%
SWT21_SGA	SWT21_SGA		22	0.290957	1.39748	0.12367	0.347013	1	1479	tags=41%, list=23%, signal=53%
TVP18_SGA	TVP18_SGA		22	0.291691	1.3973	0.123822	0.347065	1	1725	tags=50%, list=27%, signal=68%
GYP6_BIND	GYP6_BIND		25	0.275531	1.39723	0.107097	0.346947	1	2918	tags=64%, list=45%, signal=116%
ORC2-1_SGA	ORC2-1_SGA		77	0.184775	1.39718	0.123904	0.346807	1	1016	tags=26%, list=16%, signal=30%
TOP1_BIND	TOP1_BIND		97	0.168006	1.39688	0.107966	0.347005	1	4530	tags=84%, list=70%, signal=276%
RNR4_BIND	RNR4_BIND		36	0.239421	1.39677	0.12069	0.346968	1	2581	tags=56%, list=40%, signal=92%
SCS2_BIND	SCS2_BIND		62	0.195809	1.39647	0.120225	0.347201	1	2313	tags=48%, list=36%, signal=75%
RIM13_SGA	RIM13_SGA		113	0.161709	1.39646	0.110651	0.346995	1	2436	tags=47%, list=38%, signal=74%
REV3_SGA	REV3_SGA		37	0.237248	1.3962	0.107015	0.347157	1	563	tags=24%, list=9%, signal=26%
IES5_BIND	IES5_BIND		62	0.196855	1.39598	0.131166	0.347243	1	3358	tags=66%, list=52%, signal=136%
PLP1_BIND	PLP1_BIND		21	0.296698	1.39571	0.121951	0.347422	1	2331	tags=57%, list=36%, signal=89%
RPL14A_BIND	RPL14A_BIND		95	0.175165	1.3957	0.106522	0.347209	1	2436	tags=51%, list=38%, signal=80%
RGA1_SGA	RGA1_SGA		37	0.234272	1.39545	0.135068	0.347347	1	1947	tags=46%, list=30%, signal=65%
ESTABLISHMENT OF CELL POLARITY (SENSU FUNGI)_BIO	ESTABLISHMENT OF CELL POLARITY (SENSU FUNGI)_BIO		83	0.177466	1.39503	0.102285	0.347748	1	1602	tags=37%, list=25%, signal=49%
UPF3_SGA	UPF3_SGA		72	0.190668	1.39485	0.116685	0.347793	1	2345	tags=49%, list=36%, signal=75%
YDR210W_SGA	YDR210W_SGA		35	0.243584	1.39476	0.126061	0.347699	1	187	tags=6%, list=3%, signal=6%
ENO1_BIND	ENO1_BIND		21	0.293047	1.39473	0.122312	0.347528	1	2507	tags=62%, list=39%, signal=101%
OS(HOG1)_UP	OS(HOG1)_UP		84	0.175694	1.3944	0.117137	0.347804	1	1653	tags=31%, list=26%, signal=41%
ADH3_SGA	ADH3_SGA		66	0.192409	1.39418	0.107986	0.347911	1	739	tags=24%, list=11%, signal=27%
SCO1_SGA	SCO1_SGA		74	0.183447	1.39383	0.122404	0.348203	1	1915	tags=41%, list=30%, signal=57%
SCJ1_BIND	SCJ1_BIND		50	0.210503	1.39365	0.115165	0.348224	1	2632	tags=54%, list=41%, signal=90%
UBX2_BIND	UBX2_BIND		63	0.197072	1.39348	0.113333	0.348263	1	1424	tags=35%, list=22%, signal=44%
GOS1_BIND	GOS1_BIND		67	0.191645	1.3932	0.118568	0.348476	1	2601	tags=54%, list=40%, signal=89%
SBH1_SGA	SBH1_SGA		60	0.19687	1.39317	0.106335	0.348278	1	2741	tags=55%, list=42%, signal=95%
PHO13_SGA	PHO13_SGA		43	0.224174	1.3929	0.127635	0.348464	1	636	tags=26%, list=10%, signal=28%
DIT2_SGA	DIT2_SGA		48	0.212647	1.39227	0.134415	0.349215	1	1748	tags=40%, list=27%, signal=54%
FLD1_BIND	FLD1_BIND		16	0.328692	1.39225	0.114206	0.349017	1	882	tags=31%, list=14%, signal=36%
GIM4_SGA	GIM4_SGA		209	0.138119	1.39202	0.0817356	0.349163	1	1113	tags=25%, list=17%, signal=30%
SDS3_SGA	SDS3_SGA		153	0.151092	1.39184	0.105809	0.349212	1	2978	tags=56%, list=46%, signal=101%
RTT109_BIND	RTT109_BIND		92	0.173121	1.39163	0.116773	0.349321	1	2687	tags=52%, list=42%, signal=88%
NAP1_SGA	NAP1_SGA		109	0.166622	1.39113	0.112869	0.349855	1	1362	tags=30%, list=21%, signal=38%
SOH1_SGA	SOH1_SGA		134	0.156315	1.39063	0.0987654	0.350355	1	831	tags=22%, list=13%, signal=25%
THP2_BIND	THP2_BIND		82	0.177065	1.38987	0.111232	0.351334	1	3543	tags=68%, list=55%, signal=149%
POSITIVE REGULATION OF CELLULAR METABOLIC PROCESS_BIO	POSITIVE REGULATION OF CELLULAR METABOLIC PROCESS_BIO		28	0.258872	1.38963	0.119017	0.35144	1	536	tags=21%, list=8%, signal=23%
CA21CHR1X1	CA21CHR1X1		113	0.159426	1.38934	0.111458	0.351664	1	2822	tags=51%, list=44%, signal=90%
MND1_SGA	MND1_SGA		22	0.295066	1.38892	0.131406	0.352077	1	929	tags=36%, list=14%, signal=42%
ASR1_BIND	ASR1_BIND		18	0.311879	1.38882	0.104278	0.352006	1	2582	tags=67%, list=40%, signal=111%
POSITIVE REGULATION OF METABOLIC PROCESS_BIO	POSITIVE REGULATION OF METABOLIC PROCESS_BIO		28	0.258872	1.38838	0.143979	0.352437	1	536	tags=21%, list=8%, signal=23%
EAF1_BIND	EAF1_BIND		159	0.146617	1.38831	0.0915565	0.352312	1	1540	tags=31%, list=24%, signal=39%
CELLULAR LIPID METABOLIC PROCESS_BIO	CELLULAR LIPID METABOLIC PROCESS_BIO		170	0.145809	1.38816	0.101124	0.352306	1	1893	tags=36%, list=29%, signal=50%
PCP1_BIND	PCP1_BIND		57	0.199457	1.38769	0.125835	0.352791	1	1919	tags=42%, list=30%, signal=59%
POSITIVE REGULATION OF TRANSCRIPTION FROM RNA POLYMERASE II PROMOTER_BIO	POSITIVE REGULATION OF TRANSCRIPTION FROM RNA POLYMERASE II PROMOTER_BIO		21	0.289671	1.38746	0.116248	0.352923	1	536	tags=24%, list=8%, signal=26%
PAA1_BIND	PAA1_BIND		61	0.197943	1.38721	0.110609	0.353071	1	3245	tags=64%, list=50%, signal=127%
CIN1_BIND	CIN1_BIND		59	0.199547	1.38718	0.118232	0.352897	1	3358	tags=66%, list=52%, signal=136%
PMR1_BIND	PMR1_BIND		191	0.144233	1.38706	0.0879346	0.352878	1	2892	tags=52%, list=45%, signal=92%
VRG4_BIND	VRG4_BIND		16	0.328781	1.38663	0.136681	0.353308	1	2618	tags=69%, list=41%, signal=115%
MSS2_SGA	MSS2_SGA		90	0.172208	1.38657	0.112311	0.353166	1	2138	tags=44%, list=33%, signal=66%
ILM1_SGA	ILM1_SGA		241	0.133987	1.3862	0.0984925	0.353462	1	1127	tags=24%, list=17%, signal=28%
ESTABLISHMENT AND/OR MAINTENANCE OF CELL POLARITY (SENSU FUNGI)_BIO	ESTABLISHMENT AND/OR MAINTENANCE OF CELL POLARITY (SENSU FUNGI)_BIO		86	0.178178	1.38588	0.09375	0.353743	1	889	tags=27%, list=14%, signal=31%
TGL2_BIND	TGL2_BIND		27	0.271496	1.38554	0.129723	0.354047	1	2830	tags=67%, list=44%, signal=118%
ACT1-112_SGA	ACT1-112_SGA		37	0.235978	1.38546	0.124105	0.353948	1	1557	tags=41%, list=24%, signal=53%
GCN2_BIND	GCN2_BIND		25	0.273637	1.38539	0.133929	0.353829	1	1790	tags=44%, list=28%, signal=61%
CMK2_BIND	CMK2_BIND		22	0.286967	1.3853	0.134228	0.353733	1	571	tags=27%, list=9%, signal=30%
PDE2_SGA	PDE2_SGA		106	0.162474	1.38526	0.118822	0.353554	1	811	tags=22%, list=13%, signal=24%
ALD6_BIND	ALD6_BIND		17	0.313632	1.38472	0.134349	0.354188	1	1111	tags=41%, list=17%, signal=50%
MAK21-1_SGA	MAK21-1_SGA		39	0.22597	1.38467	0.112183	0.354039	1	1516	tags=38%, list=23%, signal=50%
MAK31_BIND	MAK31_BIND		27	0.264739	1.38441	0.127364	0.354219	1	3063	tags=70%, list=47%, signal=133%
TUM1_SGA	TUM1_SGA		18	0.308285	1.38422	0.136951	0.354298	1	769	tags=33%, list=12%, signal=38%
WHITE_2_UP	WHITE_2_UP		430	0.122072	1.38415	0.047	0.354185	1	160	tags=6%, list=2%, signal=6%
DIT2_BIND	DIT2_BIND		15	0.335288	1.38412	0.120397	0.354009	1	19	tags=13%, list=0%, signal=13%
VMA13_BIND	VMA13_BIND		20	0.299359	1.38361	0.123324	0.354579	1	2348	tags=60%, list=36%, signal=94%
RTF1_BIND	RTF1_BIND		133	0.154295	1.38356	0.0901554	0.354437	1	2706	tags=52%, list=42%, signal=87%
PRM4_BIND	PRM4_BIND		16	0.324116	1.38345	0.132514	0.35437	1	1480	tags=44%, list=23%, signal=57%
NITROGEN COMPOUND CATABOLIC PROCESS_BIO	NITROGEN COMPOUND CATABOLIC PROCESS_BIO		31	0.251925	1.38315	0.13913	0.354606	1	1580	tags=39%, list=24%, signal=51%
CKB2_BIND	CKB2_BIND		112	0.163699	1.38311	0.113898	0.354452	1	2856	tags=56%, list=44%, signal=99%
ORGANIC ACID TRANSPORT_BIO	ORGANIC ACID TRANSPORT_BIO		44	0.216667	1.38288	0.112281	0.354557	1	1400	tags=32%, list=22%, signal=40%
GENES REPRESSED BY RAPAMYCIN	GENES REPRESSED BY RAPAMYCIN		327	0.12696	1.38237	0.0751503	0.355063	1	1113	tags=23%, list=17%, signal=27%
RIM15_BIND	RIM15_BIND		44	0.221907	1.38188	0.136682	0.355605	1	1282	tags=34%, list=20%, signal=42%
GET3_SGA	GET3_SGA		102	0.163887	1.38127	0.120891	0.356279	1	3458	tags=64%, list=54%, signal=135%
MRPL17_BIND	MRPL17_BIND		26	0.26992	1.38088	0.118899	0.356651	1	4314	tags=92%, list=67%, signal=277%
ACH1_BIND	ACH1_BIND		26	0.268369	1.38087	0.125964	0.356437	1	1480	tags=42%, list=23%, signal=55%
SHO1_BIND	SHO1_BIND		35	0.239533	1.38022	0.120813	0.357192	1	1176	tags=37%, list=18%, signal=45%
SOD1_BIND	SOD1_BIND		67	0.189329	1.37962	0.120309	0.357903	1	2812	tags=54%, list=44%, signal=94%
RNA ELONGATION FROM RNA POLYMERASE II PROMOTER_BIO	RNA ELONGATION FROM RNA POLYMERASE II PROMOTER_BIO		17	0.314825	1.3796	0.121658	0.35771	1	2737	tags=71%, list=42%, signal=122%
MDM35_BIND	MDM35_BIND		76	0.178815	1.37952	0.112598	0.3576	1	1929	tags=42%, list=30%, signal=59%
RTS1_BIND	RTS1_BIND		72	0.183266	1.37946	0.124449	0.357462	1	834	tags=24%, list=13%, signal=27%
CARBOXYLIC ACID TRANSPORT_BIO	CARBOXYLIC ACID TRANSPORT_BIO		44	0.216667	1.37895	0.128386	0.358	1	1400	tags=32%, list=22%, signal=40%
RNA ELONGATION_BIO	RNA ELONGATION_BIO		17	0.314825	1.37886	0.136799	0.357906	1	2737	tags=71%, list=42%, signal=122%
LRS4_BIND	LRS4_BIND		77	0.1797	1.37873	0.117584	0.357874	1	3437	tags=66%, list=53%, signal=140%
NIP7-1_SGA	NIP7-1_SGA		62	0.195296	1.37809	0.121111	0.358613	1	2292	tags=47%, list=35%, signal=72%
CLA30_UP	CLA30_UP		88	0.176164	1.37781	0.118736	0.358844	1	458	tags=16%, list=7%, signal=17%
MCX1_BIND	MCX1_BIND		27	0.264092	1.37776	0.130818	0.358697	1	1109	tags=33%, list=17%, signal=40%
QCR9_SGA	QCR9_SGA		100	0.166578	1.37773	0.116402	0.358526	1	1236	tags=28%, list=19%, signal=34%
COQ2_SGA	COQ2_SGA		46	0.219549	1.37772	0.128085	0.358326	1	1236	tags=35%, list=19%, signal=43%
PDR1_BIND	PDR1_BIND		15	0.337299	1.37763	0.119048	0.358246	1	1293	tags=40%, list=20%, signal=50%
MET14_SGA	MET14_SGA		20	0.294098	1.37711	0.120466	0.358839	1	3067	tags=70%, list=47%, signal=133%
XS_UP	XS_UP		130	0.157491	1.37691	0.111932	0.358922	1	944	tags=22%, list=15%, signal=26%
AUR1_DAMP_SGA	AUR1_DAMP_SGA		158	0.146878	1.37683	0.109868	0.358823	1	3391	tags=61%, list=53%, signal=125%
VID28_BIND	VID28_BIND		35	0.233543	1.37682	0.117857	0.358621	1	1108	tags=31%, list=17%, signal=38%
CHK1_BIND	CHK1_BIND		70	0.184734	1.3764	0.124724	0.359044	1	3925	tags=76%, list=61%, signal=191%
PRO3_BIND	PRO3_BIND		16	0.324137	1.37598	0.122905	0.359404	1	1986	tags=56%, list=31%, signal=81%
SEC17_BIND	SEC17_BIND		21	0.286979	1.3758	0.134021	0.359493	1	4609	tags=100%, list=71%, signal=348%
LSC2_BIND	LSC2_BIND		20	0.291619	1.37555	0.13172	0.359658	1	2894	tags=70%, list=45%, signal=126%
SWI6_BIND	SWI6_BIND		179	0.143636	1.37545	0.124236	0.359591	1	2986	tags=55%, list=46%, signal=100%
TIR4_SGA	TIR4_SGA		32	0.240238	1.37507	0.124069	0.359961	1	1748	tags=44%, list=27%, signal=60%
TIF4632_BIND	TIF4632_BIND		32	0.247682	1.37507	0.127451	0.359751	1	3430	tags=75%, list=53%, signal=159%
MUB1_BIND	MUB1_BIND		57	0.199681	1.37459	0.118329	0.360256	1	2897	tags=60%, list=45%, signal=107%
HOM6_BIND	HOM6_BIND		102	0.162273	1.37455	0.132979	0.360107	1	3318	tags=62%, list=51%, signal=125%
OMS1_SGA	OMS1_SGA		141	0.152012	1.37349	0.121118	0.361515	1	2043	tags=40%, list=32%, signal=57%
HOR2_SGA	HOR2_SGA		20	0.296198	1.37322	0.131824	0.361709	1	2436	tags=60%, list=38%, signal=96%
YRA2_BIND	YRA2_BIND		34	0.237751	1.37311	0.128049	0.361654	1	2112	tags=47%, list=33%, signal=70%
CA21CHR7X4	CA21CHR7X4		114	0.160379	1.37293	0.132415	0.361691	1	4200	tags=76%, list=65%, signal=214%
SKI2_BIND	SKI2_BIND		48	0.214885	1.37284	0.129143	0.361609	1	2894	tags=60%, list=45%, signal=109%
CYT1_BIND	CYT1_BIND		87	0.173646	1.37278	0.11859	0.361481	1	2068	tags=43%, list=32%, signal=62%
SWR1_BIND	SWR1_BIND		178	0.142434	1.37228	0.0951894	0.362017	1	3969	tags=71%, list=61%, signal=179%
CBC2_BIND	CBC2_BIND		91	0.169904	1.37174	0.128723	0.362658	1	2089	tags=43%, list=32%, signal=62%
MCM2_BIND	MCM2_BIND		32	0.245964	1.37137	0.132678	0.362972	1	2406	tags=56%, list=37%, signal=89%
ERV46_SGA	ERV46_SGA		30	0.249995	1.37121	0.130539	0.363005	1	2189	tags=53%, list=34%, signal=80%
DTR1_SGA	DTR1_SGA		15	0.328634	1.37102	0.132791	0.363047	1	2891	tags=73%, list=45%, signal=132%
RXT3_BIND	RXT3_BIND		59	0.194679	1.37075	0.137584	0.363254	1	2830	tags=58%, list=44%, signal=102%
YPT1_BIND	YPT1_BIND		35	0.242165	1.37028	0.134364	0.363783	1	4468	tags=91%, list=69%, signal=295%
TIF5_BIND	TIF5_BIND		18	0.308629	1.37021	0.128818	0.363683	1	434	tags=28%, list=7%, signal=30%
GPI8_BIND	GPI8_BIND		25	0.273751	1.3702	0.13308	0.363469	1	3108	tags=72%, list=48%, signal=138%
ADE6_BIND	ADE6_BIND		15	0.330406	1.37013	0.12358	0.363358	1	1306	tags=47%, list=20%, signal=58%
ACTIN FILAMENT ORGANIZATION_BIO	ACTIN FILAMENT ORGANIZATION_BIO		40	0.224632	1.37004	0.126521	0.363285	1	3654	tags=75%, list=57%, signal=172%
TIM13_SGA	TIM13_SGA		85	0.172962	1.36957	0.126638	0.363781	1	1317	tags=32%, list=20%, signal=39%
NEW1_SGA	NEW1_SGA		154	0.147498	1.36939	0.127179	0.363815	1	2472	tags=45%, list=38%, signal=72%
TPS2_BIND	TPS2_BIND		72	0.183701	1.36932	0.120709	0.363705	1	654	tags=22%, list=10%, signal=24%
PEP8_BIND	PEP8_BIND		45	0.216617	1.36921	0.13948	0.363676	1	2908	tags=60%, list=45%, signal=108%
WSC3_BIND	WSC3_BIND		16	0.328451	1.36824	0.143258	0.364951	1	1487	tags=50%, list=23%, signal=65%
VPS72_BIND	VPS72_BIND		171	0.143441	1.36801	0.104995	0.365073	1	3961	tags=71%, list=61%, signal=180%
SEC9-4_SGA	SEC9-4_SGA		98	0.166884	1.36784	0.135484	0.365132	1	1000	tags=26%, list=15%, signal=30%
RPS6B_BIND	RPS6B_BIND		49	0.209939	1.36755	0.124424	0.365356	1	1707	tags=41%, list=26%, signal=55%
MITOTIC SPINDLE CHECKPOINT_BIO	MITOTIC SPINDLE CHECKPOINT_BIO		15	0.328251	1.36718	0.132546	0.365715	1	2142	tags=60%, list=33%, signal=90%
IPP1_BIND	IPP1_BIND		27	0.262927	1.36689	0.130102	0.36594	1	782	tags=30%, list=12%, signal=34%
KIP3_SGA	KIP3_SGA		68	0.186621	1.36681	0.125561	0.365825	1	999	tags=28%, list=15%, signal=33%
RPS31_BIND	RPS31_BIND		16	0.323521	1.36679	0.143836	0.365653	1	1557	tags=50%, list=24%, signal=66%
RIM11_BIND	RIM11_BIND		23	0.280635	1.36666	0.126797	0.365649	1	4216	tags=91%, list=65%, signal=262%
UBP14_SGA	UBP14_SGA		115	0.161056	1.36659	0.119667	0.365535	1	4168	tags=75%, list=65%, signal=207%
MUP1_BIND	MUP1_BIND		36	0.232273	1.36559	0.125448	0.366813	1	624	tags=25%, list=10%, signal=28%
KIP3_BIND	KIP3_BIND		34	0.239505	1.36541	0.135468	0.366866	1	1745	tags=44%, list=27%, signal=60%
SFT2_SGA	SFT2_SGA		73	0.17996	1.36523	0.14597	0.366939	1	3021	tags=59%, list=47%, signal=109%
UBP6_BIND	UBP6_BIND		129	0.153492	1.3652	0.128125	0.366753	1	2894	tags=54%, list=45%, signal=96%
COX12_SGA	COX12_SGA		85	0.171626	1.36474	0.142391	0.367246	1	793	tags=24%, list=12%, signal=26%
YOL092W_SGA	YOL092W_SGA		43	0.221319	1.36469	0.146886	0.367109	1	1125	tags=33%, list=17%, signal=39%
FAR7_BIND	FAR7_BIND		24	0.280419	1.36466	0.132576	0.36693	1	3288	tags=75%, list=51%, signal=152%
LTV1_BIND	LTV1_BIND		60	0.194196	1.36458	0.134983	0.366825	1	3533	tags=70%, list=55%, signal=153%
PGD1_BIND	PGD1_BIND		73	0.180651	1.36454	0.131492	0.366661	1	3825	tags=70%, list=59%, signal=169%
YLR301W_SGA	YLR301W_SGA		77	0.177562	1.36339	0.124594	0.368271	1	1079	tags=26%, list=17%, signal=31%
HPC2_BIND	HPC2_BIND		73	0.181285	1.36325	0.128997	0.368288	1	4145	tags=78%, list=64%, signal=216%
TOM70_BIND	TOM70_BIND		35	0.232929	1.36304	0.141809	0.368382	1	2812	tags=60%, list=44%, signal=106%
RVB1_BIND	RVB1_BIND		53	0.20273	1.36287	0.146621	0.36844	1	1216	tags=28%, list=19%, signal=35%
PMT1_BIND	PMT1_BIND		59	0.192064	1.36274	0.131519	0.368424	1	2908	tags=58%, list=45%, signal=104%
SSM4_BIND	SSM4_BIND		37	0.229961	1.36249	0.149144	0.368577	1	1911	tags=46%, list=30%, signal=65%
NKP2_BIND	NKP2_BIND		45	0.209929	1.36154	0.140046	0.369827	1	93	tags=11%, list=1%, signal=11%
MEX67-TS5_SGA	MEX67-TS5_SGA		51	0.205292	1.36094	0.140371	0.370531	1	929	tags=25%, list=14%, signal=30%
MRP7_BIND	MRP7_BIND		26	0.264838	1.36092	0.139031	0.370334	1	4349	tags=92%, list=67%, signal=282%
YHR078W_BIND	YHR078W_BIND		31	0.246807	1.36063	0.146096	0.370575	1	3154	tags=65%, list=49%, signal=126%
YME2_SGA	YME2_SGA		53	0.202905	1.36058	0.147597	0.370418	1	1868	tags=42%, list=29%, signal=58%
GTR1_BIND	GTR1_BIND		88	0.168681	1.36055	0.137487	0.370246	1	623	tags=20%, list=10%, signal=22%
RAD26_BIND	RAD26_BIND		30	0.252976	1.36025	0.150318	0.370481	1	3953	tags=83%, list=61%, signal=214%
TEC1_BIOFILM_TF	TEC1_BIOFILM_TF		141	0.148967	1.36012	0.123839	0.37044	1	692	tags=16%, list=11%, signal=18%
AHA1_BIND	AHA1_BIND		25	0.269267	1.35987	0.142308	0.370606	1	1715	tags=44%, list=27%, signal=60%
COQ2_BIND	COQ2_BIND		37	0.228959	1.35968	0.138015	0.370699	1	2713	tags=59%, list=42%, signal=102%
MITOTIC CHECKPOINT_BIO	MITOTIC CHECKPOINT_BIO		15	0.328251	1.35949	0.127517	0.37078	1	2142	tags=60%, list=33%, signal=90%
ATG8_BIND	ATG8_BIND		41	0.22011	1.35944	0.13948	0.370646	1	2856	tags=61%, list=44%, signal=109%
KEL2_BIND	KEL2_BIND		24	0.272301	1.35941	0.123057	0.37047	1	776	tags=25%, list=12%, signal=28%
ALE1_BIND	ALE1_BIND		15	0.32747	1.35923	0.141243	0.370518	1	3286	tags=80%, list=51%, signal=163%
MET6_BIND	MET6_BIND		30	0.254556	1.35877	0.137761	0.371041	1	1113	tags=37%, list=17%, signal=44%
ROT2_BIND	ROT2_BIND		62	0.190644	1.35819	0.142857	0.371692	1	2994	tags=60%, list=46%, signal=110%
NTH1_BIND	NTH1_BIND		19	0.297634	1.35818	0.137022	0.371489	1	571	tags=26%, list=9%, signal=29%
DDC1_SGA	DDC1_SGA		84	0.173551	1.35799	0.124733	0.371554	1	1793	tags=38%, list=28%, signal=52%
RFX1P_TFMOTIF	RFX1P_TFMOTIF		76	0.175855	1.3579	0.145318	0.371476	1	2359	tags=47%, list=37%, signal=74%
RGD1_SGA	RGD1_SGA		106	0.162491	1.35773	0.133976	0.371506	1	1096	tags=27%, list=17%, signal=32%
LRG1_BIND	LRG1_BIND		30	0.246762	1.35682	0.140527	0.372708	1	2574	tags=60%, list=40%, signal=99%
ATP23_BIND	ATP23_BIND		55	0.200143	1.35679	0.131073	0.372554	1	939	tags=25%, list=15%, signal=30%
HUA2_BIND	HUA2_BIND		20	0.290941	1.35645	0.132199	0.372864	1	3454	tags=80%, list=53%, signal=171%
YGL081W_BIND	YGL081W_BIND		31	0.244161	1.35616	0.137931	0.373126	1	3739	tags=77%, list=58%, signal=183%
OS(HOG1)_DN	OS(HOG1)_DN		68	0.183948	1.35563	0.129712	0.373715	1	426	tags=18%, list=7%, signal=19%
MMS1_BIND	MMS1_BIND		44	0.211646	1.35551	0.150411	0.373715	1	3874	tags=77%, list=60%, signal=192%
ZCF21-BOUND-PEREZ	ZCF21-BOUND-PEREZ		277	0.129539	1.3552	0.0956697	0.373983	1	2252	tags=40%, list=35%, signal=58%
URA1_BIND	URA1_BIND		20	0.282767	1.35514	0.140541	0.373854	1	563	tags=30%, list=9%, signal=33%
GDA1_BIND	GDA1_BIND		60	0.190712	1.3551	0.145309	0.373692	1	2035	tags=43%, list=32%, signal=63%
PHO80_SGA	PHO80_SGA		134	0.150848	1.35495	0.124742	0.373698	1	1692	tags=34%, list=26%, signal=46%
GGA2_SGA	GGA2_SGA		53	0.202948	1.35375	0.139797	0.375317	1	1300	tags=32%, list=20%, signal=40%
PRB1_BIND	PRB1_BIND		20	0.286151	1.35345	0.150685	0.375571	1	4113	tags=90%, list=64%, signal=247%
ATP10_SGA	ATP10_SGA		90	0.167227	1.35335	0.137705	0.375505	1	947	tags=23%, list=15%, signal=27%
SFA1_BIND	SFA1_BIND		16	0.318674	1.3531	0.139889	0.375674	1	3003	tags=69%, list=47%, signal=128%
DOT6_BIND	DOT6_BIND		21	0.284695	1.35297	0.129032	0.375662	1	1877	tags=52%, list=29%, signal=74%
TUF1_BIND	TUF1_BIND		42	0.216826	1.35277	0.15162	0.375761	1	3446	tags=71%, list=53%, signal=152%
ENT5_BIND	ENT5_BIND		32	0.240535	1.35263	0.16182	0.375746	1	3063	tags=66%, list=47%, signal=124%
HU_2H_UP	HU_2H_UP		153	0.144947	1.35261	0.117163	0.375552	1	2732	tags=48%, list=42%, signal=82%
DPS1_BIND	DPS1_BIND		18	0.299405	1.3524	0.147651	0.375686	1	2721	tags=61%, list=42%, signal=105%
RPS29B_SGA	RPS29B_SGA		48	0.205395	1.35168	0.149425	0.376601	1	811	tags=25%, list=13%, signal=28%
ATC1_SGA	ATC1_SGA		52	0.201665	1.35166	0.14496	0.376419	1	2365	tags=50%, list=37%, signal=78%
PAC2_BIND	PAC2_BIND		29	0.249562	1.35138	0.14393	0.376634	1	999	tags=31%, list=15%, signal=37%
SCS3_SGA	SCS3_SGA		77	0.176573	1.35138	0.14037	0.376422	1	2965	tags=57%, list=46%, signal=104%
PIN4_BIND	PIN4_BIND		47	0.213424	1.35086	0.133646	0.37702	1	1390	tags=34%, list=22%, signal=43%
JJJ1_BIND	JJJ1_BIND		20	0.292332	1.35049	0.155914	0.37738	1	583	tags=25%, list=9%, signal=27%
TAF7-TS1_SGA	TAF7-TS1_SGA		35	0.236824	1.35001	0.139903	0.377916	1	1127	tags=34%, list=17%, signal=41%
DBP9_DAMP_SGA	DBP9_DAMP_SGA		60	0.193486	1.34975	0.162791	0.378139	1	1087	tags=28%, list=17%, signal=34%
SEC4_BIND	SEC4_BIND		32	0.240311	1.34882	0.141221	0.37938	1	1664	tags=41%, list=26%, signal=54%
FUN30_BIND	FUN30_BIND		40	0.222243	1.34798	0.153661	0.380499	1	3802	tags=75%, list=59%, signal=181%
PKC1-4_SGA	PKC1-4_SGA		201	0.136037	1.34797	0.123858	0.380282	1	1248	tags=26%, list=19%, signal=32%
BUD31_BIND	BUD31_BIND		105	0.16369	1.3479	0.138186	0.380178	1	2866	tags=54%, list=44%, signal=96%
MRPL28_BIND	MRPL28_BIND		15	0.332505	1.34766	0.138929	0.380334	1	4314	tags=100%, list=67%, signal=301%
MSC1_BIND	MSC1_BIND		133	0.151927	1.34765	0.152735	0.380132	1	2982	tags=56%, list=46%, signal=101%
LEU3_SGA	LEU3_SGA		21	0.282806	1.34619	0.162234	0.382283	1	1258	tags=38%, list=19%, signal=47%
NAT1_BIND	NAT1_BIND		35	0.229785	1.34553	0.15942	0.383064	1	4389	tags=89%, list=68%, signal=275%
ZDS1_SGA	ZDS1_SGA		33	0.24002	1.3452	0.136476	0.38336	1	2594	tags=58%, list=40%, signal=96%
YJR120W_BIND	YJR120W_BIND		39	0.221677	1.34497	0.137761	0.38352	1	1858	tags=44%, list=29%, signal=61%
RET2-1_SGA	RET2-1_SGA		69	0.182355	1.34494	0.141097	0.38336	1	2733	tags=55%, list=42%, signal=94%
RTG2_SGA	RTG2_SGA		128	0.153882	1.34491	0.131606	0.383181	1	567	tags=17%, list=9%, signal=18%
CDC8-2_SGA	CDC8-2_SGA		83	0.171082	1.34477	0.144241	0.38318	1	1111	tags=29%, list=17%, signal=34%
CLB2_BIND	CLB2_BIND		64	0.19	1.34439	0.15625	0.383597	1	3634	tags=70%, list=56%, signal=159%
SRV2_BIND	SRV2_BIND		37	0.223431	1.34397	0.144638	0.384007	1	3349	tags=70%, list=52%, signal=145%
MYO2-16_SGA	MYO2-16_SGA		115	0.15612	1.34384	0.133195	0.383999	1	1064	tags=24%, list=16%, signal=29%
VAC14_SGA	VAC14_SGA		132	0.152202	1.34316	0.13843	0.384816	1	3043	tags=56%, list=47%, signal=104%
CATION TRANSPORTER ACTIVITY_MOL	CATION TRANSPORTER ACTIVITY_MOL		86	0.16902	1.34283	0.149351	0.385144	1	871	tags=21%, list=13%, signal=24%
CARBON-OXYGEN LYASE ACTIVITY_MOL	CARBON-OXYGEN LYASE ACTIVITY_MOL		29	0.249512	1.34265	0.147727	0.385202	1	451	tags=21%, list=7%, signal=22%
SRP40_BIND	SRP40_BIND		64	0.188791	1.34261	0.149945	0.385043	1	2894	tags=58%, list=45%, signal=104%
MRPL20_BIND	MRPL20_BIND		17	0.316925	1.34216	0.153949	0.385565	1	4415	tags=100%, list=68%, signal=315%
ENT2_BIND	ENT2_BIND		18	0.299603	1.34184	0.143041	0.385862	1	2343	tags=61%, list=36%, signal=96%
CDC3-3_SGA	CDC3-3_SGA		302	0.124902	1.34181	0.0962889	0.385688	1	1444	tags=28%, list=22%, signal=35%
YPR045C_BIND	YPR045C_BIND		56	0.197577	1.3412	0.154882	0.386458	1	2956	tags=59%, list=46%, signal=108%
IME2_BIND	IME2_BIND		35	0.230088	1.34067	0.141134	0.387077	1	3246	tags=69%, list=50%, signal=137%
REGULATION OF PH_BIO	REGULATION OF PH_BIO		20	0.287897	1.34065	0.154667	0.386875	1	1886	tags=50%, list=29%, signal=70%
KNS1_BIND	KNS1_BIND		19	0.292704	1.34023	0.150943	0.387313	1	3129	tags=74%, list=48%, signal=143%
SHP1_BIND	SHP1_BIND		78	0.17121	1.3398	0.148796	0.387773	1	1745	tags=37%, list=27%, signal=50%
LIP2_BIND	LIP2_BIND		55	0.194412	1.33979	0.145977	0.387557	1	3003	tags=60%, list=47%, signal=111%
HOM6_SGA	HOM6_SGA		216	0.13308	1.33971	0.117172	0.38746	1	3327	tags=58%, list=52%, signal=116%
DAL81_SGA	DAL81_SGA		108	0.156822	1.33904	0.147558	0.388299	1	1828	tags=37%, list=28%, signal=51%
OSH3_BIND	OSH3_BIND		22	0.272748	1.3389	0.142857	0.388288	1	1797	tags=45%, list=28%, signal=63%
ESTABLISHMENT AND/OR MAINTENANCE OF CELL POLARITY_BIO	ESTABLISHMENT AND/OR MAINTENANCE OF CELL POLARITY_BIO		89	0.167826	1.33878	0.148822	0.388253	1	889	tags=26%, list=14%, signal=30%
GIM5_SGA	GIM5_SGA		193	0.13695	1.33838	0.131446	0.388654	1	2971	tags=54%, list=46%, signal=98%
CELL WALL BIOGENESIS_BIO	CELL WALL BIOGENESIS_BIO		29	0.253586	1.33788	0.142327	0.389236	1	2356	tags=55%, list=36%, signal=86%
VPS72_SGA	VPS72_SGA		133	0.148238	1.33735	0.134515	0.389815	1	1692	tags=35%, list=26%, signal=47%
TFP3_BIND	TFP3_BIND		17	0.311986	1.33693	0.155378	0.390276	1	2954	tags=71%, list=46%, signal=130%
AEP2_BIND	AEP2_BIND		46	0.207362	1.33662	0.155374	0.390517	1	3231	tags=65%, list=50%, signal=130%
HSM3_BIND	HSM3_BIND		18	0.297325	1.3363	0.143836	0.390842	1	2271	tags=56%, list=35%, signal=85%
GSM1P_TFMOTIF	GSM1P_TFMOTIF		435	0.118529	1.33607	0.084	0.390985	1	1937	tags=35%, list=30%, signal=47%
BRE1_SGA	BRE1_SGA		149	0.144933	1.336	0.140206	0.390876	1	1557	tags=32%, list=24%, signal=41%
SPE1_SGA	SPE1_SGA		108	0.158082	1.33567	0.126461	0.39119	1	591	tags=19%, list=9%, signal=20%
ZRC1_SGA	ZRC1_SGA		31	0.241985	1.33563	0.161857	0.391026	1	1074	tags=32%, list=17%, signal=39%
ARD1_BIND	ARD1_BIND		72	0.178583	1.33511	0.160932	0.391616	1	1155	tags=25%, list=18%, signal=30%
SUV3_SGA	SUV3_SGA		88	0.167669	1.33414	0.12963	0.393026	1	947	tags=23%, list=15%, signal=26%
FAB1_BIND	FAB1_BIND		69	0.179598	1.334	0.151381	0.39303	1	3774	tags=71%, list=58%, signal=169%
IDH1_SGA	IDH1_SGA		60	0.189911	1.3338	0.159777	0.393136	1	2814	tags=57%, list=44%, signal=100%
NUP60_BIND	NUP60_BIND		101	0.160153	1.33332	0.149316	0.393655	1	3416	tags=64%, list=53%, signal=135%
CELLULAR POLYSACCHARIDE METABOLIC PROCESS_BIO	CELLULAR POLYSACCHARIDE METABOLIC PROCESS_BIO		46	0.207413	1.33327	0.146714	0.393518	1	2356	tags=50%, list=36%, signal=78%
SHS1_BIND	SHS1_BIND		22	0.279277	1.33304	0.152909	0.393657	1	4578	tags=95%, list=71%, signal=327%
LYTIC VACUOLE_CEL	LYTIC VACUOLE_CEL		55	0.193809	1.33287	0.145952	0.393694	1	437	tags=18%, list=7%, signal=19%
RESPONSE TO NUTRIENT LEVELS_BIO	RESPONSE TO NUTRIENT LEVELS_BIO		17	0.305921	1.3327	0.140473	0.393753	1	338	tags=24%, list=5%, signal=25%
CUP5_BIND	CUP5_BIND		17	0.30622	1.33223	0.148611	0.394325	1	2954	tags=71%, list=46%, signal=130%
PMT1_CAP1-312_UP	PMT1_CAP1-312_UP		55	0.192671	1.33197	0.134021	0.394492	1	822	tags=22%, list=13%, signal=25%
VPS27_BIND	VPS27_BIND		115	0.154756	1.33162	0.156576	0.394856	1	3231	tags=60%, list=50%, signal=118%
TOP3_BIND	TOP3_BIND		47	0.204423	1.33073	0.159198	0.396047	1	3634	tags=70%, list=56%, signal=159%
QCR6_SGA	QCR6_SGA		44	0.210184	1.33013	0.163895	0.396799	1	3368	tags=68%, list=52%, signal=142%
ASC1_BIND	ASC1_BIND		159	0.141015	1.33002	0.12963	0.396748	1	3073	tags=55%, list=48%, signal=103%
PROTEIN TRANSPORT_BIO	PROTEIN TRANSPORT_BIO		182	0.137842	1.32996	0.135765	0.396615	1	1952	tags=38%, list=30%, signal=53%
RRP6_SGA	RRP6_SGA		59	0.189409	1.32885	0.167416	0.398144	1	1669	tags=37%, list=26%, signal=50%
FKH2_SGA	FKH2_SGA		18	0.292409	1.3282	0.146982	0.398974	1	1111	tags=39%, list=17%, signal=47%
TPO1_BIND	TPO1_BIND		15	0.321761	1.32766	0.154278	0.399643	1	681	tags=33%, list=11%, signal=37%
NTG2_BIND	NTG2_BIND		20	0.295247	1.32766	0.150943	0.399419	1	2583	tags=65%, list=40%, signal=108%
HIR2_BIND	HIR2_BIND		83	0.168741	1.32755	0.151351	0.399404	1	2399	tags=47%, list=37%, signal=74%
AHP1_BIND	AHP1_BIND		22	0.27585	1.32693	0.161333	0.400184	1	563	tags=27%, list=9%, signal=30%
EMI1_BIND	EMI1_BIND		61	0.18527	1.32661	0.168743	0.400511	1	3288	tags=64%, list=51%, signal=129%
HOM2_BIND	HOM2_BIND		34	0.231014	1.32654	0.166874	0.400393	1	3003	tags=65%, list=47%, signal=120%
CHL1_BIND	CHL1_BIND		79	0.169185	1.32652	0.153846	0.400199	1	3510	tags=67%, list=54%, signal=145%
SSZ1_BIND	SSZ1_BIND		38	0.223271	1.32609	0.144608	0.400685	1	3022	tags=63%, list=47%, signal=118%
SPS2_SGA	SPS2_SGA		45	0.207121	1.32599	0.164144	0.400647	1	1711	tags=40%, list=26%, signal=54%
STORAGE VACUOLE_CEL	STORAGE VACUOLE_CEL		55	0.193809	1.32585	0.155655	0.400667	1	437	tags=18%, list=7%, signal=19%
RNH70_SGA	RNH70_SGA		25	0.261626	1.32527	0.148103	0.401375	1	2885	tags=64%, list=45%, signal=115%
MET30-9_SGA	MET30-9_SGA		104	0.157811	1.32488	0.156383	0.401814	1	1328	tags=30%, list=21%, signal=37%
PET122_BIND	PET122_BIND		36	0.22212	1.32459	0.142681	0.402031	1	595	tags=25%, list=9%, signal=27%
SPE2_BIND	SPE2_BIND		27	0.250996	1.32442	0.167085	0.402073	1	1220	tags=37%, list=19%, signal=45%
DHH1_BIND	DHH1_BIND		32	0.2354	1.32428	0.157635	0.402078	1	4618	tags=94%, list=72%, signal=328%
TFB1_BIND	TFB1_BIND		34	0.233283	1.32417	0.153846	0.402024	1	830	tags=24%, list=13%, signal=27%
YHC1-3_SGA	YHC1-3_SGA		234	0.128755	1.32292	0.10331	0.403853	1	3387	tags=59%, list=52%, signal=120%
ECM33_SGA	ECM33_SGA		171	0.140396	1.32269	0.159836	0.404006	1	2015	tags=39%, list=31%, signal=55%
RIP1_SGA	RIP1_SGA		103	0.158321	1.32268	0.14089	0.403794	1	1099	tags=25%, list=17%, signal=30%
MITOCHONDRION ORGANIZATION AND BIOGENESIS_BIO	MITOCHONDRION ORGANIZATION AND BIOGENESIS_BIO		41	0.216828	1.3224	0.174941	0.404034	1	1180	tags=34%, list=18%, signal=42%
YOR228C_BIND	YOR228C_BIND		16	0.314586	1.32208	0.159218	0.404345	1	1828	tags=50%, list=28%, signal=70%
MRN1_BIND	MRN1_BIND		21	0.279739	1.32109	0.16276	0.405674	1	792	tags=33%, list=12%, signal=38%
CHITIN- AND BETA-GLUCAN-CONTAINING CELL WALL BIOGENESIS_BIO	CHITIN- AND BETA-GLUCAN-CONTAINING CELL WALL BIOGENESIS_BIO		29	0.253586	1.32105	0.181477	0.40552	1	2356	tags=55%, list=36%, signal=86%
UTH1_BIND	UTH1_BIND		40	0.214437	1.32092	0.162928	0.405496	1	1947	tags=45%, list=30%, signal=64%
DYS1_DAMP_SGA	DYS1_DAMP_SGA		106	0.156629	1.32081	0.149254	0.405456	1	435	tags=14%, list=7%, signal=15%
PGM2_BIND	PGM2_BIND		29	0.247002	1.3207	0.163914	0.405411	1	2955	tags=66%, list=46%, signal=120%
COG3-1_SGA	COG3-1_SGA		287	0.123389	1.32035	0.119238	0.405722	1	2981	tags=53%, list=46%, signal=93%
UBP15_BIND	UBP15_BIND		39	0.213749	1.32023	0.183014	0.4057	1	1724	tags=38%, list=27%, signal=52%
RPA14_BIND	RPA14_BIND		82	0.16878	1.32015	0.165059	0.405619	1	2824	tags=54%, list=44%, signal=94%
RPL26B_SGA	RPL26B_SGA		45	0.210371	1.32014	0.156103	0.405405	1	3774	tags=73%, list=58%, signal=175%
TOF2_SGA	TOF2_SGA		64	0.185125	1.32006	0.166857	0.405326	1	3446	tags=67%, list=53%, signal=143%
CTK3_BIND	CTK3_BIND		70	0.178577	1.32004	0.153591	0.405133	1	3437	tags=64%, list=53%, signal=136%
MDM10_BIND	MDM10_BIND		61	0.186168	1.32002	0.166667	0.40494	1	2936	tags=59%, list=45%, signal=107%
ATG13_BIND	ATG13_BIND		34	0.228121	1.31981	0.176326	0.405096	1	3401	tags=71%, list=53%, signal=148%
PAT1_BIND	PAT1_BIND		211	0.134454	1.3197	0.145749	0.405046	1	3045	tags=55%, list=47%, signal=102%
QRI1-TS1_SGA	QRI1-TS1_SGA		47	0.201305	1.31911	0.156069	0.405797	1	3021	tags=62%, list=47%, signal=115%
EGD2_BIND	EGD2_BIND		32	0.240649	1.31892	0.174289	0.40589	1	754	tags=28%, list=12%, signal=32%
RESPONSE TO EXTRACELLULAR STIMULUS_BIO	RESPONSE TO EXTRACELLULAR STIMULUS_BIO		17	0.305921	1.31873	0.165992	0.40599	1	338	tags=24%, list=5%, signal=25%
YDR248C_BIND	YDR248C_BIND		33	0.228308	1.31856	0.163793	0.406057	1	622	tags=18%, list=10%, signal=20%
POLYSACCHARIDE METABOLIC PROCESS_BIO	POLYSACCHARIDE METABOLIC PROCESS_BIO		46	0.207413	1.31786	0.163763	0.406992	1	2356	tags=50%, list=36%, signal=78%
RRP6_BIND	RRP6_BIND		92	0.162906	1.31767	0.167373	0.407085	1	2891	tags=57%, list=45%, signal=101%
YPT31_BIND	YPT31_BIND		24	0.260199	1.31762	0.149351	0.406936	1	4407	tags=92%, list=68%, signal=288%
MDR1_BIND	MDR1_BIND		23	0.272257	1.3174	0.174603	0.407053	1	2786	tags=65%, list=43%, signal=114%
PRB1_SGA	PRB1_SGA		93	0.161067	1.31721	0.161464	0.407137	1	2017	tags=41%, list=31%, signal=59%
KEL1_BIND	KEL1_BIND		32	0.237711	1.31716	0.173533	0.406991	1	79	tags=13%, list=1%, signal=13%
SKS1_BIND	SKS1_BIND		15	0.317405	1.31698	0.148459	0.407068	1	2563	tags=67%, list=40%, signal=110%
RIM21_BIND	RIM21_BIND		27	0.248115	1.31678	0.175032	0.407166	1	2971	tags=63%, list=46%, signal=116%
EOS1_BIND	EOS1_BIND		111	0.155211	1.31628	0.164755	0.407757	1	1557	tags=32%, list=24%, signal=41%
VACUOLE, CELL CYCLE-CORRELATED MORPHOLOGY_CEL	VACUOLE, CELL CYCLE-CORRELATED MORPHOLOGY_CEL		55	0.193809	1.31592	0.156004	0.408133	1	437	tags=18%, list=7%, signal=19%
PSP1_BIND	PSP1_BIND		27	0.249935	1.31546	0.145038	0.40864	1	2541	tags=59%, list=39%, signal=97%
SWC3_BIND	SWC3_BIND		171	0.138044	1.31536	0.157895	0.408568	1	3802	tags=68%, list=59%, signal=161%
GOLGI MEMBRANE_CEL	GOLGI MEMBRANE_CEL		33	0.231985	1.3153	0.162791	0.408446	1	3056	tags=67%, list=47%, signal=126%
MNN11_BIND	MNN11_BIND		117	0.150383	1.31527	0.142412	0.408277	1	2908	tags=55%, list=45%, signal=98%
OPY2_BIND	OPY2_BIND		19	0.285025	1.31505	0.158038	0.408417	1	2579	tags=63%, list=40%, signal=105%
RLF2_BIND	RLF2_BIND		65	0.179742	1.31494	0.15855	0.408368	1	2940	tags=57%, list=46%, signal=103%
RDH54_BIND	RDH54_BIND		36	0.220929	1.31479	0.160099	0.408414	1	4752	tags=94%, list=74%, signal=356%
MPS1_BIND	MPS1_BIND		20	0.27908	1.31474	0.17047	0.408259	1	355	tags=20%, list=5%, signal=21%
ILM1_BIND	ILM1_BIND		72	0.176143	1.31441	0.168161	0.408577	1	2830	tags=54%, list=44%, signal=95%
RPL9B_BIND	RPL9B_BIND		29	0.242281	1.3143	0.155583	0.408525	1	2721	tags=62%, list=42%, signal=107%
SPINDLE CHECKPOINT_BIO	SPINDLE CHECKPOINT_BIO		15	0.328251	1.3142	0.153324	0.408453	1	2142	tags=60%, list=33%, signal=90%
UTP9_BIND	UTP9_BIND		33	0.234854	1.31345	0.171779	0.409442	1	2687	tags=61%, list=42%, signal=103%
REI1_BIND	REI1_BIND		88	0.162602	1.31331	0.159827	0.409421	1	2671	tags=51%, list=41%, signal=86%
DAP2_BIND	DAP2_BIND		18	0.294676	1.31318	0.150868	0.409405	1	2313	tags=61%, list=36%, signal=95%
SKP1_BIND	SKP1_BIND		33	0.232956	1.31252	0.177122	0.410268	1	1442	tags=36%, list=22%, signal=47%
YPR078C_SGA	YPR078C_SGA		19	0.28417	1.31212	0.16095	0.410703	1	442	tags=26%, list=7%, signal=28%
SAP4_BIND	SAP4_BIND		15	0.310756	1.31212	0.163585	0.410485	1	2563	tags=67%, list=40%, signal=110%
AIM44_SGA	AIM44_SGA		168	0.135941	1.31176	0.174002	0.410831	1	1471	tags=30%, list=23%, signal=38%
CTR9_BIND	CTR9_BIND		45	0.207238	1.31137	0.170213	0.411223	1	1151	tags=33%, list=18%, signal=40%
PST2_BIND	PST2_BIND		23	0.268813	1.31088	0.172414	0.411822	1	1877	tags=48%, list=29%, signal=67%
NUP60_SGA	NUP60_SGA		70	0.17823	1.31079	0.158351	0.411751	1	3446	tags=66%, list=53%, signal=139%
GGA1_BIND	GGA1_BIND		19	0.282069	1.31005	0.175603	0.412676	1	2276	tags=53%, list=35%, signal=81%
RESPONSE TO EXTERNAL STIMULUS_BIO	RESPONSE TO EXTERNAL STIMULUS_BIO		17	0.305921	1.30996	0.167568	0.412603	1	338	tags=24%, list=5%, signal=25%
PROTEIN COMPLEX ASSEMBLY_BIO	PROTEIN COMPLEX ASSEMBLY_BIO		86	0.163803	1.3091	0.174672	0.41381	1	2525	tags=49%, list=39%, signal=79%
GOLGI TO VACUOLE TRANSPORT_BIO	GOLGI TO VACUOLE TRANSPORT_BIO		15	0.326763	1.30899	0.169377	0.41375	1	3072	tags=73%, list=48%, signal=140%
ESC2_BIND	ESC2_BIND		41	0.211813	1.30892	0.157396	0.413658	1	3416	tags=71%, list=53%, signal=149%
GNP1_BIND	GNP1_BIND		33	0.231354	1.30853	0.168098	0.414062	1	2762	tags=58%, list=43%, signal=100%
SEY1_BIND	SEY1_BIND		24	0.259526	1.30846	0.163934	0.413966	1	563	tags=25%, list=9%, signal=27%
SHR5_BIND	SHR5_BIND		16	0.299035	1.30831	0.151179	0.413989	1	1981	tags=50%, list=31%, signal=72%
SWI3_SGA	SWI3_SGA		247	0.126706	1.30727	0.144299	0.415443	1	1300	tags=27%, list=20%, signal=32%
MBP1_BIND	MBP1_BIND		31	0.236244	1.30695	0.173248	0.415783	1	1981	tags=48%, list=31%, signal=69%
TRM7_BIND	TRM7_BIND		24	0.263058	1.30687	0.165385	0.415672	1	79	tags=13%, list=1%, signal=13%
NUCLEOBASE BIOSYNTHETIC PROCESS_BIO	NUCLEOBASE BIOSYNTHETIC PROCESS_BIO		16	0.31899	1.30579	0.165301	0.4172	1	1774	tags=50%, list=27%, signal=69%
CDC48_BIND	CDC48_BIND		45	0.205276	1.30555	0.169811	0.417391	1	1993	tags=44%, list=31%, signal=64%
HOL1_SGA	HOL1_SGA		52	0.194927	1.30555	0.173563	0.417168	1	1248	tags=33%, list=19%, signal=40%
RPL19B_BIND	RPL19B_BIND		39	0.217332	1.30552	0.175837	0.416984	1	3396	tags=69%, list=53%, signal=145%
CDC2-2_SGA	CDC2-2_SGA		95	0.163826	1.3054	0.172193	0.416963	1	3067	tags=58%, list=47%, signal=109%
CDC7-4_SGA	CDC7-4_SGA		122	0.14828	1.30531	0.153285	0.416897	1	3137	tags=57%, list=49%, signal=109%
ALG8_SGA	ALG8_SGA		56	0.193518	1.30467	0.168019	0.417749	1	3021	tags=61%, list=47%, signal=113%
YGR266W_SGA	YGR266W_SGA		22	0.273094	1.30461	0.170185	0.417634	1	1016	tags=36%, list=16%, signal=43%
ATG13_SGA	ATG13_SGA		39	0.216151	1.30388	0.172209	0.418648	1	3246	tags=67%, list=50%, signal=133%
UBC7_SGA	UBC7_SGA		62	0.185522	1.30379	0.16183	0.418569	1	1277	tags=32%, list=20%, signal=40%
PMA1_DAMP_SGA	PMA1_DAMP_SGA		101	0.155268	1.30348	0.178344	0.418838	1	1639	tags=33%, list=25%, signal=43%
SEC13-1_SGA	SEC13-1_SGA		65	0.177645	1.30196	0.158605	0.421128	1	2440	tags=48%, list=38%, signal=76%
AROMATIC COMPOUND METABOLIC PROCESS_BIO	AROMATIC COMPOUND METABOLIC PROCESS_BIO		44	0.211711	1.30187	0.184422	0.421054	1	1774	tags=41%, list=27%, signal=56%
CYS3_SGA	CYS3_SGA		44	0.207451	1.30176	0.166471	0.421012	1	1079	tags=32%, list=17%, signal=38%
LIPID PARTICLE_CEL	LIPID PARTICLE_CEL		24	0.262552	1.30125	0.163212	0.421641	1	1780	tags=42%, list=28%, signal=57%
SPT2_BIND	SPT2_BIND		69	0.179192	1.30123	0.168889	0.42144	1	1745	tags=39%, list=27%, signal=53%
MCM10-1_SGA	MCM10-1_SGA		45	0.201434	1.30119	0.175088	0.421289	1	3739	tags=71%, list=58%, signal=168%
COR1_BIND	COR1_BIND		20	0.275446	1.3011	0.181234	0.421226	1	2218	tags=55%, list=34%, signal=84%
CHITIN- AND BETA-GLUCAN-CONTAINING CELL WALL ORGANIZATION AND BIOGENESIS_BIO	CHITIN- AND BETA-GLUCAN-CONTAINING CELL WALL ORGANIZATION AND BIOGENESIS_BIO		46	0.201649	1.30052	0.166468	0.421971	1	2459	tags=50%, list=38%, signal=80%
BAP2_SGA	BAP2_SGA		31	0.235693	1.30049	0.162733	0.421808	1	1766	tags=45%, list=27%, signal=62%
URA7_SGA	URA7_SGA		49	0.197496	1.30039	0.181395	0.421739	1	788	tags=24%, list=12%, signal=28%
SMC1_BIND	SMC1_BIND		30	0.238359	1.30026	0.180225	0.421744	1	2616	tags=57%, list=41%, signal=95%
SNF7_BIND	SNF7_BIND		26	0.251074	1.30024	0.179067	0.421544	1	3022	tags=65%, list=47%, signal=122%
ESTABLISHMENT OF CELL POLARITY_BIO	ESTABLISHMENT OF CELL POLARITY_BIO		86	0.163835	1.30015	0.175966	0.421463	1	889	tags=26%, list=14%, signal=29%
BCY1_BIND	BCY1_BIND		24	0.258311	1.30006	0.1738	0.421382	1	2593	tags=63%, list=40%, signal=104%
HOM3_BIND	HOM3_BIND		44	0.210145	1.30005	0.180425	0.421179	1	1641	tags=41%, list=25%, signal=54%
PROTEIN LOCALIZATION_BIO	PROTEIN LOCALIZATION_BIO		215	0.129459	1.2999	0.154702	0.421197	1	1952	tags=37%, list=30%, signal=52%
MONOCARBOXYLIC ACID TRANSPORTER ACTIVITY_MOL	MONOCARBOXYLIC ACID TRANSPORTER ACTIVITY_MOL		16	0.305422	1.2999	0.172414	0.420979	1	941	tags=31%, list=15%, signal=36%
RNA POLYADENYLATION_BIO	RNA POLYADENYLATION_BIO		18	0.28756	1.29988	0.184246	0.420782	1	3318	tags=78%, list=51%, signal=160%
CDC24-3_SGA	CDC24-3_SGA		42	0.212325	1.29976	0.158273	0.420765	1	745	tags=24%, list=12%, signal=27%
DIE2_BIND	DIE2_BIND		49	0.196529	1.29939	0.17695	0.421165	1	2908	tags=59%, list=45%, signal=107%
POL32_SGA	POL32_SGA		129	0.146019	1.29907	0.166838	0.421483	1	2747	tags=51%, list=43%, signal=87%
SDH4_SGA	SDH4_SGA		32	0.232189	1.29893	0.165848	0.42147	1	2292	tags=53%, list=35%, signal=82%
LSP1_BIND	LSP1_BIND		58	0.181485	1.29871	0.181084	0.421622	1	813	tags=24%, list=13%, signal=27%
KINASE ACTIVITY_MOL	KINASE ACTIVITY_MOL		147	0.141044	1.29857	0.157787	0.421628	1	1693	tags=33%, list=26%, signal=43%
YEL043W_BIND	YEL043W_BIND		30	0.236504	1.29813	0.176039	0.42212	1	2285	tags=53%, list=35%, signal=82%
APM3_SGA	APM3_SGA		83	0.164656	1.29785	0.167026	0.422329	1	2851	tags=55%, list=44%, signal=98%
EMI1_SGA	EMI1_SGA		167	0.135112	1.29782	0.160732	0.422155	1	2053	tags=39%, list=32%, signal=56%
AIM21_BIND	AIM21_BIND		19	0.280176	1.29765	0.180481	0.422232	1	813	tags=32%, list=13%, signal=36%
MTH1_BIND	MTH1_BIND		22	0.270058	1.29742	0.185771	0.422381	1	954	tags=32%, list=15%, signal=37%
ERF2_SGA	ERF2_SGA		27	0.247553	1.29737	0.175	0.422236	1	1300	tags=37%, list=20%, signal=46%
IOC2_BIND	IOC2_BIND		18	0.290307	1.29709	0.162602	0.422493	1	2313	tags=56%, list=36%, signal=86%
CELL CYCLE CHECKPOINT_BIO	CELL CYCLE CHECKPOINT_BIO		27	0.251662	1.29657	0.175284	0.423122	1	3720	tags=78%, list=58%, signal=183%
ESTABLISHMENT OF PROTEIN LOCALIZATION_BIO	ESTABLISHMENT OF PROTEIN LOCALIZATION_BIO		195	0.133041	1.29631	0.163802	0.423352	1	1952	tags=37%, list=30%, signal=52%
SWP1_BIND	SWP1_BIND		35	0.229156	1.29565	0.1775	0.424232	1	2980	tags=66%, list=46%, signal=121%
RGD1_BIND	RGD1_BIND		43	0.207463	1.29471	0.180539	0.425559	1	842	tags=26%, list=13%, signal=29%
YCS4-1_SGA	YCS4-1_SGA		157	0.136302	1.29452	0.160861	0.425656	1	2976	tags=54%, list=46%, signal=98%
LSM1_SGA	LSM1_SGA		199	0.131787	1.29412	0.156345	0.426101	1	2911	tags=52%, list=45%, signal=92%
SWM1_BIND	SWM1_BIND		36	0.220688	1.29402	0.173077	0.426029	1	1745	tags=42%, list=27%, signal=57%
AIM4_BIND	AIM4_BIND		89	0.16189	1.29398	0.176344	0.425867	1	2099	tags=44%, list=33%, signal=64%
CDC9_BIND	CDC9_BIND		18	0.28101	1.29377	0.174387	0.426002	1	2812	tags=67%, list=44%, signal=118%
CKB1_SGA	CKB1_SGA		121	0.151178	1.29371	0.158714	0.425867	1	3416	tags=63%, list=53%, signal=131%
TRM9_SGA	TRM9_SGA		45	0.200987	1.29364	0.182884	0.425768	1	518	tags=22%, list=8%, signal=24%
SER2_SGA	SER2_SGA		79	0.167054	1.29361	0.186275	0.425604	1	1195	tags=28%, list=19%, signal=34%
CYB5_SGA	CYB5_SGA		36	0.221085	1.29341	0.181378	0.425708	1	2296	tags=53%, list=36%, signal=81%
YCK3_BIND	YCK3_BIND		15	0.308812	1.29277	0.178102	0.426545	1	2824	tags=67%, list=44%, signal=118%
ATP10_BIND	ATP10_BIND		55	0.190591	1.29268	0.168578	0.426499	1	788	tags=22%, list=12%, signal=25%
POP4_DAMP_SGA	POP4_DAMP_SGA		182	0.133335	1.29251	0.160732	0.426553	1	782	tags=19%, list=12%, signal=21%
DOP1_BIND	DOP1_BIND		18	0.292766	1.29248	0.189702	0.426392	1	714	tags=33%, list=11%, signal=37%
SEC63_BIND	SEC63_BIND		50	0.193377	1.29232	0.163842	0.426411	1	2632	tags=54%, list=41%, signal=90%
ERG11_BIND	ERG11_BIND		31	0.233224	1.2922	0.185414	0.426382	1	1300	tags=35%, list=20%, signal=44%
DIG1_BIND	DIG1_BIND		28	0.246019	1.29165	0.171069	0.427107	1	563	tags=21%, list=9%, signal=23%
MYO2_BIND	MYO2_BIND		49	0.194971	1.2911	0.178035	0.427806	1	3921	tags=76%, list=61%, signal=191%
COX7_BIND	COX7_BIND		44	0.203781	1.2909	0.176328	0.427932	1	3312	tags=68%, list=51%, signal=139%
VPS25_BIND	VPS25_BIND		35	0.224327	1.29089	0.193976	0.427725	1	2502	tags=54%, list=39%, signal=88%
GPI16_DAMP_SGA	GPI16_DAMP_SGA		113	0.15033	1.29061	0.186906	0.427956	1	1828	tags=37%, list=28%, signal=51%
ROX1_BIND	ROX1_BIND		15	0.316973	1.29021	0.183755	0.428415	1	1108	tags=40%, list=17%, signal=48%
NOP16_SGA	NOP16_SGA		29	0.242351	1.29007	0.190476	0.42842	1	2141	tags=52%, list=33%, signal=77%
BIM1_BIND	BIM1_BIND		90	0.161917	1.28973	0.186495	0.428769	1	3814	tags=71%, list=59%, signal=171%
YKR018C_BIND	YKR018C_BIND		17	0.294291	1.2892	0.196629	0.429443	1	1152	tags=41%, list=18%, signal=50%
VAC8_BIND	VAC8_BIND		28	0.239442	1.28912	0.18285	0.429354	1	790	tags=25%, list=12%, signal=28%
MDS3_BIND	MDS3_BIND		20	0.276756	1.28874	0.170323	0.429762	1	1646	tags=45%, list=25%, signal=60%
VMA2_BIND	VMA2_BIND		34	0.226702	1.28757	0.180049	0.431492	1	2142	tags=50%, list=33%, signal=74%
LSM6_BIND	LSM6_BIND		202	0.129999	1.28651	0.163968	0.433056	1	3655	tags=65%, list=57%, signal=145%
MRNA CLEAVAGE FACTOR COMPLEX_CEL	MRNA CLEAVAGE FACTOR COMPLEX_CEL		15	0.306468	1.2865	0.178025	0.432864	1	3318	tags=80%, list=51%, signal=164%
URE2_SGA	URE2_SGA		96	0.155563	1.28642	0.176346	0.43275	1	2935	tags=54%, list=45%, signal=98%
PEX18_BIND	PEX18_BIND		15	0.309143	1.28641	0.193324	0.432559	1	929	tags=33%, list=14%, signal=39%
RFC4_BIND	RFC4_BIND		20	0.275727	1.28592	0.188329	0.43312	1	1745	tags=50%, list=27%, signal=68%
ICP55_BIND	ICP55_BIND		16	0.303903	1.28569	0.17033	0.433318	1	3231	tags=75%, list=50%, signal=150%
PTC1_SGA	PTC1_SGA		175	0.132843	1.28548	0.154004	0.433432	1	2276	tags=43%, list=35%, signal=64%
ESC2_SGA	ESC2_SGA		53	0.18781	1.28484	0.164162	0.43428	1	1540	tags=38%, list=24%, signal=49%
UBX3_BIND	UBX3_BIND		19	0.285958	1.28458	0.185889	0.434499	1	4615	tags=100%, list=71%, signal=350%
MRNA CLEAVAGE_BIO	MRNA CLEAVAGE_BIO		15	0.306468	1.2845	0.178977	0.434405	1	3318	tags=80%, list=51%, signal=164%
PNT1_BIND	PNT1_BIND		33	0.223512	1.28414	0.195444	0.434829	1	3592	tags=73%, list=56%, signal=163%
RPA34_BIND	RPA34_BIND		110	0.149417	1.28414	0.165453	0.434612	1	3616	tags=66%, list=56%, signal=148%
PHO23_SGA	PHO23_SGA		252	0.123205	1.28413	0.149899	0.434389	1	1656	tags=31%, list=26%, signal=41%
RPS21A_BIND	RPS21A_BIND		32	0.229657	1.28261	0.205031	0.436748	1	4168	tags=84%, list=65%, signal=237%
TMA19_BIND	TMA19_BIND		27	0.239231	1.28257	0.184949	0.436601	1	1557	tags=41%, list=24%, signal=53%
AROMATIC AMINO ACID FAMILY METABOLIC PROCESS_BIO	AROMATIC AMINO ACID FAMILY METABOLIC PROCESS_BIO		19	0.285775	1.2824	0.175853	0.436654	1	1954	tags=53%, list=30%, signal=75%
RPS18A_BIND	RPS18A_BIND		25	0.249547	1.28234	0.192358	0.436549	1	812	tags=28%, list=13%, signal=32%
ITR1_SGA	ITR1_SGA		35	0.220836	1.28175	0.191515	0.437374	1	831	tags=29%, list=13%, signal=33%
LAT1_SGA	LAT1_SGA		50	0.191032	1.28136	0.187646	0.437803	1	468	tags=20%, list=7%, signal=21%
TIM17_BIND	TIM17_BIND		17	0.292172	1.2809	0.179837	0.438352	1	1197	tags=35%, list=19%, signal=43%
YDR266C_BIND	YDR266C_BIND		17	0.288818	1.28022	0.180082	0.439299	1	311	tags=24%, list=5%, signal=25%
SSC1_BIND	SSC1_BIND		30	0.235021	1.28009	0.182382	0.439289	1	1108	tags=33%, list=17%, signal=40%
ATS1_BIND	ATS1_BIND		33	0.226516	1.27978	0.196934	0.439579	1	399	tags=18%, list=6%, signal=19%
MRNA POLYADENYLATION_BIO	MRNA POLYADENYLATION_BIO		18	0.28756	1.2792	0.179063	0.440358	1	3318	tags=78%, list=51%, signal=160%
FYV4_BIND	FYV4_BIND		65	0.178351	1.27914	0.200458	0.44021	1	2935	tags=57%, list=45%, signal=103%
ILV3_DAMP_SGA	ILV3_DAMP_SGA		84	0.162296	1.27913	0.198248	0.440003	1	1216	tags=27%, list=19%, signal=33%
SRB4-2_SGA	SRB4-2_SGA		52	0.19276	1.27886	0.205275	0.440231	1	2078	tags=46%, list=32%, signal=68%
CUP9_SGA	CUP9_SGA		34	0.22164	1.27857	0.200721	0.440497	1	2176	tags=50%, list=34%, signal=75%
VPS35_SGA	VPS35_SGA		59	0.184141	1.27797	0.180401	0.441296	1	2848	tags=56%, list=44%, signal=99%
RPG1_DAMP_SGA	RPG1_DAMP_SGA		32	0.224828	1.27795	0.194103	0.441112	1	2176	tags=50%, list=34%, signal=75%
ORGANIC ACID TRANSPORTER ACTIVITY_MOL	ORGANIC ACID TRANSPORTER ACTIVITY_MOL		51	0.192584	1.27788	0.191011	0.44101	1	1925	tags=37%, list=30%, signal=53%
NHX1_BIND	NHX1_BIND		31	0.2333	1.27772	0.187657	0.441078	1	4386	tags=87%, list=68%, signal=270%
ELC1_BIND	ELC1_BIND		18	0.284673	1.27757	0.189723	0.441104	1	2717	tags=61%, list=42%, signal=105%
NCE101_SGA	NCE101_SGA		76	0.171586	1.27709	0.193584	0.441691	1	4091	tags=76%, list=63%, signal=206%
GLYCEROPHOSPHOLIPID METABOLIC PROCESS_BIO	GLYCEROPHOSPHOLIPID METABOLIC PROCESS_BIO		36	0.218643	1.27659	0.193357	0.442354	1	2747	tags=58%, list=43%, signal=101%
RPP2A_SGA	RPP2A_SGA		32	0.229019	1.2765	0.19656	0.442273	1	1274	tags=34%, list=20%, signal=43%
OCA5_BIND	OCA5_BIND		44	0.204538	1.27627	0.193662	0.442398	1	2370	tags=50%, list=37%, signal=78%
CLP1_DAMP_SGA	CLP1_DAMP_SGA		22	0.266103	1.27622	0.198946	0.44226	1	2812	tags=64%, list=44%, signal=112%
TRK2_BIND	TRK2_BIND		15	0.314719	1.27601	0.208505	0.44239	1	1070	tags=40%, list=17%, signal=48%
CPR1_BIND	CPR1_BIND		44	0.202938	1.27589	0.180622	0.442363	1	859	tags=27%, list=13%, signal=31%
TOP2_BIND	TOP2_BIND		25	0.249053	1.27586	0.186335	0.442186	1	1108	tags=36%, list=17%, signal=43%
SPE3_BIND	SPE3_BIND		37	0.219829	1.27582	0.189286	0.442036	1	2099	tags=46%, list=33%, signal=68%
CPR5_BIND	CPR5_BIND		18	0.286214	1.27545	0.183646	0.442429	1	2142	tags=56%, list=33%, signal=83%
GCN1_SGA	GCN1_SGA		79	0.164051	1.27537	0.197198	0.442314	1	1175	tags=29%, list=18%, signal=35%
AIM10_BIND	AIM10_BIND		19	0.283744	1.2746	0.2	0.44342	1	2661	tags=63%, list=41%, signal=107%
RIM11_SGA	RIM11_SGA		19	0.286166	1.27459	0.182181	0.443203	1	2213	tags=58%, list=34%, signal=88%
HIR3_SGA	HIR3_SGA		47	0.194123	1.27451	0.193817	0.443118	1	1720	tags=38%, list=27%, signal=52%
YOR246C_SGA	YOR246C_SGA		76	0.166736	1.27443	0.207399	0.443036	1	2276	tags=46%, list=35%, signal=70%
SQS1_BIND	SQS1_BIND		16	0.297427	1.27399	0.193863	0.443567	1	1714	tags=50%, list=27%, signal=68%
CWC25_DAMP_SGA	CWC25_DAMP_SGA		25	0.253185	1.27391	0.188557	0.443482	1	1137	tags=36%, list=18%, signal=44%
LDB7_BIND	LDB7_BIND		15	0.301638	1.27364	0.187767	0.443713	1	990	tags=33%, list=15%, signal=39%
RFX1_SGA	RFX1_SGA		40	0.207732	1.27337	0.189859	0.443943	1	3098	tags=63%, list=48%, signal=119%
MUC1_SGA	MUC1_SGA		30	0.234095	1.27331	0.180101	0.443827	1	1000	tags=30%, list=15%, signal=35%
OAR1_SGA	OAR1_SGA		88	0.161058	1.27296	0.196563	0.44418	1	2050	tags=41%, list=32%, signal=59%
GSH1_BIND	GSH1_BIND		50	0.188904	1.27291	0.19109	0.444043	1	2903	tags=56%, list=45%, signal=101%
ODC2_SGA	ODC2_SGA		28	0.243737	1.27253	0.192357	0.444462	1	1081	tags=32%, list=17%, signal=38%
TEC1_TF	TEC1_TF		16	0.290366	1.27193	0.198895	0.445269	1	627	tags=25%, list=10%, signal=28%
SCS2_SGA	SCS2_SGA		77	0.168793	1.27191	0.196035	0.445072	1	2367	tags=47%, list=37%, signal=73%
CCW12_BIND	CCW12_BIND		63	0.176791	1.27168	0.205418	0.445238	1	623	tags=19%, list=10%, signal=21%
VMA8_SGA	VMA8_SGA		139	0.141698	1.27137	0.193146	0.445526	1	2035	tags=39%, list=32%, signal=56%
UBC8_SGA	UBC8_SGA		67	0.173164	1.27132	0.203333	0.445389	1	848	tags=24%, list=13%, signal=27%
VHS1_SGA	VHS1_SGA		38	0.214472	1.27099	0.190132	0.445725	1	985	tags=29%, list=15%, signal=34%
STU1-5_SGA	STU1-5_SGA		90	0.157336	1.27087	0.190011	0.445708	1	1017	tags=26%, list=16%, signal=30%
MDH1_BIND	MDH1_BIND		30	0.240552	1.27054	0.20073	0.446029	1	830	tags=30%, list=13%, signal=34%
DBP5_BIND	DBP5_BIND		30	0.233881	1.27022	0.207407	0.446392	1	1155	tags=33%, list=18%, signal=40%
CYTOKINESIS_BIO	CYTOKINESIS_BIO		88	0.159517	1.26949	0.181624	0.447432	1	4296	tags=78%, list=67%, signal=231%
UBC6_BIND	UBC6_BIND		17	0.288708	1.26888	0.186916	0.448217	1	4253	tags=94%, list=66%, signal=275%
[truncated: 2,665 more rows]

## Sheet: Down genes GSEA analysis
NAME	GS<br> follow link to MSigDB	GS DETAILS	SIZE	ES	NES	NOM p-val	FDR q-val	FWER p-val	RANK AT MAX	LEADING EDGE
OPAQUE_2_UP	OPAQUE_2_UP	Details ...	289	-0.0725041			1	0	3046	tags=61%, list=47%, signal=111%
SWI4SWI6_DN	SWI4SWI6_DN	Details ...	407	-0.106931			1	0	4538	tags=83%, list=70%, signal=262%
CYTOSOLIC RIBOSOME (SENSU EUKARYOTA)_CEL	CYTOSOLIC RIBOSOME (SENSU EUKARYOTA)_CEL	Details ...	95	-0.453869	-5.59159	0	0	0	771	tags=64%, list=12%, signal=72%
CYTOSOLIC PART_CEL	CYTOSOLIC PART_CEL	Details ...	99	-0.411942	-5.38416	0	0	0	771	tags=62%, list=12%, signal=69%
FHL1_TF	FHL1_TF	Details ...	107	-0.39111	-5.24104	0	0	0	832	tags=58%, list=13%, signal=65%
IFH1_TF	IFH1_TF	Details ...	103	-0.361471	-4.64218	0	0	0	832	tags=55%, list=13%, signal=63%
CYTOSOLIC LARGE RIBOSOMAL SUBUNIT (SENSU EUKARYOTA)_CEL	CYTOSOLIC LARGE RIBOSOMAL SUBUNIT (SENSU EUKARYOTA)_CEL	Details ...	49	-0.524658	-4.63188	0	0	0	607	tags=67%, list=9%, signal=74%
TBF1_TF	TBF1_TF	Details ...	114	-0.340198	-4.60906	0	0	0	984	tags=55%, list=15%, signal=64%
RPL20B_BIND	RPL20B_BIND	Details ...	62	-0.422382	-4.26627	0	0	0	2458	tags=84%, list=38%, signal=134%
EUKARYOTIC 48S INITIATION COMPLEX_CEL	EUKARYOTIC 48S INITIATION COMPLEX_CEL	Details ...	38	-0.495242	-3.93911	0	0	0	771	tags=68%, list=12%, signal=77%
ZAP1_UP	ZAP1_UP	Details ...	228	-0.192447	-3.91256	0	0	0	1417	tags=50%, list=22%, signal=62%
STRUCTURAL CONSTITUENT OF RIBOSOME_MOL	STRUCTURAL CONSTITUENT OF RIBOSOME_MOL	Details ...	145	-0.269317	-3.90318	0	0	0	804	tags=46%, list=12%, signal=51%
CYTOSOLIC SMALL RIBOSOMAL SUBUNIT (SENSU EUKARYOTA)_CEL	CYTOSOLIC SMALL RIBOSOMAL SUBUNIT (SENSU EUKARYOTA)_CEL	Details ...	38	-0.495242	-3.84549	0	0	0	771	tags=68%, list=12%, signal=77%
CDC53_DN	CDC53_DN	Details ...	232	-0.215463	-3.62731	0	0	0	888	tags=48%, list=14%, signal=53%
RPL42B_BIND	RPL42B_BIND	Details ...	24	-0.571194	-3.55377	0	0	0	2458	tags=96%, list=38%, signal=154%
EUKARYOTIC 43S PREINITIATION COMPLEX_CEL	EUKARYOTIC 43S PREINITIATION COMPLEX_CEL	Details ...	43	-0.414284	-3.39877	0	0	0	771	tags=60%, list=12%, signal=68%
RPL36B_BIND	RPL36B_BIND	Details ...	67	-0.332276	-3.35105	0	0	0	1202	tags=58%, list=19%, signal=71%
RPL36A_BIND	RPL36A_BIND	Details ...	66	-0.320591	-3.34023	0	0	0	2483	tags=76%, list=38%, signal=122%
SCH9-UP_NORMOX	SCH9-UP_NORMOX	Details ...	58	-0.334229	-3.33045	0	0	0	835	tags=66%, list=13%, signal=75%
RPL2B_BIND	RPL2B_BIND	Details ...	38	-0.407953	-3.21119	0	0	0	1202	tags=66%, list=19%, signal=80%
RPL7B_BIND	RPL7B_BIND	Details ...	78	-0.281857	-3.18624	0	0	0	2095	tags=67%, list=32%, signal=97%
RPL18B_BIND	RPL18B_BIND	Details ...	44	-0.362901	-3.12657	0	3.40092e-05	0.001	2458	tags=80%, list=38%, signal=128%
CWT1_STATPHASE_UP	CWT1_STATPHASE_UP	Details ...	75	-0.264921	-3.0914	0	3.25305e-05	0.001	679	tags=48%, list=11%, signal=53%
RPL14B_BIND	RPL14B_BIND	Details ...	34	-0.427011	-3.06052	0	3.11751e-05	0.001	1202	tags=68%, list=19%, signal=83%
RPL20A_BIND	RPL20A_BIND	Details ...	96	-0.244511	-3.04003	0	2.99281e-05	0.001	1233	tags=52%, list=19%, signal=63%
LARGE RIBOSOMAL SUBUNIT_CEL	LARGE RIBOSOMAL SUBUNIT_CEL	Details ...	86	-0.250986	-3.03813	0	2.8777e-05	0.001	804	tags=44%, list=12%, signal=50%
RPL10_BIND	RPL10_BIND	Details ...	76	-0.277359	-3.01786	0	5.52572e-05	0.002	1055	tags=51%, list=16%, signal=61%
RIBOSOME_CEL	RIBOSOME_CEL	Details ...	184	-0.183652	-2.9993	0	5.32837e-05	0.002	804	tags=37%, list=12%, signal=41%
RPL1B_BIND	RPL1B_BIND	Details ...	28	-0.432631	-2.94049	0	0.000102726	0.004	1202	tags=68%, list=19%, signal=83%
RPL17A_BIND	RPL17A_BIND	Details ...	70	-0.261491	-2.92402	0	9.93017e-05	0.004	1088	tags=50%, list=17%, signal=59%
RHE30_DN	RHE30_DN	Details ...	267	-0.112085	-2.92079	0	9.60984e-05	0.004	771	tags=30%, list=12%, signal=33%
CDC5_9H_DN	CDC5_9H_DN	Details ...	110	-0.216074	-2.91182	0	9.30953e-05	0.004	1887	tags=59%, list=29%, signal=82%
RPL13B_BIND	RPL13B_BIND	Details ...	50	-0.319385	-2.8729	0	0.000205685	0.009	1055	tags=56%, list=16%, signal=66%
TRANSLATION_BIO	TRANSLATION_BIO	Details ...	245	-0.133304	-2.77038	0	0.000398816	0.018	804	tags=31%, list=12%, signal=35%
RPL25_BIND	RPL25_BIND	Details ...	98	-0.234644	-2.75194	0	0.000430617	0.02	2069	tags=62%, list=32%, signal=90%
RPL6A_BIND	RPL6A_BIND	Details ...	74	-0.243421	-2.75077	0	0.000439923	0.021	1054	tags=49%, list=16%, signal=57%
CWT1_EXPPHASE_UP	CWT1_EXPPHASE_UP	Details ...	58	-0.2812	-2.74639	0	0.000468332	0.023	771	tags=48%, list=12%, signal=54%
SMALL RIBOSOMAL SUBUNIT_CEL	SMALL RIBOSOMAL SUBUNIT_CEL	Details ...	62	-0.265055	-2.64641	0	0.000937298	0.047	771	tags=45%, list=12%, signal=51%
RPS15_BIND	RPS15_BIND	Details ...	37	-0.347763	-2.62707	0	0.00110313	0.057	757	tags=54%, list=12%, signal=61%
RPS7B_BIND	RPS7B_BIND	Details ...	57	-0.271062	-2.58434	0	0.00150806	0.078	593	tags=44%, list=9%, signal=48%
RPL16B_BIND	RPL16B_BIND	Details ...	70	-0.248807	-2.57132	0	0.00156532	0.083	757	tags=44%, list=12%, signal=50%
RPL15A_BIND	RPL15A_BIND	Details ...	58	-0.273437	-2.54514	0	0.00188437	0.1	930	tags=48%, list=14%, signal=56%
RPL17B_BIND	RPL17B_BIND	Details ...	61	-0.244332	-2.52476	0	0.00215442	0.116	757	tags=44%, list=12%, signal=50%
TEA1P_TFMOTIF	TEA1P_TFMOTIF	Details ...	233	-0.111457	-2.49129	0	0.00277051	0.148	1282	tags=39%, list=20%, signal=47%
HYPHAE_SPIDER_DN	HYPHAE_SPIDER_DN	Details ...	322	-0.0934364	-2.45011	0	0.00340619	0.185	4949	tags=89%, list=77%, signal=361%
HS_DN	HS_DN	Details ...	227	-0.125597	-2.42896	0	0.00388351	0.215	4786	tags=89%, list=74%, signal=330%
RPS7A_BIND	RPS7A_BIND	Details ...	100	-0.182887	-2.41136	0	0.00433051	0.241	757	tags=36%, list=12%, signal=40%
MED31_UP	MED31_UP	Details ...	48	-0.264359	-2.39415	0	0.00469577	0.265	1985	tags=69%, list=31%, signal=99%
EARLY BIOFILM_UP	EARLY BIOFILM_UP	Details ...	84	-0.208468	-2.35049	0	0.00620733	0.341	1942	tags=58%, list=30%, signal=82%
STRUCTURAL MOLECULE ACTIVITY_MOL	STRUCTURAL MOLECULE ACTIVITY_MOL	Details ...	239	-0.108411	-2.30342	0	0.00840884	0.435	804	tags=28%, list=12%, signal=31%
RPS5_BIND	RPS5_BIND		79	-0.193575	-2.27324	0	0.0101958	0.505	528	tags=34%, list=8%, signal=37%
RPS30A_BIND	RPS30A_BIND		64	-0.222311	-2.24107	0	0.0124969	0.591	559	tags=38%, list=9%, signal=41%
RAS1_HYPHAE_UP	RAS1_HYPHAE_UP		35	-0.292324	-2.19236	0.0110497	0.0166662	0.686	1321	tags=63%, list=20%, signal=79%
PSEUDOMONAS_UP	PSEUDOMONAS_UP		89	-0.18524	-2.15802	0	0.020135	0.75	1561	tags=52%, list=24%, signal=67%
RPS1A_BIND	RPS1A_BIND		73	-0.194641	-2.15191	0	0.020537	0.768	757	tags=38%, list=12%, signal=43%
RPL3_BIND	RPL3_BIND		134	-0.148382	-2.14301	0	0.0211745	0.785	1202	tags=40%, list=19%, signal=48%
RPL1A_BIND	RPL1A_BIND		66	-0.20412	-2.1186	0	0.0244267	0.832	2848	tags=70%, list=44%, signal=123%
PUS1_BIND	PUS1_BIND		21	-0.357562	-2.10497	0	0.025936	0.858	3380	tags=90%, list=52%, signal=189%
GWT1_BIND	GWT1_BIND		15	-0.418187	-2.09886	0.00383142	0.0263789	0.868	2233	tags=80%, list=35%, signal=122%
RPL16A_BIND	RPL16A_BIND		80	-0.184259	-2.09437	0	0.0267534	0.871	1100	tags=43%, list=17%, signal=51%
TAC1_DN	TAC1_DN		55	-0.216992	-2.07838	0	0.0287979	0.892	711	tags=47%, list=11%, signal=53%
TAF9_BIND	TAF9_BIND		34	-0.274913	-2.0204	0	0.0398133	0.963	3837	tags=88%, list=59%, signal=216%
RPS3_BIND	RPS3_BIND		92	-0.1595	-2.01932	0	0.0394048	0.964	692	tags=34%, list=11%, signal=37%
RPS4B_BIND	RPS4B_BIND		78	-0.177149	-2.00331	0	0.0422565	0.974	2887	tags=69%, list=45%, signal=124%
CSE4_BIND	CSE4_BIND		16	-0.395202	-1.99752	0.00775194	0.0432699	0.98	2960	tags=88%, list=46%, signal=161%
HU_6H_DN	HU_6H_DN		126	-0.146642	-1.98235	0	0.0465655	0.985	930	tags=35%, list=14%, signal=40%
RPS9A_BIND	RPS9A_BIND		28	-0.299645	-1.97561	0	0.047493	0.986	2123	tags=68%, list=33%, signal=101%
RPL11B_BIND	RPL11B_BIND		57	-0.207042	-1.95796	0	0.0518427	0.99	635	tags=37%, list=10%, signal=40%
RPS22A_BIND	RPS22A_BIND		58	-0.210982	-1.95378	0	0.0522244	0.99	677	tags=40%, list=10%, signal=44%
PROTEIN SERINE/THREONINE KINASE ACTIVITY_MOL	PROTEIN SERINE/THREONINE KINASE ACTIVITY_MOL		55	-0.20977	-1.95109	0	0.0520777	0.991	2847	tags=71%, list=44%, signal=126%
RPL28_BIND	RPL28_BIND		43	-0.238209	-1.92347	0	0.0600214	0.995	2295	tags=65%, list=36%, signal=100%
NOG1_BIND	NOG1_BIND		88	-0.160795	-1.91527	0	0.061717	0.996	2095	tags=55%, list=32%, signal=80%
RPL5_BIND	RPL5_BIND		93	-0.148747	-1.91237	0	0.0619031	0.996	1362	tags=42%, list=21%, signal=52%
CDC13_BIND	CDC13_BIND		16	-0.380124	-1.90876	0.00706714	0.0621047	0.996	3499	tags=94%, list=54%, signal=204%
RPS24B_BIND	RPS24B_BIND		51	-0.202614	-1.89889	0	0.0647385	0.996	1785	tags=57%, list=28%, signal=78%
RPL33A_BIND	RPL33A_BIND		21	-0.334624	-1.87837	0.00803213	0.0721499	0.999	1003	tags=57%, list=16%, signal=67%
RPL9A_BIND	RPL9A_BIND		50	-0.20532	-1.87328	0.00714286	0.073583	0.999	1233	tags=48%, list=19%, signal=59%
RPS1B_BIND	RPS1B_BIND		85	-0.163495	-1.86294	0.0126582	0.0768055	1	607	tags=33%, list=9%, signal=36%
BRR2_BIND	BRR2_BIND		40	-0.222256	-1.85248	0	0.0806416	1	4664	tags=95%, list=72%, signal=340%
RSA4_BIND	RSA4_BIND		21	-0.313321	-1.82902	0.00854701	0.0906764	1	3005	tags=81%, list=47%, signal=151%
RESPONSE TO PHEROMONE DURING CONJUGATION WITH CELLULAR FUSION_BIO	RESPONSE TO PHEROMONE DURING CONJUGATION WITH CELLULAR FUSION_BIO		32	-0.263639	-1.81755	0.00452489	0.0952662	1	2902	tags=75%, list=45%, signal=136%
DOM34_BIND	DOM34_BIND		29	-0.260679	-1.78085	0.0135135	0.114693	1	2024	tags=66%, list=31%, signal=95%
TIF6_BIND	TIF6_BIND		68	-0.165355	-1.7733	0.00990099	0.118121	1	2095	tags=54%, list=32%, signal=80%
POM34_SGA	POM34_SGA		19	-0.321237	-1.77276	0.026616	0.117166	1	2443	tags=74%, list=38%, signal=118%
DSF2_SGA	DSF2_SGA		18	-0.33233	-1.7727	0.0177305	0.115859	1	3895	tags=94%, list=60%, signal=237%
RPP0_BIND	RPP0_BIND		79	-0.151018	-1.75035	0.0151515	0.128893	1	738	tags=33%, list=11%, signal=37%
RESPONSE TO PHEROMONE_BIO	RESPONSE TO PHEROMONE_BIO		39	-0.220354	-1.74837	0.0117647	0.128803	1	2902	tags=74%, list=45%, signal=134%
CHROMATIN MODIFICATION_BIO	CHROMATIN MODIFICATION_BIO		96	-0.135342	-1.73888	0	0.134006	1	4477	tags=85%, list=69%, signal=274%
ARE2_BIND	ARE2_BIND		27	-0.270986	-1.72098	0.0212766	0.145152	1	2434	tags=70%, list=38%, signal=112%
DAL1_SGA	DAL1_SGA		30	-0.253127	-1.71333	0.0197044	0.149177	1	3607	tags=83%, list=56%, signal=188%
RIBOSOMAL SUBUNIT ASSEMBLY_BIO	RIBOSOMAL SUBUNIT ASSEMBLY_BIO		39	-0.218823	-1.71173	0.0322581	0.148739	1	2309	tags=64%, list=36%, signal=99%
NOP53_BIND	NOP53_BIND		33	-0.233032	-1.69618	0.0223464	0.159181	1	2345	tags=64%, list=36%, signal=99%
PRP31_BIND	PRP31_BIND		22	-0.278788	-1.6955	0.0215517	0.158018	1	4664	tags=100%, list=72%, signal=359%
RNA SPLICING, VIA TRANSESTERIFICATION REACTIONS_BIO	RNA SPLICING, VIA TRANSESTERIFICATION REACTIONS_BIO		66	-0.161239	-1.69356	0.00943396	0.157772	1	5126	tags=97%, list=79%, signal=466%
RSE1_BIND	RSE1_BIND		36	-0.218122	-1.67893	0.0246914	0.168154	1	4664	tags=94%, list=72%, signal=338%
RIBOSOME ASSEMBLY_BIO	RIBOSOME ASSEMBLY_BIO		41	-0.214365	-1.67393	0.0261438	0.170797	1	2144	tags=61%, list=33%, signal=91%
DED1_BIND	DED1_BIND		84	-0.140319	-1.67274	0	0.170286	1	4745	tags=89%, list=73%, signal=332%
RNA POLYMERASE II TRANSCRIPTION MEDIATOR ACTIVITY_MOL	RNA POLYMERASE II TRANSCRIPTION MEDIATOR ACTIVITY_MOL		15	-0.336429	-1.66934	0.0181159	0.171399	1	3723	tags=93%, list=58%, signal=220%
RPL26A_BIND	RPL26A_BIND		17	-0.312999	-1.65861	0.0344828	0.178449	1	2599	tags=76%, list=40%, signal=128%
EXORIBONUCLEASE ACTIVITY, PRODUCING 5'-PHOSPHOMONOESTERS_MOL	EXORIBONUCLEASE ACTIVITY, PRODUCING 5'-PHOSPHOMONOESTERS_MOL		24	-0.260532	-1.65357	0.0248756	0.181073	1	4782	tags=100%, list=74%, signal=384%
EXONUCLEASE ACTIVITY, ACTIVE WITH EITHER RIBO- OR DEOXYRIBONUCLEIC ACIDS AND PRODUCING 5'-PHOSPHOMONOESTERS_MOL	EXONUCLEASE ACTIVITY, ACTIVE WITH EITHER RIBO- OR DEOXYRIBONUCLEIC ACIDS AND PRODUCING 5'-PHOSPHOMONOESTERS_MOL		25	-0.260572	-1.65244	0.0223214	0.180192	1	4782	tags=100%, list=74%, signal=384%
SPINDLE ORGANIZATION AND BIOGENESIS_BIO	SPINDLE ORGANIZATION AND BIOGENESIS_BIO		26	-0.246971	-1.64702	0.0243902	0.183394	1	3462	tags=81%, list=54%, signal=173%
SMB1_BIND	SMB1_BIND		28	-0.245917	-1.64573	0.0273973	0.182753	1	4877	tags=100%, list=76%, signal=407%
CA21CHR1X14	CA21CHR1X14		135	-0.107795	-1.6355	0.0263158	0.190238	1	2140	tags=49%, list=33%, signal=72%
RPL26B_BIND	RPL26B_BIND		51	-0.180217	-1.6355	0.031746	0.188426	1	873	tags=39%, list=14%, signal=45%
DCP2_BIND	DCP2_BIND		18	-0.299528	-1.63038	0.031746	0.191078	1	4074	tags=94%, list=63%, signal=255%
NSA2_BIND	NSA2_BIND		25	-0.265222	-1.62811	0.0408163	0.191095	1	2079	tags=64%, list=32%, signal=94%
KKQ8_BIND	KKQ8_BIND		24	-0.266154	-1.62397	0.021097	0.193238	1	2345	tags=67%, list=36%, signal=104%
RLP24_BIND	RLP24_BIND		19	-0.298299	-1.61954	0.0200803	0.195854	1	2295	tags=68%, list=36%, signal=106%
RPL12B_BIND	RPL12B_BIND		26	-0.257519	-1.61654	0.0495049	0.196915	1	2458	tags=69%, list=38%, signal=111%
HFI1_BIND	HFI1_BIND		42	-0.189416	-1.61274	0.0272109	0.198614	1	4022	tags=83%, list=62%, signal=220%
NUCLEAR MRNA SPLICING, VIA SPLICEOSOME_BIO	NUCLEAR MRNA SPLICING, VIA SPLICEOSOME_BIO		66	-0.161239	-1.61246	0.0121951	0.197102	1	5126	tags=97%, list=79%, signal=466%
CCH1_BIND	CCH1_BIND		23	-0.267299	-1.60733	0.0361991	0.200441	1	2489	tags=70%, list=39%, signal=113%
RPS6A_BIND	RPS6A_BIND		90	-0.138064	-1.60415	0.0447761	0.20202	1	899	tags=33%, list=14%, signal=38%
RIBOSOMAL LARGE SUBUNIT BIOGENESIS AND ASSEMBLY_BIO	RIBOSOMAL LARGE SUBUNIT BIOGENESIS AND ASSEMBLY_BIO		44	-0.195843	-1.60358	0.0392157	0.200681	1	3583	tags=80%, list=55%, signal=177%
CDC5_4H_DN	CDC5_4H_DN		143	-0.103793	-1.60062	0	0.201965	1	1071	tags=34%, list=17%, signal=39%
PRP40_BIND	PRP40_BIND		21	-0.278745	-1.59251	0.0570342	0.208289	1	4664	tags=100%, list=72%, signal=359%
KSS1_BIND	KSS1_BIND		23	-0.253017	-1.58687	0.0403587	0.212381	1	2902	tags=74%, list=45%, signal=134%
RNA SPLICING, VIA TRANSESTERIFICATION REACTIONS WITH BULGED ADENOSINE AS NUCLEOPHILE_BIO	RNA SPLICING, VIA TRANSESTERIFICATION REACTIONS WITH BULGED ADENOSINE AS NUCLEOPHILE_BIO		66	-0.161239	-1.58437	0.0471698	0.213166	1	5126	tags=97%, list=79%, signal=466%
SAGA COMPLEX_CEL	SAGA COMPLEX_CEL		17	-0.304971	-1.57386	0.0444444	0.222388	1	1989	tags=65%, list=31%, signal=93%
NSA1_BIND	NSA1_BIND		39	-0.196876	-1.57284	0.0243902	0.221522	1	2095	tags=56%, list=32%, signal=83%
RPL30_BIND	RPL30_BIND		64	-0.155155	-1.57242	0.0285714	0.220103	1	757	tags=34%, list=12%, signal=39%
PRP8_BIND	PRP8_BIND		41	-0.19746	-1.57205	0.0333333	0.218773	1	4650	tags=93%, list=72%, signal=329%
CHROMATIN REMODELING COMPLEX_CEL	CHROMATIN REMODELING COMPLEX_CEL		23	-0.257796	-1.56729	0.0515021	0.222337	1	4168	tags=91%, list=65%, signal=257%
RPS22B_BIND	RPS22B_BIND		43	-0.184014	-1.56509	0.0348837	0.222911	1	3046	tags=70%, list=47%, signal=131%
EXORIBONUCLEASE ACTIVITY_MOL	EXORIBONUCLEASE ACTIVITY_MOL		24	-0.260532	-1.56324	0.0553191	0.222948	1	4782	tags=100%, list=74%, signal=384%
RPL2A_BIND	RPL2A_BIND		55	-0.170046	-1.55676	0.0416667	0.228606	1	1055	tags=40%, list=16%, signal=47%
SMD1_BIND	SMD1_BIND		20	-0.278701	-1.55289	0.0493827	0.231009	1	4664	tags=100%, list=72%, signal=359%
RPL8B_BIND	RPL8B_BIND		112	-0.110414	-1.54847	0.0612245	0.233981	1	698	tags=28%, list=11%, signal=30%
RRP8_SGA	RRP8_SGA		67	-0.149626	-1.54251	0	0.238803	1	1680	tags=48%, list=26%, signal=64%
RPL6B_BIND	RPL6B_BIND		86	-0.135302	-1.52714	0.0294118	0.254643	1	607	tags=29%, list=9%, signal=32%
RIBONUCLEASE ACTIVITY_MOL	RIBONUCLEASE ACTIVITY_MOL		44	-0.178917	-1.52568	0.0748299	0.25441	1	4782	tags=93%, list=74%, signal=357%
CUS1_BIND	CUS1_BIND		24	-0.245764	-1.51989	0.078341	0.259523	1	4877	tags=100%, list=76%, signal=407%
MDH3_BIND	MDH3_BIND		19	-0.285178	-1.51536	0.0833333	0.263458	1	2177	tags=68%, list=34%, signal=103%
RIBONUCLEOPROTEIN COMPLEX_CEL	RIBONUCLEOPROTEIN COMPLEX_CEL		298	-0.0853293	-1.5145	0	0.262692	1	804	tags=26%, list=12%, signal=28%
PDS1_BIND	PDS1_BIND		22	-0.26305	-1.51056	0.0440529	0.265411	1	4068	tags=91%, list=63%, signal=245%
EBP2_BIND	EBP2_BIND		45	-0.172564	-1.50731	0.0414201	0.267377	1	1567	tags=47%, list=24%, signal=61%
TEX1_SGA	TEX1_SGA		24	-0.239018	-1.50699	0.0473934	0.265829	1	3652	tags=83%, list=57%, signal=191%
ZAP1_TF	ZAP1_TF		62	-0.150177	-1.50698	0.0588235	0.263933	1	1507	tags=52%, list=23%, signal=67%
NOC2_BIND	NOC2_BIND		65	-0.145846	-1.49687	0.0576923	0.27416	1	1432	tags=43%, list=22%, signal=55%
HISTONE ACETYLATION_BIO	HISTONE ACETYLATION_BIO		20	-0.260981	-1.48429	0.0534979	0.288428	1	2985	tags=75%, list=46%, signal=139%
SAT4_BIND	SAT4_BIND		18	-0.276588	-1.48321	0.088	0.288055	1	2374	tags=72%, list=37%, signal=114%
MITOTIC SPINDLE ORGANIZATION AND BIOGENESIS_BIO	MITOTIC SPINDLE ORGANIZATION AND BIOGENESIS_BIO		25	-0.238175	-1.48114	0.0892019	0.28874	1	3462	tags=80%, list=54%, signal=172%
MICROTUBULE-BASED PROCESS_BIO	MICROTUBULE-BASED PROCESS_BIO		60	-0.144739	-1.48015	0.0776699	0.28805	1	3462	tags=72%, list=54%, signal=153%
YKL023W_BIND	YKL023W_BIND		25	-0.226684	-1.47052	0.0970874	0.299033	1	3764	tags=84%, list=58%, signal=201%
SRB5_BIND	SRB5_BIND		36	-0.189663	-1.46701	0.0809249	0.30167	1	4819	tags=94%, list=75%, signal=370%
ESTABLISHMENT AND/OR MAINTENANCE OF CHROMATIN ARCHITECTURE_BIO	ESTABLISHMENT AND/OR MAINTENANCE OF CHROMATIN ARCHITECTURE_BIO		118	-0.102038	-1.46643	0.0769231	0.300386	1	4275	tags=80%, list=66%, signal=231%
TRM1_SGA	TRM1_SGA		52	-0.1537	-1.46149	0.0413223	0.305533	1	2445	tags=58%, list=38%, signal=92%
PRP43_BIND	PRP43_BIND		46	-0.164782	-1.46088	0.0516129	0.30424	1	2859	tags=65%, list=44%, signal=116%
NUCLEASE ACTIVITY_MOL	NUCLEASE ACTIVITY_MOL		62	-0.145351	-1.4598	0.0508475	0.303618	1	4782	tags=90%, list=74%, signal=345%
YDL180W_BIND	YDL180W_BIND		20	-0.261533	-1.45808	0.0635593	0.304107	1	3698	tags=85%, list=57%, signal=198%
HSH155_BIND	HSH155_BIND		31	-0.209475	-1.45611	0.0824742	0.304803	1	4877	tags=97%, list=76%, signal=394%
MID1_SGA	MID1_SGA		37	-0.194892	-1.45541	0.097561	0.303783	1	1946	tags=57%, list=30%, signal=81%
RPL18A_BIND	RPL18A_BIND		29	-0.211859	-1.45517	0.0844444	0.302162	1	2043	tags=59%, list=32%, signal=85%
SPB1_BIND	SPB1_BIND		19	-0.257346	-1.45107	0.0758123	0.306009	1	1054	tags=47%, list=16%, signal=56%
CHROMATIN REMODELING_BIO	CHROMATIN REMODELING_BIO		62	-0.146257	-1.43928	0.0555556	0.320849	1	4218	tags=82%, list=65%, signal=235%
PRP39_BIND	PRP39_BIND		22	-0.245688	-1.4386	0.0909091	0.319763	1	4877	tags=100%, list=76%, signal=407%
SDA1_BIND	SDA1_BIND		19	-0.266851	-1.43597	0.0864662	0.321688	1	2079	tags=63%, list=32%, signal=93%
RSA3_BIND	RSA3_BIND		24	-0.234465	-1.43162	0.0884956	0.325953	1	1965	tags=58%, list=30%, signal=84%
HBS1_BIND	HBS1_BIND		18	-0.276979	-1.43148	0.0987654	0.324118	1	2024	tags=67%, list=31%, signal=97%
KRE33_BIND	KRE33_BIND		77	-0.123683	-1.42918	0.0609756	0.325378	1	699	tags=29%, list=11%, signal=32%
CA21CHR3X6	CA21CHR3X6		101	-0.115365	-1.42916	0.05	0.323393	1	2197	tags=51%, list=34%, signal=77%
TSA1_Â·-MEM_DN	TSA1_Â·-MEM_DN		17	-0.279853	-1.42835	0.105263	0.322561	1	1474	tags=59%, list=23%, signal=76%
SME1_BIND	SME1_BIND		22	-0.245688	-1.42785	0.0938776	0.321288	1	4877	tags=100%, list=76%, signal=407%
RPF2_BIND	RPF2_BIND		54	-0.153306	-1.41765	0.0827068	0.334193	1	2084	tags=52%, list=32%, signal=76%
SMD2_BIND	SMD2_BIND		35	-0.182609	-1.41558	0.0833333	0.335225	1	4664	tags=91%, list=72%, signal=327%
HAS1_BIND	HAS1_BIND		99	-0.120588	-1.41523	0.105263	0.333627	1	1499	tags=40%, list=23%, signal=52%
NUT2_BIND	NUT2_BIND		19	-0.25911	-1.40465	0.0842912	0.346957	1	4390	tags=95%, list=68%, signal=295%
YBR139W_BIND	YBR139W_BIND		16	-0.275918	-1.40107	0.113074	0.350187	1	3700	tags=88%, list=57%, signal=204%
RUP1_SGA	RUP1_SGA		34	-0.187607	-1.39819	0.079602	0.352374	1	5253	tags=100%, list=81%, signal=533%
URN1_BIND	URN1_BIND		15	-0.283295	-1.39695	0.0915751	0.35202	1	1978	tags=67%, list=31%, signal=96%
PHO4_BIND	PHO4_BIND		15	-0.296555	-1.3958	0.107407	0.351683	1	3522	tags=87%, list=55%, signal=190%
RIBOSOME BIOGENESIS AND ASSEMBLY_BIO	RIBOSOME BIOGENESIS AND ASSEMBLY_BIO		154	-0.0903365	-1.39565	0.147059	0.349824	1	4962	tags=88%, list=77%, signal=372%
NUCLEAR UBIQUITIN LIGASE COMPLEX_CEL	NUCLEAR UBIQUITIN LIGASE COMPLEX_CEL		19	-0.254247	-1.39168	0.107407	0.353772	1	4068	tags=89%, list=63%, signal=241%
RSA3_SGA	RSA3_SGA		23	-0.240439	-1.3846	0.115044	0.362932	1	2619	tags=70%, list=41%, signal=117%
RPS8B_BIND	RPS8B_BIND		29	-0.202284	-1.38038	0.102041	0.367469	1	3074	tags=72%, list=48%, signal=138%
TRANSCRIPTION FACTOR COMPLEX_CEL	TRANSCRIPTION FACTOR COMPLEX_CEL		96	-0.105871	-1.37934	0.0508475	0.367221	1	4744	tags=86%, list=73%, signal=321%
RPL27B_BIND	RPL27B_BIND		34	-0.186746	-1.3761	0.10989	0.370433	1	757	tags=38%, list=12%, signal=43%
RPS4A_BIND	RPS4A_BIND		87	-0.115512	-1.37429	0.0909091	0.371424	1	747	tags=29%, list=12%, signal=32%
RPL29_BIND	RPL29_BIND		29	-0.199742	-1.3733	0.0913979	0.370867	1	2557	tags=66%, list=40%, signal=108%
RNA 3'-END PROCESSING_BIO	RNA 3'-END PROCESSING_BIO		26	-0.212681	-1.37251	0.100503	0.370116	1	4777	tags=96%, list=74%, signal=368%
SBE22_SGA	SBE22_SGA		23	-0.227162	-1.37241	0.10084	0.36826	1	2409	tags=65%, list=37%, signal=104%
MRNA 3'-END PROCESSING_BIO	MRNA 3'-END PROCESSING_BIO		26	-0.212681	-1.3676	0.109453	0.373918	1	4777	tags=96%, list=74%, signal=368%
DNA PACKAGING_BIO	DNA PACKAGING_BIO		118	-0.102038	-1.36251	0.075	0.380049	1	4275	tags=80%, list=66%, signal=231%
DNF3_SGA	DNF3_SGA		15	-0.284294	-1.36112	0.103586	0.380261	1	2443	tags=73%, list=38%, signal=118%
GAR1_BIND	GAR1_BIND		22	-0.233858	-1.35748	0.144737	0.384012	1	4610	tags=95%, list=71%, signal=333%
YIP5_BIND	YIP5_BIND		19	-0.244215	-1.34618	0.153846	0.400753	1	2558	tags=68%, list=40%, signal=113%
MND2_BIND	MND2_BIND		15	-0.274753	-1.33676	0.120301	0.41478	1	4182	tags=93%, list=65%, signal=264%
RPS0B_SGA	RPS0B_SGA		55	-0.139732	-1.33277	0.110236	0.419608	1	1808	tags=49%, list=28%, signal=68%
SPLICEOSOME_CEL	SPLICEOSOME_CEL		46	-0.158435	-1.33084	0.15	0.420707	1	5126	tags=96%, list=79%, signal=461%
TRANSITION METAL ION TRANSPORT_BIO	TRANSITION METAL ION TRANSPORT_BIO		42	-0.162253	-1.32816	0.0949367	0.423289	1	2145	tags=60%, list=33%, signal=89%
DIM1_BIND	DIM1_BIND		26	-0.210129	-1.32495	0.128889	0.426657	1	3139	tags=73%, list=49%, signal=142%
SMX3_BIND	SMX3_BIND		28	-0.204403	-1.32028	0.155779	0.432871	1	4877	tags=96%, list=76%, signal=392%
TAF10_BIND	TAF10_BIND		29	-0.187919	-1.31934	0.135922	0.432235	1	3875	tags=83%, list=60%, signal=206%
TRM82_SGA	TRM82_SGA		17	-0.251812	-1.31921	0.147059	0.430284	1	3128	tags=76%, list=48%, signal=148%
NOP7_BIND	NOP7_BIND		60	-0.128902	-1.31564	0.144068	0.434442	1	2859	tags=62%, list=44%, signal=110%
SIC1_SGA	SIC1_SGA		73	-0.115916	-1.3122	0.119048	0.438312	1	3151	tags=67%, list=49%, signal=130%
RPL7A_BIND	RPL7A_BIND		55	-0.138636	-1.31069	0.104839	0.438798	1	1088	tags=38%, list=17%, signal=46%
BTN2_SGA	BTN2_SGA		15	-0.275527	-1.30426	0.124088	0.448813	1	3607	tags=87%, list=56%, signal=196%
RPS25A_SGA	RPS25A_SGA		51	-0.145961	-1.30264	0.15	0.449755	1	1092	tags=41%, list=17%, signal=49%
MSN4_BIND	MSN4_BIND		19	-0.238337	-1.30121	0.134276	0.450143	1	4037	tags=89%, list=63%, signal=238%
RPS29A_SGA	RPS29A_SGA		51	-0.140153	-1.29667	0.155738	0.456446	1	2038	tags=53%, list=32%, signal=77%
NOP15_BIND	NOP15_BIND		66	-0.129197	-1.29529	0.136752	0.456829	1	2162	tags=52%, list=33%, signal=77%
TRK1_BIND	TRK1_BIND		20	-0.233084	-1.2948	0.148551	0.455564	1	2345	tags=65%, list=36%, signal=102%
SPO12_BIND	SPO12_BIND		23	-0.214981	-1.29288	0.15415	0.456955	1	2295	tags=65%, list=36%, signal=101%
ERG10-1_SGA	ERG10-1_SGA		56	-0.140102	-1.28989	0.136752	0.460325	1	1204	tags=39%, list=19%, signal=48%
IRON ION TRANSPORT_BIO	IRON ION TRANSPORT_BIO		26	-0.202492	-1.28888	0.131707	0.459977	1	2545	tags=65%, list=39%, signal=107%
IFH1_BIND	IFH1_BIND		18	-0.241708	-1.28768	0.1875	0.459865	1	3888	tags=89%, list=60%, signal=223%
RPS2_BIND	RPS2_BIND		25	-0.204058	-1.28758	0.152778	0.457844	1	2483	tags=64%, list=38%, signal=104%
DSE3_SGA	DSE3_SGA		20	-0.23043	-1.2844	0.16129	0.461673	1	3644	tags=85%, list=56%, signal=195%
RPS19B_BIND	RPS19B_BIND		26	-0.200002	-1.28354	0.15	0.461045	1	515	tags=38%, list=8%, signal=42%
APS2_SGA	APS2_SGA		18	-0.245538	-1.28327	0.183673	0.459346	1	2860	tags=72%, list=44%, signal=129%
AIR1_BIND	AIR1_BIND		38	-0.167775	-1.27659	0.169591	0.469194	1	4578	tags=89%, list=71%, signal=306%
LAC1_BIND	LAC1_BIND		25	-0.204012	-1.27564	0.177778	0.468823	1	2345	tags=64%, list=36%, signal=100%
MPE1_BIND	MPE1_BIND		15	-0.260944	-1.273	0.165517	0.471856	1	4777	tags=100%, list=74%, signal=383%
ROX3_BIND	ROX3_BIND		26	-0.198044	-1.27165	0.154589	0.472121	1	3723	tags=81%, list=58%, signal=190%
AVO2_BIND	AVO2_BIND		17	-0.25187	-1.27152	0.152416	0.470205	1	4322	tags=94%, list=67%, signal=284%
FAR11_SGA	FAR11_SGA		55	-0.128895	-1.27142	0.177419	0.46825	1	1998	tags=51%, list=31%, signal=73%
MEDIATOR COMPLEX_CEL	MEDIATOR COMPLEX_CEL		15	-0.262973	-1.26889	0.141844	0.470707	1	3723	tags=87%, list=58%, signal=204%
RPL24A_BIND	RPL24A_BIND		47	-0.146386	-1.26284	0.155405	0.479936	1	1054	tags=38%, list=16%, signal=45%
CA21CHR1X4	CA21CHR1X4		129	-0.0887816	-1.26161	0.190476	0.480136	1	3866	tags=73%, list=60%, signal=178%
PBY1_SGA	PBY1_SGA		15	-0.256699	-1.25998	0.169173	0.481255	1	1979	tags=60%, list=31%, signal=86%
TRANSITION METAL ION TRANSPORTER ACTIVITY_MOL	TRANSITION METAL ION TRANSPORTER ACTIVITY_MOL		20	-0.22856	-1.25985	0.16	0.479339	1	2145	tags=70%, list=33%, signal=104%
CDC73_SGA	CDC73_SGA		117	-0.0813025	-1.25441	0.14	0.487794	1	2445	tags=52%, list=38%, signal=82%
UPC2_DN	UPC2_DN		263	-0.0588307	-1.25289	0.166667	0.488788	1	4786	tags=85%, list=74%, signal=314%
U2-DEPENDENT SPLICEOSOME_CEL	U2-DEPENDENT SPLICEOSOME_CEL		23	-0.207025	-1.25159	0.182573	0.489062	1	5126	tags=100%, list=79%, signal=483%
MICROTUBULE CYTOSKELETON ORGANIZATION AND BIOGENESIS_BIO	MICROTUBULE CYTOSKELETON ORGANIZATION AND BIOGENESIS_BIO		49	-0.142489	-1.24583	0.171642	0.49842	1	3462	tags=71%, list=54%, signal=153%
SKI6_BIND	SKI6_BIND		25	-0.192475	-1.24264	0.2	0.502811	1	5220	tags=100%, list=81%, signal=520%
PROTEIN AMINO ACID N-LINKED GLYCOSYLATION_BIO	PROTEIN AMINO ACID N-LINKED GLYCOSYLATION_BIO		32	-0.171696	-1.24088	0.2	0.504245	1	4385	tags=88%, list=68%, signal=271%
FATTY ACID METABOLIC PROCESS_BIO	FATTY ACID METABOLIC PROCESS_BIO		52	-0.143856	-1.23977	0.210938	0.504313	1	2350	tags=58%, list=36%, signal=90%
RRP46_BIND	RRP46_BIND		15	-0.260168	-1.23898	0.177778	0.503775	1	4782	tags=100%, list=74%, signal=385%
PIR1_SGA	PIR1_SGA		20	-0.221311	-1.23846	0.204545	0.502708	1	2755	tags=70%, list=43%, signal=122%
RSC4_BIND	RSC4_BIND		19	-0.231571	-1.23845	0.21673	0.500556	1	1779	tags=58%, list=28%, signal=80%
TRANSCRIPTION FACTOR TFIID COMPLEX_CEL	TRANSCRIPTION FACTOR TFIID COMPLEX_CEL		15	-0.256187	-1.23643	0.161972	0.502183	1	3875	tags=87%, list=60%, signal=216%
OST4_BIND	OST4_BIND		26	-0.189254	-1.23513	0.178082	0.502606	1	4644	tags=92%, list=72%, signal=327%
TRANSCRIPTION FROM RNA POLYMERASE III PROMOTER_BIO	TRANSCRIPTION FROM RNA POLYMERASE III PROMOTER_BIO		32	-0.173544	-1.2286	0.179348	0.513522	1	4864	tags=94%, list=75%, signal=378%
CAF40_BIND	CAF40_BIND		33	-0.165343	-1.22677	0.175439	0.515136	1	2828	tags=67%, list=44%, signal=118%
SMD3_BIND	SMD3_BIND		38	-0.153154	-1.22663	0.198718	0.513294	1	4877	tags=92%, list=76%, signal=374%
RPS24B_SGA	RPS24B_SGA		53	-0.126886	-1.22649	0.226087	0.511428	1	2079	tags=51%, list=32%, signal=75%
YTH1_BIND	YTH1_BIND		15	-0.260944	-1.22549	0.230508	0.511216	1	4777	tags=100%, list=74%, signal=383%
SEC10-2_SGA	SEC10-2_SGA		29	-0.17646	-1.22029	0.190722	0.519622	1	4282	tags=86%, list=66%, signal=255%
SCW4_BIND	SCW4_BIND		15	-0.248446	-1.21988	0.20922	0.518348	1	2295	tags=67%, list=36%, signal=103%
EXG2_SGA	EXG2_SGA		23	-0.201262	-1.21552	0.213974	0.524812	1	2117	tags=61%, list=33%, signal=90%
PRP3_BIND	PRP3_BIND		19	-0.218831	-1.21537	0.19917	0.522966	1	4664	tags=95%, list=72%, signal=340%
IFM1_BIND	IFM1_BIND		38	-0.161272	-1.21422	0.1875	0.523325	1	5220	tags=97%, list=81%, signal=505%
DEACETYLASE ACTIVITY_MOL	DEACETYLASE ACTIVITY_MOL		20	-0.214839	-1.21408	0.207171	0.521509	1	4218	tags=90%, list=65%, signal=259%
RPL8A_BIND	RPL8A_BIND		81	-0.108889	-1.21009	0.173333	0.527418	1	1054	tags=33%, list=16%, signal=39%
MLP2_SGA	MLP2_SGA		20	-0.217202	-1.20643	0.227451	0.532475	1	3928	tags=85%, list=61%, signal=216%
CIC1_BIND	CIC1_BIND		58	-0.124573	-1.20287	0.216418	0.537633	1	2079	tags=50%, list=32%, signal=73%
MED11_BIND	MED11_BIND		33	-0.167462	-1.20213	0.252688	0.537021	1	4390	tags=88%, list=68%, signal=273%
PLB3_SGA	PLB3_SGA		47	-0.138181	-1.19754	0.226667	0.544292	1	1100	tags=38%, list=17%, signal=46%
AIM14_SGA	AIM14_SGA		22	-0.201578	-1.19562	0.222707	0.546205	1	4093	tags=86%, list=63%, signal=235%
CLA37_DN	CLA37_DN		141	-0.0852064	-1.18698	0.228571	0.562378	1	2202	tags=50%, list=34%, signal=74%
NHP6A_BIND	NHP6A_BIND		36	-0.158947	-1.18581	0.201117	0.562695	1	3840	tags=81%, list=59%, signal=198%
DAM1-9_SGA	DAM1-9_SGA		70	-0.113387	-1.18579	0.204819	0.560542	1	1509	tags=40%, list=23%, signal=52%
MUD1_SGA	MUD1_SGA		24	-0.193173	-1.18523	0.234234	0.559602	1	3012	tags=71%, list=47%, signal=132%
CSL4_BIND	CSL4_BIND		27	-0.187247	-1.18406	0.25	0.560036	1	5254	tags=100%, list=81%, signal=534%
DRS1_BIND	DRS1_BIND		45	-0.139888	-1.1838	0.254545	0.558385	1	1494	tags=42%, list=23%, signal=55%
AMINO ACID TRANSPORTER ACTIVITY_MOL	AMINO ACID TRANSPORTER ACTIVITY_MOL		30	-0.174616	-1.18243	0.235294	0.559177	1	620	tags=40%, list=10%, signal=44%
EMI2_BIND	EMI2_BIND		18	-0.217736	-1.18115	0.225926	0.559669	1	5056	tags=100%, list=78%, signal=460%
POLYAMINE TRANSPORTER ACTIVITY_MOL	POLYAMINE TRANSPORTER ACTIVITY_MOL		19	-0.214975	-1.17768	0.242915	0.564828	1	620	tags=47%, list=10%, signal=52%
SPB4_BIND	SPB4_BIND		22	-0.194486	-1.17126	0.25	0.576372	1	2000	tags=59%, list=31%, signal=85%
METAL ION TRANSPORTER ACTIVITY_MOL	METAL ION TRANSPORTER ACTIVITY_MOL		32	-0.160203	-1.16649	0.217593	0.584394	1	3526	tags=81%, list=55%, signal=178%
ASI3_BIND	ASI3_BIND		21	-0.20665	-1.16456	0.263566	0.586493	1	5128	tags=100%, list=79%, signal=484%
RIX1_BIND	RIX1_BIND		28	-0.174581	-1.16038	0.246575	0.593102	1	3997	tags=82%, list=62%, signal=215%
NIP7_BIND	NIP7_BIND		52	-0.129267	-1.15639	0.298611	0.599726	1	1555	tags=44%, list=24%, signal=58%
NOG2_BIND	NOG2_BIND		36	-0.152767	-1.15402	0.255319	0.603125	1	2079	tags=53%, list=32%, signal=77%
ARN2_SGA	ARN2_SGA		15	-0.240268	-1.15007	0.274725	0.60961	1	2274	tags=67%, list=35%, signal=103%
PROTEIN PROCESSING_BIO	PROTEIN PROCESSING_BIO		37	-0.144516	-1.14898	0.260116	0.609864	1	2636	tags=59%, list=41%, signal=100%
GENERAL RNA POLYMERASE II TRANSCRIPTION FACTOR ACTIVITY_MOL	GENERAL RNA POLYMERASE II TRANSCRIPTION FACTOR ACTIVITY_MOL		55	-0.115278	-1.14893	0.25	0.607728	1	4742	tags=87%, list=73%, signal=326%
FPR3_BIND	FPR3_BIND		42	-0.144871	-1.1473	0.243243	0.609037	1	1499	tags=43%, list=23%, signal=55%
ARX1_SGA	ARX1_SGA		33	-0.155094	-1.14487	0.23913	0.612024	1	2770	tags=67%, list=43%, signal=116%
POG1_BIND	POG1_BIND		15	-0.236572	-1.1444	0.263941	0.610835	1	4934	tags=100%, list=76%, signal=423%
FERRIC-CHELATE REDUCTASE ACTIVITY_MOL	FERRIC-CHELATE REDUCTASE ACTIVITY_MOL		15	-0.234656	-1.14337	0.286245	0.610993	1	1791	tags=60%, list=28%, signal=83%
MAM33_BIND	MAM33_BIND		37	-0.147589	-1.14004	0.27907	0.616353	1	2295	tags=57%, list=36%, signal=88%
RPL8B_SGA	RPL8B_SGA		28	-0.166477	-1.13791	0.256545	0.61869	1	2352	tags=61%, list=36%, signal=95%
RPS22B_SGA	RPS22B_SGA		34	-0.15752	-1.13675	0.291667	0.619001	1	4528	tags=88%, list=70%, signal=294%
YLR422W_BIND	YLR422W_BIND		17	-0.215718	-1.1319	0.285714	0.627976	1	4143	tags=88%, list=64%, signal=246%
YML037C_BIND	YML037C_BIND		24	-0.184815	-1.13087	0.273585	0.628139	1	2103	tags=58%, list=33%, signal=86%
CTL1_SGA	CTL1_SGA		24	-0.180454	-1.12976	0.296117	0.62855	1	4982	tags=96%, list=77%, signal=418%
RLP7_BIND	RLP7_BIND		62	-0.111687	-1.12573	0.290909	0.6353	1	1465	tags=39%, list=23%, signal=50%
HISTONE ACETYLTRANSFERASE COMPLEX_CEL	HISTONE ACETYLTRANSFERASE COMPLEX_CEL		23	-0.194679	-1.12544	0.312236	0.633675	1	2985	tags=70%, list=46%, signal=129%
ROM1_SGA	ROM1_SGA		28	-0.168199	-1.12489	0.298165	0.632626	1	2585	tags=61%, list=40%, signal=101%
AIM18_BIND	AIM18_BIND		19	-0.206204	-1.12461	0.307985	0.631061	1	1341	tags=47%, list=21%, signal=60%
TAN1_BIND	TAN1_BIND		20	-0.192704	-1.12457	0.279693	0.628942	1	4819	tags=95%, list=75%, signal=373%
OXIDOREDUCTASE ACTIVITY, OXIDIZING METAL IONS_MOL	OXIDOREDUCTASE ACTIVITY, OXIDIZING METAL IONS_MOL		22	-0.19454	-1.12357	0.282158	0.628864	1	1798	tags=55%, list=28%, signal=75%
SPT20_BIND	SPT20_BIND		44	-0.134599	-1.12265	0.289855	0.628776	1	4022	tags=80%, list=62%, signal=209%
ERB1_BIND	ERB1_BIND		64	-0.107677	-1.11927	0.344086	0.633906	1	2069	tags=48%, list=32%, signal=71%
YPL260W_BIND	YPL260W_BIND		19	-0.20075	-1.11881	0.284519	0.632737	1	4369	tags=89%, list=68%, signal=276%
CA21CHR1X2	CA21CHR1X2		123	-0.0812425	-1.1183	0.390244	0.631707	1	980	tags=32%, list=15%, signal=37%
RIBONUCLEOPROTEIN COMPLEX BIOGENESIS AND ASSEMBLY_BIO	RIBONUCLEOPROTEIN COMPLEX BIOGENESIS AND ASSEMBLY_BIO		196	-0.0650253	-1.11178	0.1875	0.644345	1	4962	tags=86%, list=77%, signal=361%
CHROMATIN_CEL	CHROMATIN_CEL		29	-0.165863	-1.11161	0.319588	0.642527	1	1433	tags=45%, list=22%, signal=57%
YNG1_BIND	YNG1_BIND		18	-0.209714	-1.10761	0.348485	0.649486	1	4275	tags=89%, list=66%, signal=262%
CA21CHR1X3	CA21CHR1X3		130	-0.0720313	-1.10624	0.25	0.650385	1	1203	tags=35%, list=19%, signal=42%
TSR1_BIND	TSR1_BIND		19	-0.199793	-1.10446	0.296703	0.652242	1	3223	tags=74%, list=50%, signal=147%
MRNA CATABOLIC PROCESS, DEADENYLATION-DEPENDENT DECAY_BIO	MRNA CATABOLIC PROCESS, DEADENYLATION-DEPENDENT DECAY_BIO		17	-0.210156	-1.10305	0.284644	0.653271	1	4658	tags=94%, list=72%, signal=337%
NMD5_BIND	NMD5_BIND		41	-0.133392	-1.10149	0.320755	0.654678	1	2295	tags=54%, list=36%, signal=83%
METAL ION TRANSPORT_BIO	METAL ION TRANSPORT_BIO		57	-0.115493	-1.10114	0.275	0.653312	1	2145	tags=54%, list=33%, signal=81%
CDC5_2H_UP	CDC5_2H_UP		63	-0.107645	-1.09888	0.294118	0.656436	1	4410	tags=83%, list=68%, signal=258%
UBIQUITIN LIGASE COMPLEX_CEL	UBIQUITIN LIGASE COMPLEX_CEL		20	-0.193136	-1.09698	0.327273	0.658628	1	4068	tags=85%, list=63%, signal=229%
PROTEIN KINASE CASCADE_BIO	PROTEIN KINASE CASCADE_BIO		15	-0.228171	-1.09627	0.328413	0.657968	1	2103	tags=60%, list=33%, signal=89%
SGM1_SGA	SGM1_SGA		18	-0.205158	-1.09524	0.325926	0.658127	1	1332	tags=50%, list=21%, signal=63%
OXIDOREDUCTASE ACTIVITY, OXIDIZING METAL IONS, NAD OR NADP AS ACCEPTOR_MOL	OXIDOREDUCTASE ACTIVITY, OXIDIZING METAL IONS, NAD OR NADP AS ACCEPTOR_MOL		17	-0.202329	-1.09065	0.290698	0.666388	1	4132	tags=88%, list=64%, signal=244%
ELO1_SGA	ELO1_SGA		22	-0.18519	-1.08993	0.289855	0.665803	1	3923	tags=82%, list=61%, signal=208%
REGULATION OF MRNA STABILITY_BIO	REGULATION OF MRNA STABILITY_BIO		17	-0.210156	-1.08866	0.355872	0.666619	1	4658	tags=94%, list=72%, signal=337%
JLP1_SGA	JLP1_SGA		17	-0.204158	-1.08789	0.336134	0.666166	1	861	tags=41%, list=13%, signal=47%
RIO2_BIND	RIO2_BIND		16	-0.216996	-1.08777	0.337209	0.664225	1	1855	tags=56%, list=29%, signal=79%
MRNA-BINDING (HNRNP) PROTEIN IMPORT INTO NUCLEUS_BIO	MRNA-BINDING (HNRNP) PROTEIN IMPORT INTO NUCLEUS_BIO		26	-0.169088	-1.08692	0.338028	0.663976	1	5062	tags=96%, list=78%, signal=443%
RPS17A_BIND	RPS17A_BIND		30	-0.154144	-1.08334	0.340102	0.669997	1	3672	tags=77%, list=57%, signal=177%
RCK1_SGA	RCK1_SGA		35	-0.147598	-1.08329	0.337278	0.667964	1	1480	tags=46%, list=23%, signal=59%
SNU71_BIND	SNU71_BIND		20	-0.189715	-1.08227	0.352227	0.668207	1	4877	tags=95%, list=76%, signal=387%
REGULATION OF RNA STABILITY_BIO	REGULATION OF RNA STABILITY_BIO		17	-0.210156	-1.0803	0.341912	0.670679	1	4658	tags=94%, list=72%, signal=337%
TRA1_BIND	TRA1_BIND		36	-0.144539	-1.07821	0.333333	0.673319	1	3271	tags=69%, list=51%, signal=140%
TAF11_BIND	TAF11_BIND		15	-0.223191	-1.0776	0.354098	0.672642	1	4033	tags=87%, list=62%, signal=230%
DIS3_BIND	DIS3_BIND		22	-0.179021	-1.07153	0.360731	0.68447	1	5306	tags=100%, list=82%, signal=559%
YPL009C_BIND	YPL009C_BIND		18	-0.205926	-1.06959	0.357414	0.686751	1	3105	tags=72%, list=48%, signal=139%
UIP3_BIND	UIP3_BIND		26	-0.16247	-1.06732	0.356223	0.689977	1	4563	tags=88%, list=71%, signal=300%
EMP24_SGA	EMP24_SGA		45	-0.132203	-1.067	0.366197	0.68857	1	4861	tags=91%, list=75%, signal=366%
SCH9_BIND	SCH9_BIND		20	-0.18733	-1.06532	0.331984	0.690502	1	2345	tags=60%, list=36%, signal=94%
NUP120_BIND	NUP120_BIND		52	-0.113127	-1.06464	0.333333	0.689945	1	4993	tags=90%, list=77%, signal=395%
MRNA EXPORT FROM NUCLEUS_BIO	MRNA EXPORT FROM NUCLEUS_BIO		37	-0.13274	-1.05903	0.370787	0.700799	1	5386	tags=97%, list=83%, signal=583%
PET123_BIND	PET123_BIND		24	-0.17277	-1.05624	0.367713	0.705157	1	4088	tags=83%, list=63%, signal=226%
HES1_SGA	HES1_SGA		21	-0.181908	-1.05573	0.348	0.704139	1	4030	tags=86%, list=62%, signal=227%
REGULATION OF RNA METABOLIC PROCESS_BIO	REGULATION OF RNA METABOLIC PROCESS_BIO		17	-0.210156	-1.05568	0.384058	0.702118	1	4658	tags=94%, list=72%, signal=337%
REI1_SGA	REI1_SGA		55	-0.11551	-1.05473	0.392857	0.702229	1	2316	tags=55%, list=36%, signal=84%
UTP22_BIND	UTP22_BIND		63	-0.103884	-1.05454	0.351351	0.700523	1	2925	tags=60%, list=45%, signal=109%
DCR2_BIND	DCR2_BIND		17	-0.201863	-1.05396	0.369231	0.699799	1	5158	tags=100%, list=80%, signal=496%
XS_DN	XS_DN		240	-0.0573813	-1.05373	0.3	0.698249	1	4789	tags=85%, list=74%, signal=315%
G-PROTEIN COUPLED RECEPTOR PROTEIN SIGNALING PATHWAY_BIO	G-PROTEIN COUPLED RECEPTOR PROTEIN SIGNALING PATHWAY_BIO		27	-0.159246	-1.05065	0.35124	0.703274	1	2237	tags=56%, list=35%, signal=85%
RPC10_BIND	RPC10_BIND		24	-0.17332	-1.04957	0.370213	0.703526	1	2880	tags=67%, list=45%, signal=120%
PRP31-1_SGA	PRP31-1_SGA		40	-0.128572	-1.0473	0.321212	0.706649	1	4245	tags=83%, list=66%, signal=239%
CA21CHRRX6	CA21CHRRX6		151	-0.0689326	-1.04707	0.32	0.705085	1	4578	tags=81%, list=71%, signal=273%
RRP42_BIND	RRP42_BIND		15	-0.214645	-1.0455	0.357895	0.706597	1	2217	tags=60%, list=34%, signal=91%
PCK1_SGA	PCK1_SGA		66	-0.102472	-1.04524	0.361702	0.705072	1	1927	tags=47%, list=30%, signal=66%
EXONUCLEASE ACTIVITY_MOL	EXONUCLEASE ACTIVITY_MOL		31	-0.145343	-1.04395	0.370968	0.705929	1	4782	tags=90%, list=74%, signal=347%
GAT3_SGA	GAT3_SGA		16	-0.210729	-1.04218	0.403922	0.707939	1	1024	tags=44%, list=16%, signal=52%
FIP1_BIND	FIP1_BIND		22	-0.187102	-1.04152	0.361446	0.707325	1	5254	tags=100%, list=81%, signal=535%
NUG1_BIND	NUG1_BIND		56	-0.106195	-1.04095	0.392	0.706506	1	2144	tags=48%, list=33%, signal=72%
ECM2_BIND	ECM2_BIND		23	-0.175819	-1.03994	0.387097	0.70674	1	1345	tags=43%, list=21%, signal=55%
MEX67_BIND	MEX67_BIND		38	-0.131387	-1.03915	0.388889	0.706475	1	4269	tags=82%, list=66%, signal=239%
YTM1_BIND	YTM1_BIND		48	-0.124202	-1.03823	0.34127	0.706582	1	1940	tags=48%, list=30%, signal=68%
SFH1_BIND	SFH1_BIND		17	-0.198683	-1.03682	0.411321	0.707786	1	4109	tags=88%, list=64%, signal=242%
UTP7_BIND	UTP7_BIND		23	-0.170673	-1.03599	0.42029	0.707707	1	3139	tags=70%, list=49%, signal=135%
GEP7_BIND	GEP7_BIND		15	-0.214522	-1.03484	0.405498	0.708296	1	3256	tags=80%, list=50%, signal=161%
MRP1_BIND	MRP1_BIND		17	-0.200081	-1.03445	0.388462	0.707171	1	2295	tags=59%, list=36%, signal=91%
CARBOXYLIC ESTER HYDROLASE ACTIVITY_MOL	CARBOXYLIC ESTER HYDROLASE ACTIVITY_MOL		29	-0.154799	-1.03418	0.369458	0.705722	1	4442	tags=86%, list=69%, signal=275%
HYDROLASE ACTIVITY, ACTING ON CARBON-NITROGEN (BUT NOT PEPTIDE) BONDS, IN LINEAR AMIDES_MOL	HYDROLASE ACTIVITY, ACTING ON CARBON-NITROGEN (BUT NOT PEPTIDE) BONDS, IN LINEAR AMIDES_MOL		32	-0.147104	-1.03401	0.406091	0.704059	1	4297	tags=84%, list=67%, signal=251%
NUP57_BIND	NUP57_BIND		30	-0.151815	-1.03266	0.383085	0.705261	1	2866	tags=63%, list=44%, signal=113%
LIPID CATABOLIC PROCESS_BIO	LIPID CATABOLIC PROCESS_BIO		20	-0.177775	-1.03087	0.37931	0.707461	1	4938	tags=95%, list=76%, signal=403%
SYC1_BIND	SYC1_BIND		23	-0.16911	-1.02694	0.385246	0.71473	1	4692	tags=91%, list=73%, signal=333%
NLS-BEARING SUBSTRATE IMPORT INTO NUCLEUS_BIO	NLS-BEARING SUBSTRATE IMPORT INTO NUCLEUS_BIO		24	-0.16516	-1.02675	0.364865	0.713157	1	5062	tags=96%, list=78%, signal=442%
TMA108_SGA	TMA108_SGA		20	-0.176533	-1.02548	0.394531	0.714083	1	1979	tags=55%, list=31%, signal=79%
PET127_BIND	PET127_BIND		26	-0.161183	-1.02348	0.410628	0.716647	1	4768	tags=92%, list=74%, signal=351%
MRNA TRANSPORT_BIO	MRNA TRANSPORT_BIO		37	-0.13274	-1.02339	0.434783	0.714853	1	5386	tags=97%, list=83%, signal=583%
SAS4_SGA	SAS4_SGA		46	-0.11878	-1.02139	0.432258	0.717363	1	3956	tags=78%, list=61%, signal=201%
PRP46_BIND	PRP46_BIND		24	-0.165289	-1.02008	0.455752	0.718451	1	4776	tags=92%, list=74%, signal=351%
YPD1_BIND	YPD1_BIND		20	-0.179889	-1.01882	0.412766	0.719335	1	2295	tags=60%, list=36%, signal=93%
MPP10_DAMP_SGA	MPP10_DAMP_SGA		23	-0.168201	-1.01715	0.391705	0.721117	1	2409	tags=61%, list=37%, signal=97%
PRM6_BIND	PRM6_BIND		20	-0.184942	-1.0162	0.450893	0.721309	1	4022	tags=85%, list=62%, signal=225%
RIX7_BIND	RIX7_BIND		22	-0.171766	-1.01227	0.395161	0.728476	1	1432	tags=45%, list=22%, signal=58%
YLR050C_SGA	YLR050C_SGA		46	-0.11505	-1.01169	0.408759	0.72798	1	5026	tags=91%, list=78%, signal=409%
SPT2_SGA	SPT2_SGA		27	-0.158009	-1.01089	0.436364	0.727721	1	5442	tags=100%, list=84%, signal=633%
MRM2_BIND	MRM2_BIND		31	-0.146768	-1.00918	0.429952	0.729685	1	3634	tags=74%, list=56%, signal=169%
RIBOSOMAL LARGE SUBUNIT ASSEMBLY AND MAINTENANCE_BIO	RIBOSOMAL LARGE SUBUNIT ASSEMBLY AND MAINTENANCE_BIO		30	-0.145399	-1.00801	0.457711	0.730436	1	2309	tags=57%, list=36%, signal=88%
RNA14_BIND	RNA14_BIND		39	-0.129011	-1.00703	0.426573	0.730742	1	4472	tags=87%, list=69%, signal=282%
HISTONE DEACETYLASE ACTIVITY_MOL	HISTONE DEACETYLASE ACTIVITY_MOL		17	-0.191405	-1.00702	0.452297	0.728757	1	4218	tags=88%, list=65%, signal=254%
LEU9_BIND	LEU9_BIND		16	-0.193003	-1.00285	0.423913	0.736258	1	3274	tags=75%, list=51%, signal=152%
AMINE TRANSPORTER ACTIVITY_MOL	AMINE TRANSPORTER ACTIVITY_MOL		34	-0.138916	-1.00246	0.40796	0.735143	1	620	tags=35%, list=10%, signal=39%
CST26_SGA	CST26_SGA		24	-0.159376	-1.00191	0.439331	0.734398	1	4811	tags=92%, list=75%, signal=358%
FMS1_SGA	FMS1_SGA		24	-0.163123	-1.00169	0.452489	0.732902	1	4349	tags=88%, list=67%, signal=267%
HCR1_SGA	HCR1_SGA		41	-0.124363	-1.00092	0.440789	0.732748	1	861	tags=32%, list=13%, signal=36%
SHM2_SGA	SHM2_SGA		23	-0.164982	-0.998991	0.42449	0.73513	1	2352	tags=57%, list=36%, signal=89%
RTC6_BIND	RTC6_BIND		50	-0.113411	-0.998663	0.485075	0.73388	1	3256	tags=68%, list=50%, signal=136%
PBP2_BIND	PBP2_BIND		17	-0.19766	-0.998239	0.405622	0.732853	1	3004	tags=76%, list=47%, signal=143%
ETR1_BIND	ETR1_BIND		62	-0.0998137	-0.993499	0.46729	0.74193	1	4184	tags=79%, list=65%, signal=222%
RNA BINDING_MOL	RNA BINDING_MOL		116	-0.073087	-0.992734	0.45	0.741629	1	5460	tags=94%, list=85%, signal=598%
35S PRIMARY TRANSCRIPT PROCESSING_BIO	35S PRIMARY TRANSCRIPT PROCESSING_BIO		45	-0.113112	-0.988552	0.415493	0.749261	1	4939	tags=91%, list=76%, signal=385%
INO1_BIND	INO1_BIND		16	-0.202967	-0.987452	0.493056	0.749864	1	1942	tags=56%, list=30%, signal=80%
NOP2-9_SGA	NOP2-9_SGA		15	-0.199563	-0.985199	0.467391	0.753102	1	3644	tags=80%, list=56%, signal=183%
ATG1_SGA	ATG1_SGA		52	-0.10756	-0.984954	0.435484	0.751709	1	1203	tags=35%, list=19%, signal=42%
KTR7_SGA	KTR7_SGA		20	-0.178725	-0.984264	0.434959	0.751317	1	1273	tags=45%, list=20%, signal=56%
PUT4_SGA	PUT4_SGA		17	-0.19059	-0.983039	0.451264	0.752074	1	1064	tags=41%, list=16%, signal=49%
NMD3_BIND	NMD3_BIND		24	-0.166938	-0.982112	0.451456	0.75221	1	2665	tags=63%, list=41%, signal=106%
NSR1_BIND	NSR1_BIND		23	-0.161728	-0.980816	0.480687	0.753293	1	2043	tags=57%, list=32%, signal=82%
NOP58_DAMP_SGA	NOP58_DAMP_SGA		30	-0.14186	-0.979987	0.472637	0.753204	1	2174	tags=57%, list=34%, signal=85%
ISY1_BIND	ISY1_BIND		19	-0.182657	-0.979136	0.469697	0.753212	1	4870	tags=95%, list=75%, signal=384%
SNP1_BIND	SNP1_BIND		19	-0.181633	-0.978849	0.454545	0.751926	1	4911	tags=95%, list=76%, signal=395%
AMINO ACID-POLYAMINE TRANSPORTER ACTIVITY_MOL	AMINO ACID-POLYAMINE TRANSPORTER ACTIVITY_MOL		18	-0.180029	-0.975242	0.473896	0.758369	1	620	tags=44%, list=10%, signal=49%
ARX1_BIND	ARX1_BIND		57	-0.099463	-0.973229	0.438597	0.760859	1	5062	tags=91%, list=78%, signal=419%
CA21CHR6X4	CA21CHR6X4		118	-0.0730438	-0.970286	0.45	0.765448	1	3557	tags=67%, list=55%, signal=146%
HISTONE MODIFICATION_BIO	HISTONE MODIFICATION_BIO		40	-0.121455	-0.969844	0.450704	0.764448	1	3602	tags=73%, list=56%, signal=163%
ATG27_BIND	ATG27_BIND		22	-0.167525	-0.968898	0.484444	0.76468	1	2387	tags=59%, list=37%, signal=93%
RLP7_DAMP_SGA	RLP7_DAMP_SGA		97	-0.0776863	-0.968846	0.540984	0.762845	1	541	tags=22%, list=8%, signal=23%
UBP1_BIND	UBP1_BIND		34	-0.130121	-0.966133	0.488636	0.767055	1	2295	tags=53%, list=36%, signal=82%
NSL1-5_SGA	NSL1-5_SGA		52	-0.102538	-0.960665	0.525862	0.777587	1	2024	tags=48%, list=31%, signal=69%
PMC1_SGA	PMC1_SGA		22	-0.163494	-0.959883	0.518672	0.777501	1	3258	tags=73%, list=50%, signal=146%
MRNA CATABOLIC PROCESS_BIO	MRNA CATABOLIC PROCESS_BIO		35	-0.127481	-0.958222	0.494624	0.779371	1	4782	tags=89%, list=74%, signal=340%
CFT1_BIND	CFT1_BIND		16	-0.189102	-0.956942	0.509025	0.780279	1	4777	tags=94%, list=74%, signal=359%
SRB7_BIND	SRB7_BIND		22	-0.160839	-0.955925	0.472574	0.78059	1	4610	tags=91%, list=71%, signal=317%
MRM1_BIND	MRM1_BIND		18	-0.180443	-0.955774	0.472325	0.779045	1	4819	tags=94%, list=75%, signal=371%
DNA HELICASE ACTIVITY_MOL	DNA HELICASE ACTIVITY_MOL		21	-0.162671	-0.955281	0.468619	0.778226	1	2629	tags=62%, list=41%, signal=104%
WHI3_SGA	WHI3_SGA		133	-0.0643484	-0.954183	0.571429	0.778812	1	1501	tags=35%, list=23%, signal=45%
TDH3_SGA	TDH3_SGA		33	-0.131767	-0.954046	0.508021	0.777188	1	4361	tags=85%, list=68%, signal=260%
MCM22_SGA	MCM22_SGA		29	-0.141497	-0.953959	0.490826	0.775459	1	878	tags=34%, list=14%, signal=40%
SYH1_BIND	SYH1_BIND		25	-0.156194	-0.953115	0.509524	0.775368	1	4202	tags=84%, list=65%, signal=240%
DOT6_SGA	DOT6_SGA		27	-0.146295	-0.952561	0.538095	0.77465	1	2323	tags=56%, list=36%, signal=86%
COVALENT CHROMATIN MODIFICATION_BIO	COVALENT CHROMATIN MODIFICATION_BIO		40	-0.121455	-0.951152	0.494444	0.775829	1	3602	tags=73%, list=56%, signal=163%
WHI5_BIND	WHI5_BIND		50	-0.0968497	-0.950937	0.507576	0.774344	1	3055	tags=62%, list=47%, signal=117%
RPL11A_BIND	RPL11A_BIND		27	-0.150295	-0.947183	0.553571	0.780877	1	1088	tags=37%, list=17%, signal=44%
PTM1_SGA	PTM1_SGA		50	-0.102962	-0.945922	0.512195	0.781727	1	2705	tags=58%, list=42%, signal=99%
GCN4_BIND	GCN4_BIND		34	-0.126485	-0.945661	0.531429	0.78033	1	1343	tags=41%, list=21%, signal=52%
CTT1_SGA	CTT1_SGA		22	-0.160842	-0.945397	0.493562	0.77903	1	861	tags=36%, list=13%, signal=42%
SAS5_BIND	SAS5_BIND		16	-0.187704	-0.942538	0.487805	0.783554	1	5249	tags=100%, list=81%, signal=533%
PROTEIN-RNA COMPLEX ASSEMBLY_BIO	PROTEIN-RNA COMPLEX ASSEMBLY_BIO		83	-0.0807973	-0.940058	0.506173	0.787111	1	2460	tags=52%, list=38%, signal=83%
DMA2_BIND	DMA2_BIND		19	-0.171186	-0.929576	0.553785	0.808504	1	4936	tags=95%, list=76%, signal=401%
ARP7_BIND	ARP7_BIND		17	-0.183211	-0.928466	0.551471	0.809118	1	4277	tags=88%, list=66%, signal=261%
DBP10_BIND	DBP10_BIND		26	-0.146073	-0.926837	0.528409	0.810799	1	1465	tags=42%, list=23%, signal=55%
STR3_SGA	STR3_SGA		27	-0.143619	-0.924396	0.545455	0.814469	1	2367	tags=56%, list=37%, signal=87%
NDJ1_SGA	NDJ1_SGA		18	-0.178153	-0.923364	0.536496	0.814746	1	4233	tags=89%, list=66%, signal=257%
PEX32_BIND	PEX32_BIND		31	-0.131348	-0.922783	0.541899	0.814099	1	4644	tags=87%, list=72%, signal=309%
RPS17B_BIND	RPS17B_BIND		53	-0.100339	-0.919659	0.532258	0.819112	1	757	tags=28%, list=12%, signal=32%
ERP5_SGA	ERP5_SGA		17	-0.176553	-0.919209	0.568266	0.818172	1	5321	tags=100%, list=82%, signal=567%
DI-, TRI-VALENT INORGANIC CATION TRANSPORT_BIO	DI-, TRI-VALENT INORGANIC CATION TRANSPORT_BIO		38	-0.115598	-0.916587	0.578652	0.822156	1	3639	tags=74%, list=56%, signal=168%
PROCESSING OF 20S PRE-RRNA_BIO	PROCESSING OF 20S PRE-RRNA_BIO		28	-0.140302	-0.914851	0.5625	0.823977	1	5556	tags=100%, list=86%, signal=714%
CKI1_SGA	CKI1_SGA		28	-0.133285	-0.91413	0.562791	0.823679	1	1042	tags=36%, list=16%, signal=42%
NUCLEAR MEMBRANE PART_CEL	NUCLEAR MEMBRANE PART_CEL		43	-0.109086	-0.913664	0.582279	0.82281	1	5062	tags=91%, list=78%, signal=417%
CWC21_BIND	CWC21_BIND		15	-0.187054	-0.911945	0.565972	0.824635	1	5253	tags=100%, list=81%, signal=535%
CDC40_BIND	CDC40_BIND		15	-0.186338	-0.910118	0.540351	0.826629	1	1991	tags=53%, list=31%, signal=77%
KAP104_BIND	KAP104_BIND		17	-0.167661	-0.907935	0.600858	0.829527	1	2295	tags=59%, list=36%, signal=91%
YLL058W_SGA	YLL058W_SGA		16	-0.179398	-0.906221	0.570312	0.831327	1	3909	tags=81%, list=61%, signal=205%
MRS6_BIND	MRS6_BIND		16	-0.181725	-0.904658	0.5625	0.832787	1	4182	tags=88%, list=65%, signal=248%
S-ADENOSYLMETHIONINE-DEPENDENT METHYLTRANSFERASE ACTIVITY_MOL	S-ADENOSYLMETHIONINE-DEPENDENT METHYLTRANSFERASE ACTIVITY_MOL		32	-0.122419	-0.903517	0.575342	0.833432	1	3355	tags=69%, list=52%, signal=142%
DAL82_SGA	DAL82_SGA		25	-0.143545	-0.902358	0.591667	0.834114	1	4861	tags=92%, list=75%, signal=371%
RPS20_BIND	RPS20_BIND		19	-0.167222	-0.894852	0.558704	0.848705	1	524	tags=32%, list=8%, signal=34%
CNA1_BIND	CNA1_BIND		17	-0.172062	-0.893472	0.604478	0.849804	1	2738	tags=65%, list=42%, signal=112%
IPI3_BIND	IPI3_BIND		17	-0.170338	-0.890963	0.607547	0.853364	1	2079	tags=53%, list=32%, signal=78%
YGR127W_SGA	YGR127W_SGA		15	-0.187985	-0.890473	0.593985	0.85243	1	5247	tags=100%, list=81%, signal=532%
RPC17_BIND	RPC17_BIND		15	-0.180638	-0.890299	0.577075	0.850831	1	1478	tags=47%, list=23%, signal=60%
RNA CATABOLIC PROCESS_BIO	RNA CATABOLIC PROCESS_BIO		39	-0.112906	-0.889927	0.593023	0.849687	1	4782	tags=87%, list=74%, signal=334%
SRB4_BIND	SRB4_BIND		23	-0.147804	-0.889594	0.587045	0.848535	1	3723	tags=78%, list=58%, signal=184%
NUCLEAR MEMBRANE_CEL	NUCLEAR MEMBRANE_CEL		43	-0.109086	-0.886432	0.604938	0.853608	1	5062	tags=91%, list=78%, signal=417%
HHO1_BIND	HHO1_BIND		32	-0.12591	-0.886127	0.615819	0.852389	1	2043	tags=50%, list=32%, signal=73%
YGR250C_BIND	YGR250C_BIND		15	-0.180787	-0.884275	0.588028	0.854475	1	3698	tags=80%, list=57%, signal=187%
RPS14B_BIND	RPS14B_BIND		22	-0.149806	-0.883156	0.602231	0.854912	1	677	tags=32%, list=10%, signal=35%
RRF1_SGA	RRF1_SGA		51	-0.0969699	-0.879079	0.549618	0.861709	1	1998	tags=47%, list=31%, signal=68%
SMALL CONJUGATING PROTEIN LIGASE ACTIVITY_MOL	SMALL CONJUGATING PROTEIN LIGASE ACTIVITY_MOL		32	-0.119195	-0.874995	0.635	0.8686	1	4068	tags=78%, list=63%, signal=210%
RRP45_BIND	RRP45_BIND		15	-0.183618	-0.874932	0.590106	0.86678	1	4782	tags=93%, list=74%, signal=359%
YJR003C_SGA	YJR003C_SGA		20	-0.157207	-0.874373	0.623077	0.866019	1	2695	tags=65%, list=42%, signal=111%
RSC3_BIND	RSC3_BIND		20	-0.152387	-0.873886	0.626087	0.865212	1	2497	tags=60%, list=39%, signal=98%
LIPASE ACTIVITY_MOL	LIPASE ACTIVITY_MOL		25	-0.1391	-0.872235	0.608295	0.866892	1	4945	tags=92%, list=77%, signal=391%
PTA1_DAMP_SGA	PTA1_DAMP_SGA		41	-0.10621	-0.87178	0.602649	0.865864	1	2093	tags=51%, list=32%, signal=75%
YMR130W_SGA	YMR130W_SGA		25	-0.142942	-0.87058	0.62037	0.866673	1	951	tags=36%, list=15%, signal=42%
UAF30_BIND	UAF30_BIND		35	-0.118347	-0.869036	0.59375	0.868114	1	3564	tags=71%, list=55%, signal=159%
CDC36_BIND	CDC36_BIND		39	-0.111155	-0.866066	0.625767	0.872629	1	3285	tags=67%, list=51%, signal=135%
SPT7_BIND	SPT7_BIND		47	-0.100073	-0.865852	0.673913	0.871127	1	3875	tags=74%, list=60%, signal=185%
SPC72_BIND	SPC72_BIND		15	-0.183246	-0.865801	0.621908	0.869301	1	2400	tags=60%, list=37%, signal=95%
RTC3_SGA	RTC3_SGA		78	-0.0796298	-0.863876	0.657143	0.871494	1	2443	tags=51%, list=38%, signal=81%
CCR4_UP	CCR4_UP		168	-0.0497136	-0.862763	0.666667	0.872102	1	2929	tags=56%, list=45%, signal=100%
CA21CHR2X8	CA21CHR2X8		140	-0.0494101	-0.862755	0.64	0.87021	1	4086	tags=74%, list=63%, signal=196%
ADA2_BIND	ADA2_BIND		53	-0.088532	-0.862603	0.664286	0.868593	1	4022	tags=75%, list=62%, signal=198%
ASPARTIC-TYPE ENDOPEPTIDASE ACTIVITY_MOL	ASPARTIC-TYPE ENDOPEPTIDASE ACTIVITY_MOL		15	-0.179619	-0.862054	0.665427	0.867794	1	2616	tags=67%, list=41%, signal=112%
UBA4_SGA	UBA4_SGA		82	-0.0748937	-0.860048	0.708861	0.870081	1	4936	tags=88%, list=76%, signal=368%
TYW1_SGA	TYW1_SGA		34	-0.118017	-0.859532	0.650485	0.869318	1	1204	tags=35%, list=19%, signal=43%
VPS16_BIND	VPS16_BIND		20	-0.155197	-0.858899	0.592308	0.868807	1	5459	tags=100%, list=85%, signal=645%
RPL33B_BIND	RPL33B_BIND		22	-0.146851	-0.85882	0.642202	0.867114	1	2458	tags=64%, list=38%, signal=102%
S-G2 CLUSTER	S-G2 CLUSTER		107	-0.0685618	-0.8586	0.615385	0.865703	1	1832	tags=40%, list=28%, signal=55%
ARP4_BIND	ARP4_BIND		50	-0.0945454	-0.85852	0.659864	0.863992	1	4022	tags=76%, list=62%, signal=200%
BFA1_SGA	BFA1_SGA		26	-0.134702	-0.856532	0.660793	0.866236	1	1828	tags=50%, list=28%, signal=69%
RMD1_BIND	RMD1_BIND		22	-0.141926	-0.855225	0.630631	0.867053	1	1670	tags=45%, list=26%, signal=61%
CA21CHR4X6	CA21CHR4X6		107	-0.0699645	-0.852007	0.692308	0.871617	1	4912	tags=86%, list=76%, signal=353%
CYSTEINE-TYPE PEPTIDASE ACTIVITY_MOL	CYSTEINE-TYPE PEPTIDASE ACTIVITY_MOL		22	-0.142573	-0.851899	0.669492	0.870013	1	5184	tags=95%, list=80%, signal=483%
MSS18_BIND	MSS18_BIND		44	-0.0982483	-0.851075	0.658537	0.869769	1	5076	tags=91%, list=79%, signal=422%
ENP1_BIND	ENP1_BIND		26	-0.134019	-0.848338	0.641148	0.873234	1	3074	tags=65%, list=48%, signal=124%
KIN1_SGA	KIN1_SGA		16	-0.168422	-0.847737	0.6337	0.872624	1	3980	tags=81%, list=62%, signal=211%
YGR021W_BIND	YGR021W_BIND		21	-0.144141	-0.847272	0.65873	0.871713	1	4811	tags=90%, list=75%, signal=354%
CBK1_DAMP_SGA	CBK1_DAMP_SGA		38	-0.109461	-0.845912	0.631285	0.872644	1	3900	tags=79%, list=60%, signal=198%
NOP16_BIND	NOP16_BIND		30	-0.120564	-0.845059	0.635922	0.872568	1	2843	tags=60%, list=44%, signal=107%
SPP382_DAMP_SGA	SPP382_DAMP_SGA		47	-0.0987872	-0.842501	0.617021	0.875847	1	1426	tags=38%, list=22%, signal=49%
YNG2_BIND	YNG2_BIND		43	-0.0990126	-0.838668	0.684564	0.88155	1	2917	tags=60%, list=45%, signal=110%
YOR285W_SGA	YOR285W_SGA		22	-0.136184	-0.838503	0.693023	0.88003	1	5184	tags=95%, list=80%, signal=483%
EPL1_BIND	EPL1_BIND		20	-0.150429	-0.828075	0.666667	0.899186	1	2917	tags=65%, list=45%, signal=118%
PEX5_BIND	PEX5_BIND		41	-0.104135	-0.827132	0.69375	0.899211	1	3923	tags=76%, list=61%, signal=191%
RGR1_BIND	RGR1_BIND		23	-0.137485	-0.8256	0.726891	0.90027	1	4409	tags=87%, list=68%, signal=273%
GSY2_BIND	GSY2_BIND		22	-0.138546	-0.825239	0.723502	0.899172	1	1539	tags=45%, list=24%, signal=59%
POP2_DAMP_SGA	POP2_DAMP_SGA		20	-0.15194	-0.823076	0.69163	0.90144	1	2323	tags=60%, list=36%, signal=93%
CDC45-27_SGA	CDC45-27_SGA		29	-0.120906	-0.822055	0.706522	0.901598	1	4713	tags=90%, list=73%, signal=330%
ALD4_SGA	ALD4_SGA		15	-0.170893	-0.820324	0.659259	0.903168	1	4162	tags=87%, list=64%, signal=243%
FET4_BIND	FET4_BIND		20	-0.144574	-0.818776	0.722892	0.904455	1	4743	tags=90%, list=73%, signal=338%
SOL3_SGA	SOL3_SGA		15	-0.170526	-0.818408	0.698246	0.903339	1	1873	tags=53%, list=29%, signal=75%
ORC1_BIND	ORC1_BIND		18	-0.153254	-0.815811	0.68705	0.906452	1	3814	tags=78%, list=59%, signal=189%
UBP2_BIND	UBP2_BIND		28	-0.125306	-0.814902	0.726415	0.906387	1	5238	tags=96%, list=81%, signal=509%
MPP10_BIND	MPP10_BIND		51	-0.0906962	-0.814378	0.724138	0.905629	1	5877	tags=100%, list=91%, signal=1104%
GRR1_BIND	GRR1_BIND		22	-0.137108	-0.812398	0.68599	0.907558	1	3509	tags=73%, list=54%, signal=159%
BRX1_BIND	BRX1_BIND		69	-0.0762398	-0.811177	0.755102	0.908018	1	1358	tags=33%, list=21%, signal=42%
VPS68_BIND	VPS68_BIND		22	-0.138151	-0.810207	0.703252	0.908016	1	5569	tags=100%, list=86%, signal=725%
RRP4_BIND	RRP4_BIND		20	-0.147077	-0.809631	0.698473	0.907228	1	4782	tags=90%, list=74%, signal=346%
AMN1_BIND	AMN1_BIND		16	-0.162619	-0.809505	0.694158	0.905598	1	2272	tags=56%, list=35%, signal=87%
MTC3_BIND	MTC3_BIND		17	-0.150771	-0.808045	0.716102	0.906525	1	3256	tags=71%, list=50%, signal=142%
ATG9_BIND	ATG9_BIND		33	-0.112003	-0.807421	0.748538	0.905866	1	3941	tags=76%, list=61%, signal=193%
RPL21B_SGA	RPL21B_SGA		37	-0.108353	-0.806311	0.759777	0.906097	1	3963	tags=76%, list=61%, signal=195%
CA21CHR2X11	CA21CHR2X11		119	-0.0613461	-0.804964	0.863636	0.906825	1	4192	tags=76%, list=65%, signal=212%
UBIQUITIN-PROTEIN LIGASE ACTIVITY_MOL	UBIQUITIN-PROTEIN LIGASE ACTIVITY_MOL		31	-0.111458	-0.796894	0.765957	0.919895	1	4068	tags=77%, list=63%, signal=208%
CYC8_SGA	CYC8_SGA		24	-0.130483	-0.79223	0.741627	0.926544	1	2409	tags=58%, list=37%, signal=93%
NOP56_BIND	NOP56_BIND		76	-0.071424	-0.79038	0.831325	0.928104	1	5895	tags=99%, list=91%, signal=1120%
MGR1_BIND	MGR1_BIND		46	-0.0934158	-0.789175	0.785714	0.928471	1	2295	tags=50%, list=36%, signal=77%
PRT1_BIND	PRT1_BIND		45	-0.0923279	-0.788605	0.75641	0.927738	1	2479	tags=53%, list=38%, signal=86%
PROTEIN MONOUBIQUITINATION_BIO	PROTEIN MONOUBIQUITINATION_BIO		22	-0.131116	-0.787807	0.753036	0.927314	1	2316	tags=55%, list=36%, signal=85%
MSB1_BIND	MSB1_BIND		15	-0.160221	-0.787626	0.766784	0.925789	1	3340	tags=73%, list=52%, signal=152%
UTP15_BIND	UTP15_BIND		42	-0.0964926	-0.784674	0.782051	0.92909	1	5839	tags=100%, list=90%, signal=1038%
IOC4_BIND	IOC4_BIND		34	-0.108871	-0.78424	0.761628	0.928067	1	4437	tags=82%, list=69%, signal=262%
FOL2_BIND	FOL2_BIND		16	-0.15601	-0.784037	0.760714	0.926593	1	3004	tags=69%, list=47%, signal=128%
REGULATION OF CONJUGATION WITH CELLULAR FUSION_BIO	REGULATION OF CONJUGATION WITH CELLULAR FUSION_BIO		15	-0.161376	-0.782241	0.756364	0.928001	1	2100	tags=53%, list=33%, signal=79%
RPL38_BIND	RPL38_BIND		25	-0.123378	-0.782146	0.76699	0.926346	1	3271	tags=68%, list=51%, signal=137%
PROTEIN POLYUBIQUITINATION_BIO	PROTEIN POLYUBIQUITINATION_BIO		22	-0.131116	-0.780068	0.783784	0.928143	1	2316	tags=55%, list=36%, signal=85%
HBT1_BIND	HBT1_BIND		25	-0.126365	-0.779609	0.786046	0.927154	1	1979	tags=48%, list=31%, signal=69%
RPC34_BIND	RPC34_BIND		21	-0.136507	-0.779192	0.76824	0.926116	1	4864	tags=90%, list=75%, signal=366%
MRP51_BIND	MRP51_BIND		37	-0.103448	-0.778926	0.793939	0.924781	1	2430	tags=54%, list=38%, signal=86%
UTP13_BIND	UTP13_BIND		32	-0.106849	-0.774768	0.798913	0.930014	1	2884	tags=59%, list=45%, signal=107%
MTR4_BIND	MTR4_BIND		16	-0.15637	-0.774682	0.760274	0.928365	1	3607	tags=75%, list=56%, signal=170%
RRP1_BIND	RRP1_BIND		37	-0.0991372	-0.772985	0.764423	0.92957	1	1494	tags=38%, list=23%, signal=49%
UME6P_TFMOTIF	UME6P_TFMOTIF		18	-0.146052	-0.772626	0.785467	0.928438	1	3734	tags=78%, list=58%, signal=184%
TGL1_BIND	TGL1_BIND		16	-0.151543	-0.769736	0.750853	0.931526	1	994	tags=38%, list=15%, signal=44%
MAF1_SGA	MAF1_SGA		58	-0.0780993	-0.769642	0.759259	0.929914	1	3801	tags=72%, list=59%, signal=174%
RNA SPLICING FACTOR ACTIVITY, TRANSESTERIFICATION MECHANISM_MOL	RNA SPLICING FACTOR ACTIVITY, TRANSESTERIFICATION MECHANISM_MOL		31	-0.109977	-0.767793	0.793427	0.931215	1	4877	tags=90%, list=76%, signal=367%
CELL SURFACE RECEPTOR LINKED SIGNAL TRANSDUCTION_BIO	CELL SURFACE RECEPTOR LINKED SIGNAL TRANSDUCTION_BIO		39	-0.0935083	-0.766981	0.85034	0.930801	1	2237	tags=49%, list=35%, signal=74%
TOM1_SGA	TOM1_SGA		110	-0.0610184	-0.764316	0.786885	0.933404	1	1676	tags=38%, list=26%, signal=51%
ECM1_SGA	ECM1_SGA		21	-0.136256	-0.763731	0.777328	0.932574	1	3698	tags=76%, list=57%, signal=178%
BFR2_BIND	BFR2_BIND		24	-0.122	-0.763497	0.801887	0.931221	1	2925	tags=63%, list=45%, signal=114%
YNL313C_DAMP_SGA	YNL313C_DAMP_SGA		21	-0.134737	-0.761792	0.827309	0.932278	1	3696	tags=76%, list=57%, signal=178%
REGULATION OF CONJUGATION_BIO	REGULATION OF CONJUGATION_BIO		15	-0.161376	-0.758976	0.760417	0.935083	1	2100	tags=53%, list=33%, signal=79%
TAF3_BIND	TAF3_BIND		15	-0.156274	-0.757195	0.801471	0.936163	1	3875	tags=80%, list=60%, signal=200%
ROG1_SGA	ROG1_SGA		20	-0.134005	-0.756405	0.752101	0.935679	1	1873	tags=50%, list=29%, signal=70%
URB1_BIND	URB1_BIND		21	-0.13084	-0.755089	0.788235	0.936037	1	2925	tags=62%, list=45%, signal=113%
RNA POLYMERASE II TRANSCRIPTION FACTOR ACTIVITY_MOL	RNA POLYMERASE II TRANSCRIPTION FACTOR ACTIVITY_MOL		93	-0.0594278	-0.754287	0.740741	0.935557	1	3875	tags=71%, list=60%, signal=175%
ADR1_BIND	ADR1_BIND		29	-0.110926	-0.753539	0.787129	0.935003	1	4583	tags=86%, list=71%, signal=296%
GLD-DOWN	GLD-DOWN		135	-0.0504434	-0.748994	0.864865	0.940578	1	2612	tags=52%, list=40%, signal=85%
ENDORIBONUCLEASE ACTIVITY_MOL	ENDORIBONUCLEASE ACTIVITY_MOL		19	-0.138313	-0.74576	0.7751	0.943989	1	4351	tags=84%, list=67%, signal=257%
CAM1_BIND	CAM1_BIND		22	-0.125783	-0.745223	0.821739	0.943022	1	1811	tags=45%, list=28%, signal=63%
TPO5_SGA	TPO5_SGA		31	-0.108226	-0.744779	0.812155	0.941937	1	4472	tags=84%, list=69%, signal=272%
RSC58_BIND	RSC58_BIND		25	-0.116585	-0.740762	0.8	0.946336	1	2502	tags=56%, list=39%, signal=91%
NRG2_SGA	NRG2_SGA		18	-0.136843	-0.740422	0.804878	0.945094	1	460	tags=28%, list=7%, signal=30%
SUV3_BIND	SUV3_BIND		20	-0.131069	-0.739937	0.801653	0.944076	1	1496	tags=40%, list=23%, signal=52%
NOT3_BIND	NOT3_BIND		27	-0.109788	-0.739793	0.823529	0.942598	1	2828	tags=59%, list=44%, signal=105%
HDA2_BIND	HDA2_BIND		46	-0.0858559	-0.736628	0.823129	0.945696	1	4367	tags=83%, list=68%, signal=253%
RBD2_SGA	RBD2_SGA		22	-0.125763	-0.736576	0.789256	0.944017	1	2671	tags=59%, list=41%, signal=100%
CHROMOSOME, PERICENTRIC REGION_CEL	CHROMOSOME, PERICENTRIC REGION_CEL		20	-0.128819	-0.735373	0.851852	0.944156	1	3343	tags=70%, list=52%, signal=145%
GCN3_BIND	GCN3_BIND		29	-0.108263	-0.734986	0.81982	0.943017	1	4221	tags=79%, list=65%, signal=228%
SPP1_BIND	SPP1_BIND		37	-0.0965803	-0.73473	0.810976	0.941689	1	1921	tags=46%, list=30%, signal=65%
YIH1_SGA	YIH1_SGA		39	-0.0931932	-0.732358	0.83871	0.943436	1	1689	tags=41%, list=26%, signal=55%
RPC82_BIND	RPC82_BIND		27	-0.113087	-0.731708	0.843318	0.942642	1	1469	tags=41%, list=23%, signal=53%
RIT1_BIND	RIT1_BIND		20	-0.128088	-0.730308	0.807087	0.94298	1	2705	tags=60%, list=42%, signal=103%
LATE ENDOSOME TO VACUOLE TRANSPORT_BIO	LATE ENDOSOME TO VACUOLE TRANSPORT_BIO		17	-0.140185	-0.726727	0.820717	0.946497	1	2576	tags=59%, list=40%, signal=98%
RPS16B_BIND	RPS16B_BIND		44	-0.0894807	-0.726027	0.827068	0.945743	1	2747	tags=57%, list=43%, signal=98%
DGA1_SGA	DGA1_SGA		15	-0.143001	-0.724058	0.835341	0.946766	1	4022	tags=80%, list=62%, signal=212%
CA21CHR3X5	CA21CHR3X5		125	-0.0524554	-0.720573	0.871795	0.94996	1	2379	tags=48%, list=37%, signal=75%
SIR3_BIND	SIR3_BIND		35	-0.0941	-0.71684	0.81768	0.95333	1	4275	tags=80%, list=66%, signal=235%
SAS2_BIND	SAS2_BIND		32	-0.103886	-0.715376	0.871134	0.953548	1	4369	tags=81%, list=68%, signal=250%
RPS24A_BIND	RPS24A_BIND		82	-0.061296	-0.710969	0.891892	0.957913	1	891	tags=26%, list=14%, signal=29%
MCM22_BIND	MCM22_BIND		32	-0.100924	-0.70914	0.875622	0.958634	1	2272	tags=50%, list=35%, signal=77%
ECM38_SGA	ECM38_SGA		15	-0.139134	-0.707849	0.866667	0.958673	1	3172	tags=67%, list=49%, signal=131%
PAP2_BIND	PAP2_BIND		45	-0.0854039	-0.706161	0.787671	0.959255	1	4390	tags=82%, list=68%, signal=255%
PHO91_BIND	PHO91_BIND		17	-0.136957	-0.703062	0.839416	0.961519	1	5576	tags=100%, list=86%, signal=731%
MRP13_BIND	MRP13_BIND		23	-0.113004	-0.699323	0.880184	0.964624	1	2295	tags=52%, list=36%, signal=81%
HPR1_BIND	HPR1_BIND		33	-0.0951702	-0.689591	0.887006	0.975153	1	5586	tags=97%, list=87%, signal=715%
YSR3_BIND	YSR3_BIND		21	-0.11679	-0.684062	0.869198	0.980052	1	2656	tags=57%, list=41%, signal=97%
TAF5-3_SGA	TAF5-3_SGA		53	-0.0794691	-0.684021	0.878505	0.978368	1	4986	tags=89%, list=77%, signal=386%
CLB4_BIND	CLB4_BIND		17	-0.135	-0.683969	0.882576	0.976708	1	1706	tags=47%, list=26%, signal=64%
MEIOTIC RECOMBINATION_BIO	MEIOTIC RECOMBINATION_BIO		20	-0.119136	-0.675128	0.910314	0.985125	1	4091	tags=80%, list=63%, signal=218%
RAM1_BIND	RAM1_BIND		20	-0.11844	-0.673419	0.882576	0.985362	1	4906	tags=90%, list=76%, signal=374%
NO_UP	NO_UP		28	-0.100065	-0.672765	0.93	0.984344	1	1964	tags=46%, list=30%, signal=66%
MATING_UP	MATING_UP		42	-0.0825174	-0.672539	0.939024	0.982886	1	2804	tags=60%, list=43%, signal=105%
COY1_BIND	COY1_BIND		17	-0.129503	-0.671047	0.870293	0.982789	1	5624	tags=100%, list=87%, signal=773%
NOT5_BIND	NOT5_BIND		32	-0.0932053	-0.67098	0.910526	0.981144	1	2917	tags=59%, list=45%, signal=108%
VPH1_SGA	VPH1_SGA		29	-0.0961942	-0.670608	0.925743	0.979848	1	987	tags=31%, list=15%, signal=36%
CAMP-MEDIATED SIGNALING_BIO	CAMP-MEDIATED SIGNALING_BIO		15	-0.137316	-0.670478	0.905263	0.978303	1	2261	tags=53%, list=35%, signal=82%
RRP12_BIND	RRP12_BIND		64	-0.0631941	-0.668125	0.907407	0.979117	1	6054	tags=100%, list=94%, signal=1586%
CYCLIC-NUCLEOTIDE-MEDIATED SIGNALING_BIO	CYCLIC-NUCLEOTIDE-MEDIATED SIGNALING_BIO		15	-0.137316	-0.660362	0.896296	0.985384	1	2261	tags=53%, list=35%, signal=82%
RPL16A_SGA	RPL16A_SGA		53	-0.0719863	-0.658471	0.909091	0.985555	1	5997	tags=100%, list=93%, signal=1392%
SWC7_BIND	SWC7_BIND		19	-0.120068	-0.657957	0.909836	0.984357	1	5685	tags=100%, list=88%, signal=834%
RRS1_BIND	RRS1_BIND		41	-0.0852152	-0.657563	0.946429	0.983006	1	3415	tags=66%, list=53%, signal=139%
RPL4B_BIND	RPL4B_BIND		49	-0.0742168	-0.656941	0.922535	0.981973	1	3576	tags=67%, list=55%, signal=150%
POL5_BIND	POL5_BIND		17	-0.127329	-0.65141	0.875	0.985625	1	5638	tags=100%, list=87%, signal=786%
HMT1_BIND	HMT1_BIND		20	-0.115266	-0.650961	0.924686	0.984348	1	1684	tags=45%, list=26%, signal=61%
MAD3_SGA	MAD3_SGA		37	-0.0813164	-0.646139	0.932584	0.987349	1	3857	tags=73%, list=60%, signal=180%
EMG1_BIND	EMG1_BIND		28	-0.0962825	-0.639417	0.927273	0.991731	1	5839	tags=100%, list=90%, signal=1040%
CHA4_BIND	CHA4_BIND		15	-0.133962	-0.636341	0.922261	0.992715	1	3632	tags=73%, list=56%, signal=167%
SIP5_BIND	SIP5_BIND		25	-0.10004	-0.636024	0.909548	0.991312	1	2345	tags=52%, list=36%, signal=81%
YPT52_BIND	YPT52_BIND		19	-0.119533	-0.635927	0.908397	0.989706	1	2295	tags=53%, list=36%, signal=81%
PROTEIN UBIQUITINATION_BIO	PROTEIN UBIQUITINATION_BIO		26	-0.0980734	-0.633767	0.922414	0.989931	1	4067	tags=77%, list=63%, signal=207%
HXT7_BIND	HXT7_BIND		15	-0.126605	-0.623748	0.929487	0.996453	1	4077	tags=80%, list=63%, signal=217%
SNA3_SGA	SNA3_SGA		27	-0.0938687	-0.621244	0.937778	0.996783	1	1082	tags=33%, list=17%, signal=40%
MAK5_BIND	MAK5_BIND		21	-0.107655	-0.620423	0.923404	0.995735	1	2000	tags=48%, list=31%, signal=69%
TRM8_BIND	TRM8_BIND		17	-0.121382	-0.62026	0.929368	0.994173	1	2295	tags=53%, list=36%, signal=82%
SIP1_BIND	SIP1_BIND		15	-0.128649	-0.61982	0.950704	0.992816	1	3202	tags=67%, list=50%, signal=132%
NUP53_BIND	NUP53_BIND		33	-0.0839916	-0.61829	0.938889	0.992263	1	3235	tags=64%, list=50%, signal=127%
DFR1_DAMP_SGA	DFR1_DAMP_SGA		56	-0.0645124	-0.617656	0.959677	0.991048	1	2436	tags=50%, list=38%, signal=80%
VPS70_BIND	VPS70_BIND		16	-0.124454	-0.61396	0.943609	0.992081	1	4693	tags=88%, list=73%, signal=319%
HOS4_BIND	HOS4_BIND		37	-0.0784024	-0.609313	0.956989	0.993704	1	3271	tags=65%, list=51%, signal=131%
CBF2-1_SGA	CBF2-1_SGA		56	-0.0624639	-0.607912	0.972973	0.993049	1	5467	tags=93%, list=85%, signal=600%
SECOND-MESSENGER-MEDIATED SIGNALING_BIO	SECOND-MESSENGER-MEDIATED SIGNALING_BIO		20	-0.108454	-0.607003	0.966165	0.991987	1	2261	tags=50%, list=35%, signal=77%
NIP1_BIND	NIP1_BIND		31	-0.0866874	-0.605502	0.933333	0.991344	1	2252	tags=48%, list=35%, signal=74%
ACS2_DAMP_SGA	ACS2_DAMP_SGA		58	-0.0607058	-0.601406	0.93913	0.992455	1	878	tags=26%, list=14%, signal=30%
CSN12_BIND	CSN12_BIND		16	-0.119857	-0.599991	0.945455	0.991689	1	1612	tags=44%, list=25%, signal=58%
MAL31_SGA	MAL31_SGA		23	-0.099132	-0.599643	0.969027	0.990289	1	5473	tags=96%, list=85%, signal=625%
YJL163C_BIND	YJL163C_BIND		19	-0.108504	-0.598441	0.967078	0.989386	1	2621	tags=58%, list=41%, signal=97%
M-G1-CLUSTER	M-G1-CLUSTER		96	-0.0470431	-0.591281	1	0.992048	1	5860	tags=97%, list=91%, signal=1032%
STH1_BIND	STH1_BIND		34	-0.0805659	-0.590514	0.958763	0.990851	1	1469	tags=35%, list=23%, signal=45%
PSH1_BIND	PSH1_BIND		35	-0.0791545	-0.589445	0.946809	0.989795	1	3956	tags=74%, list=61%, signal=191%
GCY1_SGA	GCY1_SGA		18	-0.111318	-0.586003	0.979339	0.990054	1	3646	tags=72%, list=56%, signal=165%
YRB1-51_SGA	YRB1-51_SGA		60	-0.0587391	-0.58539	0.991667	0.988754	1	3737	tags=68%, list=58%, signal=161%
SHE1_SGA	SHE1_SGA		42	-0.0721665	-0.585076	0.973856	0.987304	1	1998	tags=45%, list=31%, signal=65%
YBL081W_BIND	YBL081W_BIND		18	-0.108492	-0.58411	0.965909	0.98619	1	2163	tags=50%, list=33%, signal=75%
CHO1_BIND	CHO1_BIND		15	-0.118595	-0.579056	0.978022	0.987166	1	2163	tags=53%, list=33%, signal=80%
TIF35_BIND	TIF35_BIND		26	-0.0897839	-0.577428	0.962963	0.986354	1	2295	tags=50%, list=36%, signal=77%
RPS13_BIND	RPS13_BIND		47	-0.0679332	-0.572733	0.961039	0.986932	1	3099	tags=60%, list=48%, signal=114%
FAL1_DAMP_SGA	FAL1_DAMP_SGA		44	-0.0670048	-0.569727	0.964072	0.986693	1	1888	tags=41%, list=29%, signal=57%
NOP4_BIND	NOP4_BIND		46	-0.0697387	-0.560615	0.984962	0.988954	1	1494	tags=35%, list=23%, signal=45%
YCR016W_SGA	YCR016W_SGA		53	-0.0600681	-0.554928	0.969231	0.98954	1	5735	tags=96%, list=89%, signal=854%
UBP2_SGA	UBP2_SGA		29	-0.0849474	-0.553635	0.972678	0.988388	1	3304	tags=66%, list=51%, signal=134%
SVP26_SGA	SVP26_SGA		23	-0.0907083	-0.551568	0.979339	0.987548	1	2435	tags=52%, list=38%, signal=83%
RNH202_SGA	RNH202_SGA		49	-0.0576123	-0.516546	0.992366	0.995718	1	1042	tags=27%, list=16%, signal=31%
SER1_SGA	SER1_SGA		25	-0.0799735	-0.497086	1	0.997488	1	5270	tags=92%, list=82%, signal=499%
SIGNAL TRANSDUCER ACTIVITY_MOL	SIGNAL TRANSDUCER ACTIVITY_MOL		48	-0.0528433	-0.475487	1	0.998537	1	1644	tags=35%, list=25%, signal=47%
POP3_DAMP_SGA	POP3_DAMP_SGA		27	-0.0716914	-0.465485	1	0.997746	1	4789	tags=85%, list=74%, signal=328%
MOLECULAR TRANSDUCER ACTIVITY_MOL	MOLECULAR TRANSDUCER ACTIVITY_MOL		48	-0.0528433	-0.455578	1	0.996779	1	1644	tags=35%, list=25%, signal=47%
GSC2_BIND	GSC2_BIND		16	-0.0901768	-0.443545	1	0.995741	1	1455	tags=38%, list=23%, signal=48%

## Sheet: All genes value
all genes
Experiment ()*	Snf6 in yeast condition 4h8 at30C
Time ()*S	2 Days 30C
Systematic	Normalized	t-test P-value	Common	Synonyms	Description	Product	GO biological process	GO molecular function	GO cellular component
orf19.10	1.1412	0.272767	ALK8	orf19.7683|IPF27231.1|IPF11568.1|Contig4-2506_0001|orf6.1706|CA0651|CaO19.7683|CaO19.10	Alkane-inducible cytochrome P450; catalyzes hydroxylation of lauric acid to hydroxylauric acid; overproduction causes fluconazole resistance in a wild-type background and causes multidrug resistance in a cdr1 cdr2 double mutant background		GO:0048252 lauric acid metabolic process | GO:0042493 response to drug | GO:0010430 fatty acid omega-oxidation |	GO:0019825 oxygen binding | GO:0020037 heme binding | GO:0008393 fatty acid (omega-1)-hydroxylase activity |	GO:0030176 integral to endoplasmic reticulum membrane |
orf19.100	1.03747	0.906134		orf19.7747|IPF10462.3|IPF29954.1|Contig4-2197_0007|orf6.2503|orf6.490|CA0093|CaO19.100|IPF29954|IPF19980.repeat2|IPF10462.2	Predicted ORF in Assemblies 19, 20 and 21
orf19.1002	0.919462	0.154155		orf19.8618|IPF26289.1|IPF15371.2|orf6.5795|CA3517|CaO19.8618|LPF8|CaO19.1002|IFA22	Predicted ORF in Assemblies 19, 20 and 21; possibly spurious ORF (Annotation Working Group prediction)		GO:0007126 meiosis | GO:0007265 Ras protein signal transduction | GO:0007188 G-protein signaling, coupled to cAMP nucleotide second messenger |	GO:0004016 adenylate cyclase activity |	GO:0005886 plasma membrane |
orf19.1003	1.00539	0.790479		orf19.8619|IPF19532.1|IPF18326.1|orf6.5794|CA6182|CaO19.1003|LPF9|CaO19.8619|IPF18326.3f	Predicted ORF from Assembly 19; merged with orf19.1005 in Assembly 20
orf19.1004	0.995112	0.958979		orf19.8620|IPF26296.1|IPF15152.3|orf6.5793	Predicted ORF from Assembly 19; removed from Assembly 20
orf19.1005	1.10895	0.519381		orf19.8619|IPF19532.1|IPF18326.1|IPF15368.2|Contig4-1962_0003|orf6.5794|orf6.581|CA6182|orf19.1003|CaO19.1005|LPF10	Predicted ORF in Assemblies 19, 20 and 21; transcription is upregulated in both intermediate and mature biofilms		GO:0007126 meiosis | GO:0007265 Ras protein signal transduction | GO:0007188 G-protein signaling, coupled to cAMP nucleotide second messenger |	GO:0004016 adenylate cyclase activity |	GO:0005886 plasma membrane |
orf19.1006	0.959096	0.493707		orf19.8621|IPF26285.1|IPF19213.1|orf6.614|FGR13	Protein lacking an ortholog in S. cerevisiae; transposon mutation affects filamentous growth; merged with orf19.562 in Assembly 20
orf19.1007	0.92697	0.297254		orf19.8622|IPF26283.1|IPF3746.1|Contig4-3028_0026|orf6.613|CA0133|KCS1|CaO19.1007|CaO19.8622|IPF3746	Putative transcription factor with bZIP DNA-binding motif		GO:0006950 response to stress | GO:0016049 cell growth | GO:0006355 regulation of transcription, DNA-dependent |	GO:0016301 kinase activity | GO:0003700 transcription factor activity |
orf19.1008	1.05242	0.638779		IPF29604.1|Contig4-3028_0025|orf6.612|CaO19.1008	Predicted ORF in Assemblies 19, 20 and 21
orf19.1009	0.945542	0.0547774		IPF26287.1|Contig4-3028_0022|Contig4-3028_0024|orf6.611|CaO19.1009	Predicted ORF in Assemblies 19, 20 and 21
orf19.101	1.1267	0.229661	RIM9	orf19.7748|IPF20039.1|IPF10461.2|Contig4-1178_0001|orf6.2504|orf6.491|CA1150|CaO19.101	Protein required for alkaline pH response via the RIM101 signaling pathway; ortholog of S. cerevisiae RIM9 and A. nidulans palI		GO:0030437 ascospore formation | GO:0010226 response to lithium ion | GO:0010446 response to alkalinity | GO:0030447 filamentous growth |
orf19.1010	0.978786	0.913465	MNT3	orf19.8624|KTR1|IPF19565.2|IPF29601.1|Contig4-3028_0019|orf6.2170|orf6.220|KTR3|CA0033|CaO19.1010|CA0952|MNT3.3eoc|IPF19564.1	Protein with similarity to mannosyltransferases; transcription is elevated in cyr1, chk1, nik1, and sln1 homozygous null mutants; fungal-specific (no human or murine homolog)		GO:0000032 cell wall mannoprotein biosynthetic process | GO:0006493 protein amino acid O-linked glycosylation | GO:0006491 N-glycan processing |	GO:0000026 alpha-1,2-mannosyltransferase activity |	GO:0005794 Golgi apparatus |
orf19.1011	1.02701	0.853867		orf19.8625|IPF26282.1|IPF3740.1|Contig4-3028_0018|orf6.2169|CA0951|MNN21|CaO19.8625|CaO19.1011|MNN6	Predicted ORF in Assemblies 19, 20 and 21		GO:0006486 protein amino acid glycosylation |	GO:0000026 alpha-1,2-mannosyltransferase activity |	GO:0005794 Golgi apparatus |
orf19.1012	1.09934	0.621349		orf19.8626|IPF26284.1|IPF3737.2|Contig4-3028_0013|orf6.2168|CA0950|APS1|CaO19.1012|CaO19.8626|IPF3737	Predicted ORF in Assemblies 19, 20 and 21		GO:0006896 Golgi to vacuole transport |	GO:0030276 clathrin binding |	GO:0030121 AP-1 adaptor complex |
orf19.1013	1.00148	0.991152		orf19.8627|IPF26286.1|IPF29603.1|orf6.2167|CaO19.1013|CaO19.8627	Predicted ORF from Assembly 19; merged with orf19.5289 in Assembly 20
orf19.1014	0.969341	0.650315		IPF19212.2|orf6.5549|orf6.616|CaO19.1014	Predicted ORF from Assembly 19; removed from Assembly 20
orf19.1016	0.803663	0.229423		IPF19211.1|orf6.618|URM1|CaO19.1016	Predicted ORF from Assembly 19; removed from Assembly 20
orf19.1017	0.778327	0.194173		IPF17921.2|orf6.619|CA0134|CaO19.1017|VPS185|VPS185.5	Predicted ORF from Assembly 19; removed from Assembly 20
orf19.1018	1.00635	0.651075		IPF17919.2|orf6.620|CaO19.1018|TEL1	Predicted ORF from Assembly 19; removed from Assembly 20
orf19.1019	0.957651	0.708803		IPF11032.1|Contig4-1709_0001|Contig4-1709_0003|orf6.2203|orf6.3801|orf6.4426|orf6.513|orf6.621|CA0135|VPS182|VPS184|CaO19.1019	Predicted ORF from Assembly 19; removed from Assembly 20; merged with orf19.5718 in Assembly 21
orf19.102	0.93112	0.410054		orf19.7749|IPF17548.2|IPF10459.1|Contig4-1178_0003|orf6.2505|orf6.492|CA1151|CaO19.102|IPF10459	Predicted ORF in Assemblies 19, 20 and 21; possibly spurious ORF (Annotation Working Group prediction)		GO:0007064 mitotic sister chromatid cohesion |		GO:0008278 cohesin complex |
orf19.1020	0.958541	0.399871		IPF11030.2|Contig4-2277_0005|orf6.622|CaO19.1020	Predicted ORF from Assembly 19; removed from Assembly 20; merged with orf19.5719 in Assembly 21
orf19.1021	1.02848	0.698993		IPF17520.1|Contig4-1535_0003|orf6.642|CA0141|LPF11|CaO19.1021|IPF17520.53eoc	Predicted ORF from Assembly 19; removed from Assembly 20
orf19.1022	1.07666	0.682671		IPF17517.1|Contig4-1535_0002|orf6.643|CA6232|CaO19.1022|LPF12|IFA26	Predicted ORF from Assembly 19; removed from Assembly 20
orf19.1023	0.991468	0.969621		IPF17516.2|Contig4-1535_0004|orf6.644|CaO19.1023	Predicted ORF from Assembly 19; possibly spurious ORF (Annotation Working Group prediction); removed from Assembly 20
[truncated: 6,781 more rows]
