# Supplementary material for: The Genomic Landscape of the Fungus-Specific SWI/SNF Complex Subunit, Snf6, in Candida albicans
Source: mSphere. 2017 Nov 15;2(6):e00497-17. doi: 10.1128/mSphere.00497-17 (PMC5687922; doi:10.1128/mSphere.00497-17)
Supplement: TABLE S4 [file sph006172405st4.xlsx]

## Sheet: Legend
Table S4
List of gene promoters bound by Snf6 under hyphae-promoting conditions (YPD + FBS, 37°C)

## Sheet: Snf6 promoter targets
Replicate 1				Replicate 2				Combined replicate
orf19.1716 -1.6724				orf19.2875 -1.5032				orf19.102
orf19.5114.1 -1.3231				orf19.2876 -1.5032				orf19.1026
orf19.5114 -1.3231				orf19.6814 -1.4860				orf19.1070
orf19.670.2 -1.2992				orf19.6816 -1.4860				orf19.1105.2
orf19.3674 -1.2103				orf19.1868 -1.4228				orf19.1107
orf19.3675 -1.2103				orf19.1352 -1.3872				orf19.1140
orf19.3676 -1.2103				orf19.1353 -1.3872				orf19.1152
orf19.5960 -1.2076				orf19.1354 -1.3872				orf19.1160
orf19.1353 -1.1727				orf19.3997 -1.3779				orf19.1208
orf19.1354 -1.1727				orf19.5114.1 -1.3763				orf19.1275
orf19.3669 -1.1127				orf19.5114 -1.3763				orf19.1308
orf19.1770 -1.0674				orf19.4309 -1.3737				orf19.1375
orf19.3672 -1.0522				orf19.4311 -1.3737				orf19.1439
orf19.4941 -1.0054				orf19.1770 -1.3426				orf19.1440
orf19.4942 -1.0054				orf19.3669 -1.3151				orf19.1442
orf19.822 -0.9745				orf19.4941 -1.2813				orf19.1493
orf19.823 -0.9745				orf19.4942 -1.2813				orf19.1525
orf19.5118 -0.9738				orf19.1716 -1.1453				orf19.1528
orf19.4309 -0.9492				orf19.3674 -1.1215				orf19.1538
orf19.4311 -0.9492				orf19.3675 -1.1215				orf19.154
orf19.35 -0.9354				orf19.3676 -1.1215				orf19.156
orf19.3733 -0.9106				orf19.3672 -1.1061				orf19.1578
orf19.449 -0.8921				orf19.3574 -1.0894				orf19.1613
orf19.5191 -0.8871				orf19.3575 -1.0894				orf19.1669
orf19.5626 -0.8580				orf19.2803 -1.0014				orf19.1686
orf19.3360 -0.8525				orf19.3861 -0.9742				orf19.1721
orf19.3861 -0.8501				orf19.3862 -0.9742				orf19.1730
orf19.3862 -0.8501				orf19.670.2 -0.9585				orf19.1766
orf19.4712 -0.8141				orf19.396 -0.9557				orf19.1783
orf19.3997 -0.8082				orf19.398 -0.9557				orf19.1797
orf19.6311 -0.8075				orf19.2529.1 -0.9484				orf19.1813
orf19.1234 -0.8049				orf19.3967 -0.9302				orf19.1821
orf19.3490 -0.8048				orf19.3360 -0.9246				orf19.1826
orf19.920 -0.7947				orf19.4712 -0.8917				orf19.1827
orf19.5079 -0.7844				orf19.6539 -0.8906				orf19.1890
orf19.1362 -0.7734				orf19.542 -0.8879				orf19.1938
orf19.4961 -0.7526				orf19.4616 -0.8706				orf19.1980
orf19.2850 -0.7494				orf19.4617 -0.8706				orf19.202
orf19.831 -0.7331				orf19.4618 -0.8706				orf19.2020
orf19.3668 -0.7278				orf19.35 -0.8548				orf19.215
orf19.450 -0.7218				orf19.5191 -0.8458				orf19.2169
orf19.4450 -0.7143				orf19.3261 -0.8334				orf19.2244
orf19.4450.1 -0.7143				orf19.5227 -0.8300				orf19.2296
orf19.6897 -0.6991				orf19.5228 -0.8300				orf19.2356
orf19.1785 -0.6846				orf19.2434 -0.8222				orf19.2433
orf19.2457 -0.6697				orf19.2013 -0.8104				orf19.2530
orf19.4527 -0.6640				orf19.5118 -0.8033				orf19.2704
orf19.1994 -0.6623				orf19.4961 -0.7890				orf19.2746
orf19.5282 -0.6607				orf19.3490 -0.7847				orf19.2765
orf19.5717 -0.6602				orf19.1585 -0.7770				orf19.2804
orf19.5718 -0.6602				orf19.5960 -0.7474				orf19.2853
orf19.2765 -0.6587				orf19.6897 -0.7323				orf19.2869
orf19.2766 -0.6587				orf19.449 -0.7141				orf19.2870
orf19.4437 -0.6584				orf19.1234 -0.7078				orf19.2881
orf19.4393 -0.6580				orf19.4980 -0.7033				orf19.2883
orf19.2013 -0.6508				orf19.5282 -0.7022				orf19.2896
orf19.5992 -0.6477				orf19.6124 -0.6953				orf19.2962
orf19.6548 -0.6394				orf19.3618 -0.6907				orf19.2974
orf19.7566 -0.6341				orf19.1066 -0.6792				orf19.3041
orf19.7322 -0.6327				orf19.3733 -0.6762				orf19.3066
orf19.2608 -0.6326				orf19.5079 -0.6678				orf19.31
orf19.1208 -0.6322				orf19.831 -0.6585				orf19.310
orf19.1026 -0.6308				orf19.2332 -0.6567				orf19.3200
orf19.2192 -0.6297				orf19.251 -0.6492				orf19.3201
orf19.3931.1 -0.6296				orf19.6311 -0.6409				orf19.3209
orf19.5308 -0.6289				orf19.54 -0.6325				orf19.323
orf19.3684 -0.6193				orf19.903 -0.6280				orf19.3235
orf19.6690 -0.6192				orf19.5334 -0.6251				orf19.3245
orf19.1862 -0.6134				orf19.2969 -0.6226				orf19.3263
orf19.2529.1 -0.6096				orf19.3707 -0.6221				orf19.3267
orf19.1813 -0.6091				orf19.2397.3 -0.6193				orf19.3310
orf19.916 -0.6055				orf19.3945 -0.6184				orf19.3375
orf19.6798 -0.6002				orf19.5626 -0.6128				orf19.3447
orf19.2839 -0.5981				orf19.1358 -0.5960				orf19.3448
orf19.6688 -0.5935				orf19.822 -0.5957				orf19.3462
orf19.251 -0.5907				orf19.1069 -0.5919				orf19.3463
orf19.5619 -0.5886				orf19.4929 -0.5879				orf19.347
orf19.6391 -0.5861				orf19.4527 -0.5847				orf19.3473
orf19.5543 -0.5837				orf19.6948 -0.5847				orf19.3476
orf19.3906 -0.5835				orf19.2766 -0.5824				orf19.3549
orf19.5584 -0.5835				orf19.7203 -0.5793				orf19.3557
orf19.7314 -0.5828				orf19.7204 -0.5793				orf19.3564
orf19.6553 -0.5823				orf19.6117 -0.5746				orf19.3612
orf19.1730 -0.5813				orf19.11 -0.5745				orf19.3668
orf19.3549 -0.5801				orf19.4869 -0.5745				orf19.3670
orf19.4631 -0.5781				orf19.7322 -0.5745				orf19.3681
orf19.6814 -0.5775				orf19.646 -0.5744				orf19.3684
orf19.4305.1 -0.5760				orf19.6391 -0.5685				orf19.3906
orf19.3462 -0.5756				orf19.2791 -0.5683				orf19.3924
orf19.93 -0.5756				orf19.1742 -0.5653				orf19.3932.1
orf19.7561 -0.5753				orf19.1279 -0.5649				orf19.3968
orf19.2876 -0.5744				orf19.1280 -0.5649				orf19.3973
orf19.5628 -0.5741				orf19.1362 -0.5624				orf19.3981
orf19.1350 -0.5724				orf19.1720 -0.5619				orf19.3982
orf19.1351 -0.5724				orf19.6661 -0.5617				orf19.3983
orf19.3719 -0.5724				orf19.5717 -0.5586				orf19.4078
orf19.6124 -0.5716				orf19.5718 -0.5586				orf19.4118
orf19.6484 -0.5696				orf19.2192 -0.5566				orf19.4134
orf19.3261 -0.5690				orf19.6871 -0.5562				orf19.4135
orf19.6286 -0.5684				orf19.4737 -0.5538				orf19.4146
orf19.5755 -0.5666				orf19.1562 -0.5537				orf19.4149.1
orf19.154 -0.5663				orf19.4998 -0.5536				orf19.4150
orf19.4921 -0.5645				orf19.3059.1 -0.5483				orf19.4274
orf19.7447 -0.5636				orf19.3059.2 -0.5483				orf19.4322
orf19.5257 -0.5578				orf19.3060 -0.5483				orf19.4450
orf19.1078 -0.5576				orf19.3430 -0.5470				orf19.450
orf19.6000 -0.5571				orf19.7561 -0.5467				orf19.4506
orf19.3476 -0.5564				orf19.6548 -0.5446				orf19.4515
orf19.3884 -0.5543				orf19.93 -0.5440				orf19.4525
orf19.3885 -0.5543				orf19.4056 -0.5407				orf19.4550
orf19.5976 -0.5520				orf19.5619 -0.5403				orf19.4566
orf19.6578 -0.5491				orf19.3931.1 -0.5344				orf19.4579
orf19.7021 -0.5487				orf19.3884 -0.5340				orf19.4599
orf19.2704 -0.5478				orf19.3885 -0.5340				orf19.4626
orf19.11 -0.5461				orf19.6798 -0.5323				orf19.4631
orf19.1333 -0.5458				orf19.4769 -0.5319				orf19.4731
orf19.3430 -0.5454				orf19.238 -0.5298				orf19.4751.1
orf19.1140 -0.5444				orf19.6293 -0.5292				orf19.4774
orf19.850 -0.5436				orf19.6000 -0.5290				orf19.4780
orf19.4888 -0.5435				orf19.6526 -0.5289				orf19.4833
orf19.7611 -0.5435				orf19.5543 -0.5287				orf19.4856
orf19.4869 -0.5425				orf19.4967 -0.5277				orf19.4858
orf19.6227 -0.5384				orf19.4077 -0.5247				orf19.4875
orf19.4980 -0.5375				orf19.2270 -0.5245				orf19.4921
orf19.751 -0.5366				orf19.3528 -0.5238				orf19.4936
orf19.7306 -0.5356				orf19.5992 -0.5232				orf19.4953
orf19.7348 -0.5328				orf19.2431 -0.5231				orf19.4975
orf19.3448 -0.5314				orf19.7152 -0.5231				orf19.5000
orf19.6659 -0.5311				orf19.7223 -0.5230				orf19.5025
orf19.7281 -0.5306				orf19.1676 -0.5227				orf19.5029
orf19.2699 -0.5304				orf19.850 -0.5193				orf19.5051
orf19.1265 -0.5302				orf19.580 -0.5176				orf19.5110
orf19.1766 -0.5273				orf19.4393 -0.5161				orf19.5141
orf19.5288 -0.5227				orf19.6659 -0.5158				orf19.518
orf19.758 -0.5222				orf19.7611 -0.5157				orf19.5190
orf19.727 -0.5221				orf19.6257 -0.5149				orf19.5257
orf19.2751 -0.5217				orf19.6259 -0.5149				orf19.5266
orf19.7553 -0.5214				orf19.2839 -0.5141				orf19.5281
orf19.7554 -0.5214				orf19.1631 -0.5139				orf19.5288
orf19.915 -0.5210				orf19.4436 -0.5139				orf19.5307
orf19.1721 -0.5200				orf19.5520 -0.5137				orf19.5501
orf19.2879 -0.5198				orf19.274 -0.5131				orf19.5517
orf19.2356 -0.5191				orf19.3264 -0.5127				orf19.5587
orf19.4078 -0.5190				orf19.1785 -0.5123				orf19.5628
orf19.699 -0.5180				orf19.2620 -0.5109				orf19.5720
orf19.4444 -0.5175				orf19.6116 -0.5109				orf19.5723
orf19.1980 -0.5169				orf19.6531 -0.5105				orf19.575
orf19.588 -0.5169				orf19.6532 -0.5105				orf19.5775
orf19.7250 -0.5169				orf19.118 -0.5093				orf19.5788
orf19.3263 -0.5166				orf19.6882 -0.5090				orf19.5820
orf19.6408 -0.5156				orf19.3954.1 -0.5087				orf19.588
orf19.1275 -0.5129				orf19.6976 -0.5085				orf19.589
orf19.6948 -0.5124				orf19.3719 -0.5082				orf19.5958
orf19.4531 -0.5119				orf19.5854.1 -0.5079				orf19.5959
orf19.6457 -0.5117				orf19.6408 -0.5073				orf19.5966
orf19.913.2 -0.5115				orf19.3038 -0.5051				orf19.5976
orf19.5544 -0.5113				orf19.910 -0.5047				orf19.6147
orf19.7391 -0.5108				orf19.5308 -0.5033				orf19.6227
orf19.7203 -0.5104				orf19.2772 -0.5026				orf19.6229
orf19.7204 -0.5104				orf19.4468 -0.5014				orf19.6304
orf19.909 -0.5093				orf19.7314 -0.5007				orf19.6305
orf19.5307 -0.5091				orf19.7447 -0.5006				orf19.635
orf19.6661 -0.5062				orf19.645.1 -0.5004				orf19.6365
orf19.215 -0.5048				orf19.5144 -0.4990				orf19.6402
orf19.2200 -0.5027				orf19.4437 -0.4984				orf19.6457
orf19.2201 -0.5027				orf19.7021 -0.4980				orf19.6479
orf19.2202 -0.5027				orf19.57 -0.4977				orf19.6484
orf19.7363 -0.5021				orf19.1397 -0.4972				orf19.6491
orf19.5501 -0.5005				orf19.261 -0.4969				orf19.6575
orf19.5585 -0.4999				orf19.2892 -0.4961				orf19.6578
orf19.2620 -0.4994				orf19.699 -0.4951				orf19.6684
orf19.6116 -0.4994				orf19.4474 -0.4945				orf19.6688
orf19.5623 -0.4966				orf19.3589 -0.4933				orf19.6691
orf19.4908 -0.4956				orf19.7190 -0.4932				orf19.6784
orf19.1720 -0.4948				orf19.4773 -0.4926				orf19.6844
orf19.1358 -0.4942				orf19.6937 -0.4909				orf19.693
orf19.2870 -0.4932				orf19.3460 -0.4908				orf19.7022
orf19.3932.1 -0.4918				orf19.5274 -0.4906				orf19.7170
orf19.1493 -0.4907				orf19.490 -0.4903				orf19.725
orf19.1308 -0.4888				orf19.1350 -0.4889				orf19.7250
orf19.3264 -0.4871				orf19.1351 -0.4889				orf19.727
orf19.2661 -0.4867				orf19.1482 -0.4889				orf19.7279.1
orf19.1069 -0.4866				orf19.1484 -0.4889				orf19.7281
orf19.90 -0.4866				orf19.2736 -0.4881				orf19.7283
orf19.2169 -0.4859				orf19.6515 -0.4879				orf19.7344
orf19.4769 -0.4853				orf19.1490 -0.4869				orf19.7348
orf19.5144 -0.4839				orf19.6638 -0.4863				orf19.7363
orf19.1341 -0.4828				orf19.5735.3 -0.4857				orf19.7369
orf19.1279 -0.4818				orf19.6198.1 -0.4855				orf19.738
orf19.1280 -0.4818				orf19.1994 -0.4854				orf19.7389
orf19.4322 -0.4816				orf19.6286 -0.4850				orf19.7391
orf19.1926 -0.4809				orf19.6585 -0.4847				orf19.750
orf19.3473 -0.4809				orf19.4908 -0.4843				orf19.751
orf19.2020 -0.4807				orf19.5813 -0.4842				orf19.7553
orf19.3066 -0.4799				orf19.6745 -0.4842				orf19.7554
orf19.1821 -0.4793				orf19.1777 -0.4839				orf19.7555
orf19.4612 -0.4790				orf19.1926 -0.4832				orf19.756
orf19.7279.1 -0.4778				orf19.1341 -0.4822				orf19.776
orf19.5000 -0.4771				orf19.5791 -0.4812				orf19.810
orf19.5190 -0.4754				orf19.913.2 -0.4811				orf19.823
orf19.693 -0.4754				orf19.5741 -0.4810				orf19.828
orf19.3463 -0.4751				orf19.4612 -0.4808				orf19.852
orf19.243 -0.4739				orf19.7558 -0.4792				orf19.909
orf19.2458 -0.4731				orf19.5022 -0.4784				orf19.915
orf19.750 -0.4727				orf19.1862 -0.4783				orf19.920
orf19.1826 -0.4726				orf19.4885 -0.4779				orf19.1069
orf19.6259 -0.4718				orf19.4917 -0.4777				orf19.1078
orf19.7022 -0.4713				orf19.4918 -0.4777				orf19.11
orf19.1868 -0.4712				orf19.3483 -0.4764				orf19.118
orf19.5025 -0.4711				orf19.4264 -0.4764				orf19.1234
orf19.3310 -0.4704				orf19.1514 -0.4760				orf19.1265
orf19.4515 -0.4693				orf19.5556 -0.4754				orf19.1279
orf19.4525 -0.4686				orf19.320 -0.4752				orf19.1280
orf19.1439 -0.4683				orf19.5830 -0.4737				orf19.1300
orf19.3923 -0.4683				orf19.5492 -0.4735				orf19.1331
orf19.4751.1 -0.4682				orf19.849 -0.4729				orf19.1333
orf19.6691 -0.4672				orf19.1626 -0.4728				orf19.1341
orf19.575 -0.4671				orf19.7128 -0.4720				orf19.1350
orf19.262 -0.4668				orf19.4502 -0.4716				orf19.1351
orf19.2397.3 -0.4662				orf19.1485 -0.4713				orf19.1353
orf19.1070 -0.4644				orf19.3369 -0.4697				orf19.1354
orf19.1105.2 -0.4644				orf19.6164 -0.4688				orf19.1358
orf19.3245 -0.4639				orf19.6165 -0.4688				orf19.1362
orf19.5964 -0.4632				orf19.2661 -0.4675				orf19.1397
orf19.2433 -0.4598				orf19.2372 -0.4666				orf19.1482
orf19.4342 -0.4597				orf19.6452 -0.4666				orf19.1484
orf19.4626 -0.4596				orf19.2850 -0.4659				orf19.1485
orf19.4373 -0.4595				orf19.2879 -0.4648				orf19.1486
orf19.2804 -0.4593				orf19.2699 -0.4645				orf19.1490
orf19.1631 -0.4590				orf19.541 -0.4645				orf19.1508
orf19.732 -0.4589				orf19.3799 -0.4642				orf19.1585
orf19.6491 -0.4585				orf19.5522 -0.4642				orf19.1626
orf19.4390 -0.4582				orf19.243 -0.4637				orf19.1631
orf19.4146 -0.4578				orf19.4342 -0.4635				orf19.1716
orf19.3375 -0.4576				orf19.2451 -0.4626				orf19.1720
orf19.1585 -0.4575				orf19.1333 -0.4615				orf19.1770
orf19.1442 -0.4567				orf19.1265 -0.4600				orf19.1785
orf19.5266 -0.4563				orf19.5623 -0.4596				orf19.1861
orf19.5958 -0.4563				orf19.4531 -0.4592				orf19.1862
orf19.3924 -0.4560				orf19.1228 -0.4590				orf19.1868
orf19.5531 -0.4554				orf19.3366.1 -0.4590				orf19.1926
orf19.3366.1 -0.4546				orf19.3238 -0.4583				orf19.1994
orf19.756 -0.4536				orf19.2748 -0.4579				orf19.2013
orf19.347 -0.4529				orf19.5584 -0.4578				orf19.2192
orf19.4134 -0.4521				orf19.5755 -0.4575				orf19.2200
orf19.4135 -0.4521				orf19.4784 -0.4569				orf19.2201
orf19.5022 -0.4510				orf19.5221 -0.4563				orf19.2202
orf19.3681 -0.4500				orf19.4000 -0.4559				orf19.2270
orf19.7602 -0.4489				orf19.7601 -0.4555				orf19.2332
orf19.7603 -0.4489				orf19.4390 -0.4542				orf19.2397.3
orf19.771 -0.4489				orf19.2723 -0.4538				orf19.243
orf19.2772 -0.4480				orf19.418 -0.4537				orf19.2451
orf19.852 -0.4477				orf19.2002 -0.4536				orf19.2457
orf19.5775 -0.4476				orf19.5129 -0.4528				orf19.2458
orf19.7601 -0.4475				orf19.5578 -0.4516				orf19.247
orf19.3557 -0.4471				orf19.135 -0.4510				orf19.251
orf19.635 -0.4471				orf19.5557 -0.4506				orf19.2529.1
orf19.2969 -0.4470				orf19.4716 -0.4497				orf19.2608
orf19.738 -0.4463				orf19.4949 -0.4487				orf19.261
orf19.3589 -0.4461				orf19.4529 -0.4486				orf19.262
orf19.4780 -0.4460				orf19.4888 -0.4485				orf19.2620
orf19.5959 -0.4455				orf19.1728 -0.4483				orf19.2661
orf19.3041 -0.4453				orf19.7188 -0.4480				orf19.2699
orf19.4833 -0.4452				orf19.6640 -0.4477				orf19.2748
orf19.3447 -0.4451				orf19.6641 -0.4477				orf19.2751
orf19.4950 -0.4451				orf19.3223.1 -0.4475				orf19.2755
orf19.3200 -0.4449				orf19.4950 -0.4462				orf19.2766
orf19.3201 -0.4449				orf19.1861 -0.4459				orf19.2772
orf19.5201.1 -0.4442				orf19.2194 -0.4459				orf19.2795
orf19.3982 -0.4434				orf19.1655 -0.4457				orf19.2839
orf19.4975 -0.4434				orf19.3331 -0.4457				orf19.2850
orf19.6117 -0.4431				orf19.2178.1 -0.4451				orf19.2876
orf19.3059.1 -0.4427				orf19.2734 -0.4445				orf19.2879
orf19.3059.2 -0.4427				orf19.758 -0.4443				orf19.2969
orf19.3060 -0.4427				orf19.6690 -0.4438				orf19.3059.1
orf19.3670 -0.4427				orf19.4266 -0.4434				orf19.3059.2
orf19.1160 -0.4411				orf19.5531 -0.4434				orf19.3060
orf19.3207 -0.4409				orf19.5844 -0.4433				orf19.3150
orf19.5820 -0.4407				orf19.7602 -0.4431				orf19.3207
orf19.4150 -0.4404				orf19.7603 -0.4431				orf19.3223.1
orf19.5046 -0.4403				orf19.6213 -0.4430				orf19.3261
orf19.1528 -0.4394				orf19.4375.1 -0.4427				orf19.3264
orf19.4731 -0.4389				orf19.6362 -0.4423				orf19.3360
orf19.4737 -0.4388				orf19.247 -0.4421				orf19.3366.1
orf19.518 -0.4388				orf19.6529 -0.4416				orf19.3430
orf19.4274 -0.4381				orf19.2302 -0.4414				orf19.3490
orf19.4506 -0.4381				orf19.3804 -0.4402				orf19.35
orf19.2332 -0.4377				orf19.771 -0.4396				orf19.3589
orf19.1508 -0.4373				orf19.5964 -0.4393				orf19.3669
orf19.102 -0.4372				orf19.916 -0.4391				orf19.3672
orf19.3968 -0.4368				orf19.4563 -0.4388				orf19.3674
orf19.261 -0.4367				orf19.3150 -0.4377				orf19.3675
orf19.5587 -0.4364				orf19.1467 -0.4369				orf19.3676
orf19.3981 -0.4358				orf19.6887 -0.4360				orf19.3707
orf19.4774 -0.4358				orf19.5201.1 -0.4359				orf19.3719
orf19.4967 -0.4356				orf19.4373 -0.4345				orf19.3733
orf19.6304 -0.4354				orf19.4280 -0.4344				orf19.3743
orf19.5274 -0.4352				orf19.3207 -0.4337				orf19.3861
orf19.4280 -0.4348				orf19.2531 -0.4334				orf19.3862
orf19.1578 -0.4346				orf19.5232 -0.4325				orf19.3884
orf19.5006 -0.4343				orf19.2568 -0.4324				orf19.3885
orf19.1613 -0.4342				orf19.1711 -0.4322				orf19.3923
orf19.4858 -0.4342				orf19.1488 -0.4321				orf19.3931.1
orf19.1861 -0.4339				orf19.1430 -0.4319				orf19.3945
orf19.651 -0.4318				orf19.5291 -0.4319				orf19.3997
orf19.5788 -0.4315				orf19.5131 -0.4317				orf19.4000
orf19.4579 -0.4313				orf19.2501 -0.4316				orf19.4264
orf19.1397 -0.4311				orf19.4518 -0.4310				orf19.4280
orf19.1938 -0.4309				orf19.4722 -0.4309				orf19.4305.1
orf19.5720 -0.4309				orf19.4246 -0.4307				orf19.4309
orf19.6305 -0.4308				orf19.5612 -0.4302				orf19.4311
orf19.5578 -0.4298				orf19.5818 -0.4302				orf19.4335
orf19.5221 -0.4297				orf19.905 -0.4301				orf19.4342
orf19.1152 -0.4294				orf19.6580 -0.4298				orf19.4373
orf19.6844 -0.4293				orf19.787.1 -0.4297				orf19.4390
orf19.4953 -0.4292				orf19.3845 -0.4295				orf19.4393
orf19.1482 -0.4285				orf19.908 -0.4295				orf19.4437
orf19.1484 -0.4285				orf19.3243 -0.4291				orf19.4444
orf19.3743 -0.4285				orf19.5953 -0.4289				orf19.4450.1
orf19.247 -0.4284				orf19.2960 -0.4286				orf19.449
orf19.2795 -0.4283				orf19.6193 -0.4285				orf19.4527
orf19.202 -0.4282				orf19.3984 -0.4284				orf19.4529
orf19.5131 -0.4282				orf19.5961 -0.4284				orf19.4531
orf19.5281 -0.4282				orf19.3627 -0.4283				orf19.4612
orf19.7369 -0.4281				orf19.1999 -0.4279				orf19.4614
orf19.1686 -0.4280				orf19.1331 -0.4277				orf19.4615
orf19.2755 -0.4277				orf19.1508 -0.4267				orf19.4712
orf19.2296 -0.4276				orf19.2200 -0.4266				orf19.4737
orf19.156 -0.4273				orf19.2201 -0.4266				orf19.4769
orf19.3945 -0.4273				orf19.2202 -0.4266				orf19.4773
orf19.7283 -0.4273				orf19.2340 -0.4265				orf19.4869
orf19.4550 -0.4268				orf19.853 -0.4265				orf19.4885
orf19.2881 -0.4267				orf19.6780 -0.4264				orf19.4888
orf19.4149.1 -0.4265				orf19.2755 -0.4260				orf19.4908
orf19.910 -0.4265				orf19.7612 -0.4260				orf19.4917
orf19.5110 -0.4263				orf19.7590 -0.4259				orf19.4941
orf19.5961 -0.4261				orf19.1723 -0.4255				orf19.4942
orf19.7128 -0.4257				orf19.4820 -0.4251				orf19.4950
orf19.6575 -0.4250				orf19.5964.2 -0.4251				orf19.4961
orf19.1490 -0.4226				orf19.1486 -0.4250				orf19.4967
orf19.1440 -0.4218				orf19.94 -0.4244				orf19.4980
orf19.2962 -0.4218				orf19.6586 -0.4243				orf19.4998
orf19.810 -0.4215				orf19.2220 -0.4242				orf19.5006
orf19.5051 -0.4214				orf19.6553 -0.4239				orf19.5022
orf19.5248 -0.4211				orf19.4305.1 -0.4238				orf19.5046
orf19.1375 -0.4204				orf19.6760 -0.4234				orf19.5079
orf19.4773 -0.4200				orf19.2458 -0.4233				orf19.5114
orf19.4856 -0.4200				orf19.2608 -0.4227				orf19.5114.1
orf19.6607 -0.4200				orf19.403 -0.4226				orf19.5118
orf19.2883 -0.4194				orf19.5320 -0.4226				orf19.5129
orf19.4118 -0.4194				orf19.4614 -0.4220				orf19.5131
orf19.1626 -0.4189				orf19.4615 -0.4220				orf19.5144
orf19.3973 -0.4188				orf19.262 -0.4216				orf19.5191
orf19.5723 -0.4184				orf19.5170.1 -0.4216				orf19.5201.1
orf19.1538 -0.4182				orf19.6771 -0.4214				orf19.5221
orf19.4936 -0.4181				orf19.732 -0.4213				orf19.5248
orf19.2451 -0.4180				orf19.5293 -0.4203				orf19.5274
orf19.4000 -0.4177				orf19.1614 -0.4202				orf19.5280
orf19.6402 -0.4177				orf19.5248 -0.4198				orf19.5282
orf19.4885 -0.4176				orf19.5561 -0.4198				orf19.5308
orf19.776 -0.4172				orf19.3553 -0.4196				orf19.5334
orf19.4614 -0.4171				orf19.3340 -0.4195				orf19.54
orf19.4615 -0.4171				orf19.4623.3 -0.4195				orf19.5522
orf19.1525 -0.4170				orf19.3635 -0.4193				orf19.5531
orf19.6684 -0.4167				orf19.1082.1 -0.4192				orf19.5543
orf19.7389 -0.4166				orf19.1515 -0.4189				orf19.5544
orf19.2869 -0.4164				orf19.1867 -0.4188				orf19.5578
orf19.1486 -0.4162				orf19.3249 -0.4188				orf19.5584
orf19.5141 -0.4162				orf19.4488 -0.4187				orf19.5585
orf19.1485 -0.4161				orf19.7306 -0.4181				orf19.5619
orf19.310 -0.4160				orf19.6470 -0.4178				orf19.5623
orf19.3150 -0.4155				orf19.2751 -0.4177				orf19.5626
orf19.2853 -0.4153				orf19.3923 -0.4172				orf19.5717
orf19.3235 -0.4149				orf19.4450.1 -0.4172				orf19.5718
orf19.1331 -0.4146				orf19.3897 -0.4169				orf19.5735.3
orf19.3267 -0.4145				orf19.538 -0.4167				orf19.5755
orf19.3612 -0.4144				orf19.2708 -0.4165				orf19.5960
orf19.6526 -0.4142				orf19.2795 -0.4165				orf19.5961
orf19.7317 -0.4137				orf19.767 -0.4160				orf19.5964
orf19.118 -0.4135				orf19.5280 -0.4157				orf19.5992
orf19.4566 -0.4134				orf19.1274 -0.4155				orf19.6000
orf19.5334 -0.4129				orf19.1285 -0.4153				orf19.6116
orf19.3223.1 -0.4128				orf19.1661 -0.4151				orf19.6117
orf19.3564 -0.4128				orf19.3893 -0.4148				orf19.6124
orf19.5280 -0.4125				orf19.1067 -0.4143				orf19.6259
orf19.725 -0.4125				orf19.2269 -0.4130				orf19.6286
orf19.2974 -0.4124				orf19.2511.2 -0.4128				orf19.6311
orf19.6229 -0.4124				orf19.741 -0.4126				orf19.6391
orf19.1300 -0.4118				orf19.4824 -0.4122				orf19.6408
orf19.866 -0.4118				orf19.1340 -0.4121				orf19.646
orf19.1783 -0.4117				orf19.826 -0.4120				orf19.651
orf19.2748 -0.4116				orf19.7437 -0.4118				orf19.6526
orf19.7340 -0.4112				orf19.3237 -0.4115				orf19.6548
orf19.1797 -0.4110				orf19.1078 -0.4111				orf19.6553
orf19.6479 -0.4108				orf19.163 -0.4110				orf19.6607
orf19.5029 -0.4104				orf19.7417 -0.4110				orf19.6659
orf19.4529 -0.4103				orf19.2762 -0.4109				orf19.6661
orf19.2244 -0.4102				orf19.866 -0.4108				orf19.6690
orf19.1669 -0.4098				orf19.2690 -0.4107				orf19.670.2
orf19.589 -0.4098				orf19.2926 -0.4104				orf19.6798
orf19.6365 -0.4098				orf19.5544 -0.4102				orf19.6814
orf19.4998 -0.4093				orf19.701 -0.4097				orf19.6816
orf19.6784 -0.4092				orf19.748 -0.4096				orf19.6897
orf19.3209 -0.4090				orf19.5006 -0.4094				orf19.6948
orf19.5522 -0.4088				orf19.5518 -0.4094				orf19.699
orf19.4917 -0.4081				orf19.4898 -0.4091				orf19.7021
orf19.828 -0.4081				orf19.1224 -0.4090				orf19.7128
orf19.1827 -0.4078				orf19.245 -0.4088				orf19.7203
orf19.1890 -0.4078				orf19.6577 -0.4088				orf19.7204
orf19.94 -0.4078				orf19.676 -0.4088				orf19.7306
orf19.6147 -0.4073				orf19.1470 -0.4085				orf19.7314
orf19.3983 -0.4072				orf19.5996.1 -0.4084				orf19.7317
orf19.5129 -0.4072				orf19.827.1 -0.4082				orf19.732
orf19.2270 -0.4071				orf19.5285 -0.4078				orf19.7322
orf19.4335 -0.4066				orf19.3743 -0.4075				orf19.7340
orf19.4875 -0.4066				orf19.4724 -0.4073				orf19.7447
orf19.5517 -0.4065				orf19.7317 -0.4069				orf19.7561
orf19.7344 -0.4065				orf19.837.1 -0.4068				orf19.7566
orf19.4599 -0.4059				orf19.986 -0.4063				orf19.758
orf19.54 -0.4055				orf19.6607 -0.4060				orf19.7601
orf19.3707 -0.4051				orf19.1995 -0.4058				orf19.7602
orf19.2746 -0.4048				orf19.4335 -0.4054				orf19.7603
orf19.5966 -0.4047				orf19.1718 -0.4050				orf19.7611
orf19.7170 -0.4038				orf19.1411 -0.4049				orf19.771
orf19.2530 -0.4037				orf19.5785 -0.4045				orf19.822
orf19.4264 -0.4032				orf19.1300 -0.4042				orf19.831
orf19.2896 -0.4031				orf19.2457 -0.4042				orf19.850
orf19.7555 -0.4024				orf19.7340 -0.4036				orf19.866
orf19.5735.3 -0.4022				orf19.7566 -0.4034				orf19.90
orf19.1107 -0.4018				orf19.5046 -0.4032				orf19.910
orf19.646 -0.4015				orf19.90 -0.4031				orf19.913.2
orf19.6816 -0.4014				orf19.6530 -0.4026				orf19.916
orf19.31 -0.4012				orf19.4375 -0.4025				orf19.93
orf19.323 -0.4010				orf19.4862 -0.4024				orf19.94
				orf19.351 -0.4023				orf19.1066
				orf19.4444 -0.4021				orf19.1067
				orf19.4430 -0.4020				orf19.1082.1
				orf19.1944 -0.4018				orf19.1224
				orf19.5267 -0.4013				orf19.1228
				orf19.5585 -0.4009				orf19.1274
				orf19.651 -0.4008				orf19.1285
				orf19.2346 -0.4007				orf19.1340
				orf19.867 -0.4001				orf19.135
								orf19.1352
								orf19.1411
								orf19.1430
								orf19.1467
								orf19.1470
								orf19.1488
								orf19.1514
								orf19.1515
								orf19.1562
								orf19.1614
								orf19.163
								orf19.1655
								orf19.1661
								orf19.1676
								orf19.1711
								orf19.1718
								orf19.1723
								orf19.1728
								orf19.1742
								orf19.1777
								orf19.1867
								orf19.1944
								orf19.1995
								orf19.1999
								orf19.2002
								orf19.2178.1
								orf19.2194
								orf19.2220
								orf19.2269
								orf19.2302
								orf19.2340
								orf19.2346
								orf19.2372
								orf19.238
								orf19.2431
								orf19.2434
								orf19.245
								orf19.2501
								orf19.2511.2
								orf19.2531
								orf19.2568
								orf19.2690
								orf19.2708
								orf19.2723
								orf19.2734
								orf19.2736
								orf19.274
								orf19.2762
								orf19.2791
								orf19.2803
								orf19.2875
								orf19.2892
								orf19.2926
								orf19.2960
								orf19.3038
								orf19.320
								orf19.3237
								orf19.3238
								orf19.3243
								orf19.3249
								orf19.3331
								orf19.3340
								orf19.3369
								orf19.3460
								orf19.3483
								orf19.351
								orf19.3528
								orf19.3553
								orf19.3574
								orf19.3575
								orf19.3618
								orf19.3627
								orf19.3635
								orf19.3799
								orf19.3804
								orf19.3845
								orf19.3893
								orf19.3897
								orf19.3954.1
								orf19.396
								orf19.3967
								orf19.398
								orf19.3984
								orf19.403
								orf19.4056
								orf19.4077
								orf19.418
								orf19.4246
								orf19.4266
								orf19.4375
								orf19.4375.1
								orf19.4430
								orf19.4436
								orf19.4468
								orf19.4474
								orf19.4488
								orf19.4502
								orf19.4518
								orf19.4563
								orf19.4616
								orf19.4617
								orf19.4618
								orf19.4623.3
								orf19.4716
								orf19.4722
								orf19.4724
								orf19.4784
								orf19.4820
								orf19.4824
								orf19.4862
								orf19.4898
								orf19.490
								orf19.4918
								orf19.4929
								orf19.4949
								orf19.5170.1
								orf19.5227
								orf19.5228
								orf19.5232
								orf19.5267
								orf19.5285
								orf19.5291
								orf19.5293
								orf19.5320
								orf19.538
								orf19.541
								orf19.542
								orf19.5492
								orf19.5518
								orf19.5520
								orf19.5556
								orf19.5557
								orf19.5561
								orf19.5612
								orf19.57
								orf19.5741
								orf19.5785
								orf19.5791
								orf19.580
								orf19.5813
								orf19.5818
								orf19.5830
								orf19.5844
								orf19.5854.1
								orf19.5953
								orf19.5964.2
								orf19.5996.1
								orf19.6164
								orf19.6165
								orf19.6193
								orf19.6198.1
								orf19.6213
								orf19.6257
								orf19.6293
								orf19.6362
								orf19.645.1
								orf19.6452
								orf19.6470
								orf19.6515
								orf19.6529
								orf19.6530
								orf19.6531
								orf19.6532
								orf19.6539
								orf19.6577
								orf19.6580
								orf19.6585
								orf19.6586
								orf19.6638
								orf19.6640
								orf19.6641
								orf19.6745
								orf19.676
								orf19.6760
								orf19.6771
								orf19.6780
								orf19.6871
								orf19.6882
								orf19.6887
								orf19.6937
								orf19.6976
								orf19.701
								orf19.7152
								orf19.7188
								orf19.7190
								orf19.7223
								orf19.741
								orf19.7417
								orf19.7437
								orf19.748
								orf19.7558
								orf19.7590
								orf19.7612
								orf19.767
								orf19.787.1
								orf19.826
								orf19.827.1
								orf19.837.1
								orf19.849
								orf19.853
								orf19.867
								orf19.903
								orf19.905
								orf19.908
								orf19.986

## Sheet: GO analysis
GO term	Frequency	Gene(s)
biological_process	193 out of 648 genes, 29.8%	orf19.1285 orf19.3448 orf19.398 orf19.915 orf19.3238 orf19.1350 orf19.310 orf19.2346 orf19.4515 orf19.6530 AVT7 orf19.4280 orf19.7340 orf19.3460 orf19.3360 orf19.3906 PGA45 orf19.5293 orf19.7283 orf19.4390 orf19.5266 orf19.450 orf19.4918 HIT1 orf19.6690 orf19.4751.1 orf19.3719 orf19.4612 orf19.1785 orf19.3924 orf19.5854.1 orf19.3059.1 ATO10 orf19.2433 orf19.251 orf19.3984 orf19.3223.1 orf19.3983 …
regulation of biological process	130 out of 648 genes, 20.1%	HFL2 TPS2 CRZ2 YAF9 GAL1 GCN4 NPL4 MTLA1 orf19.676 RAM1 TSA1 GPI19 CBF1 orf19.4929 orf19.916 NCE102 ALS1 GRF10 INO4 RAD7 TYE7 orf19.5755 orf19.1265 AKR1 orf19.102 ZCF23 orf19.6539 KOG1 MYO5 IPT1 CDC47 orf19.2850 HSP70 SAC6 FBA1 SAR1 LCB4 PCL2 orf19.3473 WOR2 orf19.3476 ADH1 FLC2 NCE103 HXK2 MDS3 GAL10 SHA3 OPY2 orf19.215 AHP1 orf19.3235 orf19.5221 orf19.3267 ARF2 orf19.4626 orf19.4375 ARP4 orf19.…
transport	114 out of 648 genes, 17.6%	FLU1 MDJ2 EXO84 GAL1 MSO1 NPL4 orf19.676 orf19.4579 MIR1 orf19.3463 orf19.1867 SRP54 orf19.1160 NCE102 FRP3 HGT6 orf19.6578 orf19.1265 AKR1 orf19.2002 PTR22 orf19.2746 JEN1 MYO5 HSP70 PFK1 SAR1 orf19.4780 orf19.3473 SDS24 orf19.3476 VMA13 FLC2 orf19.323 HXK2 SHA3 CDR2 orf19.2751 orf19.4531 ARF2 orf19.2194 orf19.5022 orf19.7566 HGT1 RPS19A orf19.6532 TNA1 HGT2 orf19.758 orf19.6286 END3 orf19.4731 …
response to stress	96 out of 648 genes, 14.8%	YNK1 TPS2 CRZ2 YAF9 OXR1 CDS1 GCN4 NPL4 orf19.5844 RAV2 RAM1 TSA1 orf19.916 RAD7 TYE7 CCP1 FGR6-3 orf19.1265 NCE4 FGR3 orf19.1730 KOG1 MYO5 IPT1 CDC47 HSP70 RAD16 orf19.3476 EAF6 NCE103 MDS3 GAL10 SHA3 OCH1 HSM3 OPY2 CDR2 AHP1 ARF2 REV3 ARP4 BRG1 HGT1 SFU1 FGR50 DDC1 HEM13 MSB2 orf19.2458 RPC40 FGR6-10 orf19.4150 orf19.4436 GLN1 VPS41 CDC19 orf19.849 HSP21 KAR2 orf19.748 FGR51 orf19.7602 SSN6 SOD…
response to chemical stimulus	89 out of 648 genes, 13.7%	PDK2 FLU1 TPS2 CRZ2 YAF9 GAL1 OXR1 GCN4 NPL4 EFT2 orf19.6586 SNG3 GAL102 TSA1 CBF1 orf19.916 TYE7 CCP1 MET8 MYO5 IPT1 HSP70 orf19.4780 orf19.3473 NCE103 HXK2 MDS3 GAL10 SHA3 OPY2 CDR2 AHP1 ARF2 orf19.4488 orf19.3945 HGT1 ERG3 ACE2 SFU1 PST3 HEM13 orf19.7152 orf19.4150 orf19.4722 PGA62 HSP21 orf19.7554 KAR2 GAT1 SSN6 SOD2 GRE2 TPS1 orf19.5587 RPF2 CNT PHO15 GPR1 NOP14 RBP1 RPN4 TRX1 orf19.5830 orf…
organelle organization	79 out of 648 genes, 12.2%	MDJ2 YAF9 ABP1 NPL4 orf19.676 COX13 orf19.3463 CBF1 orf19.1484 orf19.1082.1 GRF10 RAD7 orf19.2002 NCE4 orf19.1730 orf19.6539 ABP140 MYO5 SAC6 SAR1 RAD16 PCL2 orf19.3473 orf19.3476 orf19.6147 EAF6 HSK3 orf19.215 orf19.3235 orf19.5221 orf19.3804 orf19.3267 ARP4 orf19.2201 orf19.776 orf19.4488 orf19.4437 orf19.2690 orf19.2708 SMC3 orf19.3799 END3 VPS41 HOS3 TLG2 KAR2 orf19.748 BBC1 SSN6 MDM34 COX19 …
filamentous growth	63 out of 648 genes, 9.7%	TPS2 CDS1 GCN4 RAV2 FGR6-1 TSA1 GPI19 YTA6 ALS1 GRF10 TYE7 FGR6-3 FGR3 orf19.2746 MYO5 IPT1 WOR2 MDS3 GAL10 SHA3 OCH1 ROB1 BRG1 PTP1 HGT1 ERG3 ACE2 FGR50 orf19.2397.3 MSB2 FGR6-10 STP4 ARG83 VPS41 CDC19 FGR42 HSP21 ZCF8 FGR51 SSN6 TPI1 CCC1 TPS1 GPR1 orf19.4615 orf19.4953 TRX1 CSI2 DEF1 VPS21 orf19.1300 FGR6-4 LAG1 orf19.4246 CAT1 HSP90 CCN1 SPA2 URA3 YHB1 UBI4 STP2 YKT6
cellular protein modification process	46 out of 648 genes, 7.1%	PDK2 orf19.3447 YAF9 RAM1 orf19.35 GPI19 orf19.4824 orf19.3237 orf19.1160 orf19.1626 RAD7 orf19.3060 orf19.261 AKR1 GAL7 RMT2 orf19.7223 RAD16 orf19.3473 orf19.3476 PTC4 orf19.850 EAF6 GAL10 SHA3 OCH1 orf19.3267 orf19.4617 ARP4 PTP1 CDC34 LYS5 orf19.849 HOS3 orf19.4134 CTM1 PHO15 GCV3 orf19.538 TRX1 orf19.7344 PRR2 orf19.1777 MNN24 UBI4 orf19.4518
RNA metabolic process	45 out of 648 genes, 6.9%	EXO84 orf19.910 orf19.1026 CBF1 ISU1 orf19.4929 FRS2 RPL35 TYE7 orf19.6539 ABP140 orf19.6259 orf19.3476 orf19.4305.1 orf19.7601 TFC4 orf19.5334 ROB1 orf19.1938 SMM1 orf19.3945 orf19.4437 orf19.518 orf19.4875 RPC40 TAF145 orf19.1274 RPF2 NOP14 orf19.4078 orf19.3862 NHP6A IPK1 orf19.1528 orf19.2795 orf19.5227 orf19.5492 orf19.7369 orf19.4724 orf19.1578 orf19.1862 SMD3 orf19.4502 orf19.1525 orf19.41…
carbohydrate metabolic process	41 out of 648 genes, 6.3%	GLK4 orf19.1686 TPS2 GAL1 orf19.3982 KGD1 orf19.1160 CHT4 INO4 orf19.3060 orf19.261 GAL7 PFK1 CIT1 FBA1 ADH1 HXK2 GAL10 OCH1 KRE6 SOU1 PGA56 orf19.3483 orf19.4488 orf19.1797 CDC19 orf19.849 HSP21 TPI1 ICL1 TPS1 GPM2 GPM1 BMT4 TDH3 MNN24 SCW11 orf19.6816 MLS1 GPH1 RHD1
cell cycle	35 out of 648 genes, 5.4%	NPL4 orf19.5844 orf19.676 NCE4 MYO5 CDC47 SAC6 PCL2 SDS24 orf19.3476 HSK3 OPY2 orf19.3235 KRE6 ARP4 orf19.776 ACE2 CDC34 DDC1 SMC3 SPR28 HOS3 PSF2 POL30 ENG1 orf19.3862 SPO11 CCN1 SPA2 RAD32 orf19.810 CDC37 SCW11 orf19.5281 CDC48
response to drug	33 out of 648 genes, 5.1%	PDK2 FLU1 EFT2 orf19.6586 SNG3 GAL102 IPT1 orf19.4780 CDR2 ARF2 HGT1 ERG3 ACE2 PGA62 orf19.7554 SSN6 RPF2 CNT NOP14 RBP1 CDR4 TPO3 LAG1 PRR2 HSP90 CCN1 CDC37 CDR1 orf19.4550 STP2 orf19.1308 orf19.6691 ERG6
DNA metabolic process	29 out of 648 genes, 4.5%	YAF9 orf19.5844 TSA1 RAD7 orf19.1730 CDC47 RAD16 orf19.1720 orf19.3476 EAF6 HSM3 REV3 ARP4 orf19.776 orf19.4437 DDC1 SMC3 orf19.748 SSN6 PSF2 POL30 CCE1 SPO11 HSP90 orf19.2372 RAD32 orf19.810 OGG1 orf19.2926
vesicle-mediated transport	29 out of 648 genes, 4.5%	EXO84 MSO1 orf19.4579 orf19.1160 orf19.1265 MYO5 SAR1 SDS24 orf19.3476 orf19.2194 END3 orf19.4731 VPS41 TLG2 orf19.1994 SYS1 TRX1 orf19.1514 orf19.5718 PEP3 SEC1 VPS21 orf19.4862 EMP24 orf19.5543 orf19.5114 orf19.1777 FEN12 YKT6
generation of precursor metabolites and energy	25 out of 648 genes, 3.9%	COX13 orf19.4929 KGD1 ABC1 PFK1 CIT1 FBA1 ADH1 HXK2 orf19.913.2 orf19.588 orf19.4468 CDC19 TPI1 IDH2 GPM2 GPM1 AOX2 orf19.93 UCF1 TDH3 CYC1 AOX1 GPH1 RIB3
lipid metabolic process	24 out of 648 genes, 3.7%	orf19.3447 CDS1 GPI19 INO4 IPT1 ERG251 LCB4 LIP3 orf19.5291 PXP2 orf19.3483 FAD2 ERG3 PLB4.5 TLG2 POX1 orf19.538 MIT1 LAG1 orf19.3681 FEN12 SUR2 orf19.1890 ERG6
pathogenesis	24 out of 648 genes, 3.7%	TPS2 MTLA1 ALS1 SAP7 HEM3 MDS3 BRG1 ERG3 ACE2 CSP37 HSP21 GAT1 SSN6 ICL1 TPS1 MIT1 VPS21 CAT1 HSP90 SPA2 URA3 YHB1 UBI4 SAP5
cytoskeleton organization	22 out of 648 genes, 3.4%	ABP1 NPL4 orf19.676 orf19.1484 ABP140 MYO5 SAC6 PCL2 orf19.3476 HSK3 orf19.215 orf19.3235 orf19.5221 orf19.3267 ARP4 SMC3 END3 BBC1 orf19.3862 SPA2 CDC37 CDC48
cellular membrane organization	21 out of 648 genes, 3.2%	MSO1 NCE102 MYO5 SAR1 FLC2 OPY2 CDR2 orf19.3267 ERG3 orf19.2690 VPS41 TLG2 TRX1 PEP3 TIM22 LAG1 CDR1 YKT6 orf19.4614 CDC48 ERG6
ribosome biogenesis	20 out of 648 genes, 3.1%	orf19.1026 orf19.154 orf19.3463 RPL35 orf19.2002 orf19.6539 orf19.6259 orf19.3476 orf19.7601 RPS19A orf19.2708 RPF2 NOP14 orf19.4078 CSI2 orf19.1528 RPS26A orf19.1578 orf19.4502 orf19.4149.1
interspecies interaction between organisms	20 out of 648 genes, 3.1%	TSA1 ALS1 IPT1 HSP70 FBA1 ADH1 ACE2 CYB2 CDC19 HYR1 TPI1 GPM1 orf19.93 DEF1 YWP1 TDH3 CAT1 URA3 YHB1 SAP5
cellular homeostasis	19 out of 648 genes, 2.9%	TSA1 ISU1 ABC1 orf19.5755 orf19.2746 FLC2 AHP1 orf19.3804 orf19.5022 orf19.5334 SFU1 orf19.4150 CCC1 GPR1 orf19.2302 TRX1 LAG1 CRP1 SMF12
translation	18 out of 648 genes, 2.8%	orf19.7203 EFT2 orf19.154 FRS2 orf19.828 RPL35 RPP1B RPS30 RPS19A AFG3 SIS1 DBP5 CSI2 RPS26A SUI1 RPL39 SUI2 orf19.4149.1
signal transduction	17 out of 648 genes, 2.6%	orf19.916 KOG1 SAR1 LCB4 MDS3 OPY2 ARF2 orf19.4626 MSB2 orf19.4722 GPR1 orf19.3862 orf19.1514 VPS21 HSP90 CDC37 orf19.5281
biofilm formation	16 out of 648 genes, 2.5%	CRZ2 GCN4 ALS1 TYE7 ADH5 IPT1 ADH1 MDS3 ROB1 BRG1 ACE2 UGA33 ZCF8 HYR1 DEF1 YWP1
protein catabolic process	16 out of 648 genes, 2.5%	orf19.3447 NPL4 RAD7 orf19.4430 RAD16 orf19.850 CDC34 AFG3 KAR2 orf19.4953 RPN4 orf19.2755 orf19.1777 orf19.5131 SAP5 CDC48
cellular respiration	14 out of 648 genes, 2.2%	COX13 orf19.4929 KGD1 ABC1 CIT1 orf19.913.2 orf19.588 orf19.4468 IDH2 AOX2 orf19.93 CYC1 AOX1 RIB3
cell wall organization	13 out of 648 genes, 2.0%	TSA1 orf19.1160 MYO5 FLC2 orf19.215 orf19.5221 orf19.3267 KRE6 ACE2 MSB2 END3 PGA62 orf19.3862
protein folding	10 out of 648 genes, 1.5%	TSA1 HSP70 FLC2 SIS1 KAR2 orf19.7602 orf19.6408 RBP1 HSP90 CDC37
conjugation	10 out of 648 genes, 1.5%	orf19.3463 MDS3 OPY2 orf19.3945 MTLA2 KAR2 orf19.4615 RBP1 SPA2 orf19.5281
cell development	9 out of 648 genes, 1.4%	MSO1 orf19.3463 MYO5 SAC6 MDS3 orf19.3267 SMC3 END3 TPS1
cytokinesis	8 out of 648 genes, 1.2%	MYO5 SAC6 SDS24 orf19.3235 KRE6 ENG1 SPA2 SCW11
growth of unicellular organism as a thread of attached cells	8 out of 648 genes, 1.2%	orf19.2746 WOR2 GAL10 PTP1 GPR1 orf19.4615 orf19.4953 SPA2
cell adhesion	6 out of 648 genes, 0.9%	ALS1 orf19.3483 ACE2 orf19.4563 DEF1 TDH3
nucleus organization	6 out of 648 genes, 0.9%	orf19.2002 SAR1 orf19.3799 KAR2 orf19.748 orf19.3681
pseudohyphal growth	5 out of 648 genes, 0.8%	orf19.2746 PTP1 GPR1 orf19.4953 SPA2
vitamin metabolic process	4 out of 648 genes, 0.6%	orf19.163 orf19.4373 orf19.7306 RIB3
hyphal growth	3 out of 648 genes, 0.5%	ALS1 CCN1 SPA2
cell budding	1 out of 648 genes, 0.2%	MYO5
cellular cell wall organization	0 out of 648 genes, 0%	none
transposition	0 out of 648 genes, 0%	none
other	43 out of 648 genes, 6.6%	IFE2 GLY1 NUC2 CDC21 SAP99 orf19.4898 ILV2 SAP98 CYS3 orf19.449 orf19.541 orf19.7204 orf19.6305 orf19.7590 orf19.1411 orf19.3885 LYS22 RNR22 HBR2 CFL11 CDG1 orf19.3684 GRP2 orf19.732 orf19.490 GDH2 IDP2 PUT1 DAP2 orf19.320 GIG1 MNN4-4 orf19.5961 GDH3 orf19.5517 LEU42 orf19.2269 orf19.2244 OSM1 PRC2 MNN4 GLT1 orf19.2734
not_yet_annotated	3 out of 648 genes, 0.5%	orf19.5170.1 orf19.3059.2 orf19.3931.1

## Sheet: Snf6-hyphae specific targets GO
Snf6 Haphae specific targets: 452 bounded genes				GO term for hyphae specific targets	Frequency	Gene(s)
orf19.102				biological_process	133 out of 452 genes, 29.4%	CR_06430W_A C1_01220C_A C1_10730W_A HYR3 C2_07640W_A C1_02730W_A PGA32 CR_02260C_A C2_08320C_A C1_09570W_A MOH1 C1_11670W_A CR_04980C_A C5_03870C_A C5_04050W_A C2_06550W_A C1_12000C_A C1_03580W_A CR_01460C_A CR_09430C_A C2_01760C_A CR_06650C_A CR_02480W_A C2_04960C_A C3_06490W_A C2_08510W_A C1_04940C_A C6_02490C_A C2_07810W_A C1_07810C_A PGA28 C5_02640W_A C4_06620C_A C2_01960C_A C4_04190C_A C2_08…
orf19.1026				regulation of biological process	91 out of 452 genes, 20.1%	MDS3 SAC6 PCL2 PEP3 CR_02930W_A OPY2 MSB2 GPI19 ROB1 CCN1 AHP1 SPA2 ARG83 C1_07340W_A MDM34 PST2 CRZ2 YAF9 C1_02240W_A CR_03760W_A ARP4 C5_04610W_A NCE103 RTG1 MED1 EFT2 SMD3 MTLA2 HOS3 SEC1 HAP2 C2_02000W_A CDC37 CR_01170W_A BRG1 C2_04620W_A GRF10 C2_04500W_A ZCF8 UGA33 FGR3 C1_01940C_A C6_02310W_A C1_12430W_A C5_01560C_A GAT1 C3_02580C_A C2_02120W_A C2_07800W_A CR_01180W_A TAF145 INO4 KOG1 C6_0…
orf19.1067				organelle organization	81 out of 452 genes, 17.9%	SAC6 PCL2 PEP3 CR_02930W_A C5_01540W_A ROB1 YKT6 NUC2 C2_05760C_A SPA2 RPF2 C6_04250W_A C1_07340W_A MDM34 YAF9 COX13 C1_02240W_A RPS26A CR_03760W_A ARP4 END3 COX19 C6_02230W_A AFG3 C2_01730W_A HSK3 SMD3 C1_11760C_A HOS3 OGG1 CDC37 C2_04620W_A GRF10 RAD16 NCE4 C4_03020W_A CR_07230W_A C6_02310W_A C1_12430W_A KAR2 C2_01220W_A C3_02580C_A NHP6A C2_07800W_A CR_01180W_A SYS1 C2_05580W_A CR_01300W_A EMP…
orf19.1070				transport	73 out of 452 genes, 16.2%	SAC6 PEP3 YKT6 TNA1 FEN12 YOR1 MDM34 C7_03590C_A C1_02240W_A C6_03540W_A RPS26A FLC1 SMF12 END3 COX19 C6_02230W_A AFG3 C1_08730W_A CR_07480W_A C1_01750W_A C6_03520C_A MUP1 C6_02720C_A HGT2 VMA13 JEN1 JEN2 C3_01680C_A SEC1 C3_05380W_A C1_04840C_A C2_02000W_A MSO1 EXO84 EMP70 HGT6 C6_03390W_A C1_01940C_A DBP5 C6_02310W_A SRP54 KAR2 C2_01220W_A LHS1 C7_01880C_A SYS1 EMP24 TLG2 C1_11600W_A GIT4 APM4 …
orf19.1078				response to stress	58 out of 452 genes, 12.8%	MDS3 SAC6 OPY2 PSF2 MSB2 FGR51 SOD2 AHP1 PST2 CRZ2 YAF9 C2_02920W_A ARP4 END3 CDS1 C1_02390W_A NCE103 CCP1 OGG1 C2_02000W_A CDC37 BRG1 UBI4 RAD16 NCE4 TPS1 FGR3 C5_01560C_A KAR2 LHS1 FGR50 C1_13270W_A KOG1 CDC47 STE23 PST3 HSM3 TSA1 C7_03350C_A CR_06560C_A CSI2 OXR1 FGR6-4 SHA3 CDC48 CDR2 SMC3 FGR6-3 HFL2 C4_05180C_A POL30 CR_04300W_A MYO5 DDC1 FGR6-10 GPR1 RAD7 GRE2
orf19.1082.1				response to chemical	56 out of 452 genes, 12.4%	MDS3 SAC6 OPY2 SOD2 CCN1 AHP1 SPA2 RPF2 C1_03990W_A PST2 CRZ2 C7_03590C_A ERG6 C2_02920W_A C5_04610W_A C6_03050C_A C1_01750W_A NCE103 RTG1 EFT2 CCP1 PDK2 HAP2 C2_02000W_A CDC37 C2_04620W_A TPS1 FGR3 C5_01560C_A KAR2 GAT1 LHS1 C1_13270W_A PST3 TSA1 RBP1 ERG3 C7_03350C_A CR_06560C_A SNG3 OXR1 C4_04360W_A SHA3 CDC48 CDR2 ARF2 SEF2 C3_01280W_A GAL1 CR_09830W_A NOP14 CR_04300W_A GPR1 PRR2 C1_11860W_A …
orf19.1107				RNA metabolic process	39 out of 452 genes, 8.6%	C5_01540W_A ROB1 RPF2 C1_07340W_A TFC4 C5_04610W_A SMD3 EXO84 GRF10 C2_04500W_A C4_05870C_A SMM1 RPC40 NHP6A C2_02120W_A TAF145 C2_09160W_A C2_06300W_A LHP1 C1_12370W_A ABP140 C2_07630C_A FRS2 C5_01310W_A CDC48 C2_02540W_A PRP3 C2_02090W_A C1_08660C_A NOP14 HFL2 RPL35 POL30 CR_04300W_A TRM12 C2_04700C_A C1_03830C_A CR_10260W_A C1_10080W_A
orf19.1140				filamentous growth	38 out of 452 genes, 8.4%	MDS3 SAC6 MSB2 FGR51 GPI19 ROB1 YKT6 CCN1 SPA2 ARG83 CDS1 CR_03260W_A BRG1 UBI4 GRF10 EMP70 TPS1 ZCF8 FGR3 FGR42 FGR50 C1_13270W_A STE23 TSA1 FGR6-1 ERG3 CSI2 C4_03780C_A FGR6-4 SHA3 LAG1 ARF2 FGR6-3 YTA6 MYO5 FGR6-10 GPR1 C4_01780C_A
orf19.1152				cellular protein modification process	38 out of 452 genes, 8.4%	GPI19 YAF9 CR_03760W_A ARP4 RMT2 C1_09610W_A C3_02180C_A ABC1 HOS3 C5_01440C_A PDK2 C2_10050W_A GCV3 CDC37 CR_01170W_A GPI2 UBI4 RAD16 FGR3 C6_02310W_A LYS5 PTC4 RAM1 C2_03710W_A C1_11600W_A CTM1 AKR1 NAT5 SHA3 C2_04360W_A CR_00870C_A C2_03700W_A C1_03600W_A C1_14160W_A MNN24 RAD7 CR_09490W_A PRR2
orf19.1160				cell cycle	29 out of 452 genes, 6.4%	SAC6 OPY2 PSF2 CCN1 SPA2 C1_07340W_A END3 C6_02230W_A HSK3 HOS3 CDC37 MSO1 NCE4 TPS1 CR_10140W_A CR_01180W_A CDC47 SPR28 CDC48 CR_00870C_A SMC3 POL30 C2_04110W_A MYO5 DDC1 C1_04690C_A C1_11250W_A C1_11860W_A SPO11
orf19.118				lipid metabolic process	22 out of 452 genes, 4.9%	GPI19 PXP2 LIP3 FEN12 C1_02240W_A ERG6 FLC1 CDS1 FAD2 POX1 GPI2 C2_07410W_A SUR2 INO4 TLG2 C4_04180C_A ERG3 C3_02690C_A LAG1 PLB4.5 C4_04760C_A C6_02420W_A
orf19.1208				DNA metabolic process	22 out of 452 genes, 4.9%	C3_01310W_A PSF2 YAF9 ARP4 C1_02390W_A OGG1 C7_02600C_A RAD16 NCE4 RPC40 CDC47 HSM3 TSA1 SMC3 C4_05180C_A POL30 C2_04110W_A DDC1 C1_04690C_A RAD7 CCE1 SPO11
orf19.1228				vesicle-mediated transport	22 out of 452 genes, 4.9%	SAC6 PEP3 YKT6 FEN12 END3 C1_08730W_A C6_03520C_A C6_02720C_A SEC1 C2_02000W_A MSO1 EXO84 SYS1 EMP24 TLG2 C1_11600W_A APM4 ERV29 C1_09950C_A SAR1 C4_05790W_A MYO5
orf19.1234				interspecies interaction between organisms	19 out of 452 genes, 4.2%	MDS3 SAC6 SPA2 PST2 CSP37 SAP7 RTG1 HYR1 BRG1 UBI4 TPS1 GAT1 PST3 TSA1 ERG3 HEM3 SAP5 MTLA1 GPR1
orf19.1265				ribosome biogenesis	17 out of 452 genes, 3.8%	C5_01540W_A RPF2 RPS26A C6_02230W_A C2_04500W_A C2_01220W_A C2_02120W_A C2_09160W_A CSI2 C4_02880C_A C2_02540W_A RPS19A NOP14 RPL35 C2_04700C_A C1_03830C_A CR_10260W_A
orf19.1274				response to drug	17 out of 452 genes, 3.8%	CCN1 RPF2 C7_03590C_A ERG6 C1_01750W_A EFT2 PDK2 CDC37 RBP1 ERG3 SNG3 CDR2 ARF2 C3_01280W_A CR_09830W_A NOP14 PRR2
orf19.1275				pathogenesis	16 out of 452 genes, 3.5%	MDS3 SAC6 SPA2 PST2 CSP37 SAP7 RTG1 BRG1 UBI4 TPS1 GAT1 PST3 ERG3 HEM3 SAP5 MTLA1
orf19.1279				cytoskeleton organization	15 out of 452 genes, 3.3%	SAC6 PCL2 SPA2 END3 C2_01730W_A HSK3 CDC37 C1_12430W_A CR_01180W_A ABP140 CDC48 CR_00870C_A ABP1 MYO5 C1_11250W_A
orf19.1280				carbohydrate metabolic process	15 out of 452 genes, 3.3%	GPM2 RTG1 SOU1 C2_04620W_A TPS1 KAR2 C3_01570W_A INO4 CHT4 C5_04940W_A GAL1 MNN24 C6_02420W_A KRE6 SCW11
orf19.1285				signal transduction	15 out of 452 genes, 3.3%	MDS3 OPY2 MSB2 RTG1 C2_02000W_A CDC37 C1_12430W_A KOG1 C4_01670C_A RBP1 CR_06560C_A ARF2 SAR1 GPR1 C1_11860W_A
orf19.1300				translation	14 out of 452 genes, 3.1%	C5_01540W_A RPS26A AFG3 EFT2 C2_03950W_A DBP5 SUI1 RPP1B FRS2 RPS19A RPL35 RPL39 RPS30 C2_04700C_A
orf19.1331				conjugation	13 out of 452 genes, 2.9%	MDS3 OPY2 SPA2 C6_02230W_A C5_04610W_A MTLA2 ENG1 KAR2 STE23 RBP1 C1_11250W_A C4_01780C_A C1_11860W_A
orf19.1333				protein catabolic process	13 out of 452 genes, 2.9%	C1_03990W_A C6_03050C_A AFG3 C2_10050W_A RAD16 C1_07390W_A KAR2 C1_13270W_A CDC48 C2_03700W_A C4_02470C_A SAP5 RAD7
orf19.1340				cellular homeostasis	12 out of 452 genes, 2.7%	AHP1 SMF12 C2_10050W_A C1_11140W_A CR_01170W_A EMP70 C5_01560C_A CR_10280W_A C6_03810W_A TSA1 C4_04760C_A GPR1
orf19.1341				generation of precursor metabolites and energy	9 out of 452 genes, 2%	AOX2 COX13 KGD1 GPM2 C1_03940W_A C1_08930C_A C5_00850C_A IDH2 AOX1
orf19.135				cell wall organization	9 out of 452 genes, 2%	MSB2 END3 ENG1 C1_12430W_A TSA1 C1_11600W_A CR_00870C_A MYO5 KRE6
orf19.1350				cell development	9 out of 452 genes, 2%	MDS3 SAC6 END3 C6_02230W_A MSO1 TPS1 CR_10140W_A CR_00870C_A SMC3
orf19.1351				biofilm formation	8 out of 452 genes, 1.8%	MDS3 ROB1 CRZ2 HYR1 BRG1 ZCF8 UGA33 SAP5
orf19.1352				cellular respiration	7 out of 452 genes, 1.5%	AOX2 COX13 KGD1 C1_03940W_A C5_00850C_A IDH2 AOX1
orf19.1362				growth of unicellular organism as a thread of attached cells	7 out of 452 genes, 1.5%	MDS3 SPA2 EMP70 C1_13270W_A SHA3 GPR1 C4_01780C_A
orf19.1397				nucleus organization	6 out of 452 genes, 1.3%	C1_02240W_A KAR2 C2_01220W_A SAR1 C4_05180C_A C1_11250W_A
orf19.1411				pseudohyphal growth	6 out of 452 genes, 1.3%	MDS3 SPA2 EMP70 C1_13270W_A SHA3 GPR1
orf19.1430				protein folding	5 out of 452 genes, 1.1%	CDC37 KAR2 TSA1 RBP1 C4_02240C_A
orf19.1440				cytokinesis	4 out of 452 genes, 0.9%	SAC6 SPA2 CR_01180W_A MYO5
orf19.1442				hyphal growth	3 out of 452 genes, 0.7%	SAC6 CCN1 SPA2
orf19.1467				cell adhesion	2 out of 452 genes, 0.4%	C4_02260C_A C6_02420W_A
orf19.1470				cell budding	2 out of 452 genes, 0.4%	SPA2 MYO5
orf19.1482				vitamin metabolic process	2 out of 452 genes, 0.4%	CR_03740C_A PAN6
orf19.1484				transposition	1 out of 452 genes, 0.2%	RPC40
orf19.1485				other	23 out of 452 genes, 5.1%	C6_02480W_A CR_07170W_A MNN4 CDG1 SAP99 PRC2 C2_06890C_A C2_07140W_A C4_02660W_A GLT1 MET8 CR_04880W_A CR_04500C_A MNN4-4 CDC21 C3_03210W_A C3_04920C_A LYS22 MET3 CFL11 CYS3 C1_10280C_A HBR2
orf19.1486				not_yet_annotated	3 out of 452 genes, 0.7%	C5_04450C_A C7_02900W_A C1_03590W_A
orf19.1488
orf19.1490
orf19.1493
orf19.1508
orf19.1514
orf19.1515
orf19.1525
orf19.1528
orf19.1538
orf19.154
orf19.156
orf19.1562
orf19.1578
orf19.1626
orf19.163
orf19.1631
orf19.1655
orf19.1661
orf19.1669
orf19.1676
orf19.1686
orf19.1711
orf19.1718
orf19.1720
orf19.1721
orf19.1723
orf19.1728
orf19.1742
orf19.1777
orf19.1783
orf19.1797
orf19.1821
orf19.1826
orf19.1827
orf19.1861
orf19.1862
orf19.1890
orf19.1926
orf19.1938
orf19.1944
orf19.1980
orf19.1995
orf19.1999
orf19.2002
orf19.2013
orf19.202
orf19.2020
orf19.2194
orf19.2200
orf19.2201
orf19.2202
orf19.2220
orf19.2244
orf19.2269
orf19.2270
orf19.2296
orf19.2302
orf19.2340
orf19.2346
orf19.2356
orf19.2372
orf19.238
orf19.2397.3
orf19.243
orf19.2431
orf19.245
orf19.2451
orf19.2457
orf19.247
orf19.2501
orf19.2511.2
orf19.2530
orf19.2531
orf19.2568
orf19.261
orf19.262
orf19.2690
orf19.2699
orf19.2704
orf19.2708
orf19.2734
orf19.2736
orf19.274
orf19.2746
orf19.2748
orf19.2751
orf19.2755
orf19.2762
orf19.2772
orf19.2795
orf19.2804
orf19.2850
orf19.2853
orf19.2869
orf19.2870
orf19.2879
orf19.2881
orf19.2896
orf19.2926
orf19.2960
orf19.2962
orf19.2969
orf19.2974
orf19.3041
orf19.3059.1
orf19.3059.2
orf19.3060
orf19.3066
orf19.31
orf19.310
orf19.3150
orf19.320
orf19.3200
orf19.3201
orf19.3207
orf19.3209
orf19.3223.1
orf19.323
orf19.3235
orf19.3237
orf19.3238
orf19.3243
orf19.3245
orf19.3249
orf19.3263
orf19.3264
orf19.3267
orf19.3310
orf19.3331
orf19.3340
orf19.3366.1
orf19.3369
orf19.3375
orf19.3460
orf19.3462
orf19.3463
orf19.3473
orf19.3483
orf19.3490
orf19.351
orf19.3528
orf19.3549
orf19.3553
orf19.3557
orf19.3564
orf19.3589
orf19.3612
orf19.3627
orf19.3635
orf19.3668
orf19.3669
orf19.3670
orf19.3676
orf19.3681
orf19.3719
orf19.3743
orf19.3804
orf19.3845
orf19.3884
orf19.3885
orf19.3893
orf19.3897
orf19.3906
orf19.3923
orf19.3924
orf19.3931.1
orf19.3932.1
orf19.3945
orf19.3954.1
orf19.3968
orf19.3973
orf19.3981
orf19.3982
orf19.3983
orf19.4000
orf19.403
orf19.4056
orf19.4078
orf19.4134
orf19.4135
orf19.4146
orf19.4149.1
orf19.4150
orf19.418
orf19.4266
orf19.4280
orf19.4335
orf19.4373
orf19.4375
orf19.4375.1
orf19.4390
orf19.4430
orf19.4437
orf19.4450
orf19.4468
orf19.4474
orf19.4488
orf19.4502
orf19.4506
orf19.4515
orf19.4518
orf19.4529
orf19.4550
orf19.4563
orf19.4566
orf19.4579
orf19.4599
orf19.4612
orf19.4614
orf19.4615
orf19.4616
orf19.4623.3
orf19.4626
orf19.4712
orf19.4722
orf19.4724
orf19.4731
orf19.4751.1
orf19.4773
orf19.4774
orf19.4820
orf19.4824
orf19.4856
orf19.4862
orf19.4875
orf19.4898
orf19.490
orf19.4917
orf19.4918
orf19.4929
orf19.4936
orf19.4950
orf19.4953
orf19.4967
orf19.4975
orf19.4998
orf19.5006
orf19.5025
orf19.5029
orf19.5046
orf19.5051
orf19.5110
orf19.5129
orf19.5141
orf19.5144
orf19.5170.1
orf19.518
orf19.5190
orf19.5191
orf19.5201.1
orf19.5221
orf19.5227
orf19.5232
orf19.5248
orf19.5266
orf19.5267
orf19.5274
orf19.5280
orf19.5281
orf19.5285
orf19.5291
orf19.5293
orf19.5307
orf19.5308
orf19.5320
orf19.538
orf19.541
orf19.5492
orf19.5501
orf19.5517
orf19.5518
orf19.5522
orf19.5531
orf19.5543
orf19.5544
orf19.5556
orf19.5557
orf19.5561
orf19.5578
orf19.5584
orf19.5585
orf19.5587
orf19.5619
orf19.5623
orf19.5628
orf19.57
orf19.5717
orf19.5718
orf19.5720
orf19.5723
orf19.5735.3
orf19.575
orf19.5755
orf19.5775
orf19.5788
orf19.5791
orf19.580
orf19.5813
orf19.5818
orf19.5820
orf19.5830
orf19.5854.1
orf19.588
orf19.5958
orf19.5959
orf19.5961
orf19.5964
orf19.5964.2
orf19.5966
orf19.5976
orf19.5996.1
orf19.6117
orf19.6147
orf19.6164
orf19.6165
orf19.6193
orf19.6198.1
orf19.6257
orf19.6293
orf19.6304
orf19.6305
orf19.635
orf19.6362
orf19.6402
orf19.645.1
orf19.6452
orf19.6457
orf19.6479
orf19.651
orf19.6526
orf19.6530
orf19.6531
orf19.6532
orf19.6553
orf19.6575
orf19.6580
orf19.6638
orf19.6640
orf19.6641
orf19.6661
orf19.6684
orf19.6688
orf19.6690
orf19.6691
orf19.676
orf19.6760
orf19.6771
orf19.6780
orf19.6784
orf19.6871
orf19.6887
orf19.6976
orf19.699
orf19.701
orf19.7022
orf19.7128
orf19.7170
orf19.7188
orf19.7190
orf19.7223
orf19.725
orf19.727
orf19.7281
orf19.7283
orf19.7314
orf19.7317
orf19.732
orf19.7322
orf19.7340
orf19.7344
orf19.7348
orf19.7363
orf19.7369
orf19.738
orf19.741
orf19.7417
orf19.7437
orf19.7447
orf19.748
orf19.750
orf19.751
orf19.7553
orf19.7554
orf19.7555
orf19.7558
orf19.756
orf19.758
orf19.7590
orf19.7601
orf19.7603
orf19.7612
orf19.767
orf19.771
orf19.776
orf19.810
orf19.826
orf19.827.1
orf19.828
orf19.837.1
orf19.849
orf19.850
orf19.853
orf19.867
orf19.90
orf19.905
orf19.908
orf19.910
orf19.915
orf19.916
orf19.920
orf19.94

## Sheet:  commun targets in yeast-hyphae
Snf6 commun gene list between hyphae and yeast condition binding: 196targets						GO_term for commun genes in yeast and hyphae conditions	Cluster frequency	Background frequency	Corrected P-value	False discovery rate	Gene(s) annotated to the term	Directly Annotated GOID List
orf19.1066						nucleoside diphosphate phosphorylation	8 out of 196 genes, 4.1%	17 out of 13081 background genes, 0.1%	6.65e-06	0	GPM1:CDC19:TDH3:TPI1:FBA1:YNK1:PFK1:HXK2	6096:44406:61508:6974:6006:46323:30448:36180:51701:6000:61621:51156:30447:6013:6002:44416:6183:42866:6228:71216:9267:55114:1302:46777:6094:6241:46015:6979:32445:8361:6165:15992:15810:46835:1678:7160:36170:51453:72593:6915:51211:15886
orf19.1069						carbohydrate catabolic process	12 out of 196 genes, 6.1%	54 out of 13081 background genes, 0.4%	2.36e-05	0	GAL10:GAL7:GPM1:CDC19:C3_06860C_A:TDH3:TPI1:FBA1:PGA56:PFK1:GPH1:HXK2	6096:44406:6006:46323:44182:36180:51701:6000:61621:51156:30447:1900429:6013:6002:44416:33499:19388:9272:42843:42866:34599:55114:9267:71216:1302:42149:6094:60257:1403:46015:32445:9408:42850:52574:8361:5980:15992:15810:46835:1678:7160:36170:51453:72593:6915:42125:15886:19568
orf19.11						nucleotide phosphorylation	8 out of 196 genes, 4.1%	20 out of 13081 background genes, 0.2%	3.19e-05	0	GPM1:CDC19:TDH3:TPI1:FBA1:YNK1:PFK1:HXK2	6096:44406:61508:6974:6006:46323:30448:36180:51701:6000:61621:51156:30447:6013:6002:44416:6183:42866:6228:55114:9267:71216:1302:46777:6094:6241:46015:6979:32445:8361:15992:6165:15810:46835:1678:7160:36170:51453:72593:6915:51211:15886
orf19.1105.2						nucleoside diphosphate metabolic process	9 out of 196 genes, 4.6%	28 out of 13081 background genes, 0.2%	4.09e-05	0	GPM1:CDC19:RNR22:TDH3:TPI1:FBA1:YNK1:PFK1:HXK2	6096:44406:61508:6974:6006:46323:30448:36180:51701:6000:61621:51156:30447:6013:6002:44416:6183:9186:42866:6228:55114:9267:71216:1302:46777:6094:6241:46015:6979:32445:8361:15992:6165:15810:46835:1678:7160:36170:51453:72593:6915:51211:15886
orf19.1224						glycolytic process	7 out of 196 genes, 3.6%	15 out of 13081 background genes, 0.1%	6.45e-05	0	GPM1:CDC19:TDH3:TPI1:FBA1:PFK1:HXK2	6096:44406:6006:46323:36180:51701:6000:61621:51156:30447:6013:6002:44416:42866:55114:9267:71216:1302:6094:46015:32445:8361:15992:15810:46835:1678:7160:36170:51453:72593:6915:15886
orf19.1308						ATP generation from ADP	7 out of 196 genes, 3.6%	15 out of 13081 background genes, 0.1%	6.45e-05	0	GPM1:CDC19:TDH3:TPI1:FBA1:PFK1:HXK2	6096:44406:6006:46323:36180:51701:6000:61621:51156:30447:6013:6002:44416:42866:55114:9267:71216:1302:6094:46015:32445:8361:15992:15810:46835:1678:7160:36170:51453:72593:6915:15886
orf19.1353						symbiosis, encompassing mutualism through parasitism	17 out of 196 genes, 8.7%	127 out of 13081 background genes, 1.0%	9.39e-05	0	CAT1:IPT1:HSP70:CYB2:GPM1:CDC19:YWP1:URA3:TDH3:TPI1:FBA1:ADH1:C6_00920W_A:ALS1:ACE2:YHB1:DEF1	1900735:6096:1902170:9060:6006:36178:30448:1900439:43709:51701:44010:45944:61621:70887:44114:9372:44205:30447:44416:52565:43710:6222:1315:6207:32955:16477:71216:55114:6089:98609:6094:52002:34605:36187:15810:51668:31505:7160:46210:1900189:6915:19856:36244:15886:44410:1900430:44406:42744:46107:30148:6457:60196:44182:36180:98869:7155:909:15671:83:10811:42743:42866:43689:6676:34599:9267:44011:122:715…
orf19.1354						regulation of defense response	8 out of 196 genes, 4.1%	23 out of 13081 background genes, 0.2%	0.00011	0	HGT1:HSP70:CDC19:TDH3:TPI1:FBA1:ADH1:ALS1	1900735:6096:6006:30448:36178:43709:51701:61621:30447:44416:55085:43710:55114:71216:98609:6094:34605:15810:7160:6915:36244:15886:15758:44406:6457:36168:44182:36180:7155:45916:42866:43689:8643:9267:44011:6616:9636:36170:72593:9405:44407:35690:6878:30260
orf19.1358						interspecies interaction between organisms	28 out of 196 genes, 14.3%	324 out of 13081 background genes, 2.5%	0.00012	0	TPS2:ICL1:CAT1:IPT1:TYE7:HSP70:CYB2:GPM1:HSP21:CDC19:YWP1:MIT1:URA3:NCE102:OCH1:TDH3:SSN6:TPI1:FBA1:ADH1:C6_00920W_A:ALS1:HSP90:ACE2:YHB1:VPS21:NUO1:DEF1	6096:32:6006:36178:1900439:43709:30036:51701:45944:6913:30447:45991:48315:2000531:9272:6338:6222:32955:2001020:11:16477:492:6089:34605:15810:51668:42981:35955:7160:6673:15976:46210:1900189:43248:36244:15886:44406:42744:46107:44182:7155:71470:15671:10811:6351:42866:43689:34599:36010:9267:44011:7264:60257:6616:71218:16584:9636:70787:9651:6675:42542:1900233:36171:70301:36170:46109:7038:44407:9405:30…
orf19.1375						carbohydrate metabolic process	21 out of 196 genes, 10.7%	202 out of 13081 background genes, 1.5%	0.00024	0	GAL10:GAL7:TPS2:ICL1:RHD1:PHO15:MLS1:GPM1:HSP21:CDC19:C3_06860C_A:TDH3:TPI1:FBA1:PGA56:PFK1:BMT4:GPH1:CIT1:HXK2:GLK4	6096:6006:51701:44262:30447:6002:9272:34605:8361:15810:7160:15976:51453:36166:15886:44406:44182:70135:71470:42843:42866:34599:46196:9267:60257:32445:42850:5980:46835:1678:36170:9405:5975:61621:51156:6099:6013:44416:46356:6688:55114:71216:70370:9062:42149:6094:45733:31505:6915:42125:19568:70414:46323:46838:36180:6000:1900429:33499:19388:6097:6470:1302:5992:1403:46015:9408:52574:15992:72593
orf19.1439						monosaccharide metabolic process	10 out of 196 genes, 5.1%	44 out of 13081 background genes, 0.3%	0.00027	0	GAL10:GAL7:GPM1:CDC19:C3_06860C_A:TDH3:TPI1:FBA1:PGA56:HXK2	6096:6006:51701:30447:6002:9272:8361:15810:7160:15886:44406:44182:42843:42866:34599:9267:60257:32445:42850:46835:1678:36170:61621:51156:6013:44416:55114:71216:42149:6094:6915:42125:19568:46323:36180:6000:1900429:33499:19388:1302:1403:46015:52574:72593
orf19.1585						modification by symbiont of host morphology or physiology	8 out of 196 genes, 4.1%	28 out of 13081 background genes, 0.2%	0.00064	0	HSP70:CYB2:CDC19:TDH3:TPI1:FBA1:ADH1:ALS1	6096:6006:36178:43709:51701:30447:6089:34605:15810:7160:36244:15886:44406:44182:7155:42866:43689:9267:44011:6616:9636:36170:9405:44407:30260:1900735:30448:61621:44416:43710:55114:71216:98609:6094:52002:6915:44410:6457:36180:72593:6878
orf19.1613						modification of morphology or physiology of other organism involved in symbiotic interaction	8 out of 196 genes, 4.1%	28 out of 13081 background genes, 0.2%	0.00064	0	HSP70:CYB2:CDC19:TDH3:TPI1:FBA1:ADH1:ALS1	6096:6006:36178:43709:51701:30447:6089:34605:15810:7160:36244:15886:44406:44182:7155:42866:43689:9267:44011:6616:9636:36170:9405:44407:30260:1900735:30448:61621:44416:43710:55114:71216:98609:6094:52002:6915:44410:6457:36180:72593:6878
orf19.1614						positive regulation of defense response	7 out of 196 genes, 3.6%	20 out of 13081 background genes, 0.2%	0.00068	0	HSP70:CDC19:TDH3:TPI1:FBA1:ADH1:ALS1	6096:6006:36178:43709:51701:30447:34605:15810:7160:36244:15886:44406:44182:7155:42866:43689:9267:44011:6616:9636:36170:9405:44407:30260:1900735:30448:61621:44416:43710:55114:71216:98609:6094:6915:6457:36180:72593:6878
orf19.1716						induction by symbiont of host defense response	7 out of 196 genes, 3.6%	20 out of 13081 background genes, 0.2%	0.00068	0	HSP70:CDC19:TDH3:TPI1:FBA1:ADH1:ALS1	6096:6006:36178:43709:51701:30447:34605:15810:7160:36244:15886:44406:44182:7155:42866:43689:9267:44011:6616:9636:36170:9405:44407:30260:1900735:30448:61621:44416:43710:55114:71216:98609:6094:6915:6457:36180:72593:6878
orf19.1730						induction by organism of defense response of other organism involved in symbiotic interaction	7 out of 196 genes, 3.6%	20 out of 13081 background genes, 0.2%	0.00068	0	HSP70:CDC19:TDH3:TPI1:FBA1:ADH1:ALS1	6096:6006:36178:43709:51701:30447:34605:15810:7160:36244:15886:44406:44182:7155:42866:43689:9267:44011:6616:9636:36170:9405:44407:30260:1900735:30448:61621:44416:43710:55114:71216:98609:6094:6915:6457:36180:72593:6878
orf19.1766						positive regulation by symbiont of host defense response	7 out of 196 genes, 3.6%	20 out of 13081 background genes, 0.2%	0.00068	0	HSP70:CDC19:TDH3:TPI1:FBA1:ADH1:ALS1	6096:6006:36178:43709:51701:30447:34605:15810:7160:36244:15886:44406:44182:7155:42866:43689:9267:44011:6616:9636:36170:9405:44407:30260:1900735:30448:61621:44416:43710:55114:71216:98609:6094:6915:6457:36180:72593:6878
orf19.1770						positive regulation by organism of defense response of other organism involved in symbiotic interaction	7 out of 196 genes, 3.6%	20 out of 13081 background genes, 0.2%	0.00068	0	HSP70:CDC19:TDH3:TPI1:FBA1:ADH1:ALS1	6096:6006:36178:43709:51701:30447:34605:15810:7160:36244:15886:44406:44182:7155:42866:43689:9267:44011:6616:9636:36170:9405:44407:30260:1900735:30448:61621:44416:43710:55114:71216:98609:6094:6915:6457:36180:72593:6878
orf19.1785						modification of morphology or physiology of other organism	8 out of 196 genes, 4.1%	29 out of 13081 background genes, 0.2%	0.00086	0	HSP70:CYB2:CDC19:TDH3:TPI1:FBA1:ADH1:ALS1	6096:6006:36178:43709:51701:30447:6089:34605:15810:7160:36244:15886:44406:44182:7155:42866:43689:9267:44011:6616:9636:36170:9405:44407:30260:1900735:30448:61621:44416:43710:55114:71216:98609:6094:52002:6915:44410:6457:36180:72593:6878
orf19.1813						hexose metabolic process	9 out of 196 genes, 4.6%	39 out of 13081 background genes, 0.3%	0.00095	0	GAL10:GAL7:GPM1:CDC19:TDH3:TPI1:FBA1:PGA56:HXK2	6096:6006:51701:30447:6002:9272:8361:15810:7160:15886:44406:44182:42866:34599:9267:60257:32445:42850:46835:1678:36170:61621:51156:6013:44416:55114:71216:42149:6094:6915:42125:46323:36180:6000:1900429:33499:19388:1302:1403:46015:52574:72593
orf19.1867						ADP metabolic process	7 out of 196 genes, 3.6%	21 out of 13081 background genes, 0.2%	0.001	0	GPM1:CDC19:TDH3:TPI1:FBA1:PFK1:HXK2	6096:6006:51701:30447:6002:8361:15810:7160:51453:15886:44406:42866:9267:32445:46835:1678:36170:61621:51156:6013:44416:55114:71216:6094:6915:46323:36180:6000:1302:46015:15992:72593
orf19.1868						interaction with host	11 out of 196 genes, 5.6%	63 out of 13081 background genes, 0.5%	0.0012	0	CAT1:HSP70:CYB2:GPM1:CDC19:TDH3:TPI1:FBA1:ADH1:ALS1:YHB1	6096:6006:36178:43709:51701:30447:6089:34605:15810:7160:46210:36244:15886:44406:42744:44182:7155:15671:42866:43689:34599:9267:44011:6616:71218:9636:42542:36171:70301:36170:44407:9405:30260:1900735:1902170:30448:61621:44416:52565:43710:1315:71216:55114:98609:6094:52002:6915:44410:6457:36180:98869:42743:71500:72593:6878
orf19.1994						monosaccharide catabolic process	6 out of 196 genes, 3.1%	15 out of 13081 background genes, 0.1%	0.00174	0	GAL10:GAL7:CDC19:C3_06860C_A:TPI1:PGA56	6096:30447:9272:44182:42843:42866:34599:9267:60257:42850:36170:61621:44416:55114:71216:42149:42125:19568:36180:1900429:33499:19388:1403:52574
orf19.215						purine nucleoside diphosphate metabolic process	7 out of 196 genes, 3.6%	23 out of 13081 background genes, 0.2%	0.00201	0	GPM1:CDC19:TDH3:TPI1:FBA1:PFK1:HXK2	6096:6006:51701:30447:6002:8361:15810:7160:51453:15886:44406:42866:9267:32445:46835:1678:36170:61621:51156:6013:44416:55114:71216:6094:6915:46323:36180:6000:1302:46015:15992:72593
orf19.2169						purine ribonucleoside diphosphate metabolic process	7 out of 196 genes, 3.6%	23 out of 13081 background genes, 0.2%	0.00201	0	GPM1:CDC19:TDH3:TPI1:FBA1:PFK1:HXK2	6096:6006:51701:30447:6002:8361:15810:7160:51453:15886:44406:42866:9267:32445:46835:1678:36170:61621:51156:6013:44416:55114:71216:6094:6915:46323:36180:6000:1302:46015:15992:72593
orf19.2178.1						ribonucleoside diphosphate metabolic process	7 out of 196 genes, 3.6%	25 out of 13081 background genes, 0.2%	0.00376	0	GPM1:CDC19:TDH3:TPI1:FBA1:PFK1:HXK2	6096:6006:51701:30447:6002:8361:15810:7160:51453:15886:44406:42866:9267:32445:46835:1678:36170:61621:51156:6013:44416:55114:71216:6094:6915:46323:36180:6000:1302:46015:15992:72593
orf19.2192						response to stimulus	66 out of 196 genes, 33.7%	1366 out of 13081 background genes, 10.4%	0.00443	0	ROA1:HGT1:GAL10:GAL102:TPS2:RPN4:SIP5:NPL4:C1_06120C_A:CAT1:SUI2:PHO15:GPX3:CDR4:EAF6:TPO3:IPT1:C1_09220W_A:VPS41:SFU1:LCB4:TYE7:STP2:HSP70:RAD32:HSP21:CDC19:CNT:GCN4:C3_01210C_A:MEP1:GLX3:HEM13:CDR1:REV3:OCH1:C3_06860C_A:TDH3:SSN6:TPI1:FBA1:PGA62:C4_03700W_A:C4_04800W_A:CBF1:C5_02380W_A:YNK1:SUT1:ADH1:C6_01370W_A:HRR25:ALS1:GPH1:C7_01430C_A:FLU1:HSP90:GLN1:CR_05580C_A:SIS1:CR_06090W_A:FLC2:ACE2:…	32:32581:1900409:6974:6006:32889:6890:2000370:45944:33157:30447:61454:45991:9225:6281:48315:55085:9272:722:36289:75306:32955:42766:11:71712:492:90456:30950:71459:45899:1990611:6165:15810:35955:46210:70843:43248:1903714:15758:18171:7205:35719:44182:6662:7155:31929:1903833:19676:1080:32995:71470:42276:15671:34198:6351:1990591:42843:38083:6228:34599:8643:1558:6302:61395:15848:31571:60257:30242:6616:…
orf19.2332						modulation by symbiont of host defense response	7 out of 196 genes, 3.6%	26 out of 13081 background genes, 0.2%	0.00502	0	HSP70:CDC19:TDH3:TPI1:FBA1:ADH1:ALS1	6006:30447:15810:44182:7155:6616:9405:1900735:44416:43710:6915:6457:6878:6096:36178:43709:51701:34605:7160:36244:15886:44406:42866:43689:9267:44011:9636:36170:44407:30260:30448:61621:55114:71216:98609:6094:36180:72593
orf19.2433						modulation by organism of defense response of other organism involved in symbiotic interaction	7 out of 196 genes, 3.6%	26 out of 13081 background genes, 0.2%	0.00502	0	HSP70:CDC19:TDH3:TPI1:FBA1:ADH1:ALS1	6006:30447:15810:44182:7155:6616:9405:1900735:44416:43710:6915:6457:6878:6096:36178:43709:51701:34605:7160:36244:15886:44406:42866:43689:9267:44011:9636:36170:44407:30260:30448:61621:55114:71216:98609:6094:36180:72593
orf19.2434						pyruvate metabolic process	7 out of 196 genes, 3.6%	26 out of 13081 background genes, 0.2%	0.00502	0	GPM1:CDC19:TDH3:TPI1:FBA1:PFK1:HXK2	6006:30447:6002:8361:15810:46835:1678:44416:6915:6000:46015:6096:51701:7160:51453:15886:44406:42866:9267:32445:36170:61621:51156:6013:55114:71216:6094:46323:36180:1302:15992:72593
orf19.2458						hexose catabolic process	5 out of 196 genes, 2.6%	11 out of 13081 background genes, 0.1%	0.00612	0	GAL10:GAL7:CDC19:TPI1:PGA56	30447:9272:44182:34599:60257:44416:42149:33499:1403:52574:6096:42866:9267:42850:36170:61621:71216:42125:36180:1900429:19388
orf19.251						generation of precursor metabolites and energy	14 out of 196 genes, 7.1%	126 out of 13081 background genes, 1.0%	0.01178	0	RIB3:GPM1:CDC19:UCF1:CYC1:C3_04080W_A:TDH3:TPI1:FBA1:PFK1:C6_00920W_A:GPH1:CIT1:HXK2	6006:30447:6002:8361:15810:6112:46835:1678:9060:44416:46356:6915:6000:46015:9408:6096:51701:44262:9231:6123:7160:51453:15886:44406:42866:9267:32445:5980:36170:61621:44114:51156:6099:6013:55114:71216:6094:6122:46323:36180:1302:15992:72593
orf19.2529.1						cellular response to stimulus	59 out of 196 genes, 30.1%	1215 out of 13081 background genes, 9.3%	0.01535	0	ROA1:HGT1:GAL10:GAL102:TPS2:RPN4:SIP5:NPL4:C1_06120C_A:CAT1:SUI2:PHO15:GPX3:EAF6:TPO3:IPT1:VPS41:SFU1:LCB4:TYE7:STP2:HSP70:RAD32:HSP21:CDC19:CNT:GCN4:C3_01210C_A:MEP1:GLX3:HEM13:CDR1:REV3:OCH1:C3_06860C_A:SSN6:TPI1:PGA62:C4_04800W_A:CBF1:C5_02380W_A:YNK1:SUT1:C6_01370W_A:HRR25:ALS1:C7_01430C_A:FLU1:HSP90:GLN1:CR_05580C_A:SIS1:CR_06090W_A:FLC2:ACE2:YHB1:VPS21:AHA1:TRX1	32:32581:1900409:6974:32889:6890:2000370:45944:33157:30447:61454:45991:9225:6281:48315:55085:9272:722:36289:75306:32955:42766:11:71712:492:30950:71459:45899:1990611:6165:35955:46210:70843:43248:15758:18171:7205:35719:44182:6662:7155:31929:1903833:19676:1080:32995:71470:42276:15671:34198:6351:42843:38083:6228:34599:8643:1558:6302:61395:15848:31571:60257:30242:6616:71476:1902047:51292:9651:45332:42…
orf19.2608						regulation of response to stress	14 out of 196 genes, 7.1%	132 out of 13081 background genes, 1.0%	0.02009	0	HGT1:RPN4:HSP70:CDC19:GCN4:TDH3:SSN6:TPI1:FBA1:SUT1:ADH1:HRR25:ALS1:TRX1	1900409:6006:6890:2000370:45944:30447:6281:55085:36289:75306:11:45899:15810:35955:15758:44182:6662:7155:1903833:1080:34198:38083:34599:8643:61395:30242:6616:9405:1900735:6282:1990355:1990443:32436:44416:10691:43710:6888:42752:6915:6457:36168:30999:34614:51455:122:6357:6878:6096:36178:43709:51701:97316:42274:2000531:45454:6338:2001020:70793:19379:34605:1902352:7160:36244:15886:43161:44406:42744:45…
orf19.2620						response to host defenses	8 out of 196 genes, 4.1%	43 out of 13081 background genes, 0.3%	0.02071	0	HSP70:CDC19:TDH3:TPI1:FBA1:ADH1:ALS1:YHB1	6006:30447:15810:46210:44182:7155:15671:34599:6616:9405:1900735:1902170:44416:43710:6915:6457:71500:6878:6096:36178:43709:51701:34605:7160:36244:15886:44406:42866:43689:9267:44011:71218:9636:36170:44407:30260:30448:61621:52565:55114:71216:98609:6094:36180:72593
orf19.2661						response to host	8 out of 196 genes, 4.1%	43 out of 13081 background genes, 0.3%	0.02071	0	HSP70:CDC19:TDH3:TPI1:FBA1:ADH1:ALS1:YHB1	6006:30447:15810:46210:44182:7155:15671:34599:6616:9405:1900735:1902170:44416:43710:6915:6457:71500:6878:6096:36178:43709:51701:34605:7160:36244:15886:44406:42866:43689:9267:44011:71218:9636:36170:44407:30260:30448:61621:52565:55114:71216:98609:6094:36180:72593
orf19.2723						purine ribonucleoside triphosphate metabolic process	10 out of 196 genes, 5.1%	70 out of 13081 background genes, 0.5%	0.02304	0.0005	GPM1:CDC19:CYC1:C3_04080W_A:TDH3:TPI1:FBA1:YNK1:PFK1:HXK2	6974:6006:30447:6002:8361:6165:15810:6228:46835:1678:61508:9060:44416:46777:6979:6915:6000:6183:46015:6096:51701:6123:6241:7160:51453:15886:44406:42866:9267:32445:36170:30448:61621:51156:6013:55114:71216:6094:51211:6122:46323:36180:1302:15992:72593
orf19.2765						oxidation-reduction process	27 out of 196 genes, 13.8%	401 out of 13081 background genes, 3.1%	0.02506	0.0005	CAT1:GPX3:RIB3:CDC19:OSM1:RNR22:GDH2:UCF1:CYC1:HEM13:C3_04080W_A:C3_06860C_A:TDH3:TPI1:ERG251:GDH3:PUT1:ADH1:C6_00920W_A:GPH1:C7_03780C_A:ADH5:IDP2:CIT1:IFE2:YHB1:TRX1	1900409:6006:6890:30447:9186:11:6807:46210:18171:44182:6662:6112:15671:42843:34599:42542:70301:9405:1902170:9060:1990355:44416:46356:6888:1315:6537:6915:98869:34614:71500:9408:71456:6096:51701:44262:9231:45454:6102:6123:6520:19379:10133:7160:15886:44406:42744:42866:9267:44011:71218:9636:5980:36171:36170:44407:61621:42144:44114:61407:6099:52565:71216:55114:19551:80058:19568:6122:6783:36180:1900429…
orf19.2766						ribonucleoside triphosphate metabolic process	10 out of 196 genes, 5.1%	71 out of 13081 background genes, 0.5%	0.02614	0.0005	GPM1:CDC19:CYC1:C3_04080W_A:TDH3:TPI1:FBA1:YNK1:PFK1:HXK2	6974:6006:30447:6002:8361:6165:15810:6228:46835:1678:61508:9060:44416:46777:6979:6915:6000:6183:46015:6096:51701:6123:6241:7160:51453:15886:44406:42866:9267:32445:36170:30448:61621:51156:6013:55114:71216:6094:51211:6122:46323:36180:1302:15992:72593
orf19.2791						glucose metabolic process	6 out of 196 genes, 3.1%	23 out of 13081 background genes, 0.2%	0.02891	0.0005	GPM1:CDC19:TDH3:TPI1:FBA1:HXK2	6006:30447:6002:8361:15810:46835:1678:44416:6915:6000:46015:6096:51701:7160:15886:44406:42866:9267:32445:36170:61621:51156:6013:55114:71216:6094:46323:36180:1302:72593
orf19.2803						purine nucleoside triphosphate metabolic process	10 out of 196 genes, 5.1%	72 out of 13081 background genes, 0.6%	0.0296	0.0005	GPM1:CDC19:CYC1:C3_04080W_A:TDH3:TPI1:FBA1:YNK1:PFK1:HXK2	6974:6006:30447:6002:8361:6165:15810:6228:46835:1678:61508:9060:44416:46777:6979:6915:6000:6183:46015:6096:51701:6123:6241:7160:51453:15886:44406:42866:9267:32445:36170:30448:61621:51156:6013:55114:71216:6094:51211:6122:46323:36180:1302:15992:72593
orf19.2839						cellular response to stress	42 out of 196 genes, 21.4%	778 out of 13081 background genes, 5.9%	0.03236	0.0005	HGT1:GAL10:TPS2:RPN4:SIP5:NPL4:C1_06120C_A:CAT1:SUI2:GPX3:EAF6:IPT1:VPS41:TYE7:STP2:HSP70:RAD32:HSP21:CDC19:GCN4:C3_01210C_A:MEP1:GLX3:HEM13:CDR1:REV3:OCH1:C3_06860C_A:TPI1:C4_04800W_A:C5_02380W_A:YNK1:C6_01370W_A:HRR25:HSP90:GLN1:CR_05580C_A:SIS1:FLC2:YHB1:AHA1:TRX1	32:32581:1900409:6974:32889:6890:2000370:45944:33157:30447:61454:45991:6281:48315:55085:9272:722:36289:75306:42766:11:71712:492:45899:1990611:6165:46210:70843:43248:15758:18171:35719:44182:6662:1903833:19676:1080:32995:71470:42276:15671:34198:6351:42843:38083:6228:34599:8643:6302:61395:31571:60257:30242:6616:71476:51292:9651:45332:42542:70301:9405:30518:1902170:61508:6282:723:1990355:1990443:7088…
orf19.2875						response to external biotic stimulus	8 out of 196 genes, 4.1%	46 out of 13081 background genes, 0.4%	0.03458	0.0005	HSP70:CDC19:TDH3:TPI1:FBA1:ADH1:ALS1:YHB1	6006:30447:15810:46210:44182:7155:15671:34599:6616:9405:1900735:1902170:44416:43710:6915:6457:71500:6878:6096:36178:43709:51701:34605:7160:36244:15886:44406:42866:43689:9267:44011:71218:9636:36170:44407:30260:30448:61621:52565:55114:71216:98609:6094:36180:72593
orf19.2876						response to other organism	8 out of 196 genes, 4.1%	46 out of 13081 background genes, 0.4%	0.03458	0.0005	HSP70:CDC19:TDH3:TPI1:FBA1:ADH1:ALS1:YHB1	6006:30447:15810:46210:44182:7155:15671:34599:6616:9405:1900735:1902170:44416:43710:6915:6457:71500:6878:6096:36178:43709:51701:34605:7160:36244:15886:44406:42866:43689:9267:44011:71218:9636:36170:44407:30260:30448:61621:52565:55114:71216:98609:6094:36180:72593
orf19.2883						response to defenses of other organism involved in symbiotic interaction	8 out of 196 genes, 4.1%	46 out of 13081 background genes, 0.4%	0.03458	0.0004	HSP70:CDC19:TDH3:TPI1:FBA1:ADH1:ALS1:YHB1	6006:30447:15810:46210:44182:7155:15671:34599:6616:9405:1900735:1902170:44416:43710:6915:6457:71500:6878:6096:36178:43709:51701:34605:7160:36244:15886:44406:42866:43689:9267:44011:71218:9636:36170:44407:30260:30448:61621:52565:55114:71216:98609:6094:36180:72593
orf19.2892						small molecule metabolic process	36 out of 196 genes, 18.4%	632 out of 13081 background genes, 4.8%	0.04247	0.0022	GAL10:GAL7:ICL1:MLS1:GLY1:RIB3:CYB2:GPM1:CDC19:RNR22:GDH2:LEU42:CYC1:URA3:ILV2:GLX3:C3_04080W_A:C3_06860C_A:TDH3:TPI1:ERG251:FBA1:IPK1:GDH3:CBF1:PUT1:YNK1:PGA56:PFK1:C7_04210C_A:IDP2:CIT1:HXK2:GLN1:CR_09100C_A:TRX1	1900409:6974:6006:6890:6535:30447:6002:9186:9272:9097:11:71459:6807:8361:6165:15810:44182:6662:19676:70481:42843:6228:34599:60257:46835:1678:6730:46109:9405:61508:9060:1990355:19243:44205:44416:46356:103:6888:46777:6537:9062:42149:9303:52002:6979:6915:19856:44410:61427:6000:34614:42821:33499:6183:6097:1403:46015:52574:6096:51701:44262:9231:45454:6102:6338:6222:6123:16477:6520:6089:6241:19379:6995…
orf19.3038						nucleoside triphosphate metabolic process	10 out of 196 genes, 5.1%	77 out of 13081 background genes, 0.6%	0.05338	0.003	GPM1:CDC19:CYC1:C3_04080W_A:TDH3:TPI1:FBA1:YNK1:PFK1:HXK2	6974:6006:30447:6002:8361:6165:15810:6228:46835:1678:61508:9060:44416:46777:6979:6915:6000:6183:46015:6096:51701:6123:6241:7160:51453:15886:44406:42866:9267:32445:36170:30448:61621:51156:6013:55114:71216:6094:51211:6122:46323:36180:1302:15992:72593
orf19.3261						carboxylic acid metabolic process	24 out of 196 genes, 12.2%	355 out of 13081 background genes, 2.7%	0.06712	0.0033	ICL1:MLS1:GLY1:CYB2:GPM1:CDC19:GDH2:LEU42:ILV2:GLX3:TDH3:TPI1:ERG251:FBA1:GDH3:CBF1:PUT1:PFK1:C7_04210C_A:IDP2:CIT1:HXK2:GLN1:TRX1	1900409:6006:6890:6535:30447:6002:9097:11:71459:6807:8361:15810:44182:6662:19676:34599:46835:1678:6730:9405:1990355:19243:44416:46356:103:6888:6537:9062:9303:52002:6915:44410:61427:6000:34614:6097:46015:6096:51701:44262:45454:6102:6338:6520:6089:19379:6995:10133:7160:15976:51453:15886:44406:42744:34508:7059:6544:42866:9267:32445:36170:1900375:6542:61621:42144:51156:6099:6013:1900478:55114:71216:6…
orf19.3360						fluconazole transport	3 out of 196 genes, 1.5%	4 out of 13081 background genes, 0.0%	0.07339	0.0037	CDR4:CDR1:FLU1	34599:15848:1902047:45332:45117:15903:6855:6810:296:15833:46618:30003:71216:15893:15847:71383:35690
orf19.3430						response to stress	43 out of 196 genes, 21.9%	837 out of 13081 background genes, 6.4%	0.08305	0.004	HGT1:GAL10:TPS2:RPN4:SIP5:NPL4:C1_06120C_A:CAT1:SUI2:GPX3:EAF6:IPT1:VPS41:TYE7:STP2:HSP70:RAD32:HSP21:CDC19:GCN4:C3_01210C_A:MEP1:GLX3:HEM13:CDR1:REV3:OCH1:C3_06860C_A:TPI1:C4_04800W_A:C5_02380W_A:YNK1:C6_01370W_A:HRR25:GPH1:HSP90:GLN1:CR_05580C_A:SIS1:FLC2:YHB1:AHA1:TRX1	32:32581:1900409:6974:32889:6890:2000370:45944:33157:30447:61454:45991:6281:48315:55085:9272:722:36289:75306:42766:11:71712:492:45899:1990611:6165:46210:70843:43248:15758:18171:35719:44182:6662:1903833:19676:1080:32995:71470:42276:15671:34198:6351:42843:38083:6228:34599:8643:6302:61395:31571:60257:30242:6616:71476:51292:9651:45332:42542:70301:9405:30518:1902170:61508:6282:723:1990355:1990443:7088…
orf19.3447						response to chemical	39 out of 196 genes, 19.9%	735 out of 13081 background genes, 5.6%	0.09437	0.0039	ROA1:HGT1:GAL10:GAL102:TPS2:RPN4:NPL4:CAT1:PHO15:GPX3:CDR4:TPO3:IPT1:C1_09220W_A:SFU1:TYE7:STP2:HSP70:HSP21:CNT:GCN4:GLX3:HEM13:CDR1:OCH1:C3_06860C_A:SSN6:PGA62:C4_03700W_A:CBF1:SUT1:C6_01370W_A:C7_01430C_A:FLU1:HSP90:SIS1:ACE2:YHB1:TRX1	32:1900409:6890:45944:30447:45991:9225:48315:55085:9272:32955:11:71712:492:90456:71459:45899:35955:46210:70843:43248:1903714:15758:18171:35719:44182:6662:1903833:1080:71470:15671:34198:6351:1990591:42843:34599:8643:61395:15848:60257:6616:1902047:9651:45332:42542:70301:6879:9405:30518:1902170:6282:723:1990355:70887:32436:19243:30433:44416:45117:10691:15903:30970:103:6888:1315:42149:9303:6855:6979:…
orf19.3448
orf19.347
orf19.3476
orf19.35
orf19.3574
orf19.3575
orf19.3618
orf19.3672
orf19.3674
orf19.3675
orf19.3684
orf19.3707
orf19.3733
orf19.3799
orf19.3861
orf19.3862
orf19.396
orf19.3967
orf19.398
orf19.3984
orf19.3997
orf19.4077
orf19.4118
orf19.4246
orf19.4264
orf19.4274
orf19.4305.1
orf19.4309
orf19.4311
orf19.4322
orf19.4342
orf19.4393
orf19.4436
orf19.4444
orf19.4450.1
orf19.449
orf19.450
orf19.4525
orf19.4527
orf19.4531
orf19.4617
orf19.4618
orf19.4631
orf19.4716
orf19.4737
orf19.4769
orf19.4780
orf19.4784
orf19.4833
orf19.4858
orf19.4869
orf19.4885
orf19.4888
orf19.4908
orf19.4921
orf19.4941
orf19.4942
orf19.4949
orf19.4961
orf19.4980
orf19.5000
orf19.5022
orf19.5079
orf19.5114
orf19.5114.1
orf19.5118
orf19.5131
orf19.5228
orf19.5257
orf19.5282
orf19.5288
orf19.5334
orf19.54
orf19.542
orf19.5520
orf19.5612
orf19.5626
orf19.5741
orf19.5785
orf19.5844
orf19.589
orf19.5953
orf19.5960
orf19.5992
orf19.6000
orf19.6116
orf19.6124
orf19.6213
orf19.6227
orf19.6229
orf19.6259
orf19.6286
orf19.6311
orf19.6365
orf19.6391
orf19.6408
orf19.646
orf19.6470
orf19.6484
orf19.6491
orf19.6515
orf19.6529
orf19.6539
orf19.6548
orf19.6577
orf19.6578
orf19.6585
orf19.6586
orf19.6607
orf19.6659
orf19.670.2
orf19.6745
orf19.6798
orf19.6814
orf19.6816
orf19.6844
orf19.6882
orf19.6897
orf19.693
orf19.6937
orf19.6948
orf19.7021
orf19.7152
orf19.7203
orf19.7204
orf19.7250
orf19.7279.1
orf19.7306
orf19.7389
orf19.7391
orf19.7561
orf19.7566
orf19.7602
orf19.7611
orf19.787.1
orf19.822
orf19.823
orf19.831
orf19.852
orf19.866
orf19.903
orf19.909
orf19.913.2
orf19.93
orf19.986

## Sheet: Snf6 peaks
Replicate 1										Replicate 2
Ca21Chr1 start=7146 peak=7411 stop=7601 wid=455 mean=-0.4760 median=-0.4881 high=-0.5060										Ca21Chr1 start=7181 peak=7266 stop=7366 wid=185 mean=-0.4274 median=-0.4306 high=-0.4423
Ca21Chr1 start=56873 peak=56938 stop=57008 wid=135 mean=-0.4217 median=-0.4242 high=-0.4323										Ca21Chr1 start=56858 peak=56948 stop=57043 wid=185 mean=-0.4315 median=-0.4352 high=-0.4486
Ca21Chr1 start=58428 peak=58533 stop=58628 wid=200 mean=-0.4299 median=-0.4340 high=-0.4459										Ca21Chr1 start=123033 peak=123073 stop=123113 wid=80 mean=-0.4124 median=-0.4142 high=-0.4179
Ca21Chr1 start=140983 peak=141068 stop=141163 wid=180 mean=-0.4648 median=-0.4711 high=-0.4987										Ca21Chr1 start=126083 peak=126173 stop=126273 wid=190 mean=-0.4289 median=-0.4326 high=-0.4432
Ca21Chr1 start=144378 peak=144408 stop=144443 wid=65 mean=-0.4042 median=-0.4047 high=-0.4065										Ca21Chr1 start=193963 peak=194018 stop=194073 wid=110 mean=-0.4088 median=-0.4097 high=-0.4132
Ca21Chr1 start=149253 peak=149278 stop=149303 wid=50 mean=-0.4050 median=-0.4053 high=-0.4077										Ca21Chr1 start=213078 peak=213193 stop=213313 wid=235 mean=-0.4413 median=-0.4464 high=-0.4643
Ca21Chr1 start=151733 peak=151853 stop=151963 wid=230 mean=-0.4781 median=-0.4881 high=-0.5157										Ca21Chr1 start=222303 peak=222393 stop=222773 wid=470 mean=-0.4253 median=-0.4226 high=-0.4433
Ca21Chr1 start=193948 peak=193983 stop=194018 wid=70 mean=-0.4064 median=-0.4071 high=-0.4094										Ca21Chr1 start=230638 peak=231743 stop=232518 wid=1880 mean=-0.8251 median=-0.7520 high=-1.3691
Ca21Chr1 start=213058 peak=213198 stop=213348 wid=290 mean=-0.5355 median=-0.5498 high=-0.6134										Ca21Chr1 start=232823 peak=232978 stop=233118 wid=295 mean=-0.4658 median=-0.4727 high=-0.5029
Ca21Chr1 start=230743 peak=230818 stop=230903 wid=160 mean=-0.4287 median=-0.4319 high=-0.4445										Ca21Chr1 start=267838 peak=267918 stop=268018 wid=180 mean=-0.4168 median=-0.4184 high=-0.4259
Ca21Chr1 start=231128 peak=231693 stop=232603 wid=1475 mean=-0.6788 median=-0.6235 high=-0.9623										Ca21Chr1 start=268203 peak=268468 stop=269038 wid=835 mean=-0.4801 median=-0.4817 high=-0.5154
Ca21Chr1 start=247873 peak=248003 stop=248128 wid=255 mean=-0.4480 median=-0.4540 high=-0.4704										Ca21Chr1 start=282173 peak=282298 stop=282408 wid=235 mean=-0.4296 median=-0.4333 high=-0.4457
Ca21Chr1 start=268473 peak=268593 stop=268698 wid=225 mean=-0.4256 median=-0.4285 high=-0.4397										Ca21Chr1 start=306348 peak=306393 stop=306443 wid=95 mean=-0.4135 median=-0.4150 high=-0.4195
Ca21Chr1 start=293963 peak=294083 stop=294243 wid=280 mean=-0.4489 median=-0.4544 high=-0.4750										Ca21Chr1 start=329243 peak=329383 stop=329538 wid=295 mean=-0.4455 median=-0.4506 high=-0.4712
Ca21Chr1 start=328888 peak=329338 stop=329508 wid=620 mean=-0.4526 median=-0.4288 high=-0.5345										Ca21Chr1 start=349228 peak=349658 stop=349948 wid=720 mean=-0.6667 median=-0.6598 high=-0.9246
Ca21Chr1 start=349423 peak=349658 stop=349943 wid=520 mean=-0.6733 median=-0.6948 high=-0.8525										Ca21Chr1 start=354568 peak=354643 stop=354733 wid=165 mean=-0.4128 median=-0.4143 high=-0.4195
Ca21Chr1 start=355173 peak=355248 stop=355328 wid=155 mean=-0.4395 median=-0.4443 high=-0.4600										Ca21Chr1 start=394873 peak=395028 stop=395153 wid=280 mean=-0.4379 median=-0.4426 high=-0.4592
Ca21Chr1 start=357793 peak=357833 stop=357873 wid=80 mean=-0.4131 median=-0.4153 high=-0.4202										Ca21Chr1 start=402662 peak=402777 stop=402897 wid=235 mean=-0.4317 median=-0.4357 high=-0.4486
Ca21Chr1 start=359048 peak=359158 stop=359258 wid=210 mean=-0.4443 median=-0.4490 high=-0.4681										Ca21Chr1 start=405412 peak=405752 stop=405962 wid=550 mean=-0.5109 median=-0.5159 high=-0.5847
Ca21Chr1 start=360693 peak=360758 stop=360823 wid=130 mean=-0.4177 median=-0.4197 high=-0.4268										Ca21Chr1 start=406352 peak=406372 stop=406402 wid=50 mean=-0.4013 median=-0.4015 high=-0.4020
Ca21Chr1 start=394463 peak=394988 stop=395138 wid=675 mean=-0.4769 median=-0.4790 high=-0.5119										Ca21Chr1 start=406577 peak=406767 stop=406902 wid=325 mean=-0.4414 median=-0.4462 high=-0.4663
Ca21Chr1 start=402861 peak=402921 stop=402976 wid=115 mean=-0.4069 median=-0.4077 high=-0.4103										Ca21Chr1 start=434107 peak=434202 stop=434287 wid=180 mean=-0.4438 median=-0.4486 high=-0.4669
Ca21Chr1 start=405291 peak=406876 stop=407261 wid=1970 mean=-0.5447 median=-0.5527 high=-0.6640										Ca21Chr1 start=436507 peak=436587 stop=436692 wid=185 mean=-0.4170 median=-0.4189 high=-0.4259
Ca21Chr1 start=412696 peak=412776 stop=412856 wid=160 mean=-0.4459 median=-0.4510 high=-0.4686										Ca21Chr1 start=439632 peak=439812 stop=440007 wid=375 mean=-0.4542 median=-0.4583 high=-0.4917
Ca21Chr1 start=434101 peak=434281 stop=434481 wid=380 mean=-0.6051 median=-0.6283 high=-0.7278										Ca21Chr1 start=442337 peak=442697 stop=442887 wid=550 mean=-0.5182 median=-0.5193 high=-0.6109
Ca21Chr1 start=436666 peak=436751 stop=436831 wid=165 mean=-0.4241 median=-0.4271 high=-0.4365										Ca21Chr1 start=443962 peak=445782 stop=447162 wid=3200 mean=-0.7463 median=-0.6814 high=-1.3151
Ca21Chr1 start=439566 peak=439756 stop=439876 wid=310 mean=-0.4272 median=-0.4293 high=-0.4467										Ca21Chr1 start=451062 peak=451577 stop=452152 wid=1090 mean=-0.7795 median=-0.7665 high=-1.1061
Ca21Chr1 start=442281 peak=442686 stop=442961 wid=680 mean=-0.6431 median=-0.6762 high=-0.7794										Ca21Chr1 start=455102 peak=455227 stop=455472 wid=370 mean=-0.4365 median=-0.4378 high=-0.4644
Ca21Chr1 start=443811 peak=445836 stop=447211 wid=3400 mean=-0.7069 median=-0.6847 high=-1.1127										Ca21Chr1 start=455647 peak=456232 stop=457002 wid=1355 mean=-0.7683 median=-0.7873 high=-1.1215
Ca21Chr1 start=449141 peak=449226 stop=449331 wid=190 mean=-0.4278 median=-0.4313 high=-0.4427										Ca21Chr1 start=498362 peak=498402 stop=498442 wid=80 mean=-0.4067 median=-0.4079 high=-0.4104
Ca21Chr1 start=451161 peak=451611 stop=452146 wid=985 mean=-0.7716 median=-0.7929 high=-1.0522										Ca21Chr1 start=534852 peak=535017 stop=535207 wid=355 mean=-0.4728 median=-0.4809 high=-0.5140
Ca21Chr1 start=455066 peak=455211 stop=455396 wid=330 mean=-0.4339 median=-0.4370 high=-0.4550										Ca21Chr1 start=565462 peak=565567 stop=565692 wid=230 mean=-0.4194 median=-0.4217 high=-0.4286
Ca21Chr1 start=455661 peak=456236 stop=456991 wid=1330 mean=-0.7493 median=-0.6837 high=-1.2103										Ca21Chr1 start=585297 peak=585572 stop=585757 wid=460 mean=-0.5428 median=-0.5590 high=-0.6226
Ca21Chr1 start=465871 peak=465911 stop=465951 wid=80 mean=-0.4112 median=-0.4129 high=-0.4167										Ca21Chr1 start=596102 peak=596272 stop=596487 wid=385 mean=-0.4806 median=-0.4891 high=-0.5263
Ca21Chr1 start=468656 peak=468716 stop=468781 wid=125 mean=-0.4319 median=-0.4361 high=-0.4500										Ca21Chr1 start=709262 peak=709402 stop=709517 wid=255 mean=-0.4666 median=-0.4742 high=-0.5051
Ca21Chr1 start=478226 peak=478406 stop=478591 wid=365 mean=-0.5395 median=-0.5554 high=-0.6193										Ca21Chr1 start=748782 peak=749077 stop=749262 wid=480 mean=-0.4958 median=-0.5052 high=-0.5483
Ca21Chr1 start=481511 peak=481581 stop=481589 wid=78 mean=-0.4132 median=-0.4150 high=-0.4191										Ca21Chr1 start=776332 peak=776487 stop=776677 wid=345 mean=-0.5025 median=-0.5132 high=-0.5619
Ca21Chr1 start=572773 peak=572833 stop=572898 wid=125 mean=-0.4143 median=-0.4161 high=-0.4218										Ca21Chr1 start=818362 peak=818532 stop=818962 wid=600 mean=-0.4685 median=-0.4680 high=-0.5090
Ca21Chr1 start=585408 peak=585578 stop=585683 wid=275 mean=-0.4315 median=-0.4349 high=-0.4470										Ca21Chr1 start=832182 peak=832332 stop=832457 wid=275 mean=-0.4661 median=-0.4738 high=-0.5014
Ca21Chr1 start=596113 peak=596243 stop=596413 wid=300 mean=-0.4513 median=-0.4569 high=-0.4792										Ca21Chr1 start=839032 peak=839162 stop=839292 wid=260 mean=-0.4632 median=-0.4712 high=-0.4945
Ca21Chr1 start=598683 peak=598703 stop=598723 wid=40 mean=-0.4016 median=-0.4020 high=-0.4026										Ca21Chr1 start=889817 peak=889952 stop=890082 wid=265 mean=-0.4407 median=-0.4458 high=-0.4624
Ca21Chr1 start=604093 peak=604133 stop=604183 wid=90 mean=-0.4084 median=-0.4095 high=-0.4124										Ca21Chr1 start=892642 peak=892807 stop=892987 wid=345 mean=-0.5757 median=-0.5935 high=-0.6792
Ca21Chr1 start=714883 peak=714963 stop=715048 wid=165 mean=-0.4300 median=-0.4335 high=-0.4453										Ca21Chr1 start=894772 peak=894842 stop=894922 wid=150 mean=-0.4095 median=-0.4107 high=-0.4143
Ca21Chr1 start=749003 peak=749113 stop=749198 wid=195 mean=-0.4273 median=-0.4305 high=-0.4427										Ca21Chr1 start=896447 peak=896982 stop=897302 wid=855 mean=-0.5038 median=-0.5070 high=-0.5919
Ca21Chr1 start=760713 peak=760798 stop=760883 wid=170 mean=-0.4511 median=-0.4572 high=-0.4799										Ca21Chr1 start=905322 peak=905417 stop=905562 wid=240 mean=-0.4229 median=-0.4258 high=-0.4359
Ca21Chr1 start=778943 peak=778963 stop=778983 wid=40 mean=-0.4028 median=-0.4030 high=-0.4041										Ca21Chr1 start=906587 peak=906632 stop=906682 wid=95 mean=-0.4034 median=-0.4037 high=-0.4049
Ca21Chr1 start=804496 peak=804801 stop=804991 wid=495 mean=-0.5458 median=-0.5627 high=-0.6308										Ca21Chr1 start=946322 peak=946447 stop=946557 wid=235 mean=-0.4443 median=-0.4494 high=-0.4683
Ca21Chr1 start=818716 peak=818856 stop=819201 wid=485 mean=-0.4282 median=-0.4184 high=-0.4641										Ca21Chr1 start=984207 peak=984277 stop=984367 wid=160 mean=-0.4262 median=-0.4286 high=-0.4396
Ca21Chr1 start=820511 peak=820596 stop=820676 wid=165 mean=-0.4306 median=-0.4343 high=-0.4464										Ca21Chr1 start=993067 peak=993127 stop=993182 wid=115 mean=-0.4106 median=-0.4119 high=-0.4160
Ca21Chr1 start=857461 peak=857551 stop=857626 wid=165 mean=-0.4361 median=-0.4408 high=-0.4562										Ca21Chr1 start=1008120 peak=1008180 stop=1008250 wid=130 mean=-0.4293 median=-0.4327 high=-0.4443
Ca21Chr1 start=874268 peak=874348 stop=874433 wid=165 mean=-0.4267 median=-0.4300 high=-0.4413										Ca21Chr1 start=1033370 peak=1033520 stop=1033660 wid=290 mean=-0.4746 median=-0.4831 high=-0.5143
Ca21Chr1 start=889338 peak=889443 stop=889548 wid=210 mean=-0.4581 median=-0.4646 high=-0.4894										Ca21Chr1 start=1046590 peak=1046800 stop=1047170 wid=580 mean=-0.5314 median=-0.5360 high=-0.6325
Ca21Chr1 start=896793 peak=897098 stop=897283 wid=490 mean=-0.4532 median=-0.4580 high=-0.4866										Ca21Chr1 start=1053860 peak=1053990 stop=1054190 wid=330 mean=-0.4597 median=-0.4650 high=-0.4977
Ca21Chr1 start=900818 peak=900913 stop=901008 wid=190 mean=-0.4421 median=-0.4465 high=-0.4644										Ca21Chr1 start=1054960 peak=1055090 stop=1055230 wid=270 mean=-0.4528 median=-0.4590 high=-0.4818
Ca21Chr1 start=904498 peak=904518 stop=904548 wid=50 mean=-0.4036 median=-0.4042 high=-0.4052										Ca21Chr1 start=1075830 peak=1076010 stop=1076160 wid=330 mean=-0.4738 median=-0.4811 high=-0.5169
Ca21Chr1 start=906613 peak=906718 stop=906798 wid=185 mean=-0.4290 median=-0.4319 high=-0.4442										Ca21Chr1 start=1080340 peak=1080430 stop=1080530 wid=190 mean=-0.4409 median=-0.4455 high=-0.4621
Ca21Chr1 start=928398 peak=928488 stop=928588 wid=190 mean=-0.4191 median=-0.4214 high=-0.4293										Ca21Chr1 start=1081500 peak=1081510 stop=1081530 wid=30 mean=-0.4005 median=-0.4006 high=-0.4007
Ca21Chr1 start=975568 peak=975618 stop=975673 wid=105 mean=-0.4111 median=-0.4126 high=-0.4172										Ca21Chr1 start=1081720 peak=1082010 stop=1082170 wid=450 mean=-0.4805 median=-0.4844 high=-0.5407
Ca21Chr1 start=984198 peak=984318 stop=984503 wid=305 mean=-0.4318 median=-0.4351 high=-0.4489										Ca21Chr1 start=1086550 peak=1086750 stop=1087110 wid=560 mean=-0.5282 median=-0.5425 high=-0.5864
Ca21Chr1 start=1008060 peak=1008180 stop=1008310 wid=250 mean=-0.4773 median=-0.4863 high=-0.5222										Ca21Chr1 start=1088720 peak=1089630 stop=1090230 wid=1510 mean=-0.7535 median=-0.7757 high=-0.9202
Ca21Chr1 start=1011830 peak=1011910 stop=1011990 wid=160 mean=-0.4347 median=-0.4398 high=-0.4536										Ca21Chr1 start=1091670 peak=1091770 stop=1091860 wid=190 mean=-0.4372 median=-0.4417 high=-0.4564
Ca21Chr1 start=1022470 peak=1022620 stop=1022780 wid=310 mean=-0.4868 median=-0.4968 high=-0.5366										Ca21Chr1 start=1094090 peak=1094310 stop=1094580 wid=490 mean=-0.6021 median=-0.6258 high=-0.7141
Ca21Chr1 start=1024490 peak=1024590 stop=1024700 wid=210 mean=-0.4465 median=-0.4517 high=-0.4727										Ca21Chr1 start=1143650 peak=1143760 stop=1143850 wid=200 mean=-0.4358 median=-0.4400 high=-0.4537
Ca21Chr1 start=1046980 peak=1047030 stop=1047070 wid=90 mean=-0.4037 median=-0.4041 high=-0.4055										Ca21Chr1 start=1230430 peak=1230530 stop=1230680 wid=250 mean=-0.4144 median=-0.4158 high=-0.4233
Ca21Chr1 start=1080360 peak=1080450 stop=1080560 wid=200 mean=-0.4543 median=-0.4609 high=-0.4829										Ca21Chr1 start=1236320 peak=1236350 stop=1236380 wid=60 mean=-0.4027 median=-0.4029 high=-0.4042
Ca21Chr1 start=1085000 peak=1085030 stop=1085070 wid=70 mean=-0.4033 median=-0.4037 high=-0.4048										Ca21Chr1 start=1250660 peak=1250790 stop=1250970 wid=310 mean=-0.4429 median=-0.4485 high=-0.4626
Ca21Chr1 start=1086500 peak=1086770 stop=1087060 wid=560 mean=-0.6059 median=-0.6275 high=-0.7218										Ca21Chr1 start=1270710 peak=1270790 stop=1270890 wid=180 mean=-0.4347 median=-0.4383 high=-0.4528
Ca21Chr1 start=1088680 peak=1089650 stop=1090830 wid=2150 mean=-0.7724 median=-0.8868 high=-1.0823										Ca21Chr1 start=1280870 peak=1281110 stop=1281340 wid=470 mean=-0.6667 median=-0.6954 high=-0.8222
Ca21Chr1 start=1091680 peak=1091810 stop=1091920 wid=240 mean=-0.4592 median=-0.4660 high=-0.4906										Ca21Chr1 start=1286770 peak=1286890 stop=1287030 wid=260 mean=-0.4798 median=-0.4889 high=-0.5231
Ca21Chr1 start=1094110 peak=1094350 stop=1094650 wid=540 mean=-0.6904 median=-0.7146 high=-0.8921										Ca21Chr1 start=1292600 peak=1292720 stop=1292850 wid=250 mean=-0.4442 median=-0.4496 high=-0.4675
Ca21Chr1 start=1230380 peak=1230510 stop=1230670 wid=290 mean=-0.4474 median=-0.4529 high=-0.4731										Ca21Chr1 start=1303040 peak=1303370 stop=1303620 wid=580 mean=-0.6101 median=-0.6406 high=-0.7200
Ca21Chr1 start=1232910 peak=1233010 stop=1233100 wid=190 mean=-0.4781 median=-0.4873 high=-0.5188										Ca21Chr1 start=1322320 peak=1322470 stop=1322580 wid=260 mean=-0.4264 median=-0.4293 high=-0.4410
Ca21Chr1 start=1235890 peak=1236140 stop=1236460 wid=570 mean=-0.5296 median=-0.5176 high=-0.6697										Ca21Chr1 start=1372580 peak=1372680 stop=1372790 wid=210 mean=-0.4474 median=-0.4531 high=-0.4728
Ca21Chr1 start=1236670 peak=1236730 stop=1236780 wid=110 mean=-0.4138 median=-0.4153 high=-0.4207										Ca21Chr1 start=1396050 peak=1396150 stop=1396240 wid=190 mean=-0.4314 median=-0.4351 high=-0.4487
Ca21Chr1 start=1250300 peak=1250300 stop=1250340 wid=40 mean=-0.4118 median=-0.4128 high=-0.4180										Ca21Chr1 start=1396560 peak=1396710 stop=1397370 wid=810 mean=-0.4638 median=-0.4602 high=-0.5149
Ca21Chr1 start=1281010 peak=1281060 stop=1281110 wid=100 mean=-0.4108 median=-0.4124 high=-0.4160										Ca21Chr1 start=1484440 peak=1484520 stop=1484580 wid=140 mean=-0.4285 median=-0.4315 high=-0.4430
Ca21Chr1 start=1284000 peak=1284100 stop=1284180 wid=180 mean=-0.4390 median=-0.4441 high=-0.4598										Ca21Chr1 start=1504520 peak=1504610 stop=1504720 wid=200 mean=-0.4304 median=-0.4336 high=-0.4456
Ca21Chr1 start=1289800 peak=1289870 stop=1289950 wid=150 mean=-0.4200 median=-0.4224 high=-0.4306										Ca21Chr1 start=1508280 peak=1508540 stop=1508740 wid=460 mean=-0.4612 median=-0.4706 high=-0.4855
Ca21Chr1 start=1292570 peak=1292680 stop=1292810 wid=240 mean=-0.4557 median=-0.4631 high=-0.4867										Ca21Chr1 start=1517310 peak=1517370 stop=1517440 wid=130 mean=-0.4192 median=-0.4214 high=-0.4285
Ca21Chr1 start=1299620 peak=1299650 stop=1299700 wid=80 mean=-0.4052 median=-0.4058 high=-0.4078										Ca21Chr1 start=1536440 peak=1536500 stop=1536560 wid=120 mean=-0.4116 median=-0.4130 high=-0.4172
Ca21Chr1 start=1301410 peak=1301520 stop=1301620 wid=210 mean=-0.4482 median=-0.4548 high=-0.4726										Ca21Chr1 start=1551140 peak=1551160 stop=1551180 wid=40 mean=-0.4015 median=-0.4016 high=-0.4021
Ca21Chr1 start=1303060 peak=1303370 stop=1303900 wid=840 mean=-0.6991 median=-0.7164 high=-0.9741										Ca21Chr1 start=1572400 peak=1572430 stop=1572460 wid=60 mean=-0.4035 median=-0.4039 high=-0.4052
Ca21Chr1 start=1324970 peak=1325060 stop=1325170 wid=200 mean=-0.4519 median=-0.4576 high=-0.4793										Ca21Chr1 start=1574000 peak=1574080 stop=1574140 wid=140 mean=-0.4229 median=-0.4259 high=-0.4342
Ca21Chr1 start=1328950 peak=1329040 stop=1329130 wid=180 mean=-0.4246 median=-0.4277 high=-0.4378										Ca21Chr1 start=1580780 peak=1580880 stop=1580980 wid=200 mean=-0.4636 median=-0.4725 high=-0.4984
Ca21Chr1 start=1348630 peak=1348670 stop=1348710 wid=80 mean=-0.4074 median=-0.4083 high=-0.4110										Ca21Chr1 start=1584800 peak=1585060 stop=1585240 wid=440 mean=-0.4724 median=-0.4798 high=-0.5139
Ca21Chr1 start=1370620 peak=1370680 stop=1370740 wid=120 mean=-0.4130 median=-0.4143 high=-0.4191										Ca21Chr1 start=1600280 peak=1600300 stop=1600310 wid=30 mean=-0.4014 median=-0.4015 high=-0.4020
Ca21Chr1 start=1372660 peak=1372680 stop=1372700 wid=40 mean=-0.4033 median=-0.4039 high=-0.4051										Ca21Chr1 start=1614340 peak=1614620 stop=1614810 wid=470 mean=-0.5216 median=-0.5297 high=-0.6095
Ca21Chr1 start=1395980 peak=1396110 stop=1396210 wid=230 mean=-0.4466 median=-0.4517 high=-0.4718										Ca21Chr1 start=1625420 peak=1625480 stop=1625540 wid=120 mean=-0.4108 median=-0.4119 high=-0.4165
Ca21Chr1 start=1452300 peak=1452370 stop=1452440 wid=140 mean=-0.4080 median=-0.4088 high=-0.4124										Ca21Chr1 start=1631680 peak=1631860 stop=1632130 wid=450 mean=-0.5071 median=-0.5190 high=-0.5683
Ca21Chr1 start=1455290 peak=1455380 stop=1455380 wid=90 mean=-0.4814 median=-0.4884 high=-0.5384										Ca21Chr1 start=1666970 peak=1667100 stop=1667200 wid=230 mean=-0.4386 median=-0.4433 high=-0.4590
Ca21Chr1 start=1534940 peak=1535360 stop=1535510 wid=570 mean=-0.5014 median=-0.4962 high=-0.5662										Ca21Chr1 start=1681300 peak=1681360 stop=1681410 wid=110 mean=-0.4138 median=-0.4154 high=-0.4208
Ca21Chr1 start=1535880 peak=1536660 stop=1536960 wid=1080 mean=-0.5387 median=-0.5245 high=-0.7143										Ca21Chr1 start=1681820 peak=1681990 stop=1682220 wid=400 mean=-0.4319 median=-0.4350 high=-0.4516
Ca21Chr1 start=1549920 peak=1549960 stop=1550020 wid=100 mean=-0.4073 median=-0.4081 high=-0.4111										Ca21Chr1 start=1683030 peak=1683340 stop=1683590 wid=560 mean=-0.5154 median=-0.5310 high=-0.5831
Ca21Chr1 start=1550380 peak=1550690 stop=1551260 wid=880 mean=-0.4646 median=-0.4631 high=-0.5175										Ca21Chr1 start=1686050 peak=1686540 stop=1687240 wid=1190 mean=-0.5717 median=-0.5708 high=-0.6900
Ca21Chr1 start=1580640 peak=1580830 stop=1581060 wid=420 mean=-0.5698 median=-0.5917 high=-0.6584										Ca21Chr1 start=1689780 peak=1690430 stop=1691090 wid=1310 mean=-0.6532 median=-0.6322 high=-0.8917
Ca21Chr1 start=1614390 peak=1614580 stop=1614680 wid=290 mean=-0.4465 median=-0.4497 high=-0.4774										Ca21Chr1 start=1693050 peak=1693230 stop=1693440 wid=390 mean=-0.4742 median=-0.4837 high=-0.5146
Ca21Chr1 start=1625290 peak=1625390 stop=1625480 wid=190 mean=-0.4187 median=-0.4211 high=-0.4283										Ca21Chr1 start=1728420 peak=1728480 stop=1728550 wid=130 mean=-0.4204 median=-0.4229 high=-0.4307
Ca21Chr1 start=1628880 peak=1629000 stop=1629140 wid=260 mean=-0.4601 median=-0.4667 high=-0.4928										Ca21Chr1 start=1757400 peak=1757700 stop=1757920 wid=520 mean=-0.5559 median=-0.5650 high=-0.6678
Ca21Chr1 start=1650320 peak=1650520 stop=1650630 wid=310 mean=-0.4728 median=-0.4776 high=-0.5233										Ca21Chr1 start=1808570 peak=1808720 stop=1808870 wid=300 mean=-0.4623 median=-0.4695 high=-0.4945
Ca21Chr1 start=1656930 peak=1656930 stop=1657000 wid=70 mean=-0.4245 median=-0.4267 high=-0.4399										Ca21Chr1 start=1815090 peak=1815210 stop=1815330 wid=240 mean=-0.4347 median=-0.4388 high=-0.4531
Ca21Chr1 start=1682240 peak=1682310 stop=1682410 wid=170 mean=-0.4208 median=-0.4224 high=-0.4331										Ca21Chr1 start=1833160 peak=1833640 stop=1834230 wid=1070 mean=-0.8875 median=-0.8449 high=-1.3763
Ca21Chr1 start=1682640 peak=1683250 stop=1683490 wid=850 mean=-0.4804 median=-0.4872 high=-0.5222										Ca21Chr1 start=1836360 peak=1836480 stop=1836900 wid=540 mean=-0.4352 median=-0.4283 high=-0.4707
Ca21Chr1 start=1685980 peak=1686520 stop=1687160 wid=1180 mean=-0.5566 median=-0.5060 high=-0.7546										Ca21Chr1 start=1837370 peak=1837960 stop=1838450 wid=1080 mean=-0.5895 median=-0.5685 high=-0.8033
Ca21Chr1 start=1689920 peak=1690470 stop=1691240 wid=1320 mean=-0.6641 median=-0.6630 high=-0.8141										Ca21Chr1 start=1838690 peak=1838730 stop=1838760 wid=70 mean=-0.4022 median=-0.4024 high=-0.4033
Ca21Chr1 start=1692960 peak=1693220 stop=1693470 wid=510 mean=-0.5516 median=-0.5702 high=-0.6362										Ca21Chr1 start=1865750 peak=1866050 stop=1866550 wid=800 mean=-0.7557 median=-0.7921 high=-0.9557
Ca21Chr1 start=1702650 peak=1702710 stop=1702760 wid=110 mean=-0.4139 median=-0.4157 high=-0.4214										Ca21Chr1 start=1875350 peak=1875400 stop=1875460 wid=110 mean=-0.4154 median=-0.4171 high=-0.4226
Ca21Chr1 start=1736070 peak=1736240 stop=1736590 wid=520 mean=-0.6134 median=-0.6174 high=-0.7869										Ca21Chr1 start=1889310 peak=1889380 stop=1889450 wid=140 mean=-0.4202 median=-0.4228 high=-0.4309
Ca21Chr1 start=1757370 peak=1757710 stop=1758040 wid=670 mean=-0.6006 median=-0.6004 high=-0.7844										Ca21Chr1 start=1893060 peak=1893080 stop=1893120 wid=60 mean=-0.4051 median=-0.4056 high=-0.4073
Ca21Chr1 start=1808700 peak=1808770 stop=1808830 wid=130 mean=-0.4131 median=-0.4147 high=-0.4195										Ca21Chr1 start=1913990 peak=1914160 stop=1914350 wid=360 mean=-0.4956 median=-0.5043 high=-0.5538
Ca21Chr1 start=1814760 peak=1814780 stop=1814800 wid=40 mean=-0.4034 median=-0.4040 high=-0.4050										Ca21Chr1 start=1990520 peak=1990730 stop=1990970 wid=450 mean=-0.4836 median=-0.4923 high=-0.5319
Ca21Chr1 start=1815200 peak=1815290 stop=1815390 wid=190 mean=-0.4310 median=-0.4345 high=-0.4468										Ca21Chr1 start=2002870 peak=2002980 stop=2003110 wid=240 mean=-0.4471 median=-0.4520 high=-0.4730
Ca21Chr1 start=1823190 peak=1823280 stop=1823340 wid=150 mean=-0.4173 median=-0.4189 high=-0.4263										Ca21Chr1 start=2003470 peak=2003600 stop=2003710 wid=240 mean=-0.4587 median=-0.4644 high=-0.4926
Ca21Chr1 start=1833310 peak=1833640 stop=1834130 wid=820 mean=-0.8786 median=-0.8601 high=-1.3231										Ca21Chr1 start=2030470 peak=2030610 stop=2030750 wid=280 mean=-0.4369 median=-0.4409 high=-0.4569
Ca21Chr1 start=1837660 peak=1837980 stop=1838820 wid=1160 mean=-0.7094 median=-0.7255 high=-0.9738										Ca21Chr1 start=2052370 peak=2052570 stop=2052900 wid=530 mean=-0.4541 median=-0.4576 high=-0.4876
Ca21Chr1 start=1902750 peak=1902840 stop=1902930 wid=180 mean=-0.4258 median=-0.4289 high=-0.4389										Ca21Chr1 start=2106600 peak=2106660 stop=2106710 wid=110 mean=-0.4167 median=-0.4188 high=-0.4251
Ca21Chr1 start=1914120 peak=1914190 stop=1914290 wid=170 mean=-0.4252 median=-0.4282 high=-0.4388										Ca21Chr1 start=2116530 peak=2116580 stop=2116630 wid=100 mean=-0.4080 median=-0.4090 high=-0.4122
Ca21Chr1 start=1939580 peak=1939660 stop=1939770 wid=190 mean=-0.4453 median=-0.4515 high=-0.4682										Ca21Chr1 start=2175220 peak=2175230 stop=2175250 wid=30 mean=-0.4016 median=-0.4017 high=-0.4024
Ca21Chr1 start=1943870 peak=1943930 stop=1944000 wid=130 mean=-0.4371 median=-0.4423 high=-0.4562										Ca21Chr1 start=2193790 peak=2194470 stop=2194790 wid=1000 mean=-0.5141 median=-0.5200 high=-0.5745
Ca21Chr1 start=1945330 peak=1945480 stop=1945580 wid=250 mean=-0.4386 median=-0.4427 high=-0.4599										Ca21Chr1 start=2235880 peak=2236040 stop=2236190 wid=310 mean=-0.4537 median=-0.4618 high=-0.4779
Ca21Chr1 start=1990510 peak=1990690 stop=1991300 wid=790 mean=-0.4347 median=-0.4293 high=-0.4853										Ca21Chr1 start=2243860 peak=2243940 stop=2244030 wid=170 mean=-0.4321 median=-0.4361 high=-0.4485
Ca21Chr1 start=2002920 peak=2002940 stop=2002970 wid=50 mean=-0.4021 median=-0.4023 high=-0.4030										Ca21Chr1 start=2253560 peak=2253640 stop=2253730 wid=170 mean=-0.4376 median=-0.4423 high=-0.4576
Ca21Chr1 start=2003570 peak=2003620 stop=2003670 wid=100 mean=-0.4135 median=-0.4151 high=-0.4200										Ca21Chr1 start=2254210 peak=2254260 stop=2254310 wid=100 mean=-0.4148 median=-0.4167 high=-0.4225
Ca21Chr1 start=2006900 peak=2006970 stop=2007050 wid=150 mean=-0.4232 median=-0.4261 high=-0.4358										Ca21Chr1 start=2269750 peak=2269820 stop=2269880 wid=130 mean=-0.4062 median=-0.4070 high=-0.4091
Ca21Chr1 start=2024910 peak=2025030 stop=2025140 wid=230 mean=-0.4315 median=-0.4358 high=-0.4460										Ca21Chr1 start=2295400 peak=2295580 stop=2295980 wid=580 mean=-0.4485 median=-0.4494 high=-0.4843
Ca21Chr1 start=2049580 peak=2049620 stop=2049660 wid=80 mean=-0.4085 median=-0.4094 high=-0.4122										Ca21Chr1 start=2314360 peak=2314400 stop=2314440 wid=80 mean=-0.4041 median=-0.4046 high=-0.4063
Ca21Chr1 start=2052430 peak=2052550 stop=2052910 wid=480 mean=-0.4366 median=-0.4393 high=-0.4511										Ca21Chr1 start=2381320 peak=2381330 stop=2381350 wid=30 mean=-0.4005 median=-0.4005 high=-0.4007
Ca21Chr1 start=2131850 peak=2132020 stop=2132140 wid=290 mean=-0.4286 median=-0.4315 high=-0.4452										Ca21Chr1 start=2390230 peak=2390320 stop=2390440 wid=210 mean=-0.4174 median=-0.4194 high=-0.4265
Ca21Chr1 start=2165610 peak=2165700 stop=2165800 wid=190 mean=-0.4135 median=-0.4152 high=-0.4200										Ca21Chr1 start=2402580 peak=2402960 stop=2403230 wid=650 mean=-0.5403 median=-0.5441 high=-0.6567
Ca21Chr1 start=2169340 peak=2169530 stop=2169620 wid=280 mean=-0.4195 median=-0.4208 high=-0.4342										Ca21Chr1 start=2448780 peak=2448890 stop=2449020 wid=240 mean=-0.4280 median=-0.4317 high=-0.4414
Ca21Chr1 start=2193800 peak=2193960 stop=2194150 wid=350 mean=-0.4856 median=-0.4934 high=-0.5425										Ca21Chr1 start=2472490 peak=2472520 stop=2472550 wid=60 mean=-0.4059 median=-0.4064 high=-0.4088
Ca21Chr1 start=2194280 peak=2194480 stop=2194660 wid=380 mean=-0.4811 median=-0.4890 high=-0.5335										Ca21Chr1 start=2484300 peak=2484460 stop=2484600 wid=300 mean=-0.4274 median=-0.4304 high=-0.4433
Ca21Chr1 start=2208120 peak=2208190 stop=2208240 wid=120 mean=-0.4044 median=-0.4049 high=-0.4066										Ca21Chr1 start=2485830 peak=2486080 stop=2486620 wid=790 mean=-0.7405 median=-0.7658 high=-0.9585
Ca21Chr1 start=2222280 peak=2222390 stop=2222550 wid=270 mean=-0.4154 median=-0.4176 high=-0.4219										Ca21Chr1 start=2516100 peak=2516210 stop=2516320 wid=220 mean=-0.4535 median=-0.4597 high=-0.4823
Ca21Chr1 start=2236130 peak=2236180 stop=2236220 wid=90 mean=-0.4113 median=-0.4127 high=-0.4176										Ca21Chr1 start=2591220 peak=2591260 stop=2591310 wid=90 mean=-0.4100 median=-0.4111 high=-0.4147
Ca21Chr1 start=2239410 peak=2239500 stop=2239590 wid=180 mean=-0.4300 median=-0.4337 high=-0.4459										Ca21Chr1 start=2592090 peak=2592320 stop=2593270 wid=1180 mean=-0.5096 median=-0.4744 high=-0.7022
Ca21Chr1 start=2243800 peak=2243950 stop=2244150 wid=350 mean=-0.4897 median=-0.4988 high=-0.5435										Ca21Chr1 start=2599660 peak=2599770 stop=2599890 wid=230 mean=-0.4101 median=-0.4114 high=-0.4157
Ca21Chr1 start=2245090 peak=2245180 stop=2245270 wid=180 mean=-0.4291 median=-0.4327 high=-0.4451										Ca21Chr1 start=2609560 peak=2609720 stop=2609910 wid=350 mean=-0.4582 median=-0.4649 high=-0.4906
Ca21Chr1 start=2254240 peak=2254280 stop=2254330 wid=90 mean=-0.4178 median=-0.4198 high=-0.4259										Ca21Chr1 start=2623500 peak=2623510 stop=2623530 wid=30 mean=-0.4009 median=-0.4010 high=-0.4013
Ca21Chr1 start=2295510 peak=2295660 stop=2295830 wid=320 mean=-0.4610 median=-0.4673 high=-0.4956										Ca21Chr1 start=2655040 peak=2655120 stop=2655200 wid=160 mean=-0.4134 median=-0.4150 high=-0.4198
Ca21Chr1 start=2327840 peak=2327940 stop=2328030 wid=190 mean=-0.4111 median=-0.4124 high=-0.4165										Ca21Chr1 start=2686850 peak=2686920 stop=2687020 wid=170 mean=-0.4215 median=-0.4242 high=-0.4325
Ca21Chr1 start=2402920 peak=2403000 stop=2403130 wid=210 mean=-0.4244 median=-0.4272 high=-0.4377										Ca21Chr1 start=2694940 peak=2695160 stop=2695620 wid=680 mean=-0.6346 median=-0.6350 high=-0.8300
Ca21Chr1 start=2456720 peak=2456800 stop=2456870 wid=150 mean=-0.4184 median=-0.4209 high=-0.4276										Ca21Chr1 start=2704130 peak=2704230 stop=2704310 wid=180 mean=-0.4360 median=-0.4401 high=-0.4563
Ca21Chr1 start=2484230 peak=2485150 stop=2485620 wid=1390 mean=-0.6386 median=-0.6163 high=-0.7772										Ca21Chr1 start=2752090 peak=2752160 stop=2752230 wid=140 mean=-0.4275 median=-0.4309 high=-0.4423
Ca21Chr1 start=2485810 peak=2486090 stop=2486640 wid=830 mean=-0.9031 median=-0.9327 high=-1.2992										Ca21Chr1 start=2803830 peak=2803950 stop=2804090 wid=260 mean=-0.4481 median=-0.4540 high=-0.4777
Ca21Chr1 start=2515200 peak=2515310 stop=2515440 wid=240 mean=-0.4399 median=-0.4446 high=-0.4621										Ca21Chr1 start=2830790 peak=2831080 stop=2831310 wid=520 mean=-0.5170 median=-0.5267 high=-0.5879
Ca21Chr1 start=2524210 peak=2524270 stop=2524350 wid=140 mean=-0.4281 median=-0.4314 high=-0.4419										Ca21Chr1 start=2870110 peak=2870480 stop=2871110 wid=1000 mean=-0.8491 median=-0.8390 high=-1.2813
Ca21Chr1 start=2526980 peak=2527100 stop=2527220 wid=240 mean=-0.4529 median=-0.4596 high=-0.4813										Ca21Chr1 start=2880980 peak=2881030 stop=2881080 wid=100 mean=-0.4113 median=-0.4129 high=-0.4173
Ca21Chr1 start=2547540 peak=2547600 stop=2547650 wid=110 mean=-0.4276 median=-0.4303 high=-0.4411										Ca21Chr1 start=2883050 peak=2883170 stop=2883260 wid=210 mean=-0.4311 median=-0.4349 high=-0.4487
Ca21Chr1 start=2557820 peak=2557890 stop=2557970 wid=150 mean=-0.4199 median=-0.4227 high=-0.4294										Ca21Chr1 start=2884910 peak=2884990 stop=2885150 wid=240 mean=-0.4279 median=-0.4301 high=-0.4462
Ca21Chr1 start=2576800 peak=2576940 stop=2577050 wid=250 mean=-0.4917 median=-0.5017 high=-0.5444										Ca21Chr1 start=2909470 peak=2910170 stop=2910440 wid=970 mean=-0.6502 median=-0.6498 high=-0.7890
Ca21Chr1 start=2592070 peak=2592310 stop=2592570 wid=500 mean=-0.5461 median=-0.5551 high=-0.6607										Ca21Chr1 start=2911150 peak=2911250 stop=2911580 wid=430 mean=-0.4336 median=-0.4252 high=-0.4623
Ca21Chr1 start=2592700 peak=2592980 stop=2593160 wid=460 mean=-0.4717 median=-0.4773 high=-0.5215										Ca21Chr1 start=2925050 peak=2925240 stop=2925390 wid=340 mean=-0.4772 median=-0.4844 high=-0.5277
Ca21Chr1 start=2594940 peak=2595020 stop=2595080 wid=140 mean=-0.4190 median=-0.4213 high=-0.4282										Ca21Chr1 start=2954700 peak=2955430 stop=2955660 wid=960 mean=-0.5592 median=-0.5618 high=-0.7033
Ca21Chr1 start=2599600 peak=2599660 stop=2599730 wid=130 mean=-0.4084 median=-0.4095 high=-0.4125										Ca21Chr1 start=2991690 peak=2992240 stop=2992440 wid=750 mean=-0.4764 median=-0.4528 high=-0.5536
Ca21Chr1 start=2609650 peak=2609740 stop=2609830 wid=180 mean=-0.4232 median=-0.4261 high=-0.4352										Ca21Chr1 start=3009410 peak=3009450 stop=3009500 wid=90 mean=-0.4062 median=-0.4070 high=-0.4094
Ca21Chr1 start=2626280 peak=2626360 stop=2626430 wid=150 mean=-0.4375 median=-0.4417 high=-0.4563										Ca21Chr1 start=3040720 peak=3040830 stop=3040950 wid=230 mean=-0.4510 median=-0.4571 high=-0.4784
Ca21Chr1 start=2641750 peak=2641890 stop=2642020 wid=270 mean=-0.5019 median=-0.5135 high=-0.5578										Ca21Chr1 start=3058420 peak=3058570 stop=3058720 wid=300 mean=-0.4382 median=-0.4430 high=-0.4570
Ca21Chr1 start=2655040 peak=2655110 stop=2655170 wid=130 mean=-0.4140 median=-0.4157 high=-0.4211										Ca21Chr1 start=3111260 peak=3111300 stop=3111340 wid=80 mean=-0.4039 median=-0.4044 high=-0.4060
Ca21Chr1 start=2704220 peak=2704270 stop=2704320 wid=100 mean=-0.4203 median=-0.4232 high=-0.4297										Ca21Chr1 start=3120670 peak=3120790 stop=3120910 wid=240 mean=-0.4796 median=-0.4873 high=-0.5230
Ca21Chr1 start=2800390 peak=2800440 stop=2800480 wid=90 mean=-0.4129 median=-0.4145 high=-0.4192										Ca21Chr2 start=32816 peak=33056 stop=33816 wid=1000 mean=-0.5875 median=-0.5114 high=-0.8353
Ca21Chr1 start=2803910 peak=2803950 stop=2803990 wid=80 mean=-0.4052 median=-0.4059 high=-0.4081										Ca21Chr2 start=75741 peak=75881 stop=76051 wid=310 mean=-0.4624 median=-0.4692 high=-0.4950
Ca21Chr1 start=2806650 peak=2806830 stop=2807090 wid=440 mean=-0.4961 median=-0.5033 high=-0.5645										Ca21Chr2 start=98126 peak=98296 stop=98441 wid=315 mean=-0.4515 median=-0.4572 high=-0.4803
Ca21Chr1 start=2847030 peak=2847050 stop=2847080 wid=50 mean=-0.4014 median=-0.4017 high=-0.4022										Ca21Chr2 start=114786 peak=114931 stop=115021 wid=235 mean=-0.4429 median=-0.4470 high=-0.4689
Ca21Chr1 start=2850710 peak=2850890 stop=2851220 wid=510 mean=-0.4463 median=-0.4519 high=-0.4689										Ca21Chr2 start=128326 peak=128421 stop=128526 wid=200 mean=-0.4342 median=-0.4387 high=-0.4526
Ca21Chr1 start=2852690 peak=2852750 stop=2852820 wid=130 mean=-0.4119 median=-0.4134 high=-0.4181										Ca21Chr2 start=130666 peak=130741 stop=130811 wid=145 mean=-0.4088 median=-0.4098 high=-0.4131
Ca21Chr1 start=2855360 peak=2855450 stop=2855580 wid=220 mean=-0.4549 median=-0.4609 high=-0.4867										Ca21Chr2 start=132136 peak=132161 stop=132196 wid=60 mean=-0.4018 median=-0.4021 high=-0.4028
Ca21Chr1 start=2870120 peak=2870530 stop=2871080 wid=960 mean=-0.7375 median=-0.7443 high=-1.0054										Ca21Chr2 start=135366 peak=135421 stop=135486 wid=120 mean=-0.4195 median=-0.4214 high=-0.4290
Ca21Chr1 start=2881010 peak=2881090 stop=2881210 wid=200 mean=-0.4294 median=-0.4328 high=-0.4467										Ca21Chr2 start=162211 peak=163236 stop=164591 wid=2380 mean=-0.6496 median=-0.6285 high=-0.9029
Ca21Chr1 start=2884940 peak=2885010 stop=2885150 wid=210 mean=-0.4284 median=-0.4309 high=-0.4451										Ca21Chr2 start=169181 peak=169481 stop=170346 wid=1165 mean=-0.5506 median=-0.4858 high=-0.8279
Ca21Chr1 start=2893980 peak=2894050 stop=2894100 wid=120 mean=-0.4192 median=-0.4216 high=-0.4292										Ca21Chr2 start=180271 peak=180506 stop=180721 wid=450 mean=-0.6598 median=-0.6887 high=-0.8104
Ca21Chr1 start=2909510 peak=2910220 stop=2910510 wid=1000 mean=-0.6242 median=-0.6513 high=-0.7526										Ca21Chr2 start=199446 peak=199571 stop=200081 wid=635 mean=-0.4577 median=-0.4553 high=-0.4988
Ca21Chr1 start=2911040 peak=2911250 stop=2911770 wid=730 mean=-0.5605 median=-0.5717 high=-0.6772										Ca21Chr2 start=200376 peak=200936 stop=201321 wid=945 mean=-0.6838 median=-0.7391 high=-0.8049
Ca21Chr1 start=2925190 peak=2925260 stop=2925340 wid=150 mean=-0.4236 median=-0.4262 high=-0.4356										Ca21Chr2 start=204161 peak=204266 stop=204626 wid=465 mean=-0.4352 median=-0.4355 high=-0.4536
Ca21Chr1 start=2944480 peak=2944550 stop=2944620 wid=140 mean=-0.4284 median=-0.4314 high=-0.4434										Ca21Chr2 start=210921 peak=210971 stop=211021 wid=100 mean=-0.4183 median=-0.4207 high=-0.4279
Ca21Chr1 start=2952660 peak=2953010 stop=2953150 wid=490 mean=-0.4273 median=-0.4255 high=-0.4457										Ca21Chr2 start=219041 peak=219116 stop=219186 wid=145 mean=-0.4306 median=-0.4342 high=-0.4463
Ca21Chr1 start=2954820 peak=2955060 stop=2955220 wid=400 mean=-0.4633 median=-0.4673 high=-0.5060										Ca21Chr2 start=220181 peak=220206 stop=220231 wid=50 mean=-0.4039 median=-0.4042 high=-0.4058
Ca21Chr1 start=2955500 peak=2955620 stop=2955750 wid=250 mean=-0.4875 median=-0.4954 high=-0.5375										Ca21Chr2 start=222366 peak=222521 stop=222626 wid=260 mean=-0.4530 median=-0.4574 high=-0.4854
Ca21Chr1 start=2973950 peak=2974040 stop=2974100 wid=150 mean=-0.4128 median=-0.4142 high=-0.4197										Ca21Chr2 start=253626 peak=253871 stop=254011 wid=385 mean=-0.4590 median=-0.4643 high=-0.4955
Ca21Chr1 start=2992270 peak=2992330 stop=2992380 wid=110 mean=-0.4062 median=-0.4070 high=-0.4093										Ca21Chr2 start=283246 peak=283331 stop=283431 wid=185 mean=-0.4160 median=-0.4179 high=-0.4250
Ca21Chr1 start=2996400 peak=2996490 stop=2996590 wid=190 mean=-0.4492 median=-0.4552 high=-0.4771										Ca21Chr2 start=283646 peak=283761 stop=283871 wid=225 mean=-0.4237 median=-0.4263 high=-0.4369
Ca21Chr1 start=3009340 peak=3009410 stop=3009470 wid=130 mean=-0.4222 median=-0.4252 high=-0.4343										Ca21Chr2 start=289166 peak=289201 stop=289236 wid=70 mean=-0.4056 median=-0.4060 high=-0.4085
Ca21Chr1 start=3040740 peak=3040810 stop=3040900 wid=160 mean=-0.4339 median=-0.4379 high=-0.4510										Ca21Chr2 start=309396 peak=309816 stop=309941 wid=545 mean=-0.4368 median=-0.4210 high=-0.4889
Ca21Chr1 start=3051310 peak=3051460 stop=3051570 wid=260 mean=-0.4456 median=-0.4505 high=-0.4711										Ca21Chr2 start=312861 peak=312981 stop=313106 wid=245 mean=-0.4465 median=-0.4521 high=-0.4713
Ca21Chr1 start=3059510 peak=3059610 stop=3059720 wid=210 mean=-0.4293 median=-0.4328 high=-0.4437										Ca21Chr2 start=315836 peak=315891 stop=315961 wid=125 mean=-0.4169 median=-0.4188 high=-0.4250
Ca21Chr1 start=3059990 peak=3060100 stop=3060220 wid=230 mean=-0.4430 median=-0.4484 high=-0.4659										Ca21Chr2 start=316221 peak=316361 stop=316481 wid=260 mean=-0.4436 median=-0.4494 high=-0.4687
Ca21Chr1 start=3064950 peak=3065000 stop=3065060 wid=110 mean=-0.4071 median=-0.4081 high=-0.4104										Ca21Chr2 start=323961 peak=324051 stop=324156 wid=195 mean=-0.4212 median=-0.4237 high=-0.4321
Ca21Chr1 start=3161130 peak=3161310 stop=3161570 wid=440 mean=-0.4690 median=-0.4733 high=-0.5169										Ca21Chr2 start=326091 peak=326211 stop=326346 wid=255 mean=-0.4546 median=-0.4603 high=-0.4869
Ca21Chr2 start=32841 peak=33676 stop=34031 wid=1190 mean=-0.6469 median=-0.6645 high=-0.7717										Ca21Chr2 start=368136 peak=368206 stop=368271 wid=135 mean=-0.4179 median=-0.4201 high=-0.4267
Ca21Chr2 start=75816 peak=75916 stop=76031 wid=215 mean=-0.4066 median=-0.4076 high=-0.4096										Ca21Chr2 start=386141 peak=386266 stop=386426 wid=285 mean=-0.4495 median=-0.4559 high=-0.4760
Ca21Chr2 start=109901 peak=110031 stop=110166 wid=265 mean=-0.4313 median=-0.4353 high=-0.4464										Ca21Chr2 start=388861 peak=388926 stop=388996 wid=135 mean=-0.4124 median=-0.4141 high=-0.4189
Ca21Chr2 start=113741 peak=113801 stop=113841 wid=100 mean=-0.4044 median=-0.4049 high=-0.4067										Ca21Chr2 start=406511 peak=406526 stop=406551 wid=40 mean=-0.4011 median=-0.4012 high=-0.4015
Ca21Chr2 start=114801 peak=114886 stop=114941 wid=140 mean=-0.4061 median=-0.4066 high=-0.4098										Ca21Chr2 start=427741 peak=427791 stop=427846 wid=105 mean=-0.4248 median=-0.4278 high=-0.4390
Ca21Chr2 start=130631 peak=130776 stop=130896 wid=265 mean=-0.4326 median=-0.4366 high=-0.4488										Ca21Chr2 start=474101 peak=474261 stop=474381 wid=280 mean=-0.4965 median=-0.5086 high=-0.5537
Ca21Chr2 start=162391 peak=162486 stop=162576 wid=185 mean=-0.4301 median=-0.4337 high=-0.4457										Ca21Chr2 start=522971 peak=523156 stop=523441 wid=470 mean=-0.6199 median=-0.6362 high=-0.7770
Ca21Chr2 start=163031 peak=163281 stop=163596 wid=565 mean=-0.5807 median=-0.5958 high=-0.6986										Ca21Chr2 start=523686 peak=523766 stop=523841 wid=155 mean=-0.4242 median=-0.4270 high=-0.4370
Ca21Chr2 start=163811 peak=163896 stop=163991 wid=180 mean=-0.4370 median=-0.4414 high=-0.4571										Ca21Chr2 start=550283 peak=550383 stop=550483 wid=200 mean=-0.4472 median=-0.4531 high=-0.4737
Ca21Chr2 start=169181 peak=169326 stop=169731 wid=550 mean=-0.4630 median=-0.4752 high=-0.4807										Ca21Chr2 start=572663 peak=572748 stop=572833 wid=170 mean=-0.4202 median=-0.4227 high=-0.4302
Ca21Chr2 start=169906 peak=170026 stop=170186 wid=280 mean=-0.4307 median=-0.4337 high=-0.4529										Ca21Chr2 start=582733 peak=582943 stop=583103 wid=370 mean=-0.4556 median=-0.4622 high=-0.4842
Ca21Chr2 start=180346 peak=180466 stop=180606 wid=260 mean=-0.5612 median=-0.5806 high=-0.6508										Ca21Chr2 start=605133 peak=605358 stop=605788 wid=655 mean=-0.4931 median=-0.4936 high=-0.5453
Ca21Chr2 start=199476 peak=200001 stop=200196 wid=720 mean=-0.5745 median=-0.5741 high=-0.6766										Ca21Chr2 start=620323 peak=620498 stop=620653 wid=330 mean=-0.4554 median=-0.4622 high=-0.4812
Ca21Chr2 start=200381 peak=200986 stop=201406 wid=1025 mean=-0.7722 median=-0.8044 high=-0.9928										Ca21Chr2 start=627683 peak=627718 stop=627753 wid=70 mean=-0.4032 median=-0.4035 high=-0.4045
Ca21Chr2 start=203216 peak=203241 stop=203261 wid=45 mean=-0.4051 median=-0.4056 high=-0.4071										Ca21Chr2 start=654878 peak=655003 stop=655388 wid=510 mean=-0.4746 median=-0.4820 high=-0.5047
Ca21Chr2 start=222406 peak=222591 stop=222731 wid=325 mean=-0.5624 median=-0.5781 high=-0.6623										Ca21Chr2 start=661558 peak=661733 stop=662078 wid=520 mean=-0.5258 median=-0.5396 high=-0.6042
Ca21Chr2 start=232261 peak=232366 stop=232491 wid=230 mean=-0.4638 median=-0.4704 high=-0.4992										Ca21Chr2 start=662183 peak=662638 stop=662878 wid=695 mean=-0.5187 median=-0.5433 high=-0.5712
Ca21Chr2 start=240391 peak=240461 stop=240536 wid=145 mean=-0.4369 median=-0.4415 high=-0.4567										Ca21Chr2 start=665213 peak=665298 stop=665418 wid=205 mean=-0.4198 median=-0.4224 high=-0.4295
Ca21Chr2 start=253671 peak=253821 stop=253931 wid=260 mean=-0.4402 median=-0.4443 high=-0.4622										Ca21Chr2 start=672498 peak=672588 stop=672683 wid=185 mean=-0.4201 median=-0.4225 high=-0.4301
Ca21Chr2 start=309741 peak=309881 stop=310017 wid=276 mean=-0.4197 median=-0.4219 high=-0.4285										Ca21Chr2 start=674868 peak=675398 stop=675868 wid=1000 mean=-0.5233 median=-0.5415 high=-0.6280
Ca21Chr2 start=313023 peak=313078 stop=313133 wid=110 mean=-0.4106 median=-0.4120 high=-0.4161										Ca21Chr2 start=709707 peak=709962 stop=710192 wid=485 mean=-0.6363 median=-0.6609 high=-0.7798
Ca21Chr2 start=314243 peak=314368 stop=314483 wid=240 mean=-0.4874 median=-0.4987 high=-0.5348										Ca21Chr2 start=732082 peak=732302 stop=732517 wid=435 mean=-0.4763 median=-0.4800 high=-0.5359
Ca21Chr2 start=315868 peak=315918 stop=315968 wid=100 mean=-0.4108 median=-0.4125 high=-0.4162										Ca21Chr2 start=732647 peak=732747 stop=732812 wid=165 mean=-0.4181 median=-0.4199 high=-0.4283
Ca21Chr2 start=316368 peak=316418 stop=316473 wid=105 mean=-0.4132 median=-0.4148 high=-0.4197										Ca21Chr2 start=737387 peak=737487 stop=737617 wid=230 mean=-0.4255 median=-0.4284 high=-0.4399
Ca21Chr2 start=318198 peak=318203 stop=318213 wid=15 mean=-0.4003 median=-0.4004 high=-0.4005										Ca21Chr2 start=738032 peak=738457 stop=738847 wid=815 mean=-0.5121 median=-0.5314 high=-0.5752
Ca21Chr2 start=320403 peak=320458 stop=320503 wid=100 mean=-0.4162 median=-0.4177 high=-0.4244										Ca21Chr2 start=739267 peak=739542 stop=739907 wid=640 mean=-0.6087 median=-0.6179 high=-0.7571
Ca21Chr2 start=326153 peak=326198 stop=326253 wid=100 mean=-0.4153 median=-0.4169 high=-0.4226										Ca21Chr2 start=746842 peak=746842 stop=746847 wid=5 mean=-0.4001 median=-0.4001 high=-0.4001
Ca21Chr2 start=338443 peak=338613 stop=338728 wid=285 mean=-0.4564 median=-0.4617 high=-0.4907										Ca21Chr2 start=749092 peak=749137 stop=749192 wid=100 mean=-0.4071 median=-0.4078 high=-0.4108
Ca21Chr2 start=368018 peak=368093 stop=368153 wid=135 mean=-0.4248 median=-0.4279 high=-0.4373										Ca21Chr2 start=772167 peak=772252 stop=772352 wid=185 mean=-0.4170 median=-0.4190 high=-0.4265
Ca21Chr2 start=373003 peak=373143 stop=373303 wid=300 mean=-0.5250 median=-0.5403 high=-0.5951										Ca21Chr2 start=781327 peak=781507 stop=781702 wid=375 mean=-0.4746 median=-0.4822 high=-0.5193
Ca21Chr2 start=406468 peak=406568 stop=406723 wid=255 mean=-0.4117 median=-0.4133 high=-0.4170										Ca21Chr2 start=785097 peak=785187 stop=785267 wid=170 mean=-0.4481 median=-0.4545 high=-0.4729
Ca21Chr2 start=415498 peak=415568 stop=415643 wid=145 mean=-0.4262 median=-0.4293 high=-0.4394										Ca21Chr2 start=791082 peak=791177 stop=791262 wid=180 mean=-0.4124 median=-0.4139 high=-0.4184
Ca21Chr2 start=427781 peak=427781 stop=427901 wid=120 mean=-0.5429 median=-0.5443 high=-0.6809										Ca21Chr2 start=809527 peak=809552 stop=809577 wid=50 mean=-0.4048 median=-0.4051 high=-0.4068
Ca21Chr2 start=428366 peak=428441 stop=428536 wid=170 mean=-0.4220 median=-0.4242 high=-0.4345										Ca21Chr2 start=823301 peak=823461 stop=823721 wid=420 mean=-0.5519 median=-0.5629 high=-0.6585
Ca21Chr2 start=436076 peak=436116 stop=436151 wid=75 mean=-0.4124 median=-0.4137 high=-0.4182										Ca21Chr2 start=828331 peak=828416 stop=828516 wid=185 mean=-0.4201 median=-0.4224 high=-0.4304
Ca21Chr2 start=440486 peak=440861 stop=440956 wid=470 mean=-0.4459 median=-0.4379 high=-0.4852										Ca21Chr2 start=830566 peak=830611 stop=830686 wid=120 mean=-0.4056 median=-0.4061 high=-0.4082
Ca21Chr2 start=450691 peak=450781 stop=450876 wid=185 mean=-0.4468 median=-0.4528 high=-0.4717										Ca21Chr2 start=835141 peak=835191 stop=835241 wid=100 mean=-0.4081 median=-0.4093 high=-0.4120
Ca21Chr2 start=509346 peak=509436 stop=509521 wid=175 mean=-0.4227 median=-0.4258 high=-0.4346										Ca21Chr2 start=838906 peak=839086 stop=839311 wid=405 mean=-0.5180 median=-0.5278 high=-0.5957
Ca21Chr2 start=523116 peak=523191 stop=523281 wid=165 mean=-0.4377 median=-0.4423 high=-0.4575										Ca21Chr2 start=910836 peak=910906 stop=910981 wid=145 mean=-0.4205 median=-0.4232 high=-0.4310
Ca21Chr2 start=569688 peak=569793 stop=569933 wid=245 mean=-0.4261 median=-0.4292 high=-0.4407										Ca21Chr2 start=939951 peak=940101 stop=940331 wid=380 mean=-0.4423 median=-0.4447 high=-0.4716
Ca21Chr2 start=597333 peak=597413 stop=597528 wid=195 mean=-0.4346 median=-0.4385 high=-0.4538										Ca21Chr2 start=963936 peak=964001 stop=964061 wid=125 mean=-0.4125 median=-0.4140 high=-0.4187
Ca21Chr2 start=605263 peak=605673 stop=605773 wid=510 mean=-0.4406 median=-0.4433 high=-0.4583										Ca21Chr2 start=1032440 peak=1032470 stop=1032500 wid=60 mean=-0.4026 median=-0.4030 high=-0.4040
Ca21Chr2 start=623388 peak=623433 stop=623488 wid=100 mean=-0.4209 median=-0.4231 high=-0.4315										Ca21Chr2 start=1034680 peak=1034870 stop=1035020 wid=340 mean=-0.4714 median=-0.4753 high=-0.5238
Ca21Chr2 start=635548 peak=635658 stop=635768 wid=220 mean=-0.4315 median=-0.4356 high=-0.4483										Ca21Chr2 start=1075640 peak=1075750 stop=1075840 wid=200 mean=-0.4246 median=-0.4275 high=-0.4375
Ca21Chr2 start=655188 peak=655323 stop=655408 wid=220 mean=-0.4161 median=-0.4180 high=-0.4265										Ca21Chr2 start=1076380 peak=1076460 stop=1076530 wid=150 mean=-0.4132 median=-0.4147 high=-0.4196
Ca21Chr2 start=660458 peak=660578 stop=660858 wid=400 mean=-0.4643 median=-0.4665 high=-0.5093										Ca21Chr2 start=1079860 peak=1079920 stop=1080000 wid=140 mean=-0.4144 median=-0.4161 high=-0.4226
Ca21Chr2 start=661593 peak=661748 stop=662568 wid=975 mean=-0.4653 median=-0.4681 high=-0.5430										Ca21Chr2 start=1117510 peak=1118320 stop=1118730 wid=1220 mean=-0.8906 median=-0.9474 high=-1.0894
Ca21Chr2 start=662998 peak=663058 stop=663118 wid=120 mean=-0.4070 median=-0.4080 high=-0.4104										Ca21Chr2 start=1133480 peak=1133700 stop=1133950 wid=470 mean=-0.4992 median=-0.5091 high=-0.5562
Ca21Chr2 start=665383 peak=665388 stop=665393 wid=10 mean=-0.4001 median=-0.4001 high=-0.4002										Ca21Chr2 start=1143450 peak=1143510 stop=1143580 wid=130 mean=-0.4173 median=-0.4195 high=-0.4262
Ca21Chr2 start=709622 peak=709957 stop=710242 wid=620 mean=-0.7138 median=-0.7236 high=-0.9729										Ca21Chr2 start=1144480 peak=1144560 stop=1144620 wid=140 mean=-0.4035 median=-0.4040 high=-0.4052
Ca21Chr2 start=732107 peak=732337 stop=732552 wid=445 mean=-0.4851 median=-0.4892 high=-0.5523										Ca21Chr2 start=1164620 peak=1164700 stop=1164780 wid=160 mean=-0.4173 median=-0.4196 high=-0.4266
Ca21Chr2 start=737362 peak=738437 stop=738572 wid=1210 mean=-0.4498 median=-0.4562 high=-0.5131										Ca21Chr2 start=1165040 peak=1165220 stop=1165360 wid=320 mean=-0.4691 median=-0.4769 high=-0.5090
Ca21Chr2 start=739242 peak=739502 stop=739842 wid=600 mean=-0.5910 median=-0.6071 high=-0.7182										Ca21Chr2 start=1176820 peak=1176900 stop=1176980 wid=160 mean=-0.4234 median=-0.4263 high=-0.4360
Ca21Chr2 start=740532 peak=740652 stop=740777 wid=245 mean=-0.4893 median=-0.4992 high=-0.5382										Ca21Chr2 start=1235200 peak=1235320 stop=1235450 wid=250 mean=-0.4404 median=-0.4446 high=-0.4642
Ca21Chr2 start=745272 peak=745352 stop=745427 wid=155 mean=-0.4302 median=-0.4338 high=-0.4462										Ca21Chr2 start=1279340 peak=1279450 stop=1279620 wid=280 mean=-0.4461 median=-0.4515 high=-0.4735
Ca21Chr2 start=749542 peak=749582 stop=749617 wid=75 mean=-0.4079 median=-0.4088 high=-0.4118										Ca21Chr2 start=1332050 peak=1332430 stop=1332780 wid=730 mean=-0.7729 median=-0.8102 high=-1.0042
Ca21Chr2 start=774542 peak=774622 stop=774702 wid=160 mean=-0.4310 median=-0.4349 high=-0.4477										Ca21Chr2 start=1333590 peak=1333650 stop=1333700 wid=110 mean=-0.4073 median=-0.4080 high=-0.4107
Ca21Chr2 start=775027 peak=775072 stop=775122 wid=95 mean=-0.4096 median=-0.4108 high=-0.4147										Ca21Chr2 start=1338080 peak=1338790 stop=1338990 wid=910 mean=-0.5299 median=-0.5355 high=-0.5990
Ca21Chr2 start=781402 peak=781572 stop=781757 wid=355 mean=-0.4889 median=-0.4982 high=-0.5436										Ca21Chr2 start=1339450 peak=1339550 stop=1339660 wid=210 mean=-0.4193 median=-0.4214 high=-0.4302
Ca21Chr2 start=822261 peak=822296 stop=822336 wid=75 mean=-0.4082 median=-0.4091 high=-0.4119										Ca21Chr2 start=1339770 peak=1340190 stop=1340440 wid=670 mean=-0.6586 median=-0.6754 high=-0.8548
Ca21Chr2 start=823331 peak=823501 stop=823771 wid=440 mean=-0.5908 median=-0.6037 high=-0.7331										Ca21Chr2 start=1364340 peak=1364390 stop=1364440 wid=100 mean=-0.4060 median=-0.4067 high=-0.4090
Ca21Chr2 start=824446 peak=824646 stop=824791 wid=345 mean=-0.4801 median=-0.4889 high=-0.5221										Ca21Chr2 start=1375950 peak=1376020 stop=1376120 wid=170 mean=-0.4240 median=-0.4272 high=-0.4377
Ca21Chr2 start=825101 peak=825126 stop=825151 wid=50 mean=-0.4078 median=-0.4086 high=-0.4110										Ca21Chr2 start=1377030 peak=1377040 stop=1377060 wid=30 mean=-0.4009 median=-0.4010 high=-0.4012
Ca21Chr2 start=829581 peak=829611 stop=829641 wid=60 mean=-0.4055 median=-0.4062 high=-0.4081										Ca21Chr2 start=1383380 peak=1383410 stop=1383450 wid=70 mean=-0.4020 median=-0.4023 high=-0.4030
Ca21Chr2 start=837701 peak=837776 stop=837841 wid=140 mean=-0.4209 median=-0.4234 high=-0.4316										Ca21Chr2 start=1437570 peak=1437660 stop=1437780 wid=210 mean=-0.4311 median=-0.4353 high=-0.4472
Ca21Chr2 start=838306 peak=839076 stop=839456 wid=1150 mean=-0.6641 median=-0.6365 high=-0.9745										Ca21Chr2 start=1457520 peak=1457580 stop=1457640 wid=120 mean=-0.4089 median=-0.4098 high=-0.4130
Ca21Chr2 start=863456 peak=863531 stop=863606 wid=150 mean=-0.4146 median=-0.4162 high=-0.4215										Ca21Chr2 start=1458940 peak=1459080 stop=1459240 wid=300 mean=-0.4799 median=-0.4890 high=-0.5245
Ca21Chr2 start=918256 peak=918351 stop=918451 wid=195 mean=-0.4456 median=-0.4511 high=-0.4693										Ca21Chr2 start=1545190 peak=1545680 stop=1546040 wid=850 mean=-0.9784 median=-1.0099 high=-1.4228
Ca21Chr2 start=926511 peak=926626 stop=926726 wid=215 mean=-0.4469 median=-0.4526 high=-0.4746										Ca21Chr2 start=1547370 peak=1547420 stop=1547460 wid=90 mean=-0.4125 median=-0.4140 high=-0.4188
Ca21Chr2 start=931941 peak=931996 stop=932051 wid=110 mean=-0.4246 median=-0.4273 high=-0.4381										Ca21Chr2 start=1556640 peak=1556770 stop=1556960 wid=320 mean=-0.4508 median=-0.4568 high=-0.4783
Ca21Chr2 start=933231 peak=933271 stop=933316 wid=85 mean=-0.4097 median=-0.4109 high=-0.4145										Ca21Chr2 start=1558030 peak=1558200 stop=1558370 wid=340 mean=-0.4301 median=-0.4340 high=-0.4459
Ca21Chr2 start=985201 peak=985436 stop=985566 wid=365 mean=-0.5007 median=-0.5076 high=-0.5663										Ca21Chr2 start=1590930 peak=1591020 stop=1591280 wid=350 mean=-0.4153 median=-0.4153 high=-0.4266
Ca21Chr2 start=988881 peak=988951 stop=989046 wid=165 mean=-0.4179 median=-0.4200 high=-0.4273										Ca21Chr2 start=1601160 peak=1601330 stop=1601470 wid=310 mean=-0.4302 median=-0.4334 high=-0.4459
Ca21Chr2 start=1031940 peak=1032000 stop=1032070 wid=130 mean=-0.4176 median=-0.4197 high=-0.4271										Ca21Chr2 start=1606830 peak=1606870 stop=1606910 wid=80 mean=-0.4035 median=-0.4038 high=-0.4052
Ca21Chr2 start=1032270 peak=1032420 stop=1032560 wid=290 mean=-0.4674 median=-0.4753 high=-0.5068										Ca21Chr2 start=1607880 peak=1608080 stop=1608290 wid=410 mean=-0.4954 median=-0.5039 high=-0.5566
Ca21Chr2 start=1069100 peak=1069260 stop=1069460 wid=360 mean=-0.5092 median=-0.5194 high=-0.5801										Ca21Chr2 start=1637260 peak=1637390 stop=1637520 wid=260 mean=-0.4293 median=-0.4327 high=-0.4451
Ca21Chr2 start=1079830 peak=1079920 stop=1080020 wid=190 mean=-0.4360 median=-0.4408 high=-0.4563										Ca21Chr2 start=1660980 peak=1661000 stop=1661020 wid=40 mean=-0.4017 median=-0.4018 high=-0.4023
Ca21Chr2 start=1089770 peak=1089830 stop=1089910 wid=140 mean=-0.4310 median=-0.4347 high=-0.4471										Ca21Chr2 start=1669430 peak=1669480 stop=1669540 wid=110 mean=-0.4159 median=-0.4178 high=-0.4242
Ca21Chr2 start=1097950 peak=1097990 stop=1098030 wid=80 mean=-0.4083 median=-0.4093 high=-0.4128										Ca21Chr2 start=1675800 peak=1675890 stop=1675990 wid=190 mean=-0.4393 median=-0.4442 high=-0.4620
Ca21Chr2 start=1214330 peak=1214540 stop=1214670 wid=340 mean=-0.5022 median=-0.5111 high=-0.5729										Ca21Chr2 start=1676310 peak=1677200 stop=1678170 wid=1860 mean=-0.9277 median=-1.0144 high=-1.3872
Ca21Chr2 start=1232490 peak=1232540 stop=1232580 wid=90 mean=-0.4128 median=-0.4143 high=-0.4194										Ca21Chr2 start=1680460 peak=1680610 stop=1680730 wid=270 mean=-0.4581 median=-0.4647 high=-0.4889
Ca21Chr2 start=1235290 peak=1235350 stop=1235430 wid=140 mean=-0.4172 median=-0.4192 high=-0.4261										Ca21Chr2 start=1703640 peak=1703730 stop=1703860 wid=220 mean=-0.4127 median=-0.4140 high=-0.4193
Ca21Chr2 start=1330440 peak=1330450 stop=1330470 wid=30 mean=-0.4008 median=-0.4010 high=-0.4012										Ca21Chr2 start=1722200 peak=1722260 stop=1722320 wid=120 mean=-0.4186 median=-0.4209 high=-0.4283
Ca21Chr2 start=1332150 peak=1332370 stop=1332700 wid=550 mean=-0.6400 median=-0.6616 high=-0.7944										Ca21Chr2 start=1742310 peak=1742630 stop=1742850 wid=540 mean=-0.5939 median=-0.6069 high=-0.7303
Ca21Chr2 start=1337470 peak=1337550 stop=1337630 wid=160 mean=-0.4310 median=-0.4345 high=-0.4462										Ca21Chr2 start=1743960 peak=1744020 stop=1744080 wid=120 mean=-0.4152 median=-0.4172 high=-0.4231
Ca21Chr2 start=1338150 peak=1338880 stop=1339060 wid=910 mean=-0.4934 median=-0.4951 high=-0.5864										Ca21Chr2 start=1745340 peak=1745570 stop=1745790 wid=450 mean=-0.5719 median=-0.5863 high=-0.6907
Ca21Chr2 start=1339390 peak=1340160 stop=1340400 wid=1010 mean=-0.6688 median=-0.6303 high=-0.9354										Ca21Chr2 start=1746600 peak=1746730 stop=1746850 wid=250 mean=-0.4484 median=-0.4537 high=-0.4740
Ca21Chr2 start=1365320 peak=1365390 stop=1365460 wid=140 mean=-0.4126 median=-0.4141 high=-0.4193										Ca21Chr2 start=1792790 peak=1792910 stop=1793040 wid=250 mean=-0.4603 median=-0.4665 high=-0.4933
Ca21Chr2 start=1375980 peak=1376020 stop=1376070 wid=90 mean=-0.4104 median=-0.4115 high=-0.4155										Ca21Chr2 start=1802390 peak=1802560 stop=1802790 wid=400 mean=-0.4428 median=-0.4493 high=-0.4608
Ca21Chr2 start=1417030 peak=1417070 stop=1417110 wid=80 mean=-0.4070 median=-0.4078 high=-0.4102										Ca21Chr2 start=1829740 peak=1829940 stop=1830150 wid=410 mean=-0.4606 median=-0.4700 high=-0.4853
Ca21Chr2 start=1459260 peak=1459320 stop=1459380 wid=120 mean=-0.4048 median=-0.4053 high=-0.4071										Ca21Chr2 start=1835990 peak=1836010 stop=1836040 wid=50 mean=-0.4031 median=-0.4034 high=-0.4046
Ca21Chr2 start=1514320 peak=1514360 stop=1514410 wid=90 mean=-0.4051 median=-0.4058 high=-0.4078										Ca21Chr2 start=1878730 peak=1878870 stop=1879120 wid=390 mean=-0.4781 median=-0.4865 high=-0.5247
Ca21Chr2 start=1545560 peak=1545680 stop=1545780 wid=220 mean=-0.4453 median=-0.4504 high=-0.4712										Ca21Chr2 start=1935310 peak=1935340 stop=1935370 wid=60 mean=-0.4018 median=-0.4020 high=-0.4027
Ca21Chr2 start=1556540 peak=1556930 stop=1557160 wid=620 mean=-0.5600 median=-0.5949 high=-0.6134										Ca21Chr2 start=1957950 peak=1958060 stop=1958150 wid=200 mean=-0.4618 median=-0.4691 high=-0.4972
Ca21Chr2 start=1558090 peak=1558190 stop=1558280 wid=190 mean=-0.4220 median=-0.4243 high=-0.4339										Ca21Chr2 start=2022380 peak=2023110 stop=2023340 wid=960 mean=-0.4912 median=-0.4874 high=-0.5624
Ca21Chr2 start=1590890 peak=1590990 stop=1591120 wid=230 mean=-0.4648 median=-0.4719 high=-0.5027										Ca21Chr2 start=2029830 peak=2030040 stop=2030260 wid=430 mean=-0.5184 median=-0.5309 high=-0.5960
Ca21Chr2 start=1606260 peak=1606930 stop=1607140 wid=880 mean=-0.4858 median=-0.4629 high=-0.6297										Ca21Chr2 start=2040780 peak=2041290 stop=2041410 wid=630 mean=-0.4650 median=-0.4617 high=-0.5123
Ca21Chr2 start=1607770 peak=1607970 stop=1608290 wid=520 mean=-0.5063 median=-0.5096 high=-0.5971										Ca21Chr2 start=2057170 peak=2057320 stop=2057460 wid=290 mean=-0.4563 median=-0.4631 high=-0.4839
Ca21Chr2 start=1608480 peak=1608540 stop=1608590 wid=110 mean=-0.4035 median=-0.4040 high=-0.4054										Ca21Chr2 start=2073720 peak=2074080 stop=2074350 wid=630 mean=-0.9406 median=-0.9704 high=-1.3426
Ca21Chr2 start=1609830 peak=1609880 stop=1609930 wid=100 mean=-0.4054 median=-0.4061 high=-0.4080										Ca21Chr2 start=2086570 peak=2087040 stop=2087250 wid=680 mean=-0.5621 median=-0.5883 high=-0.6295
Ca21Chr2 start=1653070 peak=1653170 stop=1653290 wid=220 mean=-0.4572 median=-0.4640 high=-0.4859										Ca21Chr2 start=2105600 peak=2105840 stop=2106310 wid=710 mean=-0.5626 median=-0.5658 high=-0.6960
Ca21Chr2 start=1658050 peak=1658110 stop=1658180 wid=130 mean=-0.4283 median=-0.4316 high=-0.4426										Ca21Chr2 start=2135500 peak=2135510 stop=2135530 wid=30 mean=-0.4009 median=-0.4011 high=-0.4014
Ca21Chr2 start=1675780 peak=1675900 stop=1676050 wid=270 mean=-0.4849 median=-0.4939 high=-0.5354										Ca21Chr2 start=2137630 peak=2138090 stop=2138300 wid=670 mean=-0.4831 median=-0.4678 high=-0.5653
Ca21Chr2 start=1676270 peak=1677220 stop=1678100 wid=1830 mean=-0.8822 median=-0.9783 high=-1.1727										Ca21Chr2 start=2142440 peak=2142580 stop=2142980 wid=540 mean=-0.4651 median=-0.4684 high=-0.5065
Ca21Chr2 start=1680510 peak=1680650 stop=1680770 wid=260 mean=-0.5105 median=-0.5234 high=-0.5724										Ca21Chr2 start=2144410 peak=2144430 stop=2144450 wid=40 mean=-0.4010 median=-0.4011 high=-0.4014
Ca21Chr2 start=1716880 peak=1716890 stop=1716910 wid=30 mean=-0.4027 median=-0.4028 high=-0.4039										Ca21Chr2 start=2144710 peak=2144940 stop=2145110 wid=400 mean=-0.4958 median=-0.5082 high=-0.5496
Ca21Chr2 start=1742440 peak=1742700 stop=1742900 wid=460 mean=-0.5345 median=-0.5503 high=-0.6067										Ca21Chr2 start=2146700 peak=2147070 stop=2147780 wid=1080 mean=-0.6215 median=-0.5871 high=-0.8336
Ca21Chr2 start=1758470 peak=1758520 stop=1758560 wid=90 mean=-0.4094 median=-0.4106 high=-0.4144										Ca21Chr2 start=2150050 peak=2150690 stop=2151090 wid=1040 mean=-0.6581 median=-0.7117 high=-0.7847
Ca21Chr2 start=1792840 peak=1792940 stop=1793030 wid=190 mean=-0.4300 median=-0.4337 high=-0.4461										Ca21Chr2 start=2153280 peak=2153480 stop=2153710 wid=430 mean=-0.5010 median=-0.5119 high=-0.5611
Ca21Chr2 start=1810860 peak=1810900 stop=1810960 wid=100 mean=-0.4178 median=-0.4194 high=-0.4269										Ca21Chr2 start=2162220 peak=2162410 stop=2162480 wid=260 mean=-0.4140 median=-0.4141 high=-0.4226
Ca21Chr2 start=1815780 peak=1815910 stop=1816030 wid=250 mean=-0.4665 median=-0.4735 high=-0.5048										Ca21Chr2 start=2180630 peak=2180880 stop=2181080 wid=450 mean=-0.5489 median=-0.5679 high=-0.6251
Ca21Chr2 start=1844740 peak=1844790 stop=1844850 wid=110 mean=-0.4185 median=-0.4210 high=-0.4282										Ca21Chr3 start=44021 peak=44536 stop=44806 wid=785 mean=-0.5755 median=-0.5446 high=-0.7692
Ca21Chr2 start=1881970 peak=1882080 stop=1882180 wid=210 mean=-0.4781 median=-0.4870 high=-0.5190										Ca21Chr3 start=80676 peak=81111 stop=81376 wid=700 mean=-0.4970 median=-0.4991 high=-0.5608
Ca21Chr2 start=1958030 peak=1958080 stop=1958140 wid=110 mean=-0.4206 median=-0.4232 high=-0.4311										Ca21Chr3 start=98566 peak=98636 stop=98711 wid=145 mean=-0.4180 median=-0.4203 high=-0.4276
Ca21Chr2 start=1992090 peak=1992140 stop=1992190 wid=100 mean=-0.4131 median=-0.4150 high=-0.4204										Ca21Chr3 start=128251 peak=128311 stop=128386 wid=135 mean=-0.4078 median=-0.4088 high=-0.4122
Ca21Chr2 start=2022310 peak=2023090 stop=2023500 wid=1190 mean=-0.5873 median=-0.6058 high=-0.7734										Ca21Chr3 start=128716 peak=129096 stop=129551 wid=835 mean=-0.5963 median=-0.5736 high=-0.8071
Ca21Chr2 start=2029550 peak=2030010 stop=2030120 wid=570 mean=-0.4507 median=-0.4547 high=-0.4942										Ca21Chr3 start=130051 peak=130091 stop=130126 wid=75 mean=-0.4076 median=-0.4084 high=-0.4110
Ca21Chr2 start=2032980 peak=2033120 stop=2033270 wid=290 mean=-0.4952 median=-0.5069 high=-0.5478										Ca21Chr3 start=132406 peak=132521 stop=132636 wid=230 mean=-0.4548 median=-0.4613 high=-0.4855
Ca21Chr2 start=2040790 peak=2041350 stop=2041500 wid=710 mean=-0.5151 median=-0.4683 high=-0.6846										Ca21Chr3 start=146221 peak=146306 stop=146386 wid=165 mean=-0.4273 median=-0.4307 high=-0.4416
Ca21Chr2 start=2043390 peak=2043420 stop=2043470 wid=80 mean=-0.4079 median=-0.4086 high=-0.4117										Ca21Chr3 start=152761 peak=152821 stop=152881 wid=120 mean=-0.4151 median=-0.4169 high=-0.4229
Ca21Chr2 start=2044940 peak=2044950 stop=2044960 wid=20 mean=-0.4006 median=-0.4006 high=-0.4009										Ca21Chr3 start=172431 peak=172611 stop=172766 wid=335 mean=-0.4736 median=-0.4819 high=-0.5135
Ca21Chr2 start=2073830 peak=2074100 stop=2074320 wid=490 mean=-0.8013 median=-0.8343 high=-1.0674										Ca21Chr3 start=174271 peak=174456 stop=174681 wid=410 mean=-0.4507 median=-0.4595 high=-0.4688
Ca21Chr2 start=2081960 peak=2082100 stop=2082240 wid=280 mean=-0.5169 median=-0.5313 high=-0.5793										Ca21Chr3 start=198531 peak=198606 stop=198691 wid=160 mean=-0.4209 median=-0.4231 high=-0.4316
Ca21Chr2 start=2083440 peak=2083520 stop=2083660 wid=220 mean=-0.4965 median=-0.5095 high=-0.5273										Ca21Chr3 start=216836 peak=216841 stop=216841 wid=5 mean=-0.4003 median=-0.4003 high=-0.4004
Ca21Chr2 start=2086600 peak=2086900 stop=2087210 wid=610 mean=-0.4599 median=-0.4572 high=-0.5127										Ca21Chr3 start=221021 peak=221066 stop=221116 wid=95 mean=-0.4086 median=-0.4097 high=-0.4128
Ca21Chr2 start=2135050 peak=2135210 stop=2135540 wid=490 mean=-0.4810 median=-0.4880 high=-0.5243										Ca21Chr3 start=248154 peak=248204 stop=248254 wid=100 mean=-0.4109 median=-0.4127 high=-0.4169
Ca21Chr2 start=2142470 peak=2142600 stop=2142780 wid=310 mean=-0.4651 median=-0.4720 high=-0.5042										Ca21Chr3 start=262339 peak=262444 stop=262729 wid=390 mean=-0.4225 median=-0.4189 high=-0.4483
Ca21Chr2 start=2143080 peak=2143260 stop=2143410 wid=330 mean=-0.4288 median=-0.4324 high=-0.4434										Ca21Chr3 start=272149 peak=272169 stop=272189 wid=40 mean=-0.4025 median=-0.4026 high=-0.4037
Ca21Chr2 start=2143900 peak=2143930 stop=2143970 wid=70 mean=-0.4060 median=-0.4065 high=-0.4088										Ca21Chr3 start=274134 peak=274194 stop=274264 wid=130 mean=-0.4164 median=-0.4188 high=-0.4255
Ca21Chr2 start=2144780 peak=2144960 stop=2145150 wid=370 mean=-0.4586 median=-0.4664 high=-0.4867										Ca21Chr3 start=277229 peak=277404 stop=277569 wid=340 mean=-0.5046 median=-0.5171 high=-0.5619
Ca21Chr2 start=2146670 peak=2147030 stop=2147690 wid=1020 mean=-0.6267 median=-0.6181 high=-0.8495										Ca21Chr3 start=284839 peak=284869 stop=284894 wid=55 mean=-0.4032 median=-0.4036 high=-0.4050
Ca21Chr2 start=2150220 peak=2150660 stop=2151370 wid=1150 mean=-0.6396 median=-0.6476 high=-0.8048										Ca21Chr3 start=290339 peak=290639 stop=291459 wid=1120 mean=-0.9272 median=-1.0521 high=-1.1453
Ca21Chr2 start=2153260 peak=2153540 stop=2153730 wid=470 mean=-0.5008 median=-0.5111 high=-0.5596										Ca21Chr3 start=301004 peak=301104 stop=301384 wid=380 mean=-0.4237 median=-0.4260 high=-0.4322
Ca21Chr2 start=2180820 peak=2180880 stop=2180940 wid=120 mean=-0.4087 median=-0.4099 high=-0.4129										Ca21Chr3 start=313489 peak=313564 stop=313649 wid=160 mean=-0.4194 median=-0.4215 high=-0.4290
Ca21Chr3 start=10931 peak=11041 stop=11146 wid=215 mean=-0.4429 median=-0.4476 high=-0.4649										Ca21Chr3 start=335999 peak=336074 stop=336144 wid=145 mean=-0.4169 median=-0.4189 high=-0.4251
Ca21Chr3 start=129126 peak=129171 stop=129226 wid=100 mean=-0.4071 median=-0.4077 high=-0.4107										Ca21Chr3 start=363218 peak=363343 stop=363463 wid=245 mean=-0.4799 median=-0.4898 high=-0.5227
Ca21Chr3 start=161936 peak=161991 stop=162056 wid=120 mean=-0.4141 median=-0.4157 high=-0.4209										Ca21Chr3 start=411693 peak=411738 stop=411783 wid=90 mean=-0.4100 median=-0.4112 high=-0.4151
Ca21Chr3 start=172466 peak=172651 stop=172781 wid=315 mean=-0.4610 median=-0.4668 high=-0.4986										Ca21Chr3 start=424398 peak=424478 stop=424553 wid=155 mean=-0.4296 median=-0.4333 high=-0.4457
Ca21Chr3 start=174146 peak=174531 stop=174801 wid=655 mean=-0.5683 median=-0.5983 high=-0.6360										Ca21Chr3 start=466203 peak=466373 stop=466543 wid=340 mean=-0.4742 median=-0.4837 high=-0.5139
Ca21Chr3 start=184986 peak=185096 stop=185171 wid=185 mean=-0.4135 median=-0.4149 high=-0.4215										Ca21Chr3 start=473118 peak=473243 stop=473388 wid=270 mean=-0.4472 median=-0.4531 high=-0.4728
Ca21Chr3 start=188426 peak=188511 stop=188601 wid=175 mean=-0.4326 median=-0.4363 high=-0.4488										Ca21Chr3 start=483798 peak=483858 stop=483933 wid=135 mean=-0.4062 median=-0.4071 high=-0.4095
Ca21Chr3 start=221008 peak=221088 stop=221178 wid=170 mean=-0.4373 median=-0.4420 high=-0.4545										Ca21Chr3 start=503743 peak=503803 stop=503888 wid=145 mean=-0.4133 median=-0.4149 high=-0.4202
Ca21Chr3 start=230053 peak=230118 stop=230183 wid=130 mean=-0.4286 median=-0.4316 high=-0.4428										Ca21Chr3 start=541484 peak=541654 stop=541804 wid=320 mean=-0.4813 median=-0.4903 high=-0.5298
Ca21Chr3 start=255762 peak=255852 stop=255947 wid=185 mean=-0.4399 median=-0.4445 high=-0.4617										Ca21Chr3 start=552814 peak=553219 stop=553344 wid=530 mean=-0.4453 median=-0.4524 high=-0.4637
Ca21Chr3 start=258827 peak=258947 stop=259067 wid=240 mean=-0.5157 median=-0.5287 high=-0.5813										Ca21Chr3 start=554124 peak=554194 stop=554254 wid=130 mean=-0.4058 median=-0.4067 high=-0.4088
Ca21Chr3 start=275532 peak=275697 stop=275937 wid=405 mean=-0.4737 median=-0.4804 high=-0.5200										Ca21Chr3 start=559919 peak=560004 stop=560084 wid=165 mean=-0.4277 median=-0.4309 high=-0.4421
Ca21Chr3 start=276662 peak=276707 stop=276747 wid=85 mean=-0.4149 median=-0.4168 high=-0.4227										Ca21Chr3 start=566229 peak=566394 stop=566684 wid=455 mean=-0.5405 median=-0.5469 high=-0.6492
Ca21Chr3 start=277207 peak=277332 stop=277497 wid=290 mean=-0.4614 median=-0.4687 high=-0.4948										Ca21Chr3 start=581579 peak=581684 stop=581804 wid=225 mean=-0.4624 median=-0.4695 high=-0.4969
Ca21Chr3 start=290272 peak=290987 stop=291491 wid=1219 mean=-1.2512 median=-1.3453 high=-1.6724										Ca21Chr3 start=582434 peak=582494 stop=582554 wid=120 mean=-0.4144 median=-0.4161 high=-0.4216
Ca21Chr3 start=344972 peak=345017 stop=345062 wid=90 mean=-0.4191 median=-0.4208 high=-0.4280										Ca21Chr3 start=608251 peak=608316 stop=608386 wid=135 mean=-0.4356 median=-0.4399 high=-0.4546
Ca21Chr3 start=384475 peak=384525 stop=384585 wid=110 mean=-0.4065 median=-0.4073 high=-0.4098										Ca21Chr3 start=611646 peak=611806 stop=611926 wid=280 mean=-0.4707 median=-0.4776 high=-0.5131
Ca21Chr3 start=432825 peak=432870 stop=432915 wid=90 mean=-0.4072 median=-0.4081 high=-0.4106										Ca21Chr3 start=649206 peak=649281 stop=649351 wid=145 mean=-0.4267 median=-0.4297 high=-0.4400
Ca21Chr3 start=464970 peak=464990 stop=465010 wid=40 mean=-0.4026 median=-0.4028 high=-0.4038										Ca21Chr3 start=679471 peak=679621 stop=679761 wid=290 mean=-0.4493 median=-0.4550 high=-0.4752
Ca21Chr3 start=466240 peak=466320 stop=466410 wid=170 mean=-0.4372 median=-0.4421 high=-0.4590										Ca21Chr3 start=710686 peak=710866 stop=711046 wid=360 mean=-0.4716 median=-0.4794 high=-0.5117
Ca21Chr3 start=473200 peak=473275 stop=473355 wid=155 mean=-0.4124 median=-0.4141 high=-0.4189										Ca21Chr3 start=750636 peak=750651 stop=750676 wid=40 mean=-0.4016 median=-0.4018 high=-0.4023
Ca21Chr3 start=487940 peak=488005 stop=488065 wid=125 mean=-0.4231 median=-0.4259 high=-0.4350										Ca21Chr3 start=781051 peak=781281 stop=781586 wid=535 mean=-0.5173 median=-0.5307 high=-0.5847
Ca21Chr3 start=506645 peak=506700 stop=506765 wid=120 mean=-0.4225 median=-0.4248 high=-0.4342										Ca21Chr3 start=797236 peak=797391 stop=797506 wid=270 mean=-0.4587 median=-0.4647 high=-0.4909
Ca21Chr3 start=521120 peak=521170 stop=521220 wid=100 mean=-0.4150 median=-0.4172 high=-0.4226										Ca21Chr3 start=847681 peak=848191 stop=848706 wid=1025 mean=-0.7779 median=-0.8157 high=-1.0014
Ca21Chr3 start=541544 peak=541639 stop=541739 wid=195 mean=-0.4366 median=-0.4409 high=-0.4567										Ca21Chr3 start=854051 peak=854206 stop=854356 wid=305 mean=-0.4534 median=-0.4598 high=-0.4811
Ca21Chr3 start=552759 peak=552929 stop=553259 wid=500 mean=-0.4380 median=-0.4363 high=-0.4739										Ca21Chr3 start=858336 peak=858476 stop=858631 wid=295 mean=-0.4688 median=-0.4768 high=-0.5079
Ca21Chr3 start=559959 peak=560014 stop=560074 wid=115 mean=-0.4182 median=-0.4206 high=-0.4284										Ca21Chr3 start=945666 peak=945791 stop=945926 wid=260 mean=-0.4400 median=-0.4447 high=-0.4597
Ca21Chr3 start=566214 peak=566359 stop=566539 wid=325 mean=-0.5158 median=-0.5272 high=-0.5907										Ca21Chr3 start=955671 peak=956016 stop=956761 wid=1090 mean=-0.5229 median=-0.5266 high=-0.6570
Ca21Chr3 start=581644 peak=581704 stop=581764 wid=120 mean=-0.4243 median=-0.4279 high=-0.4367										Ca21Chr3 start=957086 peak=957216 stop=957366 wid=280 mean=-0.4859 median=-0.4946 high=-0.5366
Ca21Chr3 start=582414 peak=582509 stop=582599 wid=185 mean=-0.4435 median=-0.4485 high=-0.4668										Ca21Chr3 start=1040680 peak=1040770 stop=1040850 wid=170 mean=-0.4191 median=-0.4215 high=-0.4289
Ca21Chr3 start=608271 peak=608406 stop=608546 wid=275 mean=-0.4971 median=-0.5103 high=-0.5472										Ca21Chr3 start=1057950 peak=1059220 stop=1059550 wid=1600 mean=-0.5793 median=-0.5615 high=-0.7474
Ca21Chr3 start=666956 peak=667011 stop=667061 wid=105 mean=-0.4108 median=-0.4121 high=-0.4160										Ca21Chr3 start=1060370 peak=1060450 stop=1060540 wid=170 mean=-0.4190 median=-0.4211 high=-0.4284
Ca21Chr3 start=684891 peak=684896 stop=684901 wid=10 mean=-0.4008 median=-0.4007 high=-0.4010										Ca21Chr3 start=1064800 peak=1064890 stop=1065000 wid=200 mean=-0.4251 median=-0.4279 high=-0.4393
Ca21Chr3 start=742421 peak=742621 stop=742786 wid=365 mean=-0.4347 median=-0.4385 high=-0.4529										Ca21Chr3 start=1067450 peak=1067540 stop=1067620 wid=170 mean=-0.4167 median=-0.4188 high=-0.4251
Ca21Chr3 start=781096 peak=781461 stop=781691 wid=595 mean=-0.4854 median=-0.5007 high=-0.5124										Ca21Chr3 start=1117160 peak=1117460 stop=1117680 wid=520 mean=-0.4780 median=-0.4861 high=-0.5232
Ca21Chr3 start=844491 peak=844571 stop=844701 wid=210 mean=-0.4385 median=-0.4425 high=-0.4593										Ca21Chr3 start=1129850 peak=1129890 stop=1129930 wid=80 mean=-0.4056 median=-0.4064 high=-0.4084
Ca21Chr3 start=853981 peak=854141 stop=854321 wid=340 mean=-0.4722 median=-0.4816 high=-0.5115										Ca21Chr3 start=1144820 peak=1145100 stop=1145430 wid=610 mean=-0.4969 median=-0.5134 high=-0.5290
Ca21Chr3 start=945846 peak=945926 stop=946011 wid=165 mean=-0.4262 median=-0.4293 high=-0.4397										Ca21Chr3 start=1152630 peak=1152670 stop=1152720 wid=90 mean=-0.4073 median=-0.4083 high=-0.4111
Ca21Chr3 start=955631 peak=956591 stop=956801 wid=1170 mean=-0.5223 median=-0.5193 high=-0.6107										Ca21Chr3 start=1167400 peak=1167480 stop=1167570 wid=170 mean=-0.4433 median=-0.4483 high=-0.4657
Ca21Chr3 start=957006 peak=957181 stop=957346 wid=340 mean=-0.5001 median=-0.5104 high=-0.5608										Ca21Chr3 start=1194700 peak=1194860 stop=1195030 wid=330 mean=-0.4720 median=-0.4803 high=-0.5085
Ca21Chr3 start=986801 peak=986806 stop=986816 wid=15 mean=-0.4009 median=-0.4010 high=-0.4013										Ca21Chr3 start=1195570 peak=1195860 stop=1196030 wid=460 mean=-0.4562 median=-0.4593 high=-0.4914
Ca21Chr3 start=1047300 peak=1047400 stop=1047520 wid=220 mean=-0.4370 median=-0.4415 high=-0.4563										Ca21Chr3 start=1214510 peak=1214590 stop=1214690 wid=180 mean=-0.4387 median=-0.4430 high=-0.4583
Ca21Chr3 start=1052660 peak=1052740 stop=1052820 wid=160 mean=-0.4295 median=-0.4332 high=-0.4455										Ca21Chr3 start=1220200 peak=1220430 stop=1220820 wid=620 mean=-0.6509 median=-0.6523 high=-0.8577
Ca21Chr3 start=1058060 peak=1059200 stop=1059580 wid=1520 mean=-0.8033 median=-0.7568 high=-1.2076										Ca21Chr3 start=1223490 peak=1223560 stop=1223640 wid=150 mean=-0.4109 median=-0.4123 high=-0.4168
Ca21Chr3 start=1060350 peak=1060430 stop=1060570 wid=220 mean=-0.4163 median=-0.4183 high=-0.4261										Ca21Chr3 start=1268080 peak=1268240 stop=1268390 wid=310 mean=-0.5272 median=-0.5421 high=-0.5954
Ca21Chr3 start=1064830 peak=1064940 stop=1065080 wid=250 mean=-0.4404 median=-0.4450 high=-0.4632										Ca21Chr3 start=1296170 peak=1296270 stop=1296370 wid=200 mean=-0.4432 median=-0.4481 high=-0.4654
Ca21Chr3 start=1071610 peak=1071650 stop=1071680 wid=70 mean=-0.4031 median=-0.4035 high=-0.4047										Ca21Chr3 start=1348440 peak=1348530 stop=1348660 wid=220 mean=-0.4233 median=-0.4257 high=-0.4368
Ca21Chr3 start=1088200 peak=1088370 stop=1088510 wid=310 mean=-0.4973 median=-0.5079 high=-0.5520										Ca21Chr3 start=1356350 peak=1356450 stop=1356590 wid=240 mean=-0.4202 median=-0.4229 high=-0.4293
Ca21Chr3 start=1089190 peak=1089230 stop=1089290 wid=100 mean=-0.4093 median=-0.4103 high=-0.4136										Ca21Chr3 start=1364370 peak=1364590 stop=1364760 wid=390 mean=-0.5037 median=-0.5154 high=-0.5612
Ca21Chr3 start=1117120 peak=1117460 stop=1117680 wid=560 mean=-0.5411 median=-0.5451 high=-0.6477										Ca21Chr3 start=1407400 peak=1407430 stop=1407480 wid=80 mean=-0.4073 median=-0.4080 high=-0.4110
Ca21Chr3 start=1144780 peak=1145230 stop=1145380 wid=600 mean=-0.5065 median=-0.5110 high=-0.5571										Ca21Chr3 start=1414460 peak=1414510 stop=1414560 wid=100 mean=-0.4065 median=-0.4073 high=-0.4098
Ca21Chr3 start=1152160 peak=1152180 stop=1152200 wid=40 mean=-0.4015 median=-0.4017 high=-0.4022										Ca21Chr3 start=1469620 peak=1469760 stop=1469930 wid=310 mean=-0.4743 median=-0.4830 high=-0.5199
Ca21Chr3 start=1157590 peak=1157630 stop=1157680 wid=90 mean=-0.4093 median=-0.4105 high=-0.4142										Ca21Chr3 start=1470100 peak=1470420 stop=1470560 wid=460 mean=-0.4802 median=-0.4803 high=-0.5368
Ca21Chr3 start=1167390 peak=1167480 stop=1167560 wid=170 mean=-0.4462 median=-0.4518 high=-0.4706										Ca21Chr3 start=1473190 peak=1473250 stop=1473350 wid=160 mean=-0.4121 median=-0.4135 high=-0.4183
Ca21Chr3 start=1223370 peak=1223500 stop=1223670 wid=300 mean=-0.4652 median=-0.4736 high=-0.5021										Ca21Chr3 start=1481420 peak=1481470 stop=1481510 wid=90 mean=-0.4078 median=-0.4088 high=-0.4118
Ca21Chr3 start=1223840 peak=1223950 stop=1224090 wid=250 mean=-0.4248 median=-0.4280 high=-0.4384										Ca21Chr3 start=1501520 peak=1501680 stop=1501830 wid=310 mean=-0.4651 median=-0.4728 high=-0.5006
Ca21Chr3 start=1268180 peak=1268280 stop=1268380 wid=200 mean=-0.4591 median=-0.4661 high=-0.4892										Ca21Chr3 start=1529950 peak=1530270 stop=1530580 wid=630 mean=-0.5540 median=-0.5507 high=-0.6846
Ca21Chr3 start=1270520 peak=1270670 stop=1270810 wid=290 mean=-0.4845 median=-0.4944 high=-0.5328										Ca21Chr3 start=1566720 peak=1566750 stop=1566780 wid=60 mean=-0.4024 median=-0.4027 high=-0.4037
Ca21Chr3 start=1304520 peak=1304660 stop=1304840 wid=320 mean=-0.4679 median=-0.4773 high=-0.5021										Ca21Chr3 start=1571570 peak=1572050 stop=1572560 wid=990 mean=-0.8598 median=-0.8716 high=-1.2532
Ca21Chr3 start=1320760 peak=1320800 stop=1320800 wid=40 mean=-0.4139 median=-0.4142 high=-0.4281										Ca21Chr3 start=1573500 peak=1574390 stop=1574940 wid=1440 mean=-1.0491 median=-1.1068 high=-1.4860
Ca21Chr3 start=1348500 peak=1348560 stop=1348620 wid=120 mean=-0.4105 median=-0.4118 high=-0.4159										Ca21Chr3 start=1605130 peak=1605250 stop=1605560 wid=430 mean=-0.4351 median=-0.4353 high=-0.4697
Ca21Chr3 start=1356300 peak=1356470 stop=1356650 wid=350 mean=-0.4632 median=-0.4730 high=-0.4883										Ca21Chr3 start=1606460 peak=1606610 stop=1607020 wid=560 mean=-0.4817 median=-0.4765 high=-0.5323
Ca21Chr3 start=1359400 peak=1359470 stop=1359550 wid=150 mean=-0.4207 median=-0.4229 high=-0.4318										Ca21Chr3 start=1646900 peak=1647090 stop=1647280 wid=380 mean=-0.4402 median=-0.4442 high=-0.4643
Ca21Chr3 start=1364480 peak=1364550 stop=1364610 wid=130 mean=-0.4084 median=-0.4094 high=-0.4129										Ca21Chr3 start=1652010 peak=1652090 stop=1652160 wid=150 mean=-0.4173 median=-0.4194 high=-0.4264
Ca21Chr3 start=1380380 peak=1380420 stop=1380470 wid=90 mean=-0.4113 median=-0.4125 high=-0.4166										Ca21Chr3 start=1669940 peak=1670010 stop=1670070 wid=130 mean=-0.4143 median=-0.4157 high=-0.4214
Ca21Chr3 start=1386890 peak=1387010 stop=1387120 wid=230 mean=-0.4736 median=-0.4825 high=-0.5108										Ca21Chr3 start=1681990 peak=1682120 stop=1682250 wid=260 mean=-0.4149 median=-0.4165 high=-0.4234
Ca21Chr3 start=1470260 peak=1470460 stop=1470620 wid=360 mean=-0.5280 median=-0.5383 high=-0.6140										Ca21Chr3 start=1701720 peak=1701820 stop=1701920 wid=200 mean=-0.4550 median=-0.4615 high=-0.4842
Ca21Chr3 start=1473570 peak=1473630 stop=1473700 wid=130 mean=-0.4053 median=-0.4060 high=-0.4079										Ca21Chr3 start=1715150 peak=1715240 stop=1715460 wid=310 mean=-0.4165 median=-0.4179 high=-0.4264
Ca21Chr3 start=1501450 peak=1501630 stop=1501900 wid=450 mean=-0.4994 median=-0.5080 high=-0.5636										Ca21Chr3 start=1721680 peak=1721880 stop=1722110 wid=430 mean=-0.4879 median=-0.4955 high=-0.5438
Ca21Chr3 start=1530200 peak=1530300 stop=1530430 wid=230 mean=-0.4357 median=-0.4399 high=-0.4567										Ca21Chr3 start=1722600 peak=1722680 stop=1723000 wid=400 mean=-0.4084 median=-0.4080 high=-0.4163
Ca21Chr3 start=1571730 peak=1571960 stop=1572180 wid=450 mean=-0.4922 median=-0.5016 high=-0.5483										Ca21Chr3 start=1723700 peak=1723770 stop=1723850 wid=150 mean=-0.4084 median=-0.4094 high=-0.4127
Ca21Chr3 start=1573830 peak=1573840 stop=1573860 wid=30 mean=-0.4009 median=-0.4011 high=-0.4014										Ca21Chr4 start=109681 peak=109836 stop=110036 wid=355 mean=-0.4375 median=-0.4418 high=-0.4560
Ca21Chr3 start=1574110 peak=1574310 stop=1574620 wid=510 mean=-0.5099 median=-0.5169 high=-0.5775										Ca21Chr4 start=128236 peak=128246 stop=128266 wid=30 mean=-0.4003 median=-0.4003 high=-0.4004
Ca21Chr3 start=1606400 peak=1606560 stop=1607030 wid=630 mean=-0.4817 median=-0.4421 high=-0.6002										Ca21Chr4 start=130981 peak=131166 stop=131456 wid=475 mean=-0.5150 median=-0.5258 high=-0.5902
Ca21Chr3 start=1636510 peak=1636510 stop=1636520 wid=10 mean=-0.4059 median=-0.4060 high=-0.4092										Ca21Chr4 start=172796 peak=172861 stop=172951 wid=155 mean=-0.4132 median=-0.4146 high=-0.4211
Ca21Chr3 start=1646990 peak=1647160 stop=1647400 wid=410 mean=-0.4938 median=-0.5048 high=-0.5468										Ca21Chr4 start=177041 peak=177226 stop=177356 wid=315 mean=-0.4613 median=-0.4682 high=-0.4954
Ca21Chr3 start=1721780 peak=1721970 stop=1722230 wid=450 mean=-0.5319 median=-0.5474 high=-0.6051										Ca21Chr4 start=270826 peak=270856 stop=270891 wid=65 mean=-0.4073 median=-0.4082 high=-0.4108
Ca21Chr3 start=1722740 peak=1722840 stop=1722930 wid=190 mean=-0.4254 median=-0.4285 high=-0.4386										Ca21Chr4 start=276291 peak=276321 stop=276356 wid=65 mean=-0.4039 median=-0.4043 high=-0.4057
Ca21Chr3 start=1726360 peak=1726400 stop=1726440 wid=80 mean=-0.4066 median=-0.4074 high=-0.4099										Ca21Chr4 start=291031 peak=291101 stop=291171 wid=140 mean=-0.4269 median=-0.4303 high=-0.4415
Ca21Chr3 start=1728160 peak=1728390 stop=1728550 wid=390 mean=-0.5684 median=-0.5830 high=-0.6824										Ca21Chr4 start=318491 peak=318566 stop=318661 wid=170 mean=-0.4365 median=-0.4405 high=-0.4571
Ca21Chr3 start=1790600 peak=1790740 stop=1790850 wid=250 mean=-0.4156 median=-0.4173 high=-0.4248										Ca21Chr4 start=334146 peak=334221 stop=334296 wid=150 mean=-0.4236 median=-0.4272 high=-0.4366
Ca21Chr4 start=631 peak=696 stop=771 wid=140 mean=-0.4159 median=-0.4180 high=-0.4248										Ca21Chr4 start=338326 peak=338381 stop=338441 wid=115 mean=-0.4129 median=-0.4144 high=-0.4195
Ca21Chr4 start=18876 peak=19016 stop=19696 wid=820 mean=-0.4275 median=-0.4271 high=-0.4432										Ca21Chr4 start=347361 peak=347621 stop=348446 wid=1085 mean=-0.7063 median=-0.7261 high=-0.8706
Ca21Chr4 start=131151 peak=131246 stop=131351 wid=200 mean=-0.4222 median=-0.4249 high=-0.4328										Ca21Chr4 start=351551 peak=351636 stop=351716 wid=165 mean=-0.4147 median=-0.4163 high=-0.4220
Ca21Chr4 start=173186 peak=173386 stop=173561 wid=375 mean=-0.5114 median=-0.5224 high=-0.5825										Ca21Chr4 start=355906 peak=356031 stop=356136 wid=230 mean=-0.4524 median=-0.4591 high=-0.4808
Ca21Chr4 start=201501 peak=201526 stop=201561 wid=60 mean=-0.4079 median=-0.4085 high=-0.4115										Ca21Chr4 start=446471 peak=446561 stop=446651 wid=180 mean=-0.4255 median=-0.4285 high=-0.4388
Ca21Chr4 start=248971 peak=249046 stop=249126 wid=155 mean=-0.4201 median=-0.4225 high=-0.4300										Ca21Chr4 start=452786 peak=452896 stop=453011 wid=225 mean=-0.4659 median=-0.4733 high=-0.5026
Ca21Chr4 start=262726 peak=262776 stop=262821 wid=95 mean=-0.4154 median=-0.4173 high=-0.4232										Ca21Chr4 start=476761 peak=476851 stop=476936 wid=175 mean=-0.4281 median=-0.4315 high=-0.4435
Ca21Chr4 start=270831 peak=270881 stop=270926 wid=95 mean=-0.4146 median=-0.4164 high=-0.4224										Ca21Chr4 start=477391 peak=477686 stop=477926 wid=535 mean=-0.6240 median=-0.6469 high=-0.7577
Ca21Chr4 start=274116 peak=274176 stop=274231 wid=115 mean=-0.4317 median=-0.4360 high=-0.4502										Ca21Chr4 start=478416 peak=478651 stop=478956 wid=540 mean=-0.5211 median=-0.5386 high=-0.5824
Ca21Chr4 start=291476 peak=291591 stop=291701 wid=225 mean=-0.5291 median=-0.5438 high=-0.6023										Ca21Chr4 start=479366 peak=479431 stop=479496 wid=130 mean=-0.4122 median=-0.4135 high=-0.4184
Ca21Chr4 start=318411 peak=318531 stop=318711 wid=300 mean=-0.5070 median=-0.5151 high=-0.5781										Ca21Chr4 start=487396 peak=487426 stop=487461 wid=65 mean=-0.4075 median=-0.4083 high=-0.4109
Ca21Chr4 start=334116 peak=334211 stop=334286 wid=170 mean=-0.4383 median=-0.4424 high=-0.4596										Ca21Chr4 start=499286 peak=499351 stop=499411 wid=125 mean=-0.4170 median=-0.4192 high=-0.4260
Ca21Chr4 start=351561 peak=351626 stop=351686 wid=125 mean=-0.4113 median=-0.4127 high=-0.4171										Ca21Chr4 start=511266 peak=511321 stop=511376 wid=110 mean=-0.4115 median=-0.4132 high=-0.4177
Ca21Chr4 start=355851 peak=355981 stop=356096 wid=245 mean=-0.4516 median=-0.4575 high=-0.4790										Ca21Chr4 start=512536 peak=512696 stop=512831 wid=295 mean=-0.4496 median=-0.4554 high=-0.4733
Ca21Chr4 start=378266 peak=378291 stop=378321 wid=55 mean=-0.4041 median=-0.4045 high=-0.4059										Ca21Chr4 start=516736 peak=516871 stop=516971 wid=235 mean=-0.4365 median=-0.4405 high=-0.4579
Ca21Chr4 start=403411 peak=403471 stop=403531 wid=120 mean=-0.4258 median=-0.4300 high=-0.4403										Ca21Chr4 start=547061 peak=547191 stop=547321 wid=260 mean=-0.4577 median=-0.4646 high=-0.4881
Ca21Chr4 start=420871 peak=420951 stop=421021 wid=150 mean=-0.4209 median=-0.4236 high=-0.4313										Ca21Chr4 start=549746 peak=549926 stop=550026 wid=280 mean=-0.4278 median=-0.4304 high=-0.4445
Ca21Chr4 start=423156 peak=423166 stop=423181 wid=25 mean=-0.4010 median=-0.4012 high=-0.4016										Ca21Chr4 start=562206 peak=562291 stop=562461 wid=255 mean=-0.4108 median=-0.4118 high=-0.4173
Ca21Chr4 start=443666 peak=443726 stop=443786 wid=120 mean=-0.4089 median=-0.4102 high=-0.4134										Ca21Chr4 start=562826 peak=563211 stop=563766 wid=940 mean=-0.6200 median=-0.5722 high=-0.8771
Ca21Chr4 start=452811 peak=452881 stop=452956 wid=145 mean=-0.4318 median=-0.4356 high=-0.4480										Ca21Chr4 start=564286 peak=564456 stop=564581 wid=295 mean=-0.4601 median=-0.4659 high=-0.4986
Ca21Chr4 start=477471 peak=477711 stop=477901 wid=430 mean=-0.5648 median=-0.5819 high=-0.6673										Ca21Chr4 start=575311 peak=575381 stop=575476 wid=165 mean=-0.4109 median=-0.4120 high=-0.4166
Ca21Chr4 start=478456 peak=478686 stop=479561 wid=1105 mean=-0.5075 median=-0.4851 high=-0.6587										Ca21Chr4 start=575606 peak=575721 stop=575921 wid=315 mean=-0.4124 median=-0.4137 high=-0.4184
Ca21Chr4 start=499246 peak=499321 stop=499386 wid=140 mean=-0.4189 median=-0.4207 high=-0.4277										Ca21Chr4 start=576961 peak=577051 stop=577141 wid=180 mean=-0.4346 median=-0.4396 high=-0.4538
Ca21Chr4 start=512033 peak=512033 stop=512123 wid=90 mean=-0.4625 median=-0.4635 high=-0.5217										Ca21Chr4 start=598246 peak=598296 stop=598341 wid=95 mean=-0.4109 median=-0.4122 high=-0.4165
Ca21Chr4 start=516813 peak=516868 stop=516928 wid=115 mean=-0.4074 median=-0.4083 high=-0.4116										Ca21Chr4 start=605851 peak=605966 stop=606076 wid=225 mean=-0.4420 median=-0.4468 high=-0.4645
Ca21Chr4 start=519373 peak=519408 stop=519448 wid=75 mean=-0.4095 median=-0.4106 high=-0.4140										Ca21Chr4 start=627586 peak=627626 stop=627666 wid=80 mean=-0.4072 median=-0.4083 high=-0.4107
Ca21Chr4 start=528123 peak=528138 stop=528158 wid=35 mean=-0.4034 median=-0.4037 high=-0.4048										Ca21Chr4 start=637596 peak=637626 stop=637666 wid=70 mean=-0.4070 median=-0.4080 high=-0.4104
Ca21Chr4 start=562948 peak=563198 stop=563738 wid=790 mean=-0.4836 median=-0.4696 high=-0.5711										Ca21Chr4 start=637961 peak=638046 stop=638131 wid=170 mean=-0.4273 median=-0.4303 high=-0.4424
Ca21Chr4 start=564478 peak=564503 stop=564528 wid=50 mean=-0.4040 median=-0.4046 high=-0.4060										Ca21Chr4 start=710621 peak=710726 stop=710811 wid=190 mean=-0.4391 median=-0.4439 high=-0.4590
Ca21Chr4 start=575713 peak=575798 stop=575873 wid=160 mean=-0.4069 median=-0.4077 high=-0.4102										Ca21Chr4 start=715541 peak=715691 stop=715811 wid=270 mean=-0.4429 median=-0.4471 high=-0.4697
Ca21Chr4 start=600933 peak=601173 stop=601368 wid=435 mean=-0.4947 median=-0.5055 high=-0.5478										Ca21Chr4 start=801295 peak=801320 stop=801350 wid=55 mean=-0.4028 median=-0.4031 high=-0.4042
Ca21Chr4 start=605738 peak=605953 stop=606133 wid=395 mean=-0.4821 median=-0.4909 high=-0.5304										Ca21Chr4 start=829345 peak=829365 stop=829385 wid=40 mean=-0.4022 median=-0.4025 high=-0.4032
Ca21Chr4 start=691873 peak=692073 stop=692268 wid=395 mean=-0.4499 median=-0.4547 high=-0.4808										Ca21Chr4 start=845003 peak=845183 stop=845273 wid=270 mean=-0.4177 median=-0.4189 high=-0.4297
Ca21Chr4 start=697563 peak=697638 stop=697718 wid=155 mean=-0.4144 median=-0.4162 high=-0.4218										Ca21Chr4 start=849209 peak=849529 stop=849724 wid=515 mean=-0.5051 median=-0.5232 high=-0.5447
Ca21Chr4 start=699275 peak=699380 stop=699465 wid=190 mean=-0.4448 median=-0.4496 high=-0.4683										Ca21Chr4 start=862546 peak=862811 stop=863051 wid=505 mean=-0.4709 median=-0.4812 high=-0.5033
Ca21Chr4 start=710670 peak=710750 stop=710830 wid=160 mean=-0.4364 median=-0.4407 high=-0.4546										Ca21Chr4 start=887251 peak=887316 stop=887386 wid=135 mean=-0.4135 median=-0.4151 high=-0.4203
Ca21Chr4 start=715625 peak=715700 stop=715775 wid=150 mean=-0.4355 median=-0.4402 high=-0.4555										Ca21Chr4 start=897106 peak=897191 stop=897291 wid=185 mean=-0.4210 median=-0.4238 high=-0.4319
Ca21Chr4 start=729030 peak=729105 stop=729170 wid=140 mean=-0.4256 median=-0.4291 high=-0.4380										Ca21Chr4 start=929096 peak=929131 stop=929166 wid=70 mean=-0.4033 median=-0.4036 high=-0.4049
Ca21Chr4 start=729675 peak=729755 stop=729855 wid=180 mean=-0.4320 median=-0.4351 high=-0.4493										Ca21Chr4 start=947061 peak=947116 stop=947176 wid=115 mean=-0.4197 median=-0.4220 high=-0.4295
Ca21Chr4 start=730255 peak=730315 stop=730375 wid=120 mean=-0.4117 median=-0.4129 high=-0.4174										Ca21Chr4 start=1018230 peak=1018320 stop=1018400 wid=170 mean=-0.4259 median=-0.4290 high=-0.4402
Ca21Chr4 start=731720 peak=731865 stop=732010 wid=290 mean=-0.4376 median=-0.4419 high=-0.4576										Ca21Chr4 start=1032120 peak=1032210 stop=1032300 wid=180 mean=-0.4423 median=-0.4473 high=-0.4642
Ca21Chr4 start=787265 peak=787335 stop=787410 wid=145 mean=-0.4567 median=-0.4625 high=-0.4888										Ca21Chr4 start=1099800 peak=1100010 stop=1100210 wid=410 mean=-0.5936 median=-0.6151 high=-0.7028
Ca21Chr4 start=801285 peak=801315 stop=801350 wid=65 mean=-0.4082 median=-0.4091 high=-0.4118										Ca21Chr4 start=1101270 peak=1101320 stop=1101390 wid=120 mean=-0.4097 median=-0.4112 high=-0.4149
Ca21Chr4 start=829322 peak=829402 stop=829542 wid=220 mean=-0.4245 median=-0.4262 high=-0.4403										Ca21Chr4 start=1101730 peak=1102240 stop=1102710 wid=980 mean=-0.4883 median=-0.4895 high=-0.5275
Ca21Chr4 start=849223 peak=849418 stop=850033 wid=810 mean=-0.5202 median=-0.5146 high=-0.6322										Ca21Chr4 start=1102950 peak=1103250 stop=1103840 wid=890 mean=-0.5127 median=-0.5052 high=-0.6010
Ca21Chr4 start=862191 peak=862626 stop=863206 wid=1015 mean=-0.5474 median=-0.5667 high=-0.6289										Ca21Chr4 start=1104210 peak=1104310 stop=1104440 wid=230 mean=-0.4080 median=-0.4089 high=-0.4126
Ca21Chr4 start=863636 peak=863806 stop=864021 wid=385 mean=-0.4683 median=-0.4750 high=-0.5091										Ca21Chr4 start=1121950 peak=1121980 stop=1122020 wid=70 mean=-0.4064 median=-0.4071 high=-0.4096
Ca21Chr4 start=864886 peak=864926 stop=864976 wid=90 mean=-0.4051 median=-0.4059 high=-0.4081										Ca21Chr4 start=1188410 peak=1188440 stop=1188460 wid=50 mean=-0.4032 median=-0.4035 high=-0.4047
Ca21Chr4 start=920326 peak=920411 stop=920501 wid=175 mean=-0.4410 median=-0.4456 high=-0.4621										Ca21Chr4 start=1192490 peak=1192590 stop=1192660 wid=170 mean=-0.4109 median=-0.4121 high=-0.4173
Ca21Chr4 start=943291 peak=943296 stop=943301 wid=10 mean=-0.4001 median=-0.4001 high=-0.4002										Ca21Chr4 start=1195270 peak=1195790 stop=1196020 wid=750 mean=-0.5425 median=-0.5799 high=-0.6001
Ca21Chr4 start=1092170 peak=1092220 stop=1092280 wid=110 mean=-0.4307 median=-0.4344 high=-0.4463										Ca21Chr4 start=1196650 peak=1196880 stop=1197370 wid=720 mean=-0.4930 median=-0.4735 high=-0.5894
Ca21Chr4 start=1097110 peak=1097190 stop=1097260 wid=150 mean=-0.4344 median=-0.4393 high=-0.4525										Ca21Chr4 start=1199460 peak=1199780 stop=1200730 wid=1270 mean=-0.5955 median=-0.6046 high=-0.6927
Ca21Chr4 start=1099710 peak=1099980 stop=1100560 wid=850 mean=-0.6097 median=-0.6164 high=-0.7146										Ca21Chr4 start=1203140 peak=1203780 stop=1204240 wid=1100 mean=-0.5807 median=-0.5591 high=-0.7078
Ca21Chr4 start=1101280 peak=1102240 stop=1102460 wid=1180 mean=-0.4983 median=-0.4549 high=-0.6818										Ca21Chr4 start=1206470 peak=1206660 stop=1206950 wid=480 mean=-0.4763 median=-0.4827 high=-0.5280
Ca21Chr4 start=1102820 peak=1103160 stop=1103750 wid=930 mean=-0.5537 median=-0.5095 high=-0.7698										Ca21Chr4 start=1280750 peak=1280860 stop=1280990 wid=240 mean=-0.4484 median=-0.4548 high=-0.4761
Ca21Chr4 start=1177790 peak=1177840 stop=1177880 wid=90 mean=-0.4073 median=-0.4082 high=-0.4110										Ca21Chr4 start=1281320 peak=1281420 stop=1281510 wid=190 mean=-0.4388 median=-0.4427 high=-0.4600
Ca21Chr4 start=1195510 peak=1195880 stop=1196310 wid=800 mean=-0.4736 median=-0.4677 high=-0.5503										Ca21Chr4 start=1297400 peak=1297480 stop=1297560 wid=160 mean=-0.4105 median=-0.4118 high=-0.4155
Ca21Chr4 start=1196540 peak=1196770 stop=1197440 wid=900 mean=-0.4732 median=-0.4668 high=-0.5526										Ca21Chr4 start=1306990 peak=1307450 stop=1307790 wid=800 mean=-0.5324 median=-0.5418 high=-0.6440
Ca21Chr4 start=1199370 peak=1199940 stop=1200450 wid=1080 mean=-0.5817 median=-0.6124 high=-0.7040										Ca21Chr4 start=1361330 peak=1361440 stop=1361560 wid=230 mean=-0.4292 median=-0.4323 high=-0.4462
Ca21Chr4 start=1203320 peak=1203750 stop=1204420 wid=1100 mean=-0.6172 median=-0.6219 high=-0.8049										Ca21Chr4 start=1361740 peak=1361890 stop=1362000 wid=260 mean=-0.4322 median=-0.4355 high=-0.4497
Ca21Chr4 start=1206480 peak=1206700 stop=1206900 wid=420 mean=-0.5326 median=-0.5441 high=-0.6170										Ca21Chr4 start=1425430 peak=1425570 stop=1425700 wid=270 mean=-0.4620 median=-0.4694 high=-0.4961
Ca21Chr4 start=1280800 peak=1280890 stop=1280990 wid=190 mean=-0.4457 median=-0.4511 high=-0.4701										Ca21Chr4 start=1452930 peak=1452960 stop=1452980 wid=50 mean=-0.4026 median=-0.4029 high=-0.4040
Ca21Chr4 start=1281260 peak=1281390 stop=1281500 wid=240 mean=-0.4839 median=-0.4933 high=-0.5302										Ca21Chr4 start=1461460 peak=1461580 stop=1461730 wid=270 mean=-0.4420 median=-0.4470 high=-0.4648
Ca21Chr4 start=1283580 peak=1283610 stop=1283650 wid=70 mean=-0.4055 median=-0.4059 high=-0.4079										Ca21Chr4 start=1470060 peak=1470670 stop=1471500 wid=1440 mean=-1.0243 median=-1.0518 high=-1.5032
Ca21Chr4 start=1301470 peak=1301560 stop=1301650 wid=180 mean=-0.4738 median=-0.4816 high=-0.5129										Ca21Chr4 start=1600320 peak=1600430 stop=1600510 wid=190 mean=-0.4165 median=-0.4185 high=-0.4259
Ca21Chr4 start=1307140 peak=1307360 stop=1307810 wid=670 mean=-0.5222 median=-0.5498 high=-0.5666										Ca21Chr5 start=72546 peak=72606 stop=72686 wid=140 mean=-0.4129 median=-0.4140 high=-0.4194
Ca21Chr4 start=1308580 peak=1308660 stop=1308740 wid=160 mean=-0.4150 median=-0.4165 high=-0.4227										Ca21Chr5 start=72876 peak=73071 stop=73601 wid=725 mean=-0.4772 median=-0.4912 high=-0.5149
Ca21Chr4 start=1316910 peak=1316990 stop=1317050 wid=140 mean=-0.4243 median=-0.4271 high=-0.4357										Ca21Chr5 start=77986 peak=78106 stop=78226 wid=240 mean=-0.4561 median=-0.4637 high=-0.4879
Ca21Chr4 start=1418470 peak=1418490 stop=1418510 wid=40 mean=-0.4022 median=-0.4025 high=-0.4031										Ca21Chr5 start=87731 peak=87766 stop=87801 wid=70 mean=-0.4073 median=-0.4086 high=-0.4110
Ca21Chr4 start=1449010 peak=1449050 stop=1449100 wid=90 mean=-0.4133 median=-0.4144 high=-0.4194										Ca21Chr5 start=112006 peak=112141 stop=112291 wid=285 mean=-0.4860 median=-0.4956 high=-0.5337
Ca21Chr4 start=1452800 peak=1452900 stop=1452980 wid=180 mean=-0.4385 median=-0.4424 high=-0.4604										Ca21Chr5 start=118221 peak=118306 stop=118396 wid=175 mean=-0.4408 median=-0.4459 high=-0.4623
Ca21Chr4 start=1457240 peak=1457280 stop=1457320 wid=80 mean=-0.4171 median=-0.4194 high=-0.4267										Ca21Chr5 start=133331 peak=133431 stop=133531 wid=200 mean=-0.4215 median=-0.4241 high=-0.4333
Ca21Chr4 start=1458190 peak=1458200 stop=1458210 wid=20 mean=-0.4010 median=-0.4012 high=-0.4015										Ca21Chr5 start=147411 peak=147466 stop=147531 wid=120 mean=-0.4129 median=-0.4144 high=-0.4188
Ca21Chr4 start=1461400 peak=1461560 stop=1461820 wid=420 mean=-0.4760 median=-0.4849 high=-0.5198										Ca21Chr5 start=154801 peak=155051 stop=155321 wid=520 mean=-0.5776 median=-0.5959 high=-0.6924
Ca21Chr4 start=1470420 peak=1470690 stop=1470920 wid=500 mean=-0.5164 median=-0.5324 high=-0.5744										Ca21Chr5 start=155511 peak=155696 stop=155966 wid=455 mean=-0.5376 median=-0.5417 high=-0.6568
Ca21Chr4 start=1481460 peak=1481530 stop=1481620 wid=160 mean=-0.4153 median=-0.4169 high=-0.4237										Ca21Chr5 start=185061 peak=185186 stop=185556 wid=495 mean=-0.4542 median=-0.4396 high=-0.5176
Ca21Chr4 start=1481770 peak=1481940 stop=1482130 wid=360 mean=-0.4576 median=-0.4630 high=-0.4932										Ca21Chr5 start=204951 peak=205721 stop=205986 wid=1035 mean=-0.7059 median=-0.7009 high=-1.0297
Ca21Chr4 start=1483080 peak=1483140 stop=1483210 wid=130 mean=-0.4110 median=-0.4123 high=-0.4164										Ca21Chr5 start=233936 peak=234046 stop=234166 wid=230 mean=-0.4477 median=-0.4531 high=-0.4730
Ca21Chr4 start=1600150 peak=1600410 stop=1600590 wid=440 mean=-0.4510 median=-0.4551 high=-0.4851										Ca21Chr5 start=237121 peak=237126 stop=237136 wid=15 mean=-0.4006 median=-0.4006 high=-0.4008
Ca21Chr5 start=72516 peak=72526 stop=72541 wid=25 mean=-0.4009 median=-0.4011 high=-0.4014										Ca21Chr5 start=250376 peak=250496 stop=250661 wid=285 mean=-0.4356 median=-0.4395 high=-0.4546
Ca21Chr5 start=73011 peak=73246 stop=73596 wid=585 mean=-0.4651 median=-0.4717 high=-0.5053										Ca21Chr5 start=279381 peak=279396 stop=279416 wid=35 mean=-0.4011 median=-0.4013 high=-0.4018
Ca21Chr5 start=92106 peak=92131 stop=92156 wid=50 mean=-0.4038 median=-0.4042 high=-0.4054										Ca21Chr5 start=312821 peak=312926 stop=313041 wid=220 mean=-0.4538 median=-0.4594 high=-0.4832
Ca21Chr5 start=112056 peak=112236 stop=112436 wid=380 mean=-0.4940 median=-0.5055 high=-0.5443										Ca21Chr5 start=378991 peak=379061 stop=379146 wid=155 mean=-0.4226 median=-0.4253 high=-0.4337
Ca21Chr5 start=112751 peak=112826 stop=112901 wid=150 mean=-0.4202 median=-0.4225 high=-0.4301										Ca21Chr5 start=404926 peak=405026 stop=405141 wid=215 mean=-0.4311 median=-0.4351 high=-0.4479
Ca21Chr5 start=113586 peak=113691 stop=113801 wid=215 mean=-0.4345 median=-0.4386 high=-0.4528										Ca21Chr5 start=406091 peak=406176 stop=406271 wid=180 mean=-0.4214 median=-0.4243 high=-0.4327
Ca21Chr5 start=118186 peak=118281 stop=118376 wid=190 mean=-0.4710 median=-0.4799 high=-0.5088										Ca21Chr5 start=450231 peak=451026 stop=451186 wid=955 mean=-0.4856 median=-0.4817 high=-0.5430
Ca21Chr5 start=119616 peak=119886 stop=119996 wid=380 mean=-0.4159 median=-0.4138 high=-0.4383										Ca21Chr5 start=501016 peak=501141 stop=501251 wid=235 mean=-0.4794 median=-0.4888 high=-0.5210
Ca21Chr5 start=133421 peak=133476 stop=133541 wid=120 mean=-0.4136 median=-0.4152 high=-0.4208										Ca21Chr5 start=528836 peak=528921 stop=529021 wid=185 mean=-0.4200 median=-0.4224 high=-0.4307
Ca21Chr5 start=144211 peak=144276 stop=144341 wid=130 mean=-0.4107 median=-0.4119 high=-0.4157										Ca21Chr5 start=562166 peak=562291 stop=562441 wid=275 mean=-0.4485 median=-0.4540 high=-0.4764
Ca21Chr5 start=154711 peak=155081 stop=155326 wid=615 mean=-0.6087 median=-0.6123 high=-0.7947										Ca21Chr5 start=567836 peak=567901 stop=567971 wid=135 mean=-0.4286 median=-0.4321 high=-0.4434
Ca21Chr5 start=155486 peak=155701 stop=155961 wid=475 mean=-0.6187 median=-0.6300 high=-0.7866										Ca21Chr5 start=593511 peak=593581 stop=593671 wid=160 mean=-0.4222 median=-0.4254 high=-0.4344
Ca21Chr5 start=170056 peak=170146 stop=170221 wid=165 mean=-0.4443 median=-0.4497 high=-0.4671										Ca21Chr5 start=628366 peak=628421 stop=628491 wid=125 mean=-0.4161 median=-0.4179 high=-0.4238
Ca21Chr5 start=199276 peak=199456 stop=199576 wid=300 mean=-0.4716 median=-0.4777 high=-0.5169										Ca21Chr5 start=640056 peak=640456 stop=640971 wid=915 mean=-0.8629 median=-0.8223 high=-1.3737
Ca21Chr5 start=204986 peak=205036 stop=205091 wid=105 mean=-0.4115 median=-0.4128 high=-0.4172										Ca21Chr5 start=654041 peak=654121 stop=654206 wid=165 mean=-0.4245 median=-0.4274 high=-0.4367
Ca21Chr5 start=205256 peak=205721 stop=205966 wid=710 mean=-0.6697 median=-0.6817 high=-0.8736										Ca21Chr5 start=680991 peak=681016 stop=681041 wid=50 mean=-0.4034 median=-0.4038 high=-0.4054
Ca21Chr5 start=239796 peak=239891 stop=239986 wid=190 mean=-0.4839 median=-0.4925 high=-0.5287										Ca21Chr5 start=694971 peak=695216 stop=695436 wid=465 mean=-0.4669 median=-0.4750 high=-0.5023
Ca21Chr5 start=250431 peak=250456 stop=250491 wid=60 mean=-0.4032 median=-0.4034 high=-0.4048										Ca21Chr5 start=696456 peak=696556 stop=696666 wid=210 mean=-0.4408 median=-0.4452 high=-0.4635
Ca21Chr5 start=293302 peak=293367 stop=293432 wid=130 mean=-0.4201 median=-0.4226 high=-0.4309										Ca21Chr5 start=723656 peak=723856 stop=724076 wid=420 mean=-0.4926 median=-0.5025 high=-0.5467
Ca21Chr5 start=312822 peak=312927 stop=313032 wid=210 mean=-0.4534 median=-0.4594 high=-0.4809										Ca21Chr5 start=724406 peak=725686 stop=725908 wid=1502 mean=-0.5212 median=-0.4989 high=-0.6845
Ca21Chr5 start=322522 peak=322627 stop=322742 wid=220 mean=-0.4343 median=-0.4385 high=-0.4521										Ca21Chr5 start=784929 peak=785104 stop=785249 wid=320 mean=-0.4749 median=-0.4839 high=-0.5158
Ca21Chr5 start=338072 peak=338212 stop=338592 wid=520 mean=-0.4307 median=-0.4266 high=-0.4578										Ca21Chr5 start=789939 peak=790124 stop=790289 wid=350 mean=-0.5036 median=-0.5142 high=-0.5617
Ca21Chr5 start=342447 peak=342502 stop=342562 wid=115 mean=-0.4176 median=-0.4198 high=-0.4265										Ca21Chr5 start=846469 peak=846559 stop=846659 wid=190 mean=-0.4532 median=-0.4605 high=-0.4814
Ca21Chr5 start=345332 peak=345437 stop=345577 wid=245 mean=-0.4264 median=-0.4294 high=-0.4404										Ca21Chr5 start=893909 peak=893939 stop=893974 wid=65 mean=-0.4054 median=-0.4061 high=-0.4083
Ca21Chr5 start=378972 peak=379022 stop=379082 wid=110 mean=-0.4275 median=-0.4316 high=-0.4409										Ca21Chr5 start=895789 peak=895844 stop=895894 wid=105 mean=-0.4119 median=-0.4134 high=-0.4182
Ca21Chr5 start=394832 peak=394937 stop=395042 wid=210 mean=-0.4295 median=-0.4331 high=-0.4449										Ca21Chr5 start=898344 peak=898404 stop=898474 wid=130 mean=-0.4097 median=-0.4108 high=-0.4153
Ca21Chr5 start=404902 peak=405132 stop=405322 wid=420 mean=-0.5062 median=-0.5181 high=-0.5653										Ca21Chr5 start=912934 peak=913229 stop=913619 wid=685 mean=-0.5128 median=-0.5266 high=-0.5649
Ca21Chr5 start=450347 peak=450582 stop=451322 wid=975 mean=-0.5692 median=-0.5795 high=-0.6525										Ca21Chr5 start=915689 peak=915744 stop=915794 wid=105 mean=-0.4097 median=-0.4110 high=-0.4148
Ca21Chr5 start=562232 peak=562257 stop=562282 wid=50 mean=-0.4022 median=-0.4024 high=-0.4032										Ca21Chr5 start=922074 peak=922194 stop=922324 wid=250 mean=-0.4536 median=-0.4605 high=-0.4820
Ca21Chr5 start=574172 peak=574257 stop=574347 wid=175 mean=-0.4225 median=-0.4253 high=-0.4348										Ca21Chr5 start=924264 peak=924344 stop=924589 wid=325 mean=-0.4118 median=-0.4125 high=-0.4169
Ca21Chr5 start=580812 peak=580877 stop=580937 wid=125 mean=-0.4249 median=-0.4276 high=-0.4381										Ca21Chr5 start=950379 peak=950509 stop=950629 wid=250 mean=-0.4764 median=-0.4840 high=-0.5178
Ca21Chr5 start=593537 peak=593617 stop=593717 wid=180 mean=-0.4231 median=-0.4257 high=-0.4348										Ca21Chr5 start=966299 peak=966359 stop=966424 wid=125 mean=-0.4114 median=-0.4128 high=-0.4172
Ca21Chr5 start=599667 peak=599717 stop=599767 wid=100 mean=-0.4208 median=-0.4237 high=-0.4303										Ca21Chr5 start=979044 peak=979404 stop=979709 wid=665 mean=-0.4912 median=-0.5035 high=-0.5344
Ca21Chr5 start=628269 peak=628394 stop=628549 wid=280 mean=-0.5098 median=-0.5200 high=-0.5760										Ca21Chr5 start=1001270 peak=1001490 stop=1001750 wid=480 mean=-0.5304 median=-0.5410 high=-0.6184
Ca21Chr5 start=639989 peak=640459 stop=640834 wid=845 mean=-0.6496 median=-0.6117 high=-0.9492										Ca21Chr5 start=1009810 peak=1009970 stop=1010120 wid=310 mean=-0.4655 median=-0.4732 high=-0.4978
Ca21Chr5 start=656789 peak=656894 stop=656994 wid=205 mean=-0.4525 median=-0.4586 high=-0.4816										Ca21Chr5 start=1019960 peak=1020100 stop=1020240 wid=280 mean=-0.4728 median=-0.4810 high=-0.5087
Ca21Chr5 start=680979 peak=681004 stop=681029 wid=50 mean=-0.4046 median=-0.4049 high=-0.4066										Ca21Chr5 start=1040450 peak=1040940 stop=1041230 wid=780 mean=-0.7489 median=-0.7994 high=-0.9302
Ca21Chr5 start=696439 peak=696529 stop=696614 wid=175 mean=-0.4386 median=-0.4432 high=-0.4597										Ca21Chr5 start=1045940 peak=1046090 stop=1046220 wid=280 mean=-0.4528 median=-0.4593 high=-0.4776
Ca21Chr5 start=724724 peak=725699 stop=725908 wid=1184 mean=-0.5246 median=-0.5236 high=-0.6440										Ca21Chr5 start=1048680 peak=1048910 stop=1049080 wid=400 mean=-0.4990 median=-0.5085 high=-0.5616
Ca21Chr5 start=784974 peak=785139 stop=785274 wid=300 mean=-0.4857 median=-0.4954 high=-0.5311										Ca21Chr5 start=1076900 peak=1077040 stop=1077160 wid=260 mean=-0.4504 median=-0.4558 high=-0.4771
Ca21Chr5 start=790024 peak=790149 stop=790269 wid=245 mean=-0.4694 median=-0.4777 high=-0.5062										Ca21Chr5 start=1084230 peak=1084280 stop=1084340 wid=110 mean=-0.4125 median=-0.4141 high=-0.4189
Ca21Chr5 start=833729 peak=833819 stop=833909 wid=180 mean=-0.4465 median=-0.4526 high=-0.4724										Ca21Chr5 start=1086910 peak=1087010 stop=1087070 wid=160 mean=-0.4181 median=-0.4204 high=-0.4284
Ca21Chr5 start=846524 peak=846569 stop=846614 wid=90 mean=-0.4163 median=-0.4183 high=-0.4246										Ca21Chr5 start=1093510 peak=1093590 stop=1093660 wid=150 mean=-0.4108 median=-0.4119 high=-0.4163
Ca21Chr5 start=847379 peak=847404 stop=847429 wid=50 mean=-0.4013 median=-0.4014 high=-0.4018										Ca21Chr5 start=1106350 peak=1106770 stop=1108050 wid=1700 mean=-1.0214 median=-1.0551 high=-1.3779
Ca21Chr5 start=855999 peak=856109 stop=856219 wid=220 mean=-0.4425 median=-0.4483 high=-0.4644										Ca21Chr5 start=1118570 peak=1118670 stop=1118780 wid=210 mean=-0.4359 median=-0.4401 high=-0.4559
Ca21Chr5 start=866729 peak=866741 stop=866741 wid=12 mean=-0.4101 median=-0.4094 high=-0.4172										Ca21Chr5 start=1124480 peak=1124500 stop=1124520 wid=40 mean=-0.4037 median=-0.4041 high=-0.4051
Ca21Chr5 start=890620 peak=890645 stop=890665 wid=45 mean=-0.4061 median=-0.4068 high=-0.4090										Ca21Chr5 start=1185070 peak=1185130 stop=1185190 wid=120 mean=-0.4102 median=-0.4115 high=-0.4156
Ca21Chr5 start=913220 peak=913570 stop=913685 wid=465 mean=-0.4424 median=-0.4385 high=-0.4818										Ca21Chr5 start=1190850 peak=1190890 stop=1190890 wid=40 mean=-0.4083 median=-0.4083 high=-0.4156
Ca21Chr5 start=922120 peak=922190 stop=922260 wid=140 mean=-0.4222 median=-0.4247 high=-0.4341										Ca21Chr6 start=1821 peak=1846 stop=1876 wid=55 mean=-0.4020 median=-0.4022 high=-0.4028
Ca21Chr5 start=940510 peak=940630 stop=940765 wid=255 mean=-0.5180 median=-0.5309 high=-0.5835										Ca21Chr6 start=37341 peak=37381 stop=37426 wid=85 mean=-0.4082 median=-0.4092 high=-0.4122
Ca21Chr5 start=966269 peak=966389 stop=966499 wid=230 mean=-0.4442 median=-0.4496 high=-0.4683										Ca21Chr6 start=56556 peak=56636 stop=56726 wid=170 mean=-0.4201 median=-0.4230 high=-0.4308
Ca21Chr5 start=967019 peak=967204 stop=967334 wid=315 mean=-0.4379 median=-0.4423 high=-0.4560										Ca21Chr6 start=56996 peak=57096 stop=57186 wid=190 mean=-0.4294 median=-0.4330 high=-0.4463
Ca21Chr5 start=979114 peak=979384 stop=979734 wid=620 mean=-0.5548 median=-0.5787 high=-0.6296										Ca21Chr6 start=86235 peak=86285 stop=86335 wid=100 mean=-0.4056 median=-0.4064 high=-0.4086
Ca21Chr5 start=981619 peak=981719 stop=981809 wid=190 mean=-0.4596 median=-0.4655 high=-0.4918										Ca21Chr6 start=106665 peak=106795 stop=106905 wid=240 mean=-0.4219 median=-0.4242 high=-0.4323
Ca21Chr5 start=1001430 peak=1001500 stop=1001580 wid=150 mean=-0.4181 median=-0.4199 high=-0.4273										Ca21Chr6 start=133455 peak=133790 stop=134295 wid=840 mean=-0.8466 median=-0.8872 high=-1.1435
Ca21Chr5 start=1045990 peak=1046090 stop=1046190 wid=200 mean=-0.4173 median=-0.4194 high=-0.4255										Ca21Chr6 start=163010 peak=163210 stop=163405 wid=395 mean=-0.5236 median=-0.5358 high=-0.6012
Ca21Chr5 start=1048750 peak=1048960 stop=1049100 wid=350 mean=-0.4812 median=-0.4889 high=-0.5334										Ca21Chr6 start=164515 peak=164655 stop=164795 wid=280 mean=-0.4945 median=-0.5038 high=-0.5500
Ca21Chr5 start=1051080 peak=1051180 stop=1051240 wid=160 mean=-0.4244 median=-0.4270 high=-0.4368										Ca21Chr6 start=166250 peak=166305 stop=166360 wid=110 mean=-0.4046 median=-0.4052 high=-0.4071
Ca21Chr5 start=1059920 peak=1059960 stop=1060010 wid=90 mean=-0.4126 median=-0.4140 high=-0.4188										Ca21Chr6 start=174245 peak=174265 stop=174290 wid=45 mean=-0.4021 median=-0.4023 high=-0.4031
Ca21Chr5 start=1075710 peak=1075840 stop=1075980 wid=270 mean=-0.4239 median=-0.4273 high=-0.4358										Ca21Chr6 start=181690 peak=182010 stop=182225 wid=535 mean=-0.4907 median=-0.4990 high=-0.5440
Ca21Chr5 start=1076290 peak=1076450 stop=1076580 wid=290 mean=-0.4489 median=-0.4543 high=-0.4776										Ca21Chr6 start=183750 peak=183820 stop=183885 wid=135 mean=-0.4163 median=-0.4182 high=-0.4244
Ca21Chr5 start=1076880 peak=1077070 stop=1077190 wid=310 mean=-0.4542 median=-0.4587 high=-0.4898										Ca21Chr6 start=196225 peak=196290 stop=196350 wid=125 mean=-0.4170 median=-0.4191 high=-0.4258
Ca21Chr5 start=1078210 peak=1078340 stop=1078460 wid=250 mean=-0.4273 median=-0.4304 high=-0.4434										Ca21Chr6 start=217185 peak=217430 stop=217645 wid=460 mean=-0.4695 median=-0.4770 high=-0.5093
Ca21Chr5 start=1081480 peak=1081530 stop=1081590 wid=110 mean=-0.4047 median=-0.4052 high=-0.4072										Ca21Chr6 start=245130 peak=245215 stop=245300 wid=170 mean=-0.4339 median=-0.4375 high=-0.4510
Ca21Chr5 start=1084210 peak=1084310 stop=1084380 wid=170 mean=-0.4407 median=-0.4457 high=-0.4638										Ca21Chr6 start=318405 peak=318595 stop=318795 wid=390 mean=-0.5011 median=-0.5165 high=-0.5470
Ca21Chr5 start=1093460 peak=1093570 stop=1093710 wid=250 mean=-0.4594 median=-0.4660 high=-0.4909										Ca21Chr6 start=413590 peak=413720 stop=413845 wid=255 mean=-0.4718 median=-0.4799 high=-0.5148
Ca21Chr5 start=1106500 peak=1106750 stop=1107810 wid=1310 mean=-0.6330 median=-0.6317 high=-0.8082										Ca21Chr6 start=430685 peak=430840 stop=431010 wid=325 mean=-0.5165 median=-0.5300 high=-0.5787
Ca21Chr5 start=1110950 peak=1111100 stop=1111250 wid=300 mean=-0.4321 median=-0.4366 high=-0.4454										Ca21Chr6 start=432775 peak=432845 stop=432910 wid=135 mean=-0.4135 median=-0.4151 high=-0.4204
Ca21Chr5 start=1111860 peak=1111940 stop=1112050 wid=190 mean=-0.4333 median=-0.4372 high=-0.4504										Ca21Chr6 start=459090 peak=459215 stop=459325 wid=235 mean=-0.4588 median=-0.4656 high=-0.4908
Ca21Chr5 start=1118650 peak=1118710 stop=1118780 wid=130 mean=-0.4117 median=-0.4132 high=-0.4177										Ca21Chr6 start=484390 peak=484490 stop=484575 wid=185 mean=-0.4357 median=-0.4399 high=-0.4554
Ca21Chr5 start=1185000 peak=1185180 stop=1185300 wid=300 mean=-0.4458 median=-0.4496 high=-0.4745										Ca21Chr6 start=490085 peak=490160 stop=490240 wid=155 mean=-0.4346 median=-0.4385 high=-0.4518
Ca21Chr5 start=1190770 peak=1190890 stop=1190890 wid=120 mean=-0.4114 median=-0.4127 high=-0.4173										Ca21Chr6 start=501450 peak=501545 stop=501640 wid=190 mean=-0.4488 median=-0.4553 high=-0.4764
Ca21Chr6 start=1701 peak=1831 stop=2196 wid=495 mean=-0.4526 median=-0.4469 high=-0.4944										Ca21Chr6 start=516165 peak=516230 stop=516305 wid=140 mean=-0.4064 median=-0.4072 high=-0.4094
Ca21Chr6 start=31541 peak=31781 stop=31926 wid=385 mean=-0.4720 median=-0.4788 high=-0.5136										Ca21Chr6 start=519435 peak=519765 stop=520290 wid=855 mean=-0.4662 median=-0.4590 high=-0.5137
Ca21Chr6 start=56511 peak=56646 stop=56816 wid=305 mean=-0.4768 median=-0.4851 high=-0.5215										Ca21Chr6 start=520685 peak=520770 stop=520855 wid=170 mean=-0.4254 median=-0.4292 high=-0.4395
Ca21Chr6 start=57056 peak=57131 stop=57196 wid=140 mean=-0.4205 median=-0.4234 high=-0.4315										Ca21Chr6 start=522765 peak=523130 stop=523235 wid=470 mean=-0.4319 median=-0.4250 high=-0.4642
Ca21Chr6 start=79296 peak=79451 stop=79591 wid=295 mean=-0.4644 median=-0.4709 high=-0.5025										Ca21Chr6 start=533590 peak=533725 stop=533840 wid=250 mean=-0.4281 median=-0.4315 high=-0.4434
Ca21Chr6 start=133701 peak=133811 stop=134086 wid=385 mean=-0.4547 median=-0.4548 high=-0.4941										Ca21Chr6 start=557100 peak=557230 stop=557375 wid=275 mean=-0.4634 median=-0.4704 high=-0.4982
Ca21Chr6 start=152586 peak=152741 stop=153026 wid=440 mean=-0.4552 median=-0.4545 high=-0.5023										Ca21Chr6 start=560850 peak=561010 stop=561170 wid=320 mean=-0.4648 median=-0.4728 high=-0.4985
Ca21Chr6 start=154521 peak=154601 stop=154676 wid=155 mean=-0.4243 median=-0.4271 high=-0.4367										Ca21Chr6 start=561605 peak=562015 stop=562195 wid=590 mean=-0.4839 median=-0.4853 high=-0.5287
Ca21Chr6 start=163011 peak=163211 stop=163406 wid=395 mean=-0.6371 median=-0.6620 high=-0.7786										Ca21Chr6 start=563890 peak=563940 stop=563995 wid=105 mean=-0.4065 median=-0.4074 high=-0.4102
Ca21Chr6 start=164511 peak=164641 stop=164776 wid=265 mean=-0.5185 median=-0.5317 high=-0.5825										Ca21Chr6 start=581915 peak=582035 stop=582145 wid=230 mean=-0.4486 median=-0.4548 high=-0.4754
Ca21Chr6 start=174126 peak=174271 stop=174391 wid=265 mean=-0.4559 median=-0.4621 high=-0.4866										Ca21Chr6 start=582470 peak=582495 stop=582520 wid=50 mean=-0.4029 median=-0.4032 high=-0.4044
Ca21Chr6 start=181126 peak=181221 stop=181321 wid=195 mean=-0.4609 median=-0.4683 high=-0.4946										Ca21Chr6 start=583180 peak=583285 stop=583395 wid=215 mean=-0.4336 median=-0.4376 high=-0.4506
Ca21Chr6 start=181751 peak=182411 stop=182601 wid=850 mean=-0.5231 median=-0.5318 high=-0.5756										Ca21Chr6 start=588910 peak=588980 stop=589065 wid=155 mean=-0.4131 median=-0.4147 high=-0.4198
Ca21Chr6 start=183781 peak=183821 stop=183861 wid=80 mean=-0.4052 median=-0.4058 high=-0.4078										Ca21Chr6 start=617100 peak=617255 stop=617405 wid=305 mean=-0.4313 median=-0.4340 high=-0.4516
Ca21Chr6 start=196256 peak=196266 stop=196281 wid=25 mean=-0.4012 median=-0.4014 high=-0.4018										Ca21Chr6 start=630595 peak=630690 stop=630810 wid=215 mean=-0.4375 median=-0.4420 high=-0.4578
Ca21Chr6 start=198341 peak=198391 stop=198436 wid=95 mean=-0.4241 median=-0.4269 high=-0.4372										Ca21Chr6 start=632540 peak=632570 stop=632595 wid=55 mean=-0.4022 median=-0.4024 high=-0.4032
Ca21Chr6 start=208511 peak=208816 stop=209001 wid=490 mean=-0.4909 median=-0.5010 high=-0.5462										Ca21Chr6 start=634570 peak=634580 stop=634590 wid=20 mean=-0.4005 median=-0.4007 high=-0.4009
Ca21Chr6 start=217401 peak=217471 stop=217546 wid=145 mean=-0.4089 median=-0.4100 high=-0.4135										Ca21Chr6 start=668605 peak=668820 stop=669115 wid=510 mean=-0.5680 median=-0.5840 high=-0.6789
Ca21Chr6 start=242221 peak=242356 stop=242511 wid=290 mean=-0.4509 median=-0.4572 high=-0.4765										Ca21Chr6 start=682115 peak=682190 stop=682290 wid=175 mean=-0.4196 median=-0.4217 high=-0.4302
Ca21Chr6 start=266066 peak=266106 stop=266151 wid=85 mean=-0.4098 median=-0.4110 high=-0.4145										Ca21Chr6 start=693280 peak=693520 stop=693680 wid=400 mean=-0.4815 median=-0.4854 high=-0.5403
Ca21Chr6 start=271466 peak=271546 stop=271706 wid=240 mean=-0.4862 median=-0.4962 high=-0.5314										Ca21Chr6 start=703320 peak=703385 stop=703445 wid=125 mean=-0.4151 median=-0.4171 high=-0.4232
Ca21Chr6 start=273006 peak=273066 stop=273116 wid=110 mean=-0.4297 median=-0.4327 high=-0.4451										Ca21Chr6 start=704605 peak=704795 stop=704930 wid=325 mean=-0.4390 median=-0.4435 high=-0.4596
Ca21Chr6 start=302425 peak=302495 stop=302570 wid=145 mean=-0.4133 median=-0.4148 high=-0.4200										Ca21Chr6 start=707940 peak=708903 stop=709148 wid=1208 mean=-0.5478 median=-0.5644 high=-0.6128
Ca21Chr6 start=318410 peak=318590 stop=318790 wid=380 mean=-0.4936 median=-0.5033 high=-0.5454										Ca21Chr6 start=709383 peak=709493 stop=709618 wid=235 mean=-0.4335 median=-0.4373 high=-0.4519
Ca21Chr6 start=325444 peak=325569 stop=325649 wid=205 mean=-0.4693 median=-0.4777 high=-0.5090										Ca21Chr6 start=735518 peak=735528 stop=735548 wid=30 mean=-0.4011 median=-0.4012 high=-0.4015
Ca21Chr6 start=430873 peak=430888 stop=430908 wid=35 mean=-0.4018 median=-0.4020 high=-0.4026										Ca21Chr6 start=748523 peak=748853 stop=749093 wid=570 mean=-0.4849 median=-0.4830 high=-0.5586
Ca21Chr6 start=432793 peak=432858 stop=432928 wid=135 mean=-0.4141 median=-0.4157 high=-0.4211										Ca21Chr6 start=750663 peak=750753 stop=750843 wid=180 mean=-0.4125 median=-0.4138 high=-0.4191
Ca21Chr6 start=460973 peak=461113 stop=461228 wid=255 mean=-0.5116 median=-0.5242 high=-0.5756										Ca21Chr6 start=765368 peak=765718 stop=765803 wid=435 mean=-0.4067 median=-0.4071 high=-0.4156
Ca21Chr6 start=462223 peak=462328 stop=462428 wid=205 mean=-0.4480 median=-0.4536 high=-0.4751										Ca21Chr6 start=780958 peak=781053 stop=781148 wid=190 mean=-0.4571 median=-0.4636 high=-0.4857
Ca21Chr6 start=479083 peak=479253 stop=479353 wid=270 mean=-0.4500 median=-0.4539 high=-0.4809										Ca21Chr6 start=787268 peak=787298 stop=787333 wid=65 mean=-0.4069 median=-0.4077 high=-0.4101
Ca21Chr6 start=487398 peak=487448 stop=487518 wid=120 mean=-0.4216 median=-0.4244 high=-0.4325										Ca21Chr6 start=789288 peak=789403 stop=789563 wid=275 mean=-0.4513 median=-0.4564 high=-0.4818
Ca21Chr6 start=488228 peak=488363 stop=488533 wid=305 mean=-0.5035 median=-0.5157 high=-0.5564										Ca21Chr6 start=789728 peak=789878 stop=790003 wid=275 mean=-0.4510 median=-0.4565 high=-0.4810
Ca21Chr6 start=513858 peak=513903 stop=513958 wid=100 mean=-0.4044 median=-0.4049 high=-0.4065										Ca21Chr6 start=790873 peak=790963 stop=791063 wid=190 mean=-0.4347 median=-0.4396 high=-0.4536
Ca21Chr6 start=523093 peak=523128 stop=523158 wid=65 mean=-0.4062 median=-0.4068 high=-0.4088										Ca21Chr6 start=821688 peak=821853 stop=822108 wid=420 mean=-0.4524 median=-0.4606 high=-0.4736
Ca21Chr6 start=533573 peak=533708 stop=533878 wid=305 mean=-0.4342 median=-0.4377 high=-0.4554										Ca21Chr6 start=825183 peak=825373 stop=825518 wid=335 mean=-0.4389 median=-0.4437 high=-0.4575
Ca21Chr6 start=560733 peak=560878 stop=561018 wid=285 mean=-0.4422 median=-0.4471 high=-0.4648										Ca21Chr6 start=837943 peak=838108 stop=838223 wid=280 mean=-0.4316 median=-0.4351 high=-0.4481
Ca21Chr6 start=561603 peak=562033 stop=562293 wid=690 mean=-0.5332 median=-0.5581 high=-0.5837										Ca21Chr6 start=862678 peak=862838 stop=863013 wid=335 mean=-0.4785 median=-0.4869 high=-0.5221
Ca21Chr6 start=562833 peak=562923 stop=563048 wid=215 mean=-0.4297 median=-0.4332 high=-0.4450										Ca21Chr6 start=865293 peak=865713 stop=866508 wid=1215 mean=-0.6043 median=-0.6144 high=-0.7502
Ca21Chr6 start=563718 peak=563913 stop=564078 wid=360 mean=-0.4666 median=-0.4721 high=-0.5113										Ca21Chr6 start=869118 peak=869403 stop=870068 wid=950 mean=-0.5710 median=-0.5564 high=-0.7084
Ca21Chr6 start=599403 peak=599478 stop=599568 wid=165 mean=-0.4280 median=-0.4314 high=-0.4420										Ca21Chr6 start=871723 peak=871763 stop=871813 wid=90 mean=-0.4079 median=-0.4089 high=-0.4114
Ca21Chr6 start=617061 peak=617186 stop=617311 wid=250 mean=-0.4193 median=-0.4215 high=-0.4298										Ca21Chr6 start=872508 peak=872728 stop=872953 wid=445 mean=-0.5269 median=-0.5420 high=-0.5979
Ca21Chr6 start=623821 peak=623891 stop=623961 wid=140 mean=-0.4138 median=-0.4154 high=-0.4206										Ca21Chr6 start=873468 peak=873558 stop=873673 wid=205 mean=-0.4201 median=-0.4225 high=-0.4314
Ca21Chr6 start=630501 peak=630681 stop=630911 wid=410 mean=-0.5170 median=-0.5303 high=-0.5835										Ca21Chr6 start=873908 peak=874043 stop=874148 wid=240 mean=-0.4438 median=-0.4491 high=-0.4685
Ca21Chr6 start=631226 peak=631526 stop=631721 wid=495 mean=-0.4390 median=-0.4430 high=-0.4582										Ca21Chr6 start=931136 peak=931201 stop=931281 wid=145 mean=-0.4074 median=-0.4083 high=-0.4111
Ca21Chr6 start=632426 peak=632551 stop=632991 wid=565 mean=-0.4259 median=-0.4228 high=-0.4595										Ca21Chr6 start=936666 peak=936731 stop=936801 wid=135 mean=-0.4128 median=-0.4143 high=-0.4192
Ca21Chr6 start=633746 peak=633801 stop=633856 wid=110 mean=-0.4121 median=-0.4132 high=-0.4183										Ca21Chr7 start=57031 peak=57671 stop=58231 wid=1200 mean=-0.6133 median=-0.5459 high=-0.9252
Ca21Chr6 start=634301 peak=634496 stop=634651 wid=350 mean=-0.4658 median=-0.4735 high=-0.4999										Ca21Chr7 start=75526 peak=75631 stop=75781 wid=255 mean=-0.4240 median=-0.4268 high=-0.4370
Ca21Chr6 start=641946 peak=642031 stop=642121 wid=175 mean=-0.4239 median=-0.4269 high=-0.4364										Ca21Chr7 start=88406 peak=88551 stop=88891 wid=485 mean=-0.4438 median=-0.4400 high=-0.4826
Ca21Chr6 start=665706 peak=665751 stop=665801 wid=95 mean=-0.4070 median=-0.4077 high=-0.4100										Ca21Chr7 start=110431 peak=110471 stop=110506 wid=75 mean=-0.4126 median=-0.4143 high=-0.4199
Ca21Chr6 start=668796 peak=668881 stop=668976 wid=180 mean=-0.4259 median=-0.4292 high=-0.4397										Ca21Chr7 start=111021 peak=111121 stop=111236 wid=215 mean=-0.4667 median=-0.4746 high=-0.5005
Ca21Chr6 start=679911 peak=679971 stop=680026 wid=115 mean=-0.4132 median=-0.4148 high=-0.4197										Ca21Chr7 start=111641 peak=111841 stop=112116 wid=475 mean=-0.5747 median=-0.5898 high=-0.6834
Ca21Chr6 start=693271 peak=693516 stop=693686 wid=415 mean=-0.5074 median=-0.5136 high=-0.5886										Ca21Chr7 start=113991 peak=114166 stop=115136 wid=1145 mean=-0.4966 median=-0.4932 high=-0.6405
Ca21Chr6 start=696716 peak=696766 stop=696816 wid=100 mean=-0.4122 median=-0.4135 high=-0.4184										Ca21Chr7 start=145146 peak=145386 stop=145731 wid=585 mean=-0.4956 median=-0.4961 high=-0.5613
Ca21Chr6 start=703336 peak=703456 stop=703551 wid=215 mean=-0.4620 median=-0.4686 high=-0.4966										Ca21Chr7 start=183961 peak=183996 stop=184036 wid=75 mean=-0.4030 median=-0.4034 high=-0.4045
Ca21Chr6 start=704831 peak=704901 stop=704956 wid=125 mean=-0.4097 median=-0.4107 high=-0.4145										Ca21Chr7 start=192286 peak=192446 stop=193161 wid=875 mean=-0.4765 median=-0.4737 high=-0.5496
Ca21Chr6 start=707781 peak=708126 stop=709091 wid=1310 mean=-0.6285 median=-0.6075 high=-0.8580										Ca21Chr7 start=193381 peak=193521 stop=193676 wid=295 mean=-0.4599 median=-0.4656 high=-0.4980
Ca21Chr6 start=709211 peak=709411 stop=709646 wid=435 mean=-0.4889 median=-0.4996 high=-0.5392										Ca21Chr7 start=230421 peak=230571 stop=230726 wid=305 mean=-0.4767 median=-0.4858 high=-0.5191
Ca21Chr6 start=713421 peak=713561 stop=713721 wid=300 mean=-0.5079 median=-0.5198 high=-0.5741										Ca21Chr7 start=232781 peak=233451 stop=234096 wid=1315 mean=-0.5502 median=-0.5441 high=-0.7052
Ca21Chr6 start=746845 peak=746850 stop=746860 wid=15 mean=-0.4004 median=-0.4004 high=-0.4005										Ca21Chr7 start=236241 peak=236631 stop=237201 wid=960 mean=-0.6290 median=-0.6738 high=-0.7323
Ca21Chr6 start=748430 peak=748855 stop=749060 wid=630 mean=-0.5425 median=-0.5260 high=-0.6602										Ca21Chr7 start=238931 peak=238946 stop=238961 wid=30 mean=-0.4007 median=-0.4008 high=-0.4011
Ca21Chr6 start=749600 peak=749690 stop=749795 wid=195 mean=-0.4501 median=-0.4561 high=-0.4761										Ca21Chr7 start=239536 peak=239866 stop=240066 wid=530 mean=-0.5362 median=-0.5429 high=-0.6402
Ca21Chr6 start=750560 peak=750790 stop=750920 wid=360 mean=-0.4463 median=-0.4486 high=-0.4792										Ca21Chr7 start=240996 peak=241211 stop=241441 wid=445 mean=-0.5197 median=-0.5334 high=-0.5875
Ca21Chr6 start=751180 peak=751255 stop=751330 wid=150 mean=-0.4206 median=-0.4226 high=-0.4309										Ca21Chr7 start=294546 peak=294681 stop=294806 wid=260 mean=-0.4342 median=-0.4383 high=-0.4526
Ca21Chr6 start=756195 peak=756255 stop=756310 wid=115 mean=-0.4122 median=-0.4137 high=-0.4184										Ca21Chr7 start=296541 peak=296606 stop=296686 wid=145 mean=-0.4157 median=-0.4176 high=-0.4243
Ca21Chr6 start=760210 peak=760275 stop=760345 wid=135 mean=-0.4149 median=-0.4168 high=-0.4225										Ca21Chr7 start=301306 peak=301436 stop=301566 wid=260 mean=-0.4553 median=-0.4623 high=-0.4847
Ca21Chr6 start=765640 peak=765750 stop=765880 wid=240 mean=-0.4260 median=-0.4284 high=-0.4412										Ca21Chr7 start=311636 peak=311696 stop=311761 wid=125 mean=-0.4196 median=-0.4221 high=-0.4298
Ca21Chr6 start=781035 peak=781050 stop=781065 wid=30 mean=-0.4013 median=-0.4013 high=-0.4022										Ca21Chr7 start=319406 peak=319446 stop=319496 wid=90 mean=-0.4058 median=-0.4063 high=-0.4088
Ca21Chr6 start=789370 peak=789425 stop=789495 wid=125 mean=-0.4186 median=-0.4209 high=-0.4282										Ca21Chr7 start=367141 peak=367201 stop=367266 wid=125 mean=-0.4193 median=-0.4218 high=-0.4298
Ca21Chr6 start=824810 peak=824915 stop=825510 wid=700 mean=-0.4667 median=-0.4483 high=-0.5666										Ca21Chr7 start=371466 peak=371526 stop=371581 wid=115 mean=-0.4161 median=-0.4180 high=-0.4239
Ca21Chr6 start=862725 peak=862925 stop=863165 wid=440 mean=-0.4922 median=-0.5045 high=-0.5385										Ca21Chr7 start=378306 peak=378446 stop=378606 wid=300 mean=-0.4917 median=-0.5006 high=-0.5446
Ca21Chr6 start=863855 peak=863935 stop=864015 wid=160 mean=-0.4319 median=-0.4348 high=-0.4476										Ca21Chr7 start=389026 peak=389831 stop=390236 wid=1210 mean=-0.6384 median=-0.6261 high=-0.8906
Ca21Chr6 start=865125 peak=865740 stop=866350 wid=1225 mean=-0.5583 median=-0.5314 high=-0.7432										Ca21Chr7 start=405576 peak=405701 stop=405821 wid=245 mean=-0.4712 median=-0.4796 high=-0.5105
Ca21Chr6 start=869240 peak=869885 stop=870085 wid=845 mean=-0.5080 median=-0.5081 high=-0.6046										Ca21Chr7 start=409076 peak=409086 stop=409101 wid=25 mean=-0.4019 median=-0.4021 high=-0.4026
Ca21Chr6 start=871030 peak=871105 stop=871180 wid=150 mean=-0.4119 median=-0.4136 high=-0.4181										Ca21Chr7 start=410341 peak=410411 stop=410486 wid=145 mean=-0.4272 median=-0.4305 high=-0.4416
Ca21Chr6 start=871650 peak=871715 stop=871780 wid=130 mean=-0.4104 median=-0.4118 high=-0.4153										Ca21Chr7 start=417281 peak=417431 stop=417706 wid=425 mean=-0.4824 median=-0.4921 high=-0.5289
Ca21Chr6 start=872550 peak=872710 stop=872945 wid=395 mean=-0.4785 median=-0.4883 high=-0.5195										Ca21Chr7 start=439356 peak=439461 stop=439561 wid=205 mean=-0.4567 median=-0.4636 high=-0.4879
Ca21Chr6 start=873270 peak=874085 stop=874200 wid=930 mean=-0.4520 median=-0.4507 high=-0.5298										Ca21Chr7 start=445126 peak=445211 stop=445311 wid=185 mean=-0.4330 median=-0.4369 high=-0.4498
Ca21Chr6 start=930990 peak=931180 stop=931395 wid=405 mean=-0.4964 median=-0.5053 high=-0.5576										Ca21Chr7 start=446051 peak=446221 stop=446451 wid=400 mean=-0.5067 median=-0.5173 high=-0.5730
Ca21Chr6 start=1032170 peak=1032310 stop=1032420 wid=250 mean=-0.4186 median=-0.4207 high=-0.4277										Ca21Chr7 start=447736 peak=448126 stop=449181 wid=1445 mean=-0.6233 median=-0.6126 high=-0.8002
Ca21Chr7 start=56141 peak=57696 stop=58296 wid=2155 mean=-0.6273 median=-0.5895 high=-0.9143										Ca21Chr7 start=451466 peak=451541 stop=451621 wid=155 mean=-0.4354 median=-0.4398 high=-0.4534
Ca21Chr7 start=88326 peak=88596 stop=88871 wid=545 mean=-0.4866 median=-0.4949 high=-0.5353										Ca21Chr7 start=453516 peak=453601 stop=453716 wid=200 mean=-0.4191 median=-0.4214 high=-0.4297
Ca21Chr7 start=111766 peak=111861 stop=111986 wid=220 mean=-0.4500 median=-0.4555 high=-0.4765										Ca21Chr7 start=519931 peak=519981 stop=520031 wid=100 mean=-0.4119 median=-0.4134 high=-0.4178
Ca21Chr7 start=113991 peak=114201 stop=115211 wid=1220 mean=-0.6129 median=-0.6007 high=-0.8035										Ca21Chr7 start=545821 peak=545886 stop=545946 wid=125 mean=-0.4148 median=-0.4166 high=-0.4223
Ca21Chr7 start=125021 peak=125071 stop=125111 wid=90 mean=-0.4034 median=-0.4038 high=-0.4051										Ca21Chr7 start=554111 peak=554216 stop=554316 wid=205 mean=-0.4445 median=-0.4498 high=-0.4666
Ca21Chr7 start=145361 peak=145611 stop=145726 wid=365 mean=-0.4911 median=-0.4961 high=-0.5563										Ca21Chr7 start=575856 peak=576426 stop=577061 wid=1205 mean=-0.4878 median=-0.4777 high=-0.5798
Ca21Chr7 start=147771 peak=147841 stop=147941 wid=170 mean=-0.4309 median=-0.4348 high=-0.4478										Ca21Chr7 start=577281 peak=577871 stop=578061 wid=780 mean=-0.4940 median=-0.4978 high=-0.5482
Ca21Chr7 start=168761 peak=168816 stop=168861 wid=100 mean=-0.4161 median=-0.4175 high=-0.4242										Ca21Chr7 start=578571 peak=578616 stop=578661 wid=90 mean=-0.4079 median=-0.4088 high=-0.4114
Ca21Chr7 start=170706 peak=170816 stop=170946 wid=240 mean=-0.4848 median=-0.4950 high=-0.5298										Ca21Chr7 start=580226 peak=580576 stop=581426 wid=1200 mean=-0.5026 median=-0.5035 high=-0.5897
Ca21Chr7 start=183871 peak=184021 stop=184181 wid=310 mean=-0.5073 median=-0.5200 high=-0.5671										Ca21Chr7 start=584001 peak=584361 stop=584986 wid=985 mean=-0.6524 median=-0.6674 high=-0.8458
Ca21Chr7 start=186501 peak=186536 stop=186571 wid=70 mean=-0.4084 median=-0.4094 high=-0.4129										Ca21Chr7 start=587176 peak=587371 stop=587671 wid=495 mean=-0.5161 median=-0.5248 high=-0.5868
Ca21Chr7 start=187601 peak=187656 stop=187711 wid=110 mean=-0.4109 median=-0.4125 high=-0.4167										Ca21Chr7 start=607906 peak=608006 stop=608091 wid=185 mean=-0.4273 median=-0.4306 high=-0.4421
Ca21Chr7 start=192351 peak=192446 stop=192576 wid=225 mean=-0.4452 median=-0.4500 high=-0.4713										Ca21Chr7 start=627996 peak=628081 stop=628146 wid=150 mean=-0.4137 median=-0.4153 high=-0.4216
Ca21Chr7 start=193186 peak=193466 stop=193646 wid=460 mean=-0.4939 median=-0.5033 high=-0.5487										Ca21Chr7 start=669816 peak=669886 stop=669946 wid=130 mean=-0.4128 median=-0.4140 high=-0.4194
Ca21Chr7 start=230371 peak=230586 stop=230821 wid=450 mean=-0.5202 median=-0.5351 high=-0.5901										Ca21Chr7 start=673991 peak=674081 stop=674191 wid=200 mean=-0.4629 median=-0.4699 high=-0.4990
Ca21Chr7 start=232721 peak=233446 stop=233741 wid=1020 mean=-0.5329 median=-0.5168 high=-0.6403										Ca21Chr7 start=674726 peak=674826 stop=674926 wid=200 mean=-0.4387 median=-0.4437 high=-0.4604
Ca21Chr7 start=236461 peak=236816 stop=237481 wid=1020 mean=-0.5618 median=-0.5655 high=-0.6991										Ca21Chr7 start=702621 peak=702686 stop=702751 wid=130 mean=-0.4212 median=-0.4238 high=-0.4317
Ca21Chr7 start=239771 peak=239891 stop=240001 wid=230 mean=-0.4519 median=-0.4581 high=-0.4798										Ca21Chr7 start=709526 peak=709641 stop=709811 wid=285 mean=-0.4344 median=-0.4381 high=-0.4528
Ca21Chr7 start=240456 peak=240621 stop=240766 wid=310 mean=-0.4527 median=-0.4566 high=-0.4882										Ca21Chr7 start=715961 peak=716071 stop=716156 wid=195 mean=-0.4232 median=-0.4259 high=-0.4359
Ca21Chr7 start=240961 peak=241191 stop=241331 wid=370 mean=-0.4908 median=-0.4979 high=-0.5510										Ca21Chr7 start=726671 peak=726771 stop=726871 wid=200 mean=-0.4210 median=-0.4231 high=-0.4326
Ca21Chr7 start=294626 peak=294791 stop=294946 wid=320 mean=-0.4821 median=-0.4893 high=-0.5306										Ca21Chr7 start=738426 peak=738576 stop=738716 wid=290 mean=-0.4532 median=-0.4593 high=-0.4822
Ca21Chr7 start=299601 peak=299661 stop=299711 wid=110 mean=-0.4233 median=-0.4266 high=-0.4361										Ca21Chr7 start=740121 peak=740176 stop=740231 wid=110 mean=-0.4082 median=-0.4091 high=-0.4121
Ca21Chr7 start=315591 peak=315781 stop=315991 wid=400 mean=-0.4901 median=-0.4976 high=-0.5491										Ca21Chr7 start=754661 peak=754756 stop=754856 wid=195 mean=-0.4398 median=-0.4445 high=-0.4615
Ca21Chr7 start=316311 peak=316396 stop=316466 wid=155 mean=-0.4131 median=-0.4145 high=-0.4200										Ca21Chr7 start=759826 peak=759906 stop=759981 wid=155 mean=-0.4177 median=-0.4199 high=-0.4277
Ca21Chr7 start=322536 peak=322586 stop=322641 wid=105 mean=-0.4160 median=-0.4180 high=-0.4250										Ca21Chr7 start=762536 peak=762666 stop=762781 wid=245 mean=-0.4484 median=-0.4537 high=-0.4723
Ca21Chr7 start=371266 peak=371411 stop=371561 wid=295 mean=-0.5159 median=-0.5288 high=-0.5823										Ca21Chr7 start=766041 peak=766096 stop=766156 wid=115 mean=-0.4102 median=-0.4114 high=-0.4154
Ca21Chr7 start=378256 peak=378406 stop=378616 wid=360 mean=-0.5499 median=-0.5656 high=-0.6394										Ca21Chr7 start=768586 peak=768606 stop=768626 wid=40 mean=-0.4017 median=-0.4021 high=-0.4028
Ca21Chr7 start=417401 peak=417446 stop=417506 wid=105 mean=-0.4095 median=-0.4106 high=-0.4142										Ca21Chr7 start=787126 peak=787671 stop=787816 wid=690 mean=-0.4417 median=-0.4436 high=-0.4618
Ca21Chr7 start=446036 peak=446191 stop=446406 wid=370 mean=-0.5129 median=-0.5243 high=-0.5840										Ca21Chr7 start=793961 peak=794046 stop=794141 wid=180 mean=-0.4292 median=-0.4321 high=-0.4438
Ca21Chr7 start=447751 peak=448101 stop=449121 wid=1370 mean=-0.7874 median=-0.8518 high=-1.0712										Ca21Chr7 start=820861 peak=821006 stop=821176 wid=315 mean=-0.4722 median=-0.4806 high=-0.5128
Ca21Chr7 start=485626 peak=485731 stop=485836 wid=210 mean=-0.4376 median=-0.4422 high=-0.4585										Ca21Chr7 start=839616 peak=839796 stop=839981 wid=365 mean=-0.5163 median=-0.5302 high=-0.5793
Ca21Chr7 start=495051 peak=495216 stop=495401 wid=350 mean=-0.5061 median=-0.5153 high=-0.5696										Ca21Chr7 start=859736 peak=859846 stop=859976 wid=240 mean=-0.4621 median=-0.4696 high=-0.4932
Ca21Chr7 start=501806 peak=501856 stop=501896 wid=90 mean=-0.4072 median=-0.4079 high=-0.4108										Ca21Chr7 start=862386 peak=862481 stop=862576 wid=190 mean=-0.4324 median=-0.4358 high=-0.4480
Ca21Chr7 start=543161 peak=543246 stop=543366 wid=205 mean=-0.4716 median=-0.4798 high=-0.5117										Ca21Chr7 start=909086 peak=909276 stop=909546 wid=460 mean=-0.4795 median=-0.4876 high=-0.5231
Ca21Chr7 start=576171 peak=576461 stop=577086 wid=915 mean=-0.4703 median=-0.4704 high=-0.5332										Ca21Chr7 start=909961 peak=910181 stop=910406 wid=445 mean=-0.5552 median=-0.5722 high=-0.6452
Ca21Chr7 start=577251 peak=577806 stop=578101 wid=850 mean=-0.5435 median=-0.5283 high=-0.6829										Ca21Chr7 start=916971 peak=917041 stop=917096 wid=125 mean=-0.4051 median=-0.4057 high=-0.4077
Ca21Chr7 start=578566 peak=578641 stop=578711 wid=145 mean=-0.4174 median=-0.4194 high=-0.4264										Ca21Chr7 start=941741 peak=941836 stop=941946 wid=205 mean=-0.4476 median=-0.4534 high=-0.4720
Ca21Chr7 start=580161 peak=580591 stop=580866 wid=705 mean=-0.5561 median=-0.5773 high=-0.6392										Ca21ChrR start=7831 peak=8006 stop=8206 wid=375 mean=-0.5328 median=-0.5472 high=-0.6085
Ca21Chr7 start=584116 peak=584431 stop=585311 wid=1195 mean=-0.6700 median=-0.6940 high=-0.8871										Ca21ChrR start=71336 peak=71406 stop=71476 wid=140 mean=-0.4317 median=-0.4363 high=-0.4481
Ca21Chr7 start=587166 peak=587361 stop=587641 wid=475 mean=-0.5133 median=-0.5209 high=-0.5864										Ca21ChrR start=75236 peak=75406 stop=75766 wid=530 mean=-0.4531 median=-0.4511 high=-0.4998
Ca21Chr7 start=590246 peak=590336 stop=590426 wid=180 mean=-0.4481 median=-0.4541 high=-0.4754										Ca21ChrR start=103231 peak=103311 stop=103386 wid=155 mean=-0.4233 median=-0.4262 high=-0.4350
Ca21Chr7 start=607821 peak=607961 stop=608096 wid=275 mean=-0.4870 median=-0.4970 high=-0.5325										Ca21ChrR start=129201 peak=129381 stop=129576 wid=375 mean=-0.4742 median=-0.4830 high=-0.5133
Ca21Chr7 start=669740 peak=669875 stop=670015 wid=275 mean=-0.4680 median=-0.4763 high=-0.5035										Ca21ChrR start=134296 peak=134361 stop=134426 wid=130 mean=-0.4116 median=-0.4131 high=-0.4179
Ca21Chr7 start=674070 peak=674115 stop=674175 wid=105 mean=-0.4095 median=-0.4105 high=-0.4141										Ca21ChrR start=143799 peak=143864 stop=143934 wid=135 mean=-0.4172 median=-0.4193 high=-0.4255
Ca21Chr7 start=674795 peak=674920 stop=675245 wid=450 mean=-0.4394 median=-0.4331 high=-0.4839										Ca21ChrR start=185179 peak=185329 stop=185469 wid=290 mean=-0.4404 median=-0.4452 high=-0.4621
Ca21Chr7 start=679060 peak=679130 stop=679245 wid=185 mean=-0.4102 median=-0.4113 high=-0.4162										Ca21ChrR start=190804 peak=190914 stop=191049 wid=245 mean=-0.4463 median=-0.4512 high=-0.4717
Ca21Chr7 start=702675 peak=702730 stop=702785 wid=110 mean=-0.4185 median=-0.4203 high=-0.4282										Ca21ChrR start=200329 peak=200454 stop=200559 wid=230 mean=-0.4234 median=-0.4263 high=-0.4351
Ca21Chr7 start=709675 peak=709760 stop=709825 wid=150 mean=-0.4045 median=-0.4050 high=-0.4072										Ca21ChrR start=204164 peak=204324 stop=204464 wid=300 mean=-0.4656 median=-0.4723 high=-0.5035
Ca21Chr7 start=724155 peak=724220 stop=724295 wid=140 mean=-0.4206 median=-0.4230 high=-0.4323										Ca21ChrR start=207154 peak=207279 stop=207424 wid=270 mean=-0.4729 median=-0.4802 high=-0.5127
Ca21Chr7 start=738345 peak=738500 stop=738720 wid=375 mean=-0.4525 median=-0.4581 high=-0.4828										Ca21ChrR start=210664 peak=210849 stop=210964 wid=300 mean=-0.4544 median=-0.4590 high=-0.4870
Ca21Chr7 start=754590 peak=754740 stop=754905 wid=315 mean=-0.4917 median=-0.5010 high=-0.5458										Ca21ChrR start=213834 peak=213904 stop=213989 wid=155 mean=-0.4432 median=-0.4478 high=-0.4653
Ca21Chr7 start=759845 peak=759900 stop=759955 wid=110 mean=-0.4099 median=-0.4111 high=-0.4146										Ca21ChrR start=214314 peak=214699 stop=214949 wid=635 mean=-0.6436 median=-0.6506 high=-0.8334
Ca21Chr7 start=762590 peak=762720 stop=762855 wid=265 mean=-0.4699 median=-0.4782 high=-0.5081										Ca21ChrR start=215344 peak=215454 stop=215554 wid=210 mean=-0.4466 median=-0.4528 high=-0.4717
Ca21Chr7 start=765550 peak=765660 stop=765800 wid=250 mean=-0.4795 median=-0.4885 high=-0.5263										Ca21ChrR start=236934 peak=236994 stop=237059 wid=125 mean=-0.4128 median=-0.4143 high=-0.4188
Ca21Chr7 start=766055 peak=766120 stop=766175 wid=120 mean=-0.4167 median=-0.4184 high=-0.4253										Ca21ChrR start=251019 peak=251079 stop=251154 wid=135 mean=-0.4195 median=-0.4219 high=-0.4291
Ca21Chr7 start=768545 peak=768605 stop=768660 wid=115 mean=-0.4144 median=-0.4160 high=-0.4211										Ca21ChrR start=268659 peak=268734 stop=268819 wid=160 mean=-0.4382 median=-0.4419 high=-0.4583
Ca21Chr7 start=779470 peak=779520 stop=779565 wid=95 mean=-0.4112 median=-0.4125 high=-0.4167										Ca21ChrR start=269099 peak=269139 stop=269184 wid=85 mean=-0.4079 median=-0.4088 high=-0.4115
Ca21Chr7 start=786185 peak=786205 stop=786225 wid=40 mean=-0.4017 median=-0.4019 high=-0.4024										Ca21ChrR start=296554 peak=296589 stop=296629 wid=75 mean=-0.4123 median=-0.4139 high=-0.4185
Ca21Chr7 start=786665 peak=787205 stop=787915 wid=1250 mean=-0.5918 median=-0.6129 high=-0.7329										Ca21ChrR start=309804 peak=309939 stop=310089 wid=285 mean=-0.4296 median=-0.4330 high=-0.4475
Ca21Chr7 start=788130 peak=788305 stop=788405 wid=275 mean=-0.5170 median=-0.5267 high=-0.5935										Ca21ChrR start=338509 peak=338759 stop=339199 wid=690 mean=-0.7117 median=-0.7242 high=-0.9484
Ca21Chr7 start=793880 peak=794055 stop=794260 wid=380 mean=-0.5412 median=-0.5573 high=-0.6192										Ca21ChrR start=340104 peak=340174 stop=340279 wid=175 mean=-0.4219 median=-0.4243 high=-0.4334
Ca21Chr7 start=796715 peak=796815 stop=796910 wid=195 mean=-0.4432 median=-0.4482 high=-0.4672										Ca21ChrR start=394870 peak=394945 stop=395025 wid=155 mean=-0.4216 median=-0.4242 high=-0.4324
Ca21Chr7 start=812725 peak=812835 stop=812930 wid=205 mean=-0.4384 median=-0.4428 high=-0.4586										Ca21ChrR start=438665 peak=438765 stop=438845 wid=180 mean=-0.4301 median=-0.4333 high=-0.4462
Ca21Chr7 start=820860 peak=821025 stop=821270 wid=410 mean=-0.4811 median=-0.4894 high=-0.5338										Ca21ChrR start=440180 peak=440335 stop=440450 wid=270 mean=-0.4287 median=-0.4328 high=-0.4402
Ca21Chr7 start=838290 peak=838445 stop=838605 wid=315 mean=-0.4676 median=-0.4759 high=-0.5005										Ca21ChrR start=444430 peak=444430 stop=444430 wid=0 mean=-0.4001 median=-0.4001 high=-0.4001
Ca21Chr7 start=839675 peak=839840 stop=839975 wid=300 mean=-0.4757 median=-0.4857 high=-0.5104										Ca21ChrR start=455345 peak=455425 stop=455670 wid=325 mean=-0.4135 median=-0.4125 high=-0.4227
Ca21Chr7 start=884665 peak=884690 stop=884720 wid=55 mean=-0.4025 median=-0.4028 high=-0.4038										Ca21ChrR start=508750 peak=508775 stop=508800 wid=50 mean=-0.4052 median=-0.4055 high=-0.4075
Ca21Chr7 start=909135 peak=909275 stop=909415 wid=280 mean=-0.4390 median=-0.4440 high=-0.4602										Ca21ChrR start=523800 peak=524045 stop=524240 wid=440 mean=-0.5719 median=-0.5897 high=-0.6762
Ca21Chr7 start=912560 peak=912665 stop=912795 wid=235 mean=-0.4471 median=-0.4525 high=-0.4741										Ca21ChrR start=530400 peak=530440 stop=530480 wid=80 mean=-0.4063 median=-0.4073 high=-0.4094
Ca21Chr7 start=920940 peak=921080 stop=921240 wid=300 mean=-0.4842 median=-0.4934 high=-0.5302										Ca21ChrR start=547915 peak=548065 stop=548440 wid=525 mean=-0.4788 median=-0.4897 high=-0.5082
Ca21Chr7 start=941760 peak=941815 stop=941875 wid=115 mean=-0.4169 median=-0.4190 high=-0.4257										Ca21ChrR start=549035 peak=549110 stop=549190 wid=155 mean=-0.4099 median=-0.4111 high=-0.4148
Ca21Chr7 start=947710 peak=947810 stop=947925 wid=215 mean=-0.4283 median=-0.4315 high=-0.4436										Ca21ChrR start=573560 peak=574060 stop=574570 wid=1010 mean=-0.9509 median=-0.9823 high=-1.3574
Ca21ChrMTLalpha start=9611 peak=9646 stop=9681 wid=70 mean=-0.4041 median=-0.4045 high=-0.4062										Ca21ChrR start=576305 peak=576360 stop=576425 wid=120 mean=-0.4073 median=-0.4084 high=-0.4110
Ca21ChrR start=1731 peak=1846 stop=1971 wid=240 mean=-0.4448 median=-0.4495 high=-0.4698										Ca21ChrR start=576750 peak=576785 stop=576820 wid=70 mean=-0.4053 median=-0.4060 high=-0.4075
Ca21ChrR start=7841 peak=8021 stop=8201 wid=360 mean=-0.5725 median=-0.5920 high=-0.6676										Ca21ChrR start=588765 peak=588825 stop=588880 wid=115 mean=-0.4128 median=-0.4144 high=-0.4199
Ca21ChrR start=49306 peak=49366 stop=49426 wid=120 mean=-0.4081 median=-0.4090 high=-0.4121										Ca21ChrR start=589870 peak=589995 stop=590140 wid=270 mean=-0.5217 median=-0.5345 high=-0.5911
Ca21ChrR start=49741 peak=49986 stop=50261 wid=520 mean=-0.4810 median=-0.4927 high=-0.5235										Ca21ChrR start=641195 peak=641325 stop=641465 wid=270 mean=-0.4734 median=-0.4821 high=-0.5141
Ca21ChrR start=50541 peak=50801 stop=51006 wid=465 mean=-0.4421 median=-0.4477 high=-0.4632										Ca21ChrR start=650620 peak=650740 stop=650890 wid=270 mean=-0.5033 median=-0.5156 high=-0.5616
Ca21ChrR start=71316 peak=71451 stop=71571 wid=255 mean=-0.4896 median=-0.4999 high=-0.5365										Ca21ChrR start=651870 peak=651970 stop=652055 wid=185 mean=-0.4314 median=-0.4348 high=-0.4476
Ca21ChrR start=75256 peak=75441 stop=75721 wid=465 mean=-0.4936 median=-0.4958 high=-0.5707										Ca21ChrR start=670795 peak=671050 stop=671230 wid=435 mean=-0.5312 median=-0.5447 high=-0.6104
Ca21ChrR start=117348 peak=117623 stop=117773 wid=425 mean=-0.4487 median=-0.4495 high=-0.4843										Ca21ChrR start=672145 peak=672370 stop=672535 wid=390 mean=-0.4400 median=-0.4433 high=-0.4659
Ca21ChrR start=128238 peak=128363 stop=128538 wid=300 mean=-0.4676 median=-0.4749 high=-0.5118										Ca21ChrR start=688665 peak=688760 stop=688855 wid=190 mean=-0.4242 median=-0.4275 high=-0.4367
Ca21ChrR start=129223 peak=129323 stop=129443 wid=220 mean=-0.4296 median=-0.4336 high=-0.4455										Ca21ChrR start=709605 peak=709685 stop=709755 wid=150 mean=-0.4112 median=-0.4126 high=-0.4178
Ca21ChrR start=200303 peak=200388 stop=200478 wid=175 mean=-0.4099 median=-0.4111 high=-0.4145										Ca21ChrR start=717630 peak=717750 stop=718000 wid=370 mean=-0.4260 median=-0.4262 high=-0.4453
Ca21ChrR start=204298 peak=204363 stop=204433 wid=135 mean=-0.4294 median=-0.4330 high=-0.4443										Ca21ChrR start=730035 peak=730365 stop=730640 wid=605 mean=-0.5065 median=-0.5004 high=-0.6193
Ca21ChrR start=207143 peak=207258 stop=207368 wid=225 mean=-0.4577 median=-0.4642 high=-0.4871										Ca21ChrR start=765795 peak=765925 stop=766090 wid=295 mean=-0.4351 median=-0.4390 high=-0.4542
Ca21ChrR start=209168 peak=209258 stop=209363 wid=195 mean=-0.4730 median=-0.4808 high=-0.5166										Ca21ChrR start=766360 peak=766490 stop=766610 wid=250 mean=-0.4308 median=-0.4340 high=-0.4480
Ca21ChrR start=210503 peak=210728 stop=210918 wid=415 mean=-0.4864 median=-0.4953 high=-0.5400										Ca21ChrR start=775540 peak=775725 stop=776130 wid=590 mean=-0.4934 median=-0.5091 high=-0.5355
Ca21ChrR start=214588 peak=214733 stop=214913 wid=325 mean=-0.5053 median=-0.5168 high=-0.5690										Ca21ChrR start=777145 peak=777435 stop=777595 wid=450 mean=-0.4662 median=-0.4701 high=-0.5161
Ca21ChrR start=215328 peak=215478 stop=215643 wid=315 mean=-0.5057 median=-0.5179 high=-0.5631										Ca21ChrR start=835000 peak=835110 stop=835275 wid=275 mean=-0.4289 median=-0.4323 high=-0.4433
Ca21ChrR start=247748 peak=247863 stop=247948 wid=200 mean=-0.4419 median=-0.4473 high=-0.4639										Ca21ChrR start=836275 peak=836385 stop=836465 wid=190 mean=-0.4228 median=-0.4250 high=-0.4345
Ca21ChrR start=274433 peak=274478 stop=274533 wid=100 mean=-0.4095 median=-0.4107 high=-0.4149										Ca21ChrR start=839040 peak=839055 stop=839075 wid=35 mean=-0.4016 median=-0.4018 high=-0.4025
Ca21ChrR start=286748 peak=286828 stop=286893 wid=145 mean=-0.4166 median=-0.4184 high=-0.4254										Ca21ChrR start=840700 peak=840780 stop=840860 wid=160 mean=-0.4280 median=-0.4316 high=-0.4427
Ca21ChrR start=309878 peak=309933 stop=309993 wid=115 mean=-0.4084 median=-0.4094 high=-0.4128										Ca21ChrR start=881740 peak=882030 stop=882220 wid=480 mean=-0.4949 median=-0.5016 high=-0.5510
Ca21ChrR start=315453 peak=315543 stop=315663 wid=210 mean=-0.4594 median=-0.4665 high=-0.4922										Ca21ChrR start=914310 peak=914425 stop=914555 wid=245 mean=-0.4592 median=-0.4663 high=-0.4903
Ca21ChrR start=338648 peak=338798 stop=339073 wid=425 mean=-0.5290 median=-0.5391 high=-0.6096										Ca21ChrR start=973225 peak=973330 stop=973425 wid=200 mean=-0.4278 median=-0.4308 high=-0.4418
Ca21ChrR start=341613 peak=341638 stop=341668 wid=55 mean=-0.4025 median=-0.4028 high=-0.4037										Ca21ChrR start=986965 peak=987005 stop=987045 wid=80 mean=-0.4114 median=-0.4132 high=-0.4167
Ca21ChrR start=438659 peak=438774 stop=438864 wid=205 mean=-0.4317 median=-0.4353 high=-0.4475										Ca21ChrR start=993590 peak=993680 stop=993780 wid=190 mean=-0.4411 median=-0.4468 high=-0.4645
Ca21ChrR start=440114 peak=440209 stop=440334 wid=220 mean=-0.4634 median=-0.4706 high=-0.4976										Ca21ChrR start=994755 peak=995015 stop=995280 wid=525 mean=-0.6975 median=-0.7239 high=-0.8879
Ca21ChrR start=453759 peak=453844 stop=453944 wid=185 mean=-0.4242 median=-0.4269 high=-0.4368										Ca21ChrR start=1042760 peak=1042980 stop=1043240 wid=480 mean=-0.5481 median=-0.5605 high=-0.6409
Ca21ChrR start=454699 peak=454809 stop=454904 wid=205 mean=-0.4054 median=-0.4061 high=-0.4080										Ca21ChrR start=1083620 peak=1083630 stop=1083640 wid=20 mean=-0.4006 median=-0.4006 high=-0.4008
Ca21ChrR start=455219 peak=455444 stop=455699 wid=480 mean=-0.5311 median=-0.5389 high=-0.6326										Ca21ChrR start=1093320 peak=1093400 stop=1093490 wid=170 mean=-0.4130 median=-0.4146 high=-0.4200
Ca21ChrR start=486454 peak=486494 stop=486539 wid=85 mean=-0.4085 median=-0.4095 high=-0.4128										Ca21ChrR start=1093900 peak=1094140 stop=1094360 wid=460 mean=-0.5167 median=-0.5325 high=-0.5744
Ca21ChrR start=508754 peak=508804 stop=508864 wid=110 mean=-0.4188 median=-0.4213 high=-0.4285										Ca21ChrR start=1094740 peak=1094820 stop=1094900 wid=160 mean=-0.4243 median=-0.4276 high=-0.4371
Ca21ChrR start=523789 peak=524109 stop=524384 wid=595 mean=-0.6855 median=-0.6992 high=-0.9106										Ca21ChrR start=1097780 peak=1097780 stop=1097790 wid=10 mean=-0.4007 median=-0.4006 high=-0.4009
Ca21ChrR start=548034 peak=548239 stop=548434 wid=400 mean=-0.5155 median=-0.5298 high=-0.5724										Ca21ChrR start=1099020 peak=1099130 stop=1099260 wid=240 mean=-0.4642 median=-0.4718 high=-0.5004
Ca21ChrR start=548864 peak=549039 stop=549189 wid=325 mean=-0.4359 median=-0.4405 high=-0.4530										Ca21ChrR start=1148070 peak=1148140 stop=1148220 wid=150 mean=-0.4133 median=-0.4149 high=-0.4202
Ca21ChrR start=588685 peak=588820 stop=588915 wid=230 mean=-0.4507 median=-0.4567 high=-0.4806										Ca21ChrR start=1148460 peak=1148500 stop=1148520 wid=60 mean=-0.4028 median=-0.4033 high=-0.4042
Ca21ChrR start=589895 peak=590005 stop=590125 wid=230 mean=-0.5502 median=-0.5661 high=-0.6318										Ca21ChrR start=1151020 peak=1151200 stop=1151410 wid=390 mean=-0.5145 median=-0.5288 high=-0.5739
Ca21ChrR start=607780 peak=607875 stop=607990 wid=210 mean=-0.4534 median=-0.4605 high=-0.4816										Ca21ChrR start=1157780 peak=1157840 stop=1157880 wid=100 mean=-0.4050 median=-0.4058 high=-0.4078
Ca21ChrR start=641180 peak=641335 stop=641555 wid=375 mean=-0.5225 median=-0.5339 high=-0.5981										Ca21ChrR start=1190400 peak=1190450 stop=1190520 wid=120 mean=-0.4163 median=-0.4181 high=-0.4244
Ca21ChrR start=650735 peak=651000 stop=651300 wid=565 mean=-0.5677 median=-0.5852 high=-0.6665										Ca21ChrR start=1190780 peak=1190900 stop=1191000 wid=220 mean=-0.4279 median=-0.4312 high=-0.4433
Ca21ChrR start=667235 peak=667275 stop=667325 wid=90 mean=-0.4093 median=-0.4108 high=-0.4142										Ca21ChrR start=1192200 peak=1192240 stop=1192300 wid=100 mean=-0.4097 median=-0.4109 high=-0.4152
Ca21ChrR start=670090 peak=670195 stop=670340 wid=250 mean=-0.4266 median=-0.4290 high=-0.4410										Ca21ChrR start=1213290 peak=1213390 stop=1213460 wid=170 mean=-0.4310 median=-0.4349 high=-0.4477
Ca21ChrR start=670765 peak=671080 stop=671580 wid=815 mean=-0.5848 median=-0.5804 high=-0.7494										Ca21ChrR start=1217820 peak=1217960 stop=1218250 wid=430 mean=-0.4486 median=-0.4482 high=-0.4863
Ca21ChrR start=671865 peak=671990 stop=672105 wid=240 mean=-0.4321 median=-0.4354 high=-0.4500										Ca21ChrR start=1260010 peak=1260150 stop=1260300 wid=290 mean=-0.4737 median=-0.4818 high=-0.5135
Ca21ChrR start=680440 peak=680495 stop=680545 wid=105 mean=-0.4101 median=-0.4114 high=-0.4153										Ca21ChrR start=1263440 peak=1263560 stop=1263670 wid=230 mean=-0.4294 median=-0.4330 high=-0.4447
Ca21ChrR start=688745 peak=688790 stop=688830 wid=85 mean=-0.4070 median=-0.4078 high=-0.4106										Ca21ChrR start=1289100 peak=1289140 stop=1289190 wid=90 mean=-0.4075 median=-0.4085 high=-0.4114
Ca21ChrR start=730205 peak=730345 stop=730460 wid=255 mean=-0.4421 median=-0.4467 high=-0.4662										Ca21ChrR start=1297100 peak=1297350 stop=1297570 wid=470 mean=-0.7511 median=-0.7847 high=-0.9742
Ca21ChrR start=765850 peak=766030 stop=766185 wid=335 mean=-0.4387 median=-0.4435 high=-0.4582										Ca21ChrR start=1310150 peak=1310230 stop=1310360 wid=210 mean=-0.4089 median=-0.4099 high=-0.4132
Ca21ChrR start=766430 peak=766485 stop=766545 wid=115 mean=-0.4089 median=-0.4099 high=-0.4134										Ca21ChrR start=1312270 peak=1312650 stop=1313550 wid=1280 mean=-0.6810 median=-0.7002 high=-0.8402
Ca21ChrR start=775605 peak=776025 stop=776375 wid=770 mean=-0.4978 median=-0.4895 high=-0.5924										Ca21ChrR start=1314670 peak=1314900 stop=1315120 wid=450 mean=-0.4732 median=-0.4819 high=-0.5142
Ca21ChrR start=776865 peak=777410 stop=777625 wid=760 mean=-0.5516 median=-0.5534 high=-0.6580										Ca21ChrR start=1337970 peak=1338140 stop=1338270 wid=300 mean=-0.4850 median=-0.4934 high=-0.5340
Ca21ChrR start=835095 peak=835130 stop=835175 wid=80 mean=-0.4056 median=-0.4060 high=-0.4082										Ca21ChrR start=1345180 peak=1345620 stop=1345810 wid=630 mean=-0.5040 median=-0.4786 high=-0.6612
Ca21ChrR start=836305 peak=836415 stop=836500 wid=195 mean=-0.4384 median=-0.4425 high=-0.4595										Ca21ChrR start=1348550 peak=1348750 stop=1348930 wid=380 mean=-0.4486 median=-0.4537 high=-0.4780
Ca21ChrR start=842775 peak=842795 stop=842815 wid=40 mean=-0.4020 median=-0.4022 high=-0.4029										Ca21ChrR start=1350880 peak=1351820 stop=1352070 wid=1190 mean=-0.6014 median=-0.6449 high=-0.7182
Ca21ChrR start=874975 peak=875025 stop=875080 wid=105 mean=-0.4115 median=-0.4128 high=-0.4170										Ca21ChrR start=1354520 peak=1354880 stop=1355550 wid=1030 mean=-0.6252 median=-0.6425 high=-0.7534
Ca21ChrR start=958305 peak=958375 stop=958445 wid=140 mean=-0.4251 median=-0.4285 high=-0.4388										Ca21ChrR start=1358000 peak=1358140 stop=1358280 wid=280 mean=-0.4291 median=-0.4326 high=-0.4442
Ca21ChrR start=973350 peak=973425 stop=973490 wid=140 mean=-0.4196 median=-0.4227 high=-0.4308										Ca21ChrR start=1358680 peak=1358860 stop=1359710 wid=1030 mean=-0.4403 median=-0.4339 high=-0.4822
Ca21ChrR start=1042580 peak=1043070 stop=1043320 wid=740 mean=-0.6235 median=-0.6129 high=-0.8075										Ca21ChrR start=1372230 peak=1372260 stop=1372290 wid=60 mean=-0.4031 median=-0.4034 high=-0.4046
Ca21ChrR start=1056660 peak=1056720 stop=1056810 wid=150 mean=-0.4199 median=-0.4224 high=-0.4308										Ca21ChrR start=1400120 peak=1400190 stop=1400280 wid=160 mean=-0.4260 median=-0.4290 high=-0.4391
Ca21ChrR start=1057060 peak=1057240 stop=1057340 wid=280 mean=-0.4237 median=-0.4265 high=-0.4354										Ca21ChrR start=1413710 peak=1413750 stop=1413800 wid=90 mean=-0.4088 median=-0.4101 high=-0.4131
Ca21ChrR start=1078680 peak=1078760 stop=1078840 wid=160 mean=-0.4309 median=-0.4338 high=-0.4471										Ca21ChrR start=1427730 peak=1427880 stop=1428100 wid=370 mean=-0.4627 median=-0.4704 high=-0.4951
Ca21ChrR start=1083560 peak=1083900 stop=1083980 wid=420 mean=-0.4173 median=-0.4166 high=-0.4318										Ca21ChrR start=1432630 peak=1432680 stop=1432730 wid=100 mean=-0.4064 median=-0.4072 high=-0.4097
Ca21ChrR start=1094140 peak=1094160 stop=1094180 wid=40 mean=-0.4009 median=-0.4011 high=-0.4015										Ca21ChrR start=1459970 peak=1460040 stop=1460120 wid=150 mean=-0.4238 median=-0.4272 high=-0.4370
Ca21ChrR start=1131190 peak=1131320 stop=1131760 wid=570 mean=-0.4518 median=-0.4508 high=-0.4992										Ca21ChrR start=1474580 peak=1474720 stop=1474850 wid=270 mean=-0.4659 median=-0.4738 high=-0.4999
Ca21ChrR start=1148460 peak=1148580 stop=1148740 wid=280 mean=-0.4745 median=-0.4812 high=-0.5227										Ca21ChrR start=1528530 peak=1528660 stop=1528780 wid=250 mean=-0.4874 median=-0.4981 high=-0.5353
Ca21ChrR start=1149640 peak=1149840 stop=1150200 wid=560 mean=-0.4662 median=-0.4715 high=-0.5026										Ca21ChrR start=1558760 peak=1558910 stop=1559040 wid=280 mean=-0.5098 median=-0.5212 high=-0.5745
Ca21ChrR start=1151070 peak=1151220 stop=1151340 wid=270 mean=-0.4183 median=-0.4208 high=-0.4274										Ca21ChrR start=1562540 peak=1562630 stop=1562700 wid=160 mean=-0.4140 median=-0.4157 high=-0.4213
Ca21ChrR start=1192320 peak=1192340 stop=1192370 wid=50 mean=-0.4029 median=-0.4031 high=-0.4043										Ca21ChrR start=1579150 peak=1579240 stop=1579310 wid=160 mean=-0.4286 median=-0.4315 high=-0.4434
Ca21ChrR start=1259600 peak=1259680 stop=1259740 wid=140 mean=-0.4167 median=-0.4189 high=-0.4255										Ca21ChrR start=1610930 peak=1611120 stop=1611740 wid=810 mean=-0.5392 median=-0.4999 high=-0.6953
Ca21ChrR start=1260780 peak=1260800 stop=1260820 wid=40 mean=-0.4037 median=-0.4041 high=-0.4052										Ca21ChrR start=1622220 peak=1622400 stop=1622560 wid=340 mean=-0.5082 median=-0.5188 high=-0.5746
Ca21ChrR start=1262960 peak=1263020 stop=1263070 wid=110 mean=-0.4176 median=-0.4196 high=-0.4261										Ca21ChrR start=1625710 peak=1625830 stop=1625970 wid=260 mean=-0.4703 median=-0.4783 high=-0.5109
Ca21ChrR start=1268260 peak=1268370 stop=1268460 wid=200 mean=-0.4628 median=-0.4699 high=-0.4950										Ca21ChrR start=1649130 peak=1649370 stop=1649530 wid=400 mean=-0.4745 median=-0.4791 high=-0.5292
Ca21ChrR start=1287310 peak=1287360 stop=1287400 wid=90 mean=-0.4061 median=-0.4070 high=-0.4090										Ca21ChrR start=1659610 peak=1659710 stop=1659810 wid=200 mean=-0.4550 median=-0.4615 high=-0.4850
Ca21ChrR start=1287820 peak=1287920 stop=1288060 wid=240 mean=-0.4705 median=-0.4779 high=-0.5103										Ca21ChrR start=1686430 peak=1686460 stop=1686510 wid=80 mean=-0.4030 median=-0.4033 high=-0.4044
Ca21ChrR start=1289080 peak=1289120 stop=1289160 wid=80 mean=-0.4059 median=-0.4064 high=-0.4087										Ca21ChrR start=1686800 peak=1686910 stop=1687000 wid=200 mean=-0.4263 median=-0.4290 high=-0.4413
Ca21ChrR start=1297140 peak=1297380 stop=1297580 wid=440 mean=-0.6796 median=-0.7088 high=-0.8501										Ca21ChrR start=1688490 peak=1688680 stop=1688870 wid=380 mean=-0.5322 median=-0.5434 high=-0.6221
Ca21ChrR start=1310100 peak=1310260 stop=1310510 wid=410 mean=-0.4488 median=-0.4571 high=-0.4664										Ca21ChrR start=1689300 peak=1689410 stop=1689520 wid=220 mean=-0.4385 median=-0.4430 high=-0.4587
Ca21ChrR start=1312340 peak=1312660 stop=1313440 wid=1100 mean=-0.5503 median=-0.5440 high=-0.6561										Ca21ChrR start=1716340 peak=1716550 stop=1717480 wid=1140 mean=-0.5167 median=-0.5257 high=-0.6093
Ca21ChrR start=1314600 peak=1314840 stop=1315060 wid=460 mean=-0.5039 median=-0.5151 high=-0.5634										Ca21ChrR start=1719780 peak=1721180 stop=1722060 wid=2280 mean=-0.5629 median=-0.5416 high=-0.8181
Ca21ChrR start=1337980 peak=1338140 stop=1338290 wid=310 mean=-0.4994 median=-0.5103 high=-0.5543										Ca21ChrR start=1791970 peak=1792170 stop=1792370 wid=400 mean=-0.5068 median=-0.5177 high=-0.5685
Ca21ChrR start=1348610 peak=1348780 stop=1349000 wid=390 mean=-0.4711 median=-0.4762 high=-0.5221										Ca21ChrR start=1816220 peak=1816360 stop=1816470 wid=250 mean=-0.4693 median=-0.4778 high=-0.5073
Ca21ChrR start=1350860 peak=1351760 stop=1352000 wid=1140 mean=-0.5748 median=-0.6018 high=-0.7029										Ca21ChrR start=1886090 peak=1886560 stop=1886810 wid=720 mean=-0.7448 median=-0.7664 high=-0.9566
Ca21ChrR start=1354600 peak=1355060 stop=1355740 wid=1140 mean=-0.5501 median=-0.5457 high=-0.6777										Ca21ChrR start=1943740 peak=1943790 stop=1943840 wid=100 mean=-0.4122 median=-0.4136 high=-0.4181
Ca21ChrR start=1358540 peak=1358980 stop=1359340 wid=800 mean=-0.5126 median=-0.5259 high=-0.5784										Ca21ChrR start=1950880 peak=1950940 stop=1951000 wid=120 mean=-0.4169 median=-0.4195 high=-0.4258
Ca21ChrR start=1359500 peak=1359600 stop=1359680 wid=180 mean=-0.4115 median=-0.4127 high=-0.4182										Ca21ChrR start=1956260 peak=1956410 stop=1956600 wid=340 mean=-0.4638 median=-0.4706 high=-0.5007
Ca21ChrR start=1365180 peak=1365220 stop=1365260 wid=80 mean=-0.4084 median=-0.4093 high=-0.4125										Ca21ChrR start=1957000 peak=1957100 stop=1957220 wid=220 mean=-0.4210 median=-0.4237 high=-0.4318
Ca21ChrR start=1400140 peak=1400300 stop=1400500 wid=360 mean=-0.5350 median=-0.5510 high=-0.6055										Ca21ChrR start=1961260 peak=1961300 stop=1961330 wid=70 mean=-0.4046 median=-0.4053 high=-0.4069
Ca21ChrR start=1402960 peak=1403230 stop=1403540 wid=580 mean=-0.4722 median=-0.4737 high=-0.5210										Ca21ChrR start=1968160 peak=1968420 stop=1968620 wid=460 mean=-0.5100 median=-0.5230 high=-0.5745
Ca21ChrR start=1404680 peak=1404760 stop=1404860 wid=180 mean=-0.4494 median=-0.4565 high=-0.4754										Ca21ChrR start=1985420 peak=1985500 stop=1985560 wid=140 mean=-0.4088 median=-0.4100 high=-0.4130
Ca21ChrR start=1412230 peak=1412340 stop=1412500 wid=270 mean=-0.5104 median=-0.5225 high=-0.5702										Ca21ChrR start=1989360 peak=1989380 stop=1989410 wid=50 mean=-0.4023 median=-0.4026 high=-0.4035
Ca21ChrR start=1414700 peak=1414720 stop=1414740 wid=40 mean=-0.4046 median=-0.4053 high=-0.4064										Ca21ChrR start=2007660 peak=2007680 stop=2007700 wid=40 mean=-0.4024 median=-0.4027 high=-0.4036
Ca21ChrR start=1415240 peak=1415330 stop=1415410 wid=170 mean=-0.4508 median=-0.4573 high=-0.4783										Ca21ChrR start=2035510 peak=2035620 stop=2035720 wid=210 mean=-0.4365 median=-0.4407 high=-0.4556
Ca21ChrR start=1427700 peak=1427820 stop=1427950 wid=250 mean=-0.4754 median=-0.4851 high=-0.5180										Ca21ChrR start=2036380 peak=2036420 stop=2036450 wid=70 mean=-0.4039 median=-0.4044 high=-0.4060
Ca21ChrR start=1474590 peak=1474710 stop=1474810 wid=220 mean=-0.4441 median=-0.4496 high=-0.4660										Ca21ChrR start=2080860 peak=2080960 stop=2081060 wid=200 mean=-0.4430 median=-0.4482 high=-0.4659
Ca21ChrR start=1523550 peak=1523670 stop=1523780 wid=230 mean=-0.4768 median=-0.4855 high=-0.5191										Ca21ChrR start=2084560 peak=2084720 stop=2084840 wid=280 mean=-0.4244 median=-0.4269 high=-0.4395
Ca21ChrR start=1528560 peak=1528660 stop=1528770 wid=210 mean=-0.4667 median=-0.4743 high=-0.5032										Ca21ChrR start=2085100 peak=2085310 stop=2086430 wid=1330 mean=-0.5159 median=-0.5197 high=-0.5987
Ca21ChrR start=1547180 peak=1547390 stop=1547510 wid=330 mean=-0.5265 median=-0.5399 high=-0.6091										Ca21ChrR start=2100460 peak=2100580 stop=2100680 wid=220 mean=-0.4524 median=-0.4580 high=-0.4792
Ca21ChrR start=1558600 peak=1558860 stop=1559000 wid=400 mean=-0.4880 median=-0.4945 high=-0.5461										Ca21ChrR start=2104970 peak=2105620 stop=2105830 wid=860 mean=-0.4714 median=-0.4560 high=-0.5467
Ca21ChrR start=1562440 peak=1562560 stop=1562730 wid=290 mean=-0.4381 median=-0.4421 high=-0.4589										Ca21ChrR start=2110360 peak=2110480 stop=2110620 wid=260 mean=-0.4565 median=-0.4627 high=-0.4868
Ca21ChrR start=1575490 peak=1575520 stop=1575570 wid=80 mean=-0.4049 median=-0.4054 high=-0.4073										Ca21ChrR start=2111560 peak=2111800 stop=2112060 wid=500 mean=-0.4714 median=-0.4781 high=-0.5176
Ca21ChrR start=1579250 peak=1579300 stop=1579340 wid=90 mean=-0.4156 median=-0.4179 high=-0.4240										Ca21ChrR start=2121700 peak=2121720 stop=2121740 wid=40 mean=-0.4023 median=-0.4025 high=-0.4034
Ca21ChrR start=1610990 peak=1611130 stop=1611600 wid=610 mean=-0.4684 median=-0.4391 high=-0.5716										Ca21ChrR start=2159420 peak=2159470 stop=2159530 wid=110 mean=-0.4179 median=-0.4201 high=-0.4273
Ca21ChrR start=1622340 peak=1622410 stop=1622480 wid=140 mean=-0.4287 median=-0.4316 high=-0.4431										Ca21ChrR start=2165460 peak=2165560 stop=2165660 wid=200 mean=-0.4168 median=-0.4190 high=-0.4259
Ca21ChrR start=1625730 peak=1625900 stop=1626100 wid=370 mean=-0.4663 median=-0.4742 high=-0.4994										Ca21ChrR start=2168900 peak=2169000 stop=2169130 wid=230 mean=-0.4489 median=-0.4532 high=-0.4776
Ca21ChrR start=1659600 peak=1659750 stop=1659920 wid=320 mean=-0.5054 median=-0.5160 high=-0.5684										Ca21ChrR start=2188070 peak=2188420 stop=2188510 wid=440 mean=-0.4218 median=-0.4141 high=-0.4555
Ca21ChrR start=1686400 peak=1686460 stop=1686530 wid=130 mean=-0.4148 median=-0.4165 high=-0.4221										Ca21ChrR start=2190480 peak=2190620 stop=2190970 wid=490 mean=-0.4302 median=-0.4322 high=-0.4431
Ca21ChrR start=1688250 peak=1688280 stop=1688310 wid=60 mean=-0.4034 median=-0.4038 high=-0.4051										Ca21ChrR start=2210260 peak=2210460 stop=2210640 wid=380 mean=-0.4761 median=-0.4846 high=-0.5157
Ca21ChrR start=1688600 peak=1688680 stop=1688760 wid=160 mean=-0.4283 median=-0.4315 high=-0.4435										Ca21ChrR start=2211440 peak=2211530 stop=2211620 wid=180 mean=-0.4304 median=-0.4342 high=-0.4467
Ca21ChrR start=1689300 peak=1689420 stop=1689520 wid=220 mean=-0.4546 median=-0.4612 high=-0.4849										Ca21ChrR start=2212010 peak=2212080 stop=2212150 wid=140 mean=-0.4173 median=-0.4196 high=-0.4260
Ca21ChrR start=1698460 peak=1698480 stop=1698500 wid=40 mean=-0.4022 median=-0.4024 high=-0.4034
Ca21ChrR start=1716380 peak=1716530 stop=1717420 wid=1040 mean=-0.4938 median=-0.4941 high=-0.5822
Ca21ChrR start=1719800 peak=1721180 stop=1721960 wid=2160 mean=-0.4545 median=-0.4394 high=-0.5772
Ca21ChrR start=1759870 peak=1759900 stop=1759940 wid=70 mean=-0.4066 median=-0.4074 high=-0.4098
Ca21ChrR start=1791320 peak=1792200 stop=1792400 wid=1080 mean=-0.4931 median=-0.4972 high=-0.5861
Ca21ChrR start=1805340 peak=1805380 stop=1805440 wid=100 mean=-0.4115 median=-0.4127 high=-0.4177
Ca21ChrR start=1816120 peak=1816290 stop=1816420 wid=300 mean=-0.4761 median=-0.4845 high=-0.5156
Ca21ChrR start=1886030 peak=1886570 stop=1886800 wid=770 mean=-0.7335 median=-0.7478 high=-0.9408
Ca21ChrR start=1889630 peak=1889820 stop=1889980 wid=350 mean=-0.5615 median=-0.5757 high=-0.6635
Ca21ChrR start=1890380 peak=1890400 stop=1890440 wid=60 mean=-0.4017 median=-0.4020 high=-0.4026
Ca21ChrR start=1898270 peak=1898380 stop=1898520 wid=250 mean=-0.4505 median=-0.4564 high=-0.4778
Ca21ChrR start=1901260 peak=1902010 stop=1902200 wid=940 mean=-0.4728 median=-0.4699 high=-0.5306
Ca21ChrR start=1907600 peak=1907700 stop=1907800 wid=200 mean=-0.4179 median=-0.4200 high=-0.4273
Ca21ChrR start=1943620 peak=1943750 stop=1943890 wid=270 mean=-0.4889 median=-0.4991 high=-0.5356
Ca21ChrR start=1956220 peak=1956420 stop=1956600 wid=380 mean=-0.5131 median=-0.5241 high=-0.5828
Ca21ChrR start=1961260 peak=1961320 stop=1961380 wid=120 mean=-0.4093 median=-0.4103 high=-0.4137
Ca21ChrR start=1968100 peak=1968360 stop=1968610 wid=510 mean=-0.5505 median=-0.5681 high=-0.6327
Ca21ChrR start=2007560 peak=2007600 stop=2007650 wid=90 mean=-0.4074 median=-0.4082 high=-0.4112
Ca21ChrR start=2023450 peak=2023470 stop=2023500 wid=50 mean=-0.4042 median=-0.4048 high=-0.4065
Ca21ChrR start=2035340 peak=2035630 stop=2035820 wid=480 mean=-0.5741 median=-0.5873 high=-0.6963
Ca21ChrR start=2036500 peak=2036570 stop=2036640 wid=140 mean=-0.4130 median=-0.4150 high=-0.4200
Ca21ChrR start=2070250 peak=2070280 stop=2070280 wid=30 mean=-0.4124 median=-0.4123 high=-0.4253
Ca21ChrR start=2080860 peak=2080950 stop=2081030 wid=170 mean=-0.4467 median=-0.4520 high=-0.4699
Ca21ChrR start=2084350 peak=2084470 stop=2084650 wid=300 mean=-0.4586 median=-0.4649 high=-0.4935
Ca21ChrR start=2085170 peak=2086040 stop=2086540 wid=1370 mean=-0.5860 median=-0.5731 high=-0.6997
Ca21ChrR start=2087710 peak=2087970 stop=2088320 wid=610 mean=-0.4764 median=-0.4648 high=-0.5617
Ca21ChrR start=2095640 peak=2095860 stop=2096000 wid=360 mean=-0.4752 median=-0.4815 high=-0.5214
Ca21ChrR start=2097290 peak=2097310 stop=2097330 wid=40 mean=-0.4015 median=-0.4018 high=-0.4024
Ca21ChrR start=2103660 peak=2103760 stop=2103860 wid=200 mean=-0.4410 median=-0.4459 high=-0.4624
Ca21ChrR start=2105000 peak=2105590 stop=2105790 wid=790 mean=-0.4709 median=-0.4442 high=-0.5753
Ca21ChrR start=2111700 peak=2111840 stop=2111970 wid=270 mean=-0.4439 median=-0.4495 high=-0.4658
Ca21ChrR start=2120830 peak=2120960 stop=2121260 wid=430 mean=-0.4465 median=-0.4454 high=-0.4860
Ca21ChrR start=2121570 peak=2121740 stop=2121930 wid=360 mean=-0.5440 median=-0.5578 high=-0.6341
Ca21ChrR start=2157340 peak=2157460 stop=2157840 wid=500 mean=-0.4774 median=-0.4654 high=-0.5577
Ca21ChrR start=2168920 peak=2169040 stop=2169230 wid=310 mean=-0.4844 median=-0.4938 high=-0.5337
Ca21ChrR start=2188040 peak=2188100 stop=2188200 wid=160 mean=-0.4301 median=-0.4336 high=-0.4475
Ca21ChrR start=2188390 peak=2188440 stop=2188480 wid=90 mean=-0.4069 median=-0.4077 high=-0.4103
Ca21ChrR start=2190500 peak=2190620 stop=2190950 wid=450 mean=-0.4285 median=-0.4272 high=-0.4489
Ca21ChrR start=2210420 peak=2210530 stop=2210630 wid=210 mean=-0.4433 median=-0.4483 high=-0.4666
Ca21ChrR start=2211380 peak=2211540 stop=2211720 wid=340 mean=-0.4913 median=-0.5012 high=-0.5435
