# Supplementary material for: The Genomic Landscape of the Fungus-Specific SWI/SNF Complex Subunit, Snf6, in Candida albicans
Source: mSphere. 2017 Nov 15;2(6):e00497-17. doi: 10.1128/mSphere.00497-17 (PMC5687922; doi:10.1128/mSphere.00497-17)
Supplement: TABLE S5 [file sph006172405st5.xlsx]

## Sheet: Legend
Table S5
List of differentially regulated genes in snf6/Tet-SNF6 mutant under hyphae-promoting conditions and GO analysis of both up- and down-regulated transcripts.

## Sheet: Snf6-dependant transcripts
	snf6 hyphae 37C serum Filter on Volcano Plot
	Systematic	Normalized	t-test P-value	Common	Description	GO biological process	GO molecular function	GO cellular component
up genes	orf19.5307	19.8711	0.00834935	JEN2	Protein described as carboxylic acid transporter; induced by Rgt1p; transcription is upregulated in both intermediate and mature biofilms	GO:0015727 lactate transport |	GO:0015129 lactate transmembrane transporter activity | GO:0015306 sialate |	GO:0005886 plasma membrane | GO:0016020 membrane |
	orf19.3618	15.7166	0.00475441	YWP1	Protein with suggested role in dispersal in host; mutation causes increased adhesion and biofilm formation; putative GPI-anchor; cell wall and secreted; has stable propeptide; regulated by growth phase, phosphate, Ssk1p, Ssn6p, Efg1p, Efh1p	GO:0016337 cell-cell adhesion | GO:0044010 single-species biofilm formation | GO:0044406 adhesion to host | GO:0000128 flocculation |	GO:0030246 carbohydrate binding |	GO:0009986 cell surface | GO:0009277 fungal-type cell wall | GO:0030445 yeast-form cell wall | GO:0005576 extracellular region | GO:0030446 hyphal cell wall |
	orf19.5645	12.4253	0.00753924	MET15	O-acetylhomoserine O-acetylserine sulfhydrylase; involved in sulfur amino acid biosynthesis; immunogenic; Hog1p, biofilm, possibly adherence-induced; brown colony color of homozygous mutant in Pb(2+) medium is visual selection marker	GO:0009086 methionine biosynthetic process | GO:0042493 response to drug |	GO:0003961 O-acetylhomoserine aminocarboxypropyltransferase activity | GO:0004124 cysteine synthase activity |	GO:0030446 hyphal cell wall | GO:0005625 soluble fraction | GO:0005829 cytosol | GO:0001950 plasma membrane enriched fraction | GO:0005737 cytoplasm |
	orf19.4737	7.15874	0.00077581	TPO3	Possible role in polyamine transport; MFS-MDR family; transcription induced by Sfu1p, regulated upon white-opaque switching; decreased expression in hyphae compared to yeast-form cells; regulated by Nrg1p; fungal-specific	GO:0042493 response to drug | GO:0000296 spermine transport | GO:0015893 drug transport |	GO:0000297 spermine transmembrane transporter activity | GO:0015238 drug transporter activity |	GO:0005774 vacuolar membrane | GO:0005886 plasma membrane | GO:0016020 membrane |
	orf19.7152	6.97436	0.000244566		Protein similar to Aspergillus CYSK O-acetylserine sulfhydrylase, suggesting that C. albicans uses an O-acetyl-serine (OAS) pathway of sulfur assimilation; upregulated in biofilm; protein level decreased in stationary phase cultures		GO:0004124 cysteine synthase activity |
	orf19.4450.1	6.53409	5.55641e-05		ORF Predicted by Annotation Working Group
	orf19.88	6.23659	0.000500644	ILV5	Protein described as ketol-acid reductoisomerase; antigenic during human or murine infection; regulated by Gcn4p; amino acid starvation (3-aminotriazole) induced; biofilm induced; macrophage-downregulated protein; no human or murine homolog	GO:0009082 branched chain family amino acid biosynthetic process | GO:0000002 mitochondrial genome maintenance |	GO:0004455 ketol-acid reductoisomerase activity |	GO:0005625 soluble fraction | GO:0042645 mitochondrial nucleoid |
	orf19.2462	5.76167	0.00167078	PRN3	Predicted ORF in Assemblies 19, 20 and 21; similar to pirin; transcriptionally activated by Mnl1p under weak acid stress
	orf19.4602	5.65329	0.00133583	MDH1-1	Predicted malate dehydrogenase; macrophage-induced protein	GO:0006108 malate metabolic process | GO:0001302 replicative cell aging | GO:0001300 chronological cell aging | GO:0006099 tricarboxylic acid cycle |	GO:0004470 malic enzyme activity | GO:0030060 L-malate dehydrogenase activity |	GO:0005759 mitochondrial matrix |
	orf19.5285	5.60735	0.00069052	PST3	Putative flavodoxin; biofilm induced; fungal-specific (no human or murine homolog); protein detected by mass spec in stationary phase cultures			GO:0001950 plasma membrane enriched fraction | GO:0045121 membrane raft | GO:0005739 mitochondrion |
	orf19.149	5.53926	0.00233453		Predicted ORF in Assemblies 19, 20 and 21
	orf19.4664	5.49632	0.00210832		Predicted ORF in Assemblies 19, 20 and 21	GO:0016573 histone acetylation | GO:0048869 cellular developmental process |	GO:0043166 H4/H2 histone acetyltransferase activity |	GO:0005634 nucleus | GO:0005737 cytoplasm |
	orf19.7219	5.42374	0.0218152	FTR1	High-affinity iron permease (ferric citrate, ferrioxamines E or B, transferrin); required for mouse virulence, low-iron growth; iron, amphotericin B, caspofungin, ciclopirox, Hog1p regulated; complements S. cerevisiae ftr1 iron transport	GO:0009405 pathogenesis | GO:0006826 iron ion transport | GO:0006827 high-affinity iron ion transport | GO:0010106 cellular response to iron ion starvation | GO:0033215 iron assimilation by reduction and transport |	GO:0005506 iron ion binding | GO:0005381 iron ion transmembrane transporter activity | GO:0015093 ferrous iron transmembrane transporter activity |	GO:0005886 plasma membrane | GO:0016021 integral to membrane | GO:0009986 cell surface | GO:0033573 high affinity iron permease complex |
	orf19.946	5.24668	0.000650645	MET14	Predicted ORF in Assemblies 19, 20 and 21; predicted role in sulfur metabolism; induced upon biofilm formation; possibly adherence-induced	GO:0000103 sulfate assimilation | GO:0006555 methionine metabolic process | GO:0042493 response to drug |	GO:0004020 adenylylsulfate kinase activity |	GO:0005622 intracellular |
	orf19.6882	5.18819	0.0371934	OSM1	Putative flavoprotein subunit of fumarate reductase; soluble protein in hyphae; fungal-specific (no human or murine homolog); caspofungin repressed; protein detected by mass spec in stationary phase cultures	GO:0008152 metabolic process |		GO:0005625 soluble fraction |
	orf19.2770.1	5.00321	0.00446086	SOD1	Cytosolic copper- and zinc-containing superoxide dismutase, involved in protection from oxidative stress and required for full virulence; alkaline upregulated by Rim101p; upregulated in the presence of human blood	GO:0009405 pathogenesis | GO:0006979 response to oxidative stress | GO:0030448 hyphal growth | GO:0006801 superoxide metabolic process | GO:0001320 age-dependent response to reactive oxygen species during chronological cell aging | GO:0051091 positive regulation of transcription factor activity | GO:0006878 cellular copper ion homeostasis | GO:0042493 response to drug | GO:0006882 cellular zinc i…	GO:0004784 superoxide dismutase activity |	GO:0005829 cytosol | GO:0005634 nucleus | GO:0005758 mitochondrial intermembrane space |
	orf19.4503	4.87473	8.80199e-06		Predicted ORF in Assemblies 19, 20 and 21
	orf19.4247	4.80728	0.000224767		Predicted ORF in Assemblies 19, 20 and 21
	orf19.2658	4.66211	4.02119e-05		Predicted ORF from Assembly 19; merged with orf19.1352 in Assembly 20
	orf19.5263	4.59971	0.000578543	SER33	Predicted enzyme of amino acid biosynthesis; Gcn4p-regulated; upregulated in biofilm; protein detected by mass spec in exponential and stationary phase cultures; S. cerevisiae ortholog is Gcn4p regulated	GO:0006564 L-serine biosynthetic process | GO:0009070 serine family amino acid biosynthetic process |	GO:0004617 phosphoglycerate dehydrogenase activity |	GO:0005737 cytoplasm |
	orf19.2116	4.48793	0.000138866	NAT2	Predicted ORF in Assemblies 19, 20 and 21; mutation confers hypersensitivity to toxic ergosterol analog	GO:0042493 response to drug | GO:0017196 N-terminal peptidyl-methionine acetylation |	GO:0004596 peptide alpha-N-acetyltransferase activity |	GO:0005739 mitochondrion |
	orf19.5650	4.43964	0.000737156	PRO3	Protein induced during the mating process; alkaline upregulated	GO:0006561 proline biosynthetic process |	GO:0004735 pyrroline-5-carboxylate reductase activity |	GO:0005737 cytoplasm |
	orf19.543	4.43433	4.22546e-05	FUM11	Protein described as fumarate hydratase; transcriptionally regulated by iron; expression greater in high iron; protein detected by mass spec in exponential and stationary phase cultures	GO:0006099 tricarboxylic acid cycle | GO:0006106 fumarate metabolic process |	GO:0004333 fumarate hydratase activity |	GO:0005829 cytosol | GO:0005759 mitochondrial matrix |
	orf19.5779	4.36723	0.00311545	RNR1	Protein similar S. cerevisiae Rnr1p, large subunit of ribonucleotide reductase; expression greater in low iron; transposon mutation affects filamentous growth; farnesol upregulated in biofilm; regulated by cell cycle, tyrosol, cell density	GO:0030447 filamentous growth | GO:0006260 DNA replication | GO:0009263 deoxyribonucleotide biosynthetic process |	GO:0004748 ribonucleoside-diphosphate reductase activity | GO:0000166 nucleotide binding |	GO:0005829 cytosol | GO:0005971 ribonucleoside-diphosphate reductase complex |
	orf19.6190	4.34107	0.000578611	SRB1	Essential GDP-mannose pyrophosphorylase; synthesizes GDP-mannose for protein glycosylation; functional homolog of S. cerevisiae Psa1p; at surface of yeast-form, not hyphal, cells; alkaline upregulated; induced on adherence to polystyrene	GO:0000032 cell wall mannoprotein biosynthetic process | GO:0009298 GDP-mannose biosynthetic process | GO:0006486 protein amino acid glycosylation |	GO:0004475 mannose-1-phosphate guanylyltransferase activity |	GO:0009986 cell surface | GO:0030445 yeast-form cell wall | GO:0005737 cytoplasm | GO:0005886 plasma membrane |
	orf19.6220.3	4.3198	0.00210853	MMD1	ORF Predicted by Annotation Working Group; macrophage-downregulated protein abundance	GO:0009097 isoleucine biosynthetic process | GO:0000002 mitochondrial genome maintenance |		GO:0005759 mitochondrial matrix |
	orf19.5294	4.27121	0.00120625	PDB1	Protein described as similar to pyruvate dehydrogenase; fluconazole-induced; protein level decreased in stationary phase cultures	GO:0006090 pyruvate metabolic process |	GO:0004739 pyruvate dehydrogenase (acetyl-transferring) activity |	GO:0005967 mitochondrial pyruvate dehydrogenase complex | GO:0042645 mitochondrial nucleoid |
	orf19.2108	4.18787	0.00183821	SOD6	Copper- and zinc-containing superoxide dismutase; expression regulated during planktonic growth; member of a gene family that includes SOD1, SOD4, SOD5, and SOD6; gene may contain an intron		GO:0004784 superoxide dismutase activity |	GO:0009986 cell surface |
	orf19.5635	4.13217	0.0177194	PGA7	Protein described as a putative precursor of a hyphal surface antigen; putative GPI-anchor; induced by ciclopirox olamine, ketoconazole, or by Rim101p at pH 8; regulated during planktonic growth; induced during cell wall regeneration			GO:0009986 cell surface |
	orf19.3378	4.11702	0.0193564		Predicted ORF in Assemblies 19, 20 and 21; regulated by Tsa1p, Tsa1Bp in minimal media at 37 deg
	orf19.4669	4.10748	0.000848634	AAT22	Protein not essential for viability; similar to S. cerevisiae Aat2p, which is an aspartate aminotransferase involved in nitrogen metabolism; clade-associated gene expression; protein level decreased in stationary phase cultures	GO:0006536 glutamate metabolic process | GO:0006533 aspartate catabolic process |	GO:0004069 L-aspartate |	GO:0005777 peroxisome |
	orf19.657	4.08464	0.0351023	SAM2	S-adenosylmethionine synthetase, localizes to surface of hyphal cells, but not yeast-form cells; possible biofilm-induced expression (reports differ); alkaline upregulated; Hog1p-induced; farnesol-downregulated	GO:0006556 S-adenosylmethionine biosynthetic process | GO:0006555 methionine metabolic process |	GO:0004478 methionine adenosyltransferase activity |	GO:0030446 hyphal cell wall | GO:0009986 cell surface | GO:0005886 plasma membrane |
	orf19.5021	4.08093	0.0203616	PDX1	Pyruvate dehydrogenase complex protein X, an essential component of the mitochondrial pyruvate dehydrogenase complex which is involved in the respiratory pathway; protein detected by mass spec in exponential and stationary phase cultures	GO:0006086 acetyl-CoA biosynthetic process from pyruvate | GO:0030447 filamentous growth | GO:0042710 biofilm formation |	GO:0004738 pyruvate dehydrogenase activity | GO:0005515 protein binding |	GO:0005967 mitochondrial pyruvate dehydrogenase complex | GO:0005739 mitochondrion |
	orf19.7312	4.05498	0.00237016	ERG13	Protein similar to S. cerevisiae Erg13p, which is involved in ergosterol biosynthesis; transposon mutation affects filamentous growth; amphotericin B, caspofungin repressed; detected by mass spec in exponential and stationary phase cultures	GO:0030447 filamentous growth | GO:0042493 response to drug | GO:0006696 ergosterol biosynthetic process |	GO:0004421 hydroxymethylglutaryl-CoA synthase activity |	GO:0005739 mitochondrion | GO:0005783 endoplasmic reticulum |
	orf19.7417	4.04906	0.000831009	TSA1	Protein of TSA/alkyl hydroperoxide peroxidase C (AhPC) family; similar to thiol-dependent peroxidases of oxidative stress signaling; antigenic; hyphal surface, nucleus; yeast-form nucleus, cytoplasm; biofilm, phagocytosis, peroxide induced	GO:0051701 interaction with host | GO:0006979 response to oxidative stress | GO:0031505 fungal-type cell wall organization | GO:0030448 hyphal growth | GO:0006950 response to stress | GO:0042744 hydrogen peroxide catabolic process | GO:0042542 response to hydrogen peroxide |	GO:0005515 protein binding | GO:0008379 thioredoxin peroxidase activity |	GO:0009277 fungal-type cell wall | GO:0005634 nucleus | GO:0030446 hyphal cell wall | GO:0009986 cell surface | GO:0005737 cytoplasm |
	orf19.3641	4.04514	0.00183582		Expression is regulated upon white-opaque switching; merged with orf19.84 in Assembly 20
	orf19.84	4.01566	0.000328162	CAN3	Predicted ORF in Assemblies 19, 20 and 21; expression is regulated upon white-opaque switching	GO:0015802 basic amino acid transport |	GO:0015174 basic amino acid transmembrane transporter activity |	GO:0005886 plasma membrane |
	orf19.2369.1	4.01094	0.00153335	ATX1	ORF Predicted by Annotation Working Group; flucytosine induced; decreased expression observed in an ssr1 homozygous null mutant	GO:0006825 copper ion transport | GO:0006879 cellular iron ion homeostasis | GO:0006979 response to oxidative stress |	GO:0016531 copper chaperone activity |	GO:0005829 cytosol |
	orf19.847	3.96243	0.0014921	YIM1	Protein similar to protease of mitochondrial inner membrane; increased transcription is observed upon benomyl treatment; macrophage-downregulated gene	GO:0006627 mitochondrial protein processing during import | GO:0006974 response to DNA damage stimulus |	GO:0004175 endopeptidase activity |	GO:0005743 mitochondrial inner membrane | GO:0005811 lipid particle |
	orf19.5180	3.88252	0.0188047	PRX1	Protein described as a putative cysteine peroxidase; transcriptionally induced by interaction with macrophage; fluconazole induced; Fkh2p-downregulated; caspofungin repressed	GO:0046686 response to cadmium ion | GO:0045454 cell redox homeostasis | GO:0006979 response to oxidative stress |	GO:0008379 thioredoxin peroxidase activity |	GO:0005739 mitochondrion |
	orf19.1473	3.87244	0.027179		Predicted ORF in Assemblies 19, 20 and 21; transcription is induced in response to alpha pheromone in SpiderM medium
	orf19.5061	3.83912	0.00520492	ADE5,7	Enzyme of adenine biosynthesis; interacts with Vps34p; required for hyphal growth and virulence; flucytosine induced; not induced during GCN response, in contrast to the S. cerevisiae ortholog
	orf19.7080	3.82266	0.000738868	LEU2	Isopropyl malate dehydrogenase; enzyme of leucine biosynthesis; upregulated in the presence of human whole blood or polymorphonuclear (PMN) cells; protein level decreased in stationary phase cultures	GO:0009098 leucine biosynthetic process | GO:0009405 pathogenesis |	GO:0003862 3-isopropylmalate dehydrogenase activity |	GO:0005829 cytosol | GO:0005625 soluble fraction |
	orf19.3911	3.78167	0.000957198	SAH1	Protein described as S-adenosyl-L-homocysteine hydrolase; predicted enzyme of sulfur amino acid metabolism; antigenic in human; biofilm-, alkaline-, fluconazole-induced expression; Gcn4p-regulated; amino acid starvation (3-AT) repressed	GO:0016259 selenocysteine metabolic process | GO:0006555 methionine metabolic process |	GO:0004013 adenosylhomocysteinase activity |	GO:0005737 cytoplasm |
	orf19.5443	3.70856	0.000456991		Putative kynurenine 3-monooxygenase, involved in NAD biosynthesis; transposon mutation affects filamentous growth	GO:0030447 filamentous growth | GO:0034354 de novo NAD biosynthetic process from tryptophan |	GO:0004502 kynurenine 3-monooxygenase activity |	GO:0005741 mitochondrial outer membrane | GO:0005886 plasma membrane |
	orf19.4076	3.70095	0.00668165	MET10	Predicted enzyme of sulfur amino acid metabolism; biofilm-induced expression; upregulated in the presence of human whole blood or polymorphonuclear (PMN) cells; Hog1p-induced; possibly adherence-induced	GO:0000103 sulfate assimilation | GO:0042493 response to drug |	GO:0004783 sulfite reductase (NADPH) activity |	GO:0009337 sulfite reductase complex (NADPH) |
	orf19.1961	3.57632	0.00287623		Predicted ORF in Assemblies 19, 20 and 21
	orf19.3931	3.55937	0.00373763	SFC1	Putative acyltransferase; alkaline upregulated; transcription is upregulated in both intermediate and mature biofilms	GO:0015741 fumarate transport | GO:0015744 succinate transport |	GO:0005469 succinate |	GO:0005743 mitochondrial inner membrane | GO:0005739 mitochondrion | GO:0005886 plasma membrane |
	orf19.767	3.54243	0.000503626	ERG3	C-5 sterol desaturase; introduces C-5(6) double bond into episterol in ergosterol biosynthesis; clinically-isolated homozygous null mutants show azole resistance, defects in hyphal growth and virulence; Efg1p-repressed; fluconazole-induced	GO:0006696 ergosterol biosynthetic process | GO:0042493 response to drug | GO:0030448 hyphal growth | GO:0009405 pathogenesis | GO:0006897 endocytosis |	GO:0000248 C-5 sterol desaturase activity |	GO:0005783 endoplasmic reticulum | GO:0005886 plasma membrane |
	orf19.5952	3.52848	0.00098207		Predicted ORF in Assemblies 19, 20 and 21; induced by nitric oxide in yhb1 null mutant
	orf19.4536	3.50933	0.00544096	CYS4	Predicted enzyme of sulfur amino acid biosynthesis; antigenic in mouse; upregulated in biofilm; alkaline upregulated; macrophage/pseudohyphal-induced	GO:0019346 transsulfuration | GO:0042493 response to drug | GO:0019343 cysteine biosynthetic process via cystathionine | GO:0006535 cysteine biosynthetic process from serine |	GO:0004122 cystathionine beta-synthase activity |	GO:0005739 mitochondrion |
	orf19.2618	3.4853	0.000721495	MET2	Putative homoserine acetyltransferase; Gcn4p-regulated; macrophage/pseudohyphal-repressed; not greatly biofilm induced, in contrast to many sulfur amino acid metabolic genes; no human or murine homolog; virulence-group-correlated expression	GO:0009086 methionine biosynthetic process | GO:0009092 homoserine metabolic process |	GO:0004414 homoserine O-acetyltransferase activity |	GO:0005737 cytoplasm |
	orf19.3207	3.42097	0.000176031	CCN1	G1 cyclin; required for hyphal growth maintenance (not initiation); cell-cycle regulated transcription (G1/S); Cdc28p-Ccn1p initiates Cdc11p S394 phosphorylation on hyphal induction; expression in S. cerevisiae inhibits pheromone response	GO:0000079 regulation of cyclin-dependent protein kinase activity | GO:0030011 maintenance of cell polarity | GO:0000082 G1/S transition of mitotic cell cycle | GO:0030447 filamentous growth | GO:0030448 hyphal growth | GO:0051726 regulation of cell cycle | GO:0042493 response to drug |	GO:0016538 cyclin-dependent protein kinase regulator activity |	GO:0005634 nucleus |
	orf19.2693	3.34886	0.0011511	GST2	Increased transcription is observed upon benomyl treatment transcription and in populations of cells exposed to fluconazole over multiple generations; regulated by Nrg1p, Tup1p; induced by nitric oxide	GO:0006808 regulation of nitrogen utilization |	GO:0003714 transcription corepressor activity |	GO:0005625 soluble fraction |
	orf19.4290	3.29277	0.0290478	TRR1	Putative thioredoxin reductase; upregulated in presence of human neutrophils; regulated by Tsa1p, Tsa1Bp; induced by nitric oxide; peroxide-induced; oxidative stress-induced via Cap1p; fungal-specific (no human/murine homolog)	GO:0045454 cell redox homeostasis | GO:0006979 response to oxidative stress |	GO:0004791 thioredoxin-disulfide reductase activity | GO:0008198 ferrous iron binding |	GO:0005829 cytosol |
	orf19.7531	3.28926	0.0330776		Predicted ORF in Assemblies 19, 20 and 21; transcription is induced upon yeast-hyphal transition; benomyl or caspofungin induced; protein detected by mass spec in stationary phase cultures			GO:0005737 cytoplasm |
	orf19.5467	3.28643	0.000443221	TLO7	Member of a family of telomere-proximal genes of unknown function; may be spliced in vivo
	orf19.1588	3.2804	9.46307e-05		Predicted ORF in Assemblies 19, 20 and 21			GO:0005739 mitochondrion |
	orf19.7297	3.23137	0.00317833		Predicted ORF in Assemblies 19, 20 and 21; Hog1p-induced; Gcn4p-regulated; protein level decreased in stationary phase cultures			GO:0005737 cytoplasm |
	orf19.4867	3.22864	0.00675044	SWE1	Functional homolog of S. cerevisiae Swe1p; mutant cells are small, rounded, and sometimes binucleate; not required for filamentous growth; transcription is repressed in response to alpha pheromone in SpiderM medium	GO:0000902 cell morphogenesis | GO:0040020 regulation of meiosis | GO:0010697 negative regulation of spindle pole body separation | GO:0000079 regulation of cyclin-dependent protein kinase activity | GO:0008361 regulation of cell size | GO:0000086 G2/M transition of mitotic cell cycle | GO:0000078 cell morphogenesis checkpoint | GO:0000320 re-entry into mitotic cell cycle |	GO:0004713 protein tyrosine kinase activity | GO:0004672 protein kinase activity |	GO:0005634 nucleus | GO:0005935 cellular bud neck |
	orf19.3131	3.16972	0.00163788	OYE32	Protein of NAD(P)H oxidoreductase family; induced by nitric oxide, amphotericin B, oxidative stress (via Cap1p); increased transcription associated with MDR1 overexpression or benomyl treatment; macrophage-downregulated protein abundance	GO:0045454 cell redox homeostasis |	GO:0003959 NADPH dehydrogenase activity |
	orf19.6191	3.15421	3.04829e-06	TLO8	Member of a family of telomere-proximal genes of unknown function; may be spliced in vivo
	orf19.4765	3.15036	0.0169483	PGA6	Putative GPI-anchored cell-wall protein of unknown function; similar to S. cerevisiae Ccw12p/Ylr110cp; transcriptionally regulated by iron; expression greater in high iron; upregulated upon Als2p depletion			GO:0009986 cell surface | GO:0009277 fungal-type cell wall |
	orf19.7446	3.15003	0.00824779	OPI3	Putative phosphatidylethanolamine N-methyltransferase of phosphatidylcholine biosynthesis; downregulation correlates with clinical development of fluconazole resistance; amphotericin B repressed; caspofungin repressed	GO:0006656 phosphatidylcholine biosynthetic process |	GO:0004608 phosphatidylethanolamine N-methyltransferase activity |	GO:0005783 endoplasmic reticulum | GO:0005739 mitochondrion |
	orf19.3579	3.13971	0.000577924	ATP4	Predicted ORF in Assemblies 19, 20 and 21; macrophage/pseudohyphal-induced	GO:0015986 ATP synthesis coupled proton transport |	GO:0046961 proton-transporting ATPase activity, rotational mechanism | GO:0046933 hydrogen ion transporting ATP synthase activity, rotational mechanism | GO:0016887 ATPase activity |	GO:0000274 mitochondrial proton-transporting ATP synthase, stator stalk | GO:0005753 mitochondrial proton-transporting ATP synthase complex | GO:0005886 plasma membrane |
	orf19.6739	3.13873	0.000246659		Predicted ORF in Assemblies 19, 20 and 21		GO:0004614 phosphoglucomutase activity |	GO:0005634 nucleus | GO:0005737 cytoplasm |
	orf19.5076	3.12223	0.00340841	PFY1	Profilin, functional homolog of S. cerevisiae Pfy1p; hyphal-induced; macrophage/pseudohyphal-induced; regulated by Nrg1p, Tup1p; gene lacks intron (unlike S. cerevisiae PFY1); complements growth of S. cerevisiae srv2 mutant; nonessential	GO:0008154 actin polymerization or depolymerization | GO:0006970 response to osmotic stress | GO:0007121 bipolar cellular bud site selection | GO:0046907 intracellular transport | GO:0007120 axial cellular bud site selection |	GO:0003779 actin binding | GO:0003785 actin monomer binding |	GO:0005886 plasma membrane | GO:0005737 cytoplasm | GO:0000142 cellular bud neck contractile ring | GO:0030478 actin cap |
	orf19.1940	3.11909	0.00157677		Predicted ORF in Assemblies 19, 20 and 21	GO:0006744 ubiquinone biosynthetic process |		GO:0005743 mitochondrial inner membrane |
	orf19.2738	3.1189	0.0026835	SUL2	Protein described as a sulfate transporter; transcription is negatively regulated by Sfu1p; induced upon biofilm formation; amphotericin B induced	GO:0008272 sulfate transport | GO:0055085 transmembrane transport |	GO:0015116 sulfate transmembrane transporter activity |	GO:0005886 plasma membrane |
	orf19.7308	3.10652	0.000979316	TUB1	Alpha-tubulin; gene has intron; complements cold-sensitivity of S. cerevisiae tub1 mutant; C. albicans has single alpha-tubulin gene, whereas S. cerevisiae has two (TUB1, TUB3); farnesol-upregulated in biofilm	GO:0007017 microtubule-based process | GO:0000743 nuclear migration during conjugation with cellular fusion | GO:0000070 mitotic sister chromatid segregation | GO:0045143 homologous chromosome segregation | GO:0042493 response to drug |	GO:0005200 structural constituent of cytoskeleton |	GO:0005819 spindle | GO:0045298 tubulin complex | GO:0005874 microtubule | GO:0005827 polar microtubule | GO:0005880 nuclear microtubule | GO:0005881 cytoplasmic microtubule | GO:0005828 kinetochore microtubule | GO:0005816 spindle pole body |
	orf19.5281	3.10535	0.00163202		Predicted ORF in Assemblies 19, 20 and 21	GO:0006348 chromatin silencing at telomere | GO:0008298 intracellular mRNA localization | GO:0007059 chromosome segregation | GO:0000750 pheromone-dependent signal transduction involved in conjugation with cellular fusion | GO:0042493 response to drug | GO:0030466 chromatin silencing at silent mating-type cassette | GO:0045141 meiotic telomere clustering |	GO:0003723 RNA binding | GO:0001965 G-protein alpha-subunit binding |	GO:0005844 polysome | GO:0005789 endoplasmic reticulum membrane |
	orf19.6402	3.0881	0.00135751	CYS3	Predicted enzyme of sulfur amino acid biosynthesis; upregulated in biofilm; alkaline upregulated; amphotericin B induced; possibly adherence-induced; induced by heavy metal (cadmium) stress, oxidative stress (via Cap1p); Hog1p regulated	GO:0019346 transsulfuration | GO:0042493 response to drug | GO:0019343 cysteine biosynthetic process via cystathionine |	GO:0004123 cystathionine gamma-lyase activity |	GO:0005737 cytoplasm |
	orf19.5063	3.08601	0.0101119		Predicted ORF in Assemblies 19, 20 and 21; ciclopirox olamine induced; regulated by Ssn6p; induced by nitric oxide in yhb1 mutant
	orf19.4949	3.08097	0.011571		Predicted ORF in Assemblies 19, 20 and 21
	orf19.3669	3.06616	0.000340381	SHA3	Protein similar to S. cerevisiae Sha3p, which is a serine/threonine kinase involved in glucose transport; transposon mutation affects filamentous growth; fluconazole-induced; ketoconazole-repressed; induced in response to alpha pheromone	GO:0030447 filamentous growth | GO:0006468 protein amino acid phosphorylation | GO:0015758 glucose transport | GO:0045944 positive regulation of transcription from RNA polymerase II promoter | GO:0009749 response to glucose stimulus |	GO:0004674 protein serine/threonine kinase activity |	GO:0005634 nucleus | GO:0005737 cytoplasm |
	orf19.7448	3.00965	0.0447287	LYS9	Putative enzyme of lysine biosynthesis; soluble protein in hyphae; amphotericin B repressed; Gcn4p-regulated; shows colony morphology-related gene regulation by Ssn6p	GO:0019878 lysine biosynthetic process via aminoadipic acid |	GO:0004755 saccharopine dehydrogenase (NADP+, L-glutamate-forming) activity |	GO:0005625 soluble fraction | GO:0005737 cytoplasm |
	orf19.7069	2.99885	0.00293976		Predicted ORF in Assemblies 19, 20 and 21	GO:0006412 translation |		GO:0005737 cytoplasm |
	orf19.6058	2.99636	0.0114586	GLO1	Predicted ORF in Assemblies 19, 20 and 21; oxidative stress-induced via Cap1p	GO:0006749 glutathione metabolic process | GO:0019243 methylglyoxal catabolic process to D-lactate |	GO:0004462 lactoylglutathione lyase activity |	GO:0005634 nucleus | GO:0005737 cytoplasm |
	orf19.3982	2.99061	0.00284643		Maltase; induced during growth on sucrose; transcription is induced in response to alpha pheromone in SpiderM medium	GO:0005987 sucrose catabolic process |	GO:0032450 maltase activity |	GO:0005622 intracellular |
	orf19.2770	2.97117	0.00112539		Predicted ORF in Assemblies 19, 20 and 21
	orf19.2364	2.96929	0.00107932	MIS11	Similar to precursor of mitochondrial C1-tetrahydrofolate synthase; putative protein of glycine catabolism; downregulated by Efg1p; fluconazole-induced; protein detected by mass spec in stationary phase cultures	GO:0006546 glycine catabolic process | GO:0046656 folic acid biosynthetic process |	GO:0004477 methenyltetrahydrofolate cyclohydrolase activity | GO:0004329 formate-tetrahydrofolate ligase activity | GO:0004488 methylenetetrahydrofolate dehydrogenase (NADP+) activity | GO:0004479 methionyl-tRNA formyltransferase activity |	GO:0005739 mitochondrion |
	orf19.2651	2.95762	0.0092895	CAM1-1	Putative translation elongation factor; genes encoding ribosomal subunits, translation factors, and tRNA synthetases are downregulated upon phagocytosis by murine macrophage	GO:0006448 regulation of translational elongation |	GO:0003746 translation elongation factor activity |
	orf19.6745	2.95656	0.00166248	TPI1	Triose-phosphate isomerase; glycolysis/gluconeogenesis; antigenic in mouse or human; mutation affects filamentous growth; biofilm-induced; macrophage-downregulated protein; detected by mass spec in exponential and stationary phase culture	GO:0044416 induction by symbiont of host defense response | GO:0030447 filamentous growth | GO:0006094 gluconeogenesis | GO:0006096 glycolysis |	GO:0004807 triose-phosphate isomerase activity |	GO:0009986 cell surface | GO:0030446 hyphal cell wall | GO:0005625 soluble fraction | GO:0005829 cytosol | GO:0009277 fungal-type cell wall | GO:0001950 plasma membrane enriched fraction | GO:0005739 mitochondrion |
	orf19.4894	2.91533	0.00129899		Protein of unknown function, has similarity to S. cerevisiae Yer010cp, which is a protein of unknown function belonging to the prokaryotic RraA family; decreased transcription is observed upon benomyl treatment
	orf19.3171	2.90654	0.000477482	ACH1	Acetyl-coA hydrolase; acetate utilization; nonessential; soluble protein in hyphae; antigenic in human; induced on polystyrene adherence; farnesol-, ketoconazole-induced; no human or murine homolog	GO:0006084 acetyl-CoA metabolic process | GO:0006083 acetate metabolic process |	GO:0003986 acetyl-CoA hydrolase activity |	GO:0005625 soluble fraction | GO:0005739 mitochondrion | GO:0005829 cytosol |
	orf19.5025	2.89002	0.032923	MET3	Putative ATP sulfurlyase of sulfate assimilation; repressed by Met or Cys, Sfu1p, or in fluconazole-resistant isolate; strongly induced on biofilm formation, even in presence of Met and Cys; Hog1p-, caspofungin-, possibly adherence-induced	GO:0000103 sulfate assimilation | GO:0006555 methionine metabolic process |	GO:0004781 sulfate adenylyltransferase (ATP) activity |	GO:0005739 mitochondrion |
	orf19.5024	2.87743	0.0157935	GND1	Putative 6-phosphogluconate dehydrogenase; soluble protein in hyphae; farnesol-, macrophage-induced protein; antigenic in mouse; protein detected by mass spec in exponential and stationary phase cultures	GO:0009051 pentose-phosphate shunt, oxidative branch | GO:0006979 response to oxidative stress |	GO:0004616 phosphogluconate dehydrogenase (decarboxylating) activity |	GO:0005625 soluble fraction | GO:0005739 mitochondrion |
	orf19.6178	2.87663	4.87186e-05	FBP1	Fructose-1,6-bisphosphatase, a key enzyme of gluconeogenesis; involved in the carbohydrate metabolism; regulated by Efg1p, Ssn6p; upregulated upon phagocytosis, effecting switch from glycolysis to gluconeogenesis in macrophage	GO:0006094 gluconeogenesis | GO:0006800 oxygen and reactive oxygen species metabolic process |	GO:0042132 fructose 1,6-bisphosphate 1-phosphatase activity |	GO:0005829 cytosol |
	orf19.6994	2.87321	0.000351791	BAT22	Protein described as a branched chain amino acid aminotransferase; regulated by Gcn4p; induced in response to amino acid starvation (3-aminotriazole treatment), farnesol treatment	GO:0009082 branched chain family amino acid biosynthetic process |	GO:0004084 branched-chain-amino-acid transaminase activity |	GO:0005737 cytoplasm |
	orf19.2529	2.85334	0.00454212		Predicted ORF in Assemblies 19, 20 and 21; shares similarity with human Pig-H, which is involved in glycosylphosphatidylinositol assembly
	orf19.4965	2.84795	0.00967733		Predicted ORF in Assemblies 19, 20 and 21
	orf19.5194.1	2.84459	0.0134689		ORF Predicted by Annotation Working Group; clade-associated gene expression			GO:0005737 cytoplasm |
	orf19.4491	2.81963	0.00299621	ERG20	Putative farnesyl pyrophosphate synthetase involved in isoprenoid and sterol biosynthesis, based on similarity to S. cerevisiae Erg20p; likely to be essential for growth, based on an insertional mutagenesis strategy	GO:0008299 isoprenoid biosynthetic process | GO:0006696 ergosterol biosynthetic process | GO:0045337 farnesyl diphosphate biosynthetic process |	GO:0004337 geranyltranstransferase activity | GO:0004161 dimethylallyltranstransferase activity |	GO:0005829 cytosol | GO:0005783 endoplasmic reticulum |
	orf19.1914	2.81346	0.0158242	FAV3	Induced by mating factor in MTLa/MTLa opaque cells
	orf19.4048	2.80971	0.000275132	DES1	Putative delta-4 sphingolipid desaturase	GO:0006665 sphingolipid metabolic process |	GO:0042284 sphingolipid delta-4 desaturase activity |
	orf19.7215.3	2.80225	0.00464335		ORF Predicted by Annotation Working Group	GO:0006461 protein complex assembly | GO:0042026 protein refolding |	GO:0051082 unfolded protein binding | GO:0051087 chaperone binding |	GO:0005759 mitochondrial matrix |
	orf19.2952	2.799	0.0112562	EXG2	Protein similar to S. cerevisiae Exg2p, which is an exo-1,3-beta-glucosidase; predicted Kex2p substrate; induced during cell wall regeneration	GO:0006073 cellular glucan metabolic process | GO:0007047 cell wall organization |	GO:0004338 glucan 1,3-beta-glucosidase activity |	GO:0009986 cell surface | GO:0009277 fungal-type cell wall | GO:0046658 anchored to plasma membrane |
	orf19.1154	2.78721	0.00301537	EGD1	Predicted ORF in Assemblies 19, 20 and 21; soluble protein in hyphae; biofilm induced; macrophage/pseudohyphal-induced; protein detected by mass spec in exponential and stationary phase cultures	GO:0006461 protein complex assembly | GO:0051083 'de novo' cotranslational protein folding |	GO:0051082 unfolded protein binding |	GO:0005625 soluble fraction | GO:0005854 nascent polypeptide-associated complex |
	orf19.4311	2.7842	0.0132564	YNK1	Nucleoside diphosphate kinase (NDP kinase); homo-hexameric; soluble protein in hyphae; flucytosine induced; biofilm induced; macrophage-induced protein; protein detected by mass spec in stationary phase cultures	GO:0006165 nucleoside diphosphate phosphorylation | GO:0009142 nucleoside triphosphate biosynthetic process | GO:0006974 response to DNA damage stimulus |	GO:0004550 nucleoside diphosphate kinase activity |	GO:0005625 soluble fraction | GO:0005886 plasma membrane | GO:0005829 cytosol | GO:0005758 mitochondrial intermembrane space |
	orf19.4560	2.7622	0.000326056	BFR1	Predicted ORF in Assemblies 19, 20 and 21; protein detected by mass spec in stationary phase cultures	GO:0051225 spindle assembly | GO:0000910 cytokinesis | GO:0007117 budding cell bud growth | GO:0007126 meiosis | GO:0016071 mRNA metabolic process | GO:0007088 regulation of mitosis |	GO:0003723 RNA binding |	GO:0005844 polysome | GO:0042175 nuclear envelope-endoplasmic reticulum network |
	orf19.6873	2.76048	0.00673292	RPS8A	Putative ribosomal protein; similar to S. cerevisiae Rps8Bp; gene is induced by ciclopirox olamine treatment; genes encoding cytoplasmic ribosomal subunits are downregulated upon phagocytosis by murine macrophage; intron in 5'-UTR	GO:0000462 maturation of SSU-rRNA from tricistronic rRNA transcript (SSU-rRNA, 5.8S rRNA, LSU-rRNA) |	GO:0003735 structural constituent of ribosome |	GO:0005840 ribosome | GO:0030686 90S preribosome | GO:0022627 cytosolic small ribosomal subunit |
	orf19.6758	2.75442	0.00083735		Predicted ORF in Assemblies 19, 20 and 21	GO:0009651 response to salt stress |	GO:0004033 aldo-keto reductase activity |
	orf19.6034	2.70845	0.000122539	TUB2	Beta-tubulin; functional homolog of ScTub2p; hyphal-induced; fluconazole-induced; gene has two introns; overproduction causes inviability in S. cerevisiae; slow growth, increased white-to opaque switching in ectopic expression strains	GO:0000743 nuclear migration during conjugation with cellular fusion | GO:0000070 mitotic sister chromatid segregation | GO:0045143 homologous chromosome segregation | GO:0042493 response to drug |	GO:0005200 structural constituent of cytoskeleton |	GO:0045298 tubulin complex | GO:0005827 polar microtubule | GO:0005880 nuclear microtubule | GO:0005828 kinetochore microtubule | GO:0005881 cytoplasmic microtubule | GO:0005876 spindle microtubule | GO:0005816 spindle pole body |
	orf19.1598	2.70727	0.0204679	ERG24	C-14 sterol reductase, has a role in ergosterol biosynthesis; mutation confers increased sensitivity to dyclonine	GO:0006696 ergosterol biosynthetic process | GO:0009405 pathogenesis | GO:0030448 hyphal growth | GO:0042493 response to drug |	GO:0050613 delta14-sterol reductase activity |	GO:0005783 endoplasmic reticulum |
	orf19.3702	2.70456	0.00419668		Predicted ORF from Assembly 19; merged with orf19.6452 in Assembly 20
	orf19.4616	2.69072	0.00123866	POL30	Similar to proliferating cell nuclear antigen (PCNA); RNA abundance regulated by tyrosol and cell density; transcriptionally induced by interaction with macrophages; flucytosine induced; detected by mass spec in stationary phase culture	GO:0006284 base-excision repair | GO:0006348 chromatin silencing at telomere | GO:0006273 lagging strand elongation | GO:0006272 leading strand elongation | GO:0030466 chromatin silencing at silent mating-type cassette | GO:0007064 mitotic sister chromatid cohesion | GO:0006289 nucleotide-excision repair | GO:0000710 meiotic mismatch repair | GO:0006301 postreplication repair |	GO:0030337 DNA polymerase processivity factor activity |	GO:0005657 replication fork | GO:0005634 nucleus |
	orf19.94	2.69016	0.000734276		Predicted ORF in Assemblies 19, 20 and 21
	orf19.4831	2.6898	0.00322984		Predicted ORF in Assemblies 19, 20 and 21			GO:0005886 plasma membrane |
	orf19.3870	2.68712	0.0112423	ADE13	Enzyme of adenine biosynthesis; soluble protein in hyphae; not induced during GCN response, in contrast to the S. cerevisiae ortholog; repressed by nitric oxide	GO:0006144 purine base metabolic process | GO:0006189 'de novo' IMP biosynthetic process |	GO:0004018 N6-(1,2-dicarboxyethyl)AMP AMP-lyase (fumarate-forming) activity |	GO:0005625 soluble fraction |
	orf19.6249	2.67808	0.0025749	HAK1	Putative potassium transporter; similar to Schwanniomyces occidentalis Hak1p; amphotericin B induced; transcriptionally induced upon phagocytosis by macrophage	GO:0006813 potassium ion transport |	GO:0015079 potassium ion transmembrane transporter activity |
	orf19.2966	2.67274	0.0110286		Predicted ORF in Assemblies 19, 20 and 21; clade-associated gene expression; farnesol-downregulated		GO:0008806 carboxymethylenebutenolidase activity |	GO:0005739 mitochondrion |
	orf19.6724	2.6498	0.00164473	FUM12	Protein described as similar to fumarate hydratase, enzyme of citric acid cycle; fluconazole-downregulated; downregulated by Efg1p; transcriptionally regulated by iron; expression greater in high iron	GO:0006099 tricarboxylic acid cycle | GO:0006106 fumarate metabolic process |	GO:0004333 fumarate hydratase activity |	GO:0005759 mitochondrial matrix | GO:0005829 cytosol |
	orf19.3145.4	2.64647	0.00465371		ORF Predicted by Annotation Working Group; removed from Assembly 20
	orf19.5642	2.6414	0.00351099		Predicted ORF in Assemblies 19, 20 and 21; shows colony morphology-related gene regulation by Ssn6p; greater mRNA abundance observed in a cyr1 homozygous null mutant than in wild type			GO:0005737 cytoplasm |
	orf19.1701	2.63909	0.000499664	RKI1	Predicted ORF in Assemblies 19, 20 and 21	GO:0008615 pyridoxine biosynthetic process | GO:0006098 pentose-phosphate shunt |	GO:0004751 ribose-5-phosphate isomerase activity |	GO:0005634 nucleus | GO:0005737 cytoplasm |
	orf19.7382	2.63874	0.00633788	CAM1	Putative translation elongation factor eEF1 gamma; protein level decreased in stationary phase cultures	GO:0006448 regulation of translational elongation | GO:0042254 ribosome biogenesis | GO:0045944 positive regulation of transcription from RNA polymerase II promoter |	GO:0003746 translation elongation factor activity | GO:0005543 phospholipid binding | GO:0003713 transcription coactivator activity | GO:0005509 calcium ion binding |	GO:0005634 nucleus |
	orf19.2632	2.61213	0.0093843		Predicted ORF from Assembly 19; merged with orf19.3704 in Assembly 20
	orf19.3058	2.60365	0.00119545		Predicted ORF in Assemblies 19, 20 and 21	GO:0006744 ubiquinone biosynthetic process |		GO:0005743 mitochondrial inner membrane |
	orf19.6452	2.58858	0.00111672	RBP1	Peptidyl-prolyl cis-trans isomerase; rapamycin-binding protein; homozygous null mutation confers rapamycin resistance; regulated by Gcn4p; macrophage-induced protein; repressed in response to 3-AT; functional homolog of S. cerevisiae Rbp1p	GO:0042493 response to drug | GO:0009092 homoserine metabolic process | GO:0006457 protein folding | GO:0006325 chromatin organization |	GO:0008144 drug binding | GO:0003755 peptidyl-prolyl cis-trans isomerase activity | GO:0005527 macrolide binding |	GO:0005739 mitochondrion | GO:0005634 nucleus |
	orf19.3358	2.56848	0.00704491	LSC1	Protein described as succinate-CoA ligase subunit; transcriptionally regulated by iron; expression greater in high iron; fluconazole-induced	GO:0006099 tricarboxylic acid cycle | GO:0006104 succinyl-CoA metabolic process |	GO:0004774 succinate-CoA ligase activity | GO:0004775 succinate-CoA ligase (ADP-forming) activity |	GO:0042645 mitochondrial nucleoid |
	orf19.2937	2.56808	0.00257557	PMM1	Phosphomannomutase; enzyme of O- and N-linked mannosylation; interconverts mannose-6-phosphate and mannose-l-phosphate; functional homolog of S. cerevisiae Sec53p; antigenic during murine systemic infection	GO:0045047 protein targeting to ER |	GO:0004615 phosphomannomutase activity |	GO:0005625 soluble fraction | GO:0005829 cytosol |
	orf19.3507	2.55674	0.00467978	MCR1	Protein described as NADH-cytochrome-b5 reductase; soluble protein in hyphae; biofilm induced; alkaline downregulated; ketoconazole or flucytosine induced, farnesol-induced	GO:0006979 response to oxidative stress | GO:0006696 ergosterol biosynthetic process |	GO:0004128 cytochrome-b5 reductase activity |	GO:0005625 soluble fraction | GO:0031307 integral to mitochondrial outer membrane | GO:0005758 mitochondrial intermembrane space |
	orf19.1051	2.55299	0.00256319	HTA2	Protein described as histone H2A; farnesol regulated; transcription is downregulated in both intermediate and mature biofilms	GO:0006333 chromatin assembly or disassembly |	GO:0003677 DNA binding |	GO:0000786 nucleosome |
	orf19.6938	2.54953	0.000115528	MEU1	Predicted ORF in Assemblies 19, 20 and 21;protein level decreased in stationary phase cultures	GO:0019509 methionine salvage | GO:0006537 glutamate biosynthetic process |	GO:0017061 S-methyl-5-thioadenosine phosphorylase activity |	GO:0005737 cytoplasm |
	orf19.3013	2.5455	0.00214973	CDC12	Septin; essential for viability; gene has predicted splice sites; forms ring at sites of cell division and also forms filaments in mature chlamydospore; filamentous growth induced; regulated by Nrg1p, Tup1p, tyrosol and cell density	GO:0007121 bipolar cellular bud site selection | GO:0000747 conjugation with cellular fusion | GO:0007047 cell wall organization | GO:0007120 axial cellular bud site selection |	GO:0005200 structural constituent of cytoskeleton | GO:0005545 phosphatidylinositol binding | GO:0003924 GTPase activity |	GO:0005940 septin ring | GO:0000131 incipient cellular bud site | GO:0005935 cellular bud neck | GO:0000144 cellular bud neck septin ring | GO:0005938 cell cortex | GO:0030428 cell septum | GO:0005937 mating projection | GO:0031105 septin complex |
	orf19.5858	2.53881	0.00214644	EGD2	Predicted ORF in Assemblies 19, 20 and 21; soluble protein in hyphae; macrophage/pseudohyphal-induced; protein level decreased in stationary phase cultures	GO:0006461 protein complex assembly | GO:0051083 'de novo' cotranslational protein folding |	GO:0080025 phosphatidylinositol-3,5-bisphosphate binding | GO:0051082 unfolded protein binding | GO:0032266 phosphatidylinositol 3-phosphate binding | GO:0070300 phosphatidic acid binding | GO:0070273 phosphatidylinositol-4-phosphate binding |	GO:0005625 soluble fraction | GO:0005854 nascent polypeptide-associated complex |
	orf19.5477	2.53812	0.00213597		Putative sulfite reductase; greater mRNA abundance observed in cyr1 or efg1 homozygous null mutant hyphae; merged with orf19.4099 in Assembly 20
	orf19.4449	2.53039	0.000664311		Predicted ORF in Assemblies 19, 20 and 21	GO:0015680 intracellular copper ion transport |	GO:0016532 superoxide dismutase copper chaperone activity |	GO:0005829 cytosol | GO:0005634 nucleus | GO:0005743 mitochondrial inner membrane |
	orf19.410.3	2.52368	0.00261135		Lumazine synthase (6,7-dimethyl-8-ribityllumazine synthase, DMRL synthase); catalyzes the penultimate step in the synthesis of riboflavin	GO:0009231 riboflavin biosynthetic process |	GO:0004746 riboflavin synthase activity | GO:0000906 6,7-dimethyl-8-ribityllumazine synthase activity |	GO:0005634 nucleus | GO:0005737 cytoplasm |
	orf19.3967	2.52313	0.00138076	PFK1	Alpha subunit of phosphofructokinase (PFK), which is Pfk1p, Pfk2p heteromultimer; PFK is activated by fructose 2,6-bisphosphate or AMP, inhibited by ATP; activity reduced on hyphal induction; phagocytosis-downregulated; fluconazole-induced	GO:0006096 glycolysis |	GO:0003872 6-phosphofructokinase activity |	GO:0005945 6-phosphofructokinase complex | GO:0005739 mitochondrion |
	orf19.1628	2.52106	0.000544889	LAP41	Protein not essential for viability; similar to S. cerevisiae Lap4p, which is a vacuolar aminopeptidase; protein detected by mass spec in exponential and stationary phase cultures	GO:0007039 vacuolar protein catabolic process |	GO:0070006 metalloaminopeptidase activity |	GO:0000324 fungal-type vacuole |
	orf19.4647	2.50608	0.0105814	HAP3	Protein described as similar to CCAAT-binding transcription factor that regulates respiration; expression greater in low iron; transcription is opaque specific, alkaline upregulated, ciclopirox olamine induced	GO:0006350 transcription | GO:0006109 regulation of carbohydrate metabolic process |	GO:0003700 transcription factor activity | GO:0016563 transcription activator activity |	GO:0016602 CCAAT-binding factor complex |
	orf19.675	2.49695	0.000977594		Similar to cell wall proteins; induced in core stress response, core caspofungin response; iron-regulated; amphotericin B induced; regulated by Cyr1p, Ssn6p; possibly spurious ORF (Annotation Working Group prediction)
	orf19.6656	2.49644	0.00232608	DUR3	Putative protein of unknown function, transcription is upregulated in clinical isolates from HIV+ patients with oral candidiasis; alkaline downregulated; amphotericin B induced; shows colony morphology-related gene regulation by Ssn6p	GO:0015840 urea transport |	GO:0015204 urea transmembrane transporter activity |	GO:0005886 plasma membrane |
	orf19.7108	2.48796	0.000142151		Predicted ORF in Assemblies 19, 20 and 21; protein detected by mass spec in stationary phase cultures	GO:0006098 pentose-phosphate shunt |	GO:0004750 ribulose-phosphate 3-epimerase activity |
	orf19.1649	2.48582	0.00370838	RNA1	Predicted ORF in Assemblies 19, 20 and 21; protein level decreased in stationary phase cultures	GO:0006348 chromatin silencing at telomere | GO:0006606 protein import into nucleus | GO:0006404 RNA import into nucleus | GO:0000054 ribosome export from nucleus | GO:0016072 rRNA metabolic process | GO:0006399 tRNA metabolic process | GO:0006407 rRNA export from nucleus |	GO:0005098 Ran GTPase activator activity |	GO:0005829 cytosol | GO:0005634 nucleus |
	orf19.3008	2.48303	0.000451384	COQ4	Protein described as having role in coenzyme Q biosynthesis; transcriptionally induced by interaction with macrophage	GO:0006744 ubiquinone biosynthetic process |		GO:0005743 mitochondrial inner membrane |
	orf19.2671	2.47978	0.000585042		Predicted ORF in Assemblies 19, 20 and 21; Plc1p-regulated	GO:0000304 response to singlet oxygen |		GO:0005886 plasma membrane |
	orf19.4623.3	2.47592	0.0207528	NHP6A	Protein described as nonhistone chromatin component; RNA abundance regulated by tyrosol and cell density; amphotericin B, caspofungin repressed; intron in 5'-UTR	GO:0045944 positive regulation of transcription from RNA polymerase II promoter | GO:0006338 chromatin remodeling | GO:0006359 regulation of transcription from RNA polymerase III promoter | GO:0006334 nucleosome assembly |	GO:0003677 DNA binding | GO:0043565 sequence-specific DNA binding | GO:0003682 chromatin binding |	GO:0000790 nuclear chromatin |
	orf19.7551	2.47326	0.0067077	ALO1	D-Arabinono-1,4-lactone oxidase, involved in biosynthesis of dehydro-D-arabinono-1,4-lactone, which has a protective role against oxidative damage; required for full virulence in a mouse model of systemic infection	GO:0006767 water-soluble vitamin metabolic process | GO:0006979 response to oxidative stress | GO:0009405 pathogenesis | GO:0030448 hyphal growth | GO:0070485 dehydro-D-arabinono-1,4-lactone biosynthetic process |	GO:0003885 D-arabinono-1,4-lactone oxidase activity |	GO:0005739 mitochondrion | GO:0031307 integral to mitochondrial outer membrane | GO:0005886 plasma membrane |
	orf19.1470	2.46946	0.0364249	RPS26A	Predicted ribosomal protein; regulated by Nrg1p, Tup1p; genes encoding cytoplasmic ribosomal subunits, translation factors, and tRNA synthetases are downregulated upon phagocytosis by murine macrophage; intron in 5'-UTR	GO:0006412 translation | GO:0006407 rRNA export from nucleus |	GO:0003735 structural constituent of ribosome |
	orf19.542	2.46899	0.0272177	HXK2	Protein described as hexokinase II; antigenic in human; downregulated in the presence of human neutrophils; regulated by Efg1p; fluconazole-induced; shows colony morphology-related gene regulation by Ssn6p	GO:0006000 fructose metabolic process | GO:0006096 glycolysis | GO:0032445 fructose import | GO:0001302 replicative cell aging | GO:0008361 regulation of cell size | GO:0006013 mannose metabolic process | GO:0046323 glucose import | GO:0046015 regulation of transcription by glucose |	GO:0004396 hexokinase activity |	GO:0005829 cytosol | GO:0005739 mitochondrion | GO:0005634 nucleus |
	orf19.2250	2.46311	0.00329985	SPE3	Predicted ORF in Assemblies 19, 20 and 21	GO:0008295 spermidine biosynthetic process | GO:0015940 pantothenate biosynthetic process |	GO:0004766 spermidine synthase activity |	GO:0005634 nucleus | GO:0005737 cytoplasm |
	orf19.4099	2.45213	0.0378221	ECM17	Predicted enzyme of sulfur amino acid biosynthesis; putative role in regulation of cell wall biogenesis; upregulated in biofilm; possibly adherence-induced; regulated by Tsa1p, Tsa1Bp under H2O2 stress; Gcn4p-regulated; Tbf1p-activated	GO:0000103 sulfate assimilation | GO:0042493 response to drug | GO:0007047 cell wall organization |	GO:0004783 sulfite reductase (NADPH) activity |	GO:0005737 cytoplasm | GO:0009337 sulfite reductase complex (NADPH) |
	orf19.6534	2.45037	0.00656258		Predicted ORF in Assemblies 19, 20 and 21
	orf19.5419	2.44185	0.00465861	ATP5	Predicted ORF in Assemblies 19, 20 and 21; caspofungin repressed; protein level decreased in stationary phase cultures	GO:0015986 ATP synthesis coupled proton transport |	GO:0046961 proton-transporting ATPase activity, rotational mechanism | GO:0046933 hydrogen ion transporting ATP synthase activity, rotational mechanism |	GO:0000274 mitochondrial proton-transporting ATP synthase, stator stalk |
	orf19.1946	2.43575	0.0205707		Similar to an aldose 1-epimerase-related protein; antigenic during murine systemic infection; protein detected by mass spec in exponential and stationary phase cultures		GO:0047938 glucose-6-phosphate 1-epimerase activity |	GO:0005634 nucleus | GO:0005737 cytoplasm |
	orf19.4735	2.43045	0.00430779		Predicted ORF in Assemblies 19, 20 and 21
	orf19.5646	2.42483	0.00322954		Predicted ORF in Assemblies 19, 20 and 21
	orf19.6540	2.41674	0.00252559	PFK2	Beta subunit of phosphofructokinase (PFK), which is a heteromultimer of Pfk1p and Pfk2p; PFK is activated by fructose 2,6-bisphosphate or AMP, inhibited by ATP; downregulated upon phagocytosis or hyphal growth; fluconazole-induced	GO:0006096 glycolysis |	GO:0003872 6-phosphofructokinase activity |	GO:0005945 6-phosphofructokinase complex | GO:0005739 mitochondrion |
	orf19.5078	2.41589	0.0247053		Predicted ORF in Assemblies 19, 20 and 21
	orf19.269	2.41434	0.00588901	SES1	Seryl-tRNA synthetase; charges the tRNA that recognizes the CUG codon, which typically specifies Leu, but specifies Ser in C. albicans; complements S. cerevisiae ses1 mutant viability; soluble protein in hyphae; macrophage-regulated	GO:0006434 seryl-tRNA aminoacylation |	GO:0004828 serine-tRNA ligase activity |	GO:0005625 soluble fraction | GO:0005737 cytoplasm |
	orf19.339	2.41153	0.0048179	NDE1	Putative NADH dehydrogenase that could act alternatively to complex I in respiration; caspofungin repressed; fungal-specific (no human or murine homolog); transcription is upregulated in both intermediate and mature biofilms	GO:0006355 regulation of transcription, DNA-dependent | GO:0001300 chronological cell aging | GO:0006116 NADH oxidation | GO:0019655 glucose catabolic process to ethanol |	GO:0003700 transcription factor activity | GO:0003954 NADH dehydrogenase activity |	GO:0005739 mitochondrion | GO:0005886 plasma membrane |
	orf19.5823	2.4033	0.00479444	SGT2	Protein abundance is affected by URA3 expression in the CAI-4 strain background; transcription is regulated by Mig1p	GO:0009408 response to heat |		GO:0005737 cytoplasm |
	orf19.2928	2.39755	4.62895e-05		Predicted ORF in Assemblies 19, 20 and 21			GO:0030137 COPI-coated vesicle | GO:0005794 Golgi apparatus |
	orf19.6177	2.39557	0.0101039		Predicted ORF in Assemblies 19, 20 and 21; possibly spurious ORF (Annotation Working Group prediction)
	orf19.5811	2.38714	0.0456517	MET1	Putative uroporphyrin-3 C-methyltransferase; enzyme of methionine biosynthesis; upregulated in the presence of human whole blood or polymorphonuclear (PMN) cells; Hog1p-induced; fungal-specific (no human or murine homolog)	GO:0009086 methionine biosynthetic process | GO:0006780 uroporphyrinogen III biosynthetic process | GO:0000103 sulfate assimilation | GO:0042493 response to drug | GO:0019354 siroheme biosynthetic process |	GO:0004851 uroporphyrin-III C-methyltransferase activity |
	orf19.1586	2.38309	0.00613206	FGR22	Putative phosphatidylinositol-specific phospholipase C (PI-PLC); predicted type 2 membrane protein; no S. cerevisiae ortholog; role in, and regulated by, filamentation; no mouse systemic virulence role; almost identical to orf19.5797	GO:0030447 filamentous growth |	GO:0004435 phosphoinositide phospholipase C activity |	GO:0016021 integral to membrane |
	orf19.4248	2.37983	0.0106023		Predicted ORF in Assemblies 19, 20 and 21; regulated by Gcn4p; repressed in response to amino acid starvation (3-aminotriazole treatment)		GO:0008474 palmitoyl-(protein) hydrolase activity |	GO:0005634 nucleus | GO:0005737 cytoplasm |
	orf19.1353	2.3786	0.0031053		Predicted ORF in Assemblies 19, 20 and 21; transcription downregulated upon yeast-hyphal switch; Ras1p-regulated
	orf19.1847	2.36809	0.000363378	ARO10	Aromatic decarboxylase of the Ehrlich fusel oil pathway of aromatic alcohol biosynthesis; pH-regulated (alkaline downregulated); protein abundance is affected by URA3 expression in the CAI-4 strain background	GO:0000949 aromatic amino acid family catabolic process to alcohol via Ehrlich pathway | GO:0000951 methionine catabolic process to 3-methylthiopropanol | GO:0000950 branched chain family amino acid catabolic process to alcohol via Ehrlich pathway | GO:0006569 tryptophan catabolic process | GO:0006552 leucine catabolic process | GO:0006559 L-phenylalanine catabolic process |	GO:0016831 carboxy-lyase activity | GO:0050177 phenylpyruvate decarboxylase activity |	GO:0005737 cytoplasm |
	orf19.6415.1	2.36453	0.00859362		ORF Predicted by Annotation Working Group; intron in 5'-UTR		GO:0003735 structural constituent of ribosome |	GO:0022627 cytosolic small ribosomal subunit |
	orf19.3732	2.36433	0.00610878	ERG25	Putative C-4 methyl sterol oxidase with role in C4-demethylation of ergosterol biosynthesis intermediates, based on similarity to S. cerevisiae Erg25p; fluconazole-induced; upregulated in biofilm and in azole-resistant strain	GO:0006696 ergosterol biosynthetic process |	GO:0000254 C-4 methylsterol oxidase activity |	GO:0005783 endoplasmic reticulum | GO:0005886 plasma membrane | GO:0005789 endoplasmic reticulum membrane |
	orf19.198	2.35419	0.000245804	ASN1	Protein described as asparagine synthetase; soluble protein in hyphae; regulated by Rim101p; decreased expression at pH 4 compared to pH 8	GO:0006529 asparagine biosynthetic process |	GO:0004066 asparagine synthase (glutamine-hydrolyzing) activity |	GO:0005625 soluble fraction | GO:0005737 cytoplasm |
	orf19.2560	2.3534	0.00208011	CDC60	Cytosolic leucyl tRNA synthetase; has conserved amino acid and ATP binding class I signature, tRNA binding, and proofreading motifs; likely essential for growth; interacts with benzoxaborole antifungals; similar to S. cerevisiae Cdc60p	GO:0006414 translational elongation | GO:0006429 leucyl-tRNA aminoacylation |	GO:0004823 leucine-tRNA ligase activity |	GO:0005829 cytosol |
	orf19.1465	2.35318	0.00030234		Predicted ORF in Assemblies 19, 20 and 21
	orf19.2032	2.34954	0.0028502		Predicted ORF in Assemblies 19, 20 and 21
	orf19.3994	2.34793	0.00265996		Predicted ORF in Assemblies 19, 20 and 21	GO:0006461 protein complex assembly | GO:0006487 protein amino acid N-linked glycosylation |	GO:0004579 dolichyl-diphosphooligosaccharide-protein glycotransferase activity |	GO:0008250 oligosaccharyltransferase complex | GO:0016021 integral to membrane |
	orf19.6869	2.34322	0.00785839		Predicted ORF in Assemblies 19, 20 and 21	GO:0006627 mitochondrial protein processing during import |	GO:0008233 peptidase activity |	GO:0005743 mitochondrial inner membrane | GO:0005811 lipid particle | GO:0005737 cytoplasm |
	orf19.1896	2.34066	0.00259208	SSC1	Heat shock protein; at surface of yeast-form cells, but not hyphae; antigenic; soluble in hyphae; Gcn4p-regulated; induced upon amino acid starvation (3-aminotriazole) or upon adherence to polystyrene; macrophage-downregulated protein	GO:0042026 protein refolding | GO:0032079 positive regulation of endodeoxyribonuclease activity | GO:0030150 protein import into mitochondrial matrix |	GO:0051082 unfolded protein binding | GO:0030234 enzyme regulator activity | GO:0016887 ATPase activity |	GO:0030445 yeast-form cell wall | GO:0009986 cell surface | GO:0005625 soluble fraction | GO:0001405 presequence translocase-associated import motor | GO:0042645 mitochondrial nucleoid | GO:0005886 plasma membrane |
	orf19.3493	2.33756	0.00394178		Predicted ORF from Assembly 19; removed from Assembly 20
	orf19.6602	2.33747	0.0124423		Predicted ORF in Assemblies 19, 20 and 21	GO:0006744 ubiquinone biosynthetic process | GO:0009060 aerobic respiration |		GO:0005743 mitochondrial inner membrane |
	orf19.4802	2.33247	0.00158126	FTH1	Protein not essential for viability; similar to S. cerevisiae Fth1p (putative high affinity iron transporter for intravacuolar stores of iron); repressed by Sfu1p, amphotericin B, caspofungin; induced by alkaline pH, ciclopirox olamine	GO:0006897 endocytosis | GO:0006827 high-affinity iron ion transport |		GO:0000329 fungal-type vacuole membrane |
	orf19.2322.3	2.33096	0.000210625		ORF Predicted by Annotation Working Group			GO:0016021 integral to membrane |
	orf19.3325.3	2.32842	0.00854235	RPS21B	Protein described as similar to ribosomal protein S21; regulated by Nrg1p, Tup1p; shows colony morphology-related gene regulation by Ssn6p; transcription is positively regulated by Tbf1p	GO:0006412 translation | GO:0000461 endonucleolytic cleavage to generate mature 3'-end of SSU-rRNA from (SSU-rRNA, 5.8S rRNA, LSU-rRNA) | GO:0000447 endonucleolytic cleavage in ITS1 to separate SSU-rRNA from 5.8S rRNA and LSU-rRNA from tricistronic rRNA transcript (SSU-rRNA, 5.8S rRNA, LSU-rRNA) |	GO:0003735 structural constituent of ribosome |	GO:0022627 cytosolic small ribosomal subunit |
	orf19.6604	2.32614	0.0123049		Predicted ORF in Assemblies 19, 20 and 21; greater mRNA abundance observed in a cyr1 homozygous null mutant than in wild type
	orf19.2219	2.32439	0.000755958	ORF298	Predicted ORF in retrotransposon Tca3 with similarity to the Gag-Pol region of retrotransposons, which encodes nucleocapsid-like protein, reverse transcriptase, protease, and integrase; transcription is a-specific, alpha-factor induced
	orf19.5812	2.32268	0.000551102		Predicted ORF in Assemblies 19, 20 and 21			GO:0005634 nucleus |
	orf19.2422	2.31882	0.00280154	ARC1	Predicted ORF in Assemblies 19, 20 and 21; macrophage/pseudohyphal-repressed; protein detected by mass spec in stationary phase cultures	GO:0006409 tRNA export from nucleus | GO:0051351 positive regulation of ligase activity | GO:0006418 tRNA aminoacylation for protein translation |	GO:0080025 phosphatidylinositol-3,5-bisphosphate binding | GO:0000049 tRNA binding | GO:0032266 phosphatidylinositol 3-phosphate binding | GO:0008047 enzyme activator activity |	GO:0017102 methionyl glutamyl tRNA synthetase complex |
	orf19.434	2.31573	0.00783204	PRD1	Transcription is regulated by Nrg1p, Mig1p, and Tup1p; Hog1p-induced	GO:0006508 proteolysis |	GO:0004222 metalloendopeptidase activity |	GO:0005758 mitochondrial intermembrane space |
	orf19.6321	2.31067	0.00650993	PGA48	Putative GPI-anchored protein of unknown function; similar to S. cerevisiae Spi1p, which is induced at stationary phase; transcriptionally regulated by iron; expression greater in high iron	GO:0001101 response to acid |		GO:0009986 cell surface | GO:0009277 fungal-type cell wall |
	orf19.6002	2.31018	0.000476811	RPL8B	Predicted ribosomal protein; transcription is regulated upon yeast-hyphal switch; genes encoding cytoplasmic ribosomal subunits, translation factors, and tRNA synthetases are downregulated upon phagocytosis by murine macrophage	GO:0006412 translation |	GO:0003735 structural constituent of ribosome |
	orf19.6561	2.30624	0.000759845	LAT1	Protein described as dihydrolipoamide acetyltransferase component (E2) of pyruvate dehydrogenase complex	GO:0006090 pyruvate metabolic process |	GO:0004742 dihydrolipoyllysine-residue acetyltransferase activity |	GO:0005739 mitochondrion |
	orf19.5531	2.30579	0.000283173	CDC37	Chaperone for Crk1p; interacts with Crk1p kinase domain and with Sti1p; putative phosphorylation site at Ser14; functional homolog of S. cerevisiae Cdc37p; likely to be essential for growth; regulated by Gcn2p and Gcn4p	GO:0006461 protein complex assembly | GO:0042493 response to drug | GO:0000161 MAPKKK cascade involved in osmosensory signaling pathway | GO:0032872 regulation of stress-activated MAPK cascade | GO:0050821 protein stabilization | GO:0051726 regulation of cell cycle | GO:0007103 spindle pole body duplication in nuclear envelope |	GO:0051082 unfolded protein binding |	GO:0005737 cytoplasm |
	orf19.6085	2.30495	0.0332781	RPL16A	Protein similar to S. cerevisiae ribosomal protein Rpl16Ap; transposon mutation affects filamentous growth; genes encoding cytoplasmic ribosomal subunits are downregulated upon phagocytosis by murine macrophage	GO:0030447 filamentous growth | GO:0006412 translation |	GO:0003735 structural constituent of ribosome | GO:0003723 RNA binding |	GO:0005624 membrane fraction | GO:0032040 small-subunit processome |
	orf19.7634	2.30271	0.000100762	MCD1	Protein similar to S. cerevisiae Mcd1p; transcription is repressed in response to alpha pheromone in SpiderM medium; cell-cycle regulated periodic mRNA expression	GO:0007076 mitotic chromosome condensation | GO:0034984 cellular response to DNA damage stimulus | GO:0034087 establishment of mitotic sister chromatid cohesion | GO:0006915 apoptosis |	GO:0003682 chromatin binding |	GO:0008278 cohesin complex | GO:0005739 mitochondrion | GO:0034990 nuclear mitotic cohesin complex |
	orf19.7611	2.30116	0.00111063	TRX1	Similar to thioredoxin; biofilm, benomyl, flucytosine, peroxide induced; amphotericin B, caspofungin repressed; upregulated in the presence of human neutrophils; macrophage-downregulated gene	GO:0006979 response to oxidative stress | GO:0006888 ER to Golgi vesicle-mediated transport | GO:0000103 sulfate assimilation | GO:0042144 vacuole fusion, non-autophagic | GO:0006261 DNA-dependent DNA replication | GO:0000011 vacuole inheritance | GO:0006890 retrograde vesicle-mediated transport, Golgi to ER |	GO:0015036 disulfide oxidoreductase activity |	GO:0005829 cytosol | GO:0000324 fungal-type vacuole |
	orf19.2694	2.29855	0.00152801	TYS1	Putative tRNA-Tyr synthetase; genes encoding ribosomal subunits, translation factors, and tRNA synthetases are downregulated upon phagocytosis by murine macrophage; protein detected by mass spec in stationary phase cultures	GO:0006437 tyrosyl-tRNA aminoacylation |	GO:0004831 tyrosine-tRNA ligase activity |	GO:0005634 nucleus | GO:0005737 cytoplasm |
	orf19.3362	2.29452	0.00105446		Predicted ORF in Assemblies 19, 20 and 21	GO:0000304 response to singlet oxygen |		GO:0005886 plasma membrane |
	orf19.1448	2.29448	0.0303712	APT1	Predicted ORF in Assemblies 19, 20 and 21; flucytosine induced; repressed by nitric oxide; protein level decreased in stationary phase cultures	GO:0006167 AMP biosynthetic process | GO:0006168 adenine salvage |	GO:0003999 adenine phosphoribosyltransferase activity |	GO:0005634 nucleus | GO:0005737 cytoplasm |
	orf19.6026	2.29198	0.0237383	ERG2	C-8 sterol isomerase; enzyme of ergosterol biosynthesis pathway; converts fecosterol to episterol; mutant is hypersensitive to multiple drugs; ketoconazole-induced	GO:0042493 response to drug | GO:0006696 ergosterol biosynthetic process |	GO:0000247 C-8 sterol isomerase activity |	GO:0005783 endoplasmic reticulum |
	orf19.1982	2.29093	0.000233761		Predicted ORF from Assembly 19; merged with orf19.588 in Assembly 20
	orf19.7030	2.28848	0.0104399	SSR1	Beta-glucan associated cell-wall protein with role in cell wall structure; S/T rich protein, GPI anchor; similar mRNA abundance in yeast-form and germ tube; detected at germ tube plasma membrane by mass spec; similar to S. cerevisiae Ssr1p	GO:0007047 cell wall organization | GO:0042493 response to drug | GO:0031505 fungal-type cell wall organization |	GO:0005199 structural constituent of cell wall |	GO:0009986 cell surface | GO:0009277 fungal-type cell wall | GO:0030445 yeast-form cell wall | GO:0005886 plasma membrane | GO:0005739 mitochondrion |
	orf19.3802	2.28507	0.00023817	PMT6	Protein mannosyltransferase, required for virulence in mouse systemic infection and for adhesion to endothelium; has a role in hyphal growth signaling and hygromycin B sensitivity; not a major contributor to overall cellular PMT activity	GO:0006493 protein amino acid O-linked glycosylation | GO:0042493 response to drug | GO:0009405 pathogenesis | GO:0030448 hyphal growth | GO:0044011 single-species biofilm formation on inanimate substrate |	GO:0000030 mannosyltransferase activity | GO:0004169 dolichyl-phosphate-mannose-protein mannosyltransferase activity |	GO:0016021 integral to membrane | GO:0005783 endoplasmic reticulum |
	orf19.6818	2.28097	0.0109307		Predicted ORF in Assemblies 19, 20 and 21		GO:0004386 helicase activity |	GO:0005739 mitochondrion |
	orf19.4684.2	2.2738	0.00801391	RPL40B	Protein with similarity to the ribosomal protein portion of S. cerevisiae Rpl40Bp; shows colony morphology-related gene regulation by Ssn6p; transcription is positively regulated by Tbf1p	GO:0006412 translation |	GO:0003735 structural constituent of ribosome |
	orf19.6105	2.27294	0.00354449	MVD	Mevalonate diphosphate decarboxylase; functional homolog of S. cerevisiae Erg19p; possible drug target; transcriptionally regulated by carbon source, yeast-hyphal switch, growth phase, antifungals; gene has intron	GO:0016126 sterol biosynthetic process | GO:0019287 isopentenyl diphosphate biosynthetic process, mevalonate pathway | GO:0006696 ergosterol biosynthetic process |	GO:0004163 diphosphomevalonate decarboxylase activity |	GO:0005829 cytosol |
	orf19.6071	2.2725	0.00038356		Predicted ORF in Assemblies 19, 20 and 21	GO:0000001 mitochondrion inheritance | GO:0007010 cytoskeleton organization | GO:0017196 N-terminal peptidyl-methionine acetylation |	GO:0004596 peptide alpha-N-acetyltransferase activity |	GO:0031416 NatB complex |
	orf19.317	2.26924	0.012417		Predicted ORF in Assemblies 19, 20 and 21	GO:0034356 NAD biosynthesis via nicotinamide riboside salvage pathway | GO:0046115 guanosine catabolic process | GO:0019358 nicotinate nucleotide salvage | GO:0006148 inosine catabolic process |	GO:0070635 nicotinamide riboside hydrolase activity | GO:0047724 inosine nucleosidase activity | GO:0004731 purine-nucleoside phosphorylase activity |
	orf19.7678	2.26815	0.00288388		Predicted ORF in Assemblies 19, 20 and 21	GO:0015986 ATP synthesis coupled proton transport |	GO:0046933 hydrogen ion transporting ATP synthase activity, rotational mechanism | GO:0016887 ATPase activity |	GO:0005756 mitochondrial proton-transporting ATP synthase, central stalk |
	orf19.583	2.26406	0.00184544		Putative indoleamine 2,3-dioxygenase (IDO); IDO is the rate-limiting enzyme of tryptophan catabolism via kynurenine pathway; enzyme inhibition by 1-methyl-D,L-tryptophan causes increased hyphal growth; expressed in yeast-form cells and hyphae	GO:0019674 NAD metabolic process | GO:0019441 tryptophan catabolic process to kynurenine | GO:0030448 hyphal growth | GO:0034354 de novo NAD biosynthetic process from tryptophan | GO:0016233 telomere capping |	GO:0004833 tryptophan 2,3-dioxygenase activity |	GO:0005737 cytoplasm |
	orf19.2232	2.25011	0.0135698	RPL11	Predicted ribosomal protein; genes encoding cytoplasmic ribosomal subunits, translation factors, and tRNA synthetases are downregulated upon phagocytosis by murine macrophage; colony morphology-related gene regulation by Ssn6p	GO:0006412 translation | GO:0000027 ribosomal large subunit assembly |	GO:0003735 structural constituent of ribosome |
	orf19.3889	2.24879	0.00308086		Predicted ORF from Assembly 19; removed from Assembly 20
	orf19.6755	2.24792	0.00340701		Predicted ORF in Assemblies 19, 20 and 21	GO:0009060 aerobic respiration | GO:0005975 carbohydrate metabolic process |	GO:0004458 D-lactate dehydrogenase (cytochrome) activity |	GO:0005739 mitochondrion | GO:0005743 mitochondrial inner membrane |
	orf19.5484	2.24032	0.00060281	SER1	Predicted ORF in Assemblies 19, 20 and 21; protein detected by mass spec in exponential and stationary phase cultures	GO:0006564 L-serine biosynthetic process | GO:0009113 purine base biosynthetic process |	GO:0004648 O-phospho-L-serine |	GO:0005737 cytoplasm |
	orf19.670	2.23826	0.0112511	SMT3	SUMO, small ubiquitin-like protein; Smt3p-conjugated proteins localize to septation site and mother side of bud neck; C. albicans septins appear not to be Smt3p-modified, in contrast to S. cerevisiae septins; similar to S. cerevisiae Smt3p	GO:0016925 protein sumoylation |	GO:0031386 protein tag | GO:0005515 protein binding |	GO:0005940 septin ring | GO:0005935 cellular bud neck | GO:0000794 condensed nuclear chromosome |
	orf19.7127	2.23386	8.14727e-05	TLO16	Member of a family of telomere-proximal genes of unknown function; may be spliced in vivo
	orf19.1706	2.23148	0.0019931	MET18	Predicted ORF in Assemblies 19, 20 and 21; Plc1p-regulated	GO:0006289 nucleotide-excision repair | GO:0006555 methionine metabolic process | GO:0006366 transcription from RNA polymerase II promoter |	GO:0003700 transcription factor activity | GO:0003702 RNA polymerase II transcription factor activity |	GO:0005654 nucleoplasm |
	orf19.6220.4	2.22705	0.00413978		ORF Predicted by Annotation Working Group	GO:0006412 translation |	GO:0003735 structural constituent of ribosome |
	orf19.5666	2.22565	0.0163001		Predicted ORF in Assemblies 19, 20 and 21	GO:0045945 positive regulation of transcription from RNA polymerase III promoter | GO:0045944 positive regulation of transcription from RNA polymerase II promoter | GO:0032968 positive regulation of RNA elongation from RNA polymerase II promoter | GO:0006369 termination of RNA polymerase II transcription | GO:0043618 regulation of transcription from RNA polymerase II promoter in response to stres…	GO:0003713 transcription coactivator activity |
	orf19.1930	2.21683	0.000634574	CFL5	Protein similar to ferric reductase Fre10p; expression greater in low iron; negatively regulated by Sfu1p; ciclopirox olamine, flucytosine induced; amphotericin B repressed; transcription is positively regulated by Tbf1p	GO:0015892 siderophore-iron transport |	GO:0000293 ferric-chelate reductase activity |	GO:0005886 plasma membrane |
	orf19.2304	2.21546	0.00281522		Protein similar to S. cerevisiae Yil041wp; transposon mutation affects filamentous growth	GO:0030447 filamentous growth |
	orf19.2425	2.21446	0.0170164	HGT18	Putative glucose transporter of the major facilitator superfamily; the C. albicans glucose transporter family comprises 20 members; 12 probable membrane-spanning segments; expressed in rich medium with 2% glucose	GO:0015758 glucose transport | GO:0008643 carbohydrate transport |	GO:0005355 glucose transmembrane transporter activity | GO:0051119 sugar transmembrane transporter activity |	GO:0005887 integral to plasma membrane | GO:0000329 fungal-type vacuole membrane | GO:0016020 membrane |
	orf19.4650	2.21058	0.0196582	ILV6	Putative regulatory subunit of acetolacetate synthase ; fungal-specific (no human or murine homolog); alkaline upregulated; regulated by Gcn2p and Gcn4p	GO:0009082 branched chain family amino acid biosynthetic process |	GO:0030234 enzyme regulator activity | GO:0003984 acetolactate synthase activity |	GO:0005948 acetolactate synthase complex | GO:0042645 mitochondrial nucleoid |
	orf19.5379	2.20941	0.00350083	ERG4	Protein described as similar to sterol C-24 reductase; shows Mob2p-dependent hyphal regulation; fluconazole-induced; caspofungin repressed	GO:0006696 ergosterol biosynthetic process |		GO:0005783 endoplasmic reticulum |
	orf19.4109	2.20734	0.00536016	PMT4	Protein mannosyltransferase required for normal cell wall composition and full virulence in mouse systemic infection; has roles in hyphal growth and drug sensitivity; one of 5 PMT family members; Axl2p is a substrate	GO:0006493 protein amino acid O-linked glycosylation | GO:0009405 pathogenesis | GO:0042493 response to drug | GO:0030448 hyphal growth | GO:0007047 cell wall organization | GO:0035269 protein amino acid O-linked mannosylation | GO:0045861 negative regulation of proteolysis | GO:0044011 single-species biofilm formation on inanimate substrate |	GO:0004169 dolichyl-phosphate-mannose-protein mannosyltransferase activity | GO:0000030 mannosyltransferase activity |	GO:0005783 endoplasmic reticulum | GO:0005886 plasma membrane |
	orf19.5140	2.2058	0.00243814		Predicted ORF in Assemblies 19, 20 and 21
	orf19.6701	2.20445	0.00745103		Predicted ORF in Assemblies 19, 20 and 21; protein detected by mass spec in stationary phase cultures	GO:0051276 chromosome organization |	GO:0004827 proline-tRNA ligase activity |	GO:0005840 ribosome |
	orf19.4941	2.20029	0.000454692	TYE7	Putative bHLH (basic region, helix-loop-helix) transcription factor; hyphally regulated via Cph1p, Cyr1p; flucytosine, Hog1p induced; amphotericin B, caspofungin repressed; downregulated in azole-resistant strain overexpressing MDR1	GO:0045821 positive regulation of glycolysis | GO:0006350 transcription | GO:0045991 positive regulation of transcription by carbon catabolites |	GO:0003700 transcription factor activity | GO:0043565 sequence-specific DNA binding | GO:0016563 transcription activator activity |	GO:0000790 nuclear chromatin |
	orf19.5797	2.19896	0.033271	PI-PLC	Phosphatidylinositol (PtdIns)-specific phospholipase C (PI-PLC); predicted type 2 membrane protein; role in, and regulated by, filamentation, Nrg1p and Tup1p; no mouse systemic virulence role; orf19.5797 and orf19.1586 are almost identical	GO:0030447 filamentous growth |	GO:0004435 phosphoinositide phospholipase C activity |	GO:0016021 integral to membrane |
	orf19.1167	2.19832	0.00019682		Predicted ORF in Assemblies 19, 20 and 21	GO:0044273 sulfur compound catabolic process |	GO:0000907 sulfonate dioxygenase activity |
	orf19.2649	2.19735	0.0203144	PCL1	Cyclin homolog; expression induced upon filamentous growth; transcription is induced in response to alpha pheromone in SpiderM medium	GO:0007049 cell cycle |	GO:0016538 cyclin-dependent protein kinase regulator activity |	GO:0000307 cyclin-dependent protein kinase holoenzyme complex |
	orf19.4754	2.19704	0.0027459	ZWF1	Putative glucose-6-phosphate dehydrogenase; antigenic in murine infection; activity induced by O2 or oxidizing agents H2O2 or menadione; caspofungin repressed; macrophage induced; induced in core stress response; regulated by Gcn2p, Gcn4p	GO:0009051 pentose-phosphate shunt, oxidative branch | GO:0042542 response to hydrogen peroxide |	GO:0004345 glucose-6-phosphate dehydrogenase activity |	GO:0005625 soluble fraction | GO:0005737 cytoplasm |
	orf19.2356	2.19688	0.034976	CRZ2	Putative transcription factor; zinc finger; similar to S. cerevisiae Crz1p; homozygous crz1, not crz2, null mutation suppresses fluconazole resistance of homozygous cka2 null (defective in CK2 kinase ); Rim101p-downregulated at pH 8	GO:0006355 regulation of transcription, DNA-dependent | GO:0010447 response to acidity |	GO:0003700 transcription factor activity |
	orf19.2257	2.19334	0.000883693		Predicted ORF in Assemblies 19, 20 and 21			GO:0005783 endoplasmic reticulum |
	orf19.6731.1	2.19108	0.00879201		ORF Predicted by Annotation Working Group
	orf19.6265	2.1829	0.010768	RPS22A	Predicted ribosomal protein; genes encoding cytoplasmic ribosomal subunits, translation factors, and tRNA synthetases are downregulated upon phagocytosis by murine macrophage
	orf19.685	2.18001	0.00447656	YHM1	Putative mitochondrial carrier protein; fungal-specific (no human or murine homolog)	GO:0001408 guanine nucleotide transport | GO:0006879 cellular iron ion homeostasis | GO:0055085 transmembrane transport | GO:0000002 mitochondrial genome maintenance |	GO:0001409 guanine nucleotide transmembrane transporter activity |	GO:0005743 mitochondrial inner membrane | GO:0005739 mitochondrion | GO:0005886 plasma membrane |
	orf19.6812	2.17849	0.00574025	PMT2	Essential protein mannosyltransferase with roles in hyphal growth and drug sensitivity; member of the PMT family which includes Pmt1p, Pmt2p, Pmt4p, Pmt5p, and Pmt6p; induced during cell wall regeneration	GO:0006493 protein amino acid O-linked glycosylation | GO:0042493 response to drug | GO:0030448 hyphal growth | GO:0044011 single-species biofilm formation on inanimate substrate |	GO:0004169 dolichyl-phosphate-mannose-protein mannosyltransferase activity |	GO:0005783 endoplasmic reticulum | GO:0005624 membrane fraction | GO:0005886 plasma membrane |
	orf19.2278	2.17753	0.00277169		Predicted ORF in Assemblies 19, 20 and 21; filament induced; transcription is induced in response to alpha pheromone in SpiderM medium	GO:0043248 proteasome assembly | GO:0030433 ER-associated protein catabolic process |		GO:0005829 cytosol |
	orf19.1788	2.17621	0.00051941		Predicted ORF from Assembly 19; merged with orf19.1290 in Assembly 20
	orf19.4210	2.17601	0.00110354		Predicted ORF in Assemblies 19, 20 and 21	GO:0032048 cardiolipin metabolic process |	GO:0004623 phospholipase A2 activity |	GO:0005739 mitochondrion |
	orf19.5451	2.17327	0.000613596		ORF Predicted by Annotation Working Group
	orf19.5693	2.1727	0.00456313		Predicted ORF in Assemblies 19, 20 and 21	GO:0016255 attachment of GPI anchor to protein |	GO:0003923 GPI-anchor transamidase activity |	GO:0042765 GPI-anchor transamidase complex |
	orf19.334	2.16935	0.00037978		Predicted ORF in Assemblies 19, 20 and 21
	orf19.1034	2.16394	0.000238104		Predicted ORF in Assemblies 19, 20 and 21; caspofungin repressed
	orf19.7043.1	2.16365	0.00701713	ACB1	Protein described as similar to a region of acyl-coenzyme-A-binding protein; amphotericin B repressed; regulated by Nrg1p, Tup1p	GO:0006631 fatty acid metabolic process | GO:0015909 long-chain fatty acid transport |	GO:0000062 acyl-CoA binding | GO:0005324 long-chain fatty acid transporter activity |	GO:0005634 nucleus | GO:0005737 cytoplasm |
	orf19.2991	2.16317	0.000168507	HOL1	Predicted ORF in Assemblies 19, 20 and 21; transcription is regulated by Nrg1p; macrophage/pseudohyphal-repressed; transcription is induced in response to alpha pheromone in SpiderM medium	GO:0015893 drug transport |	GO:0015238 drug transporter activity |	GO:0005886 plasma membrane | GO:0016020 membrane |
	orf19.5705	2.15522	0.0067756	NAM2	Putative mitochondrial leucyl-tRNA synthetase	GO:0032543 mitochondrial translation | GO:0006429 leucyl-tRNA aminoacylation | GO:0000372 Group I intron splicing |	GO:0004823 leucine-tRNA ligase activity | GO:0003729 mRNA binding |	GO:0005739 mitochondrion |
	orf19.7486	2.15022	0.0110634	MRPL6	Putative mitochondrial ribosomal protein		GO:0003735 structural constituent of ribosome |	GO:0005762 mitochondrial large ribosomal subunit |
	orf19.3281	2.14682	0.00644973		Predicted ORF in Assemblies 19, 20 and 21	GO:0016577 histone demethylation |	GO:0051864 histone demethylase activity (H3-K36 specific) | GO:0035064 methylated histone residue binding |
	orf19.3799	2.14591	0.00321002		Predicted ORF in Assemblies 19, 20 and 21	GO:0006606 protein import into nucleus |		GO:0005739 mitochondrion | GO:0032541 cortical endoplasmic reticulum | GO:0005794 Golgi apparatus | GO:0030176 integral to endoplasmic reticulum membrane |
	orf19.2324	2.13915	0.00410585	UBA4	Predicted ORF in Assemblies 19, 20 and 21; increased expression in response to prostaglandins; clade-associated gene expression	GO:0007124 pseudohyphal growth | GO:0007114 cell budding | GO:0006464 protein modification process | GO:0001403 invasive growth in response to glucose limitation | GO:0006979 response to oxidative stress | GO:0002098 tRNA wobble uridine modification |	GO:0042292 URM1 activating enzyme activity |	GO:0005737 cytoplasm |
	orf19.2019	2.13863	0.000158511		Predicted ORF in Assemblies 19, 20 and 21		GO:0000048 peptidyltransferase activity | GO:0003735 structural constituent of ribosome |	GO:0005762 mitochondrial large ribosomal subunit |
	orf19.6741	2.13849	0.00167072		Predicted ORF in Assemblies 19, 20 and 21; regulated by Nrg1p, Tup1p
	orf19.7140	2.13534	0.00229488		Putative protein of unknown function, transcription is upregulated in clinical isolates from HIV+ patients with oral candidiasis; predicted ORF in Assemblies 19, 20 and 21; protein detected by mass spec in stationary phase cultures
	orf19.3757	2.13323	0.00230778	ATP20	Predicted ORF in Assemblies 19, 20 and 21; shows colony morphology-related gene regulation by Ssn6p; flucytosine induced; caspofungin repressed; macrophage/pseudohyphal-induced	GO:0042407 cristae formation | GO:0051259 protein oligomerization | GO:0015986 ATP synthesis coupled proton transport |	GO:0005198 structural molecule activity |	GO:0000276 mitochondrial proton-transporting ATP synthase complex, coupling factor F(o) | GO:0005886 plasma membrane |
	orf19.6757	2.13241	0.026507	GCY1	Predicted ORF in Assemblies 19, 20 and 21; mutation confers hypersensitivity to toxic ergosterol analog; farnesol-downregulated; protein detected by mass spec in stationary phase cultures	GO:0009651 response to salt stress | GO:0042493 response to drug | GO:0042843 D-xylose catabolic process | GO:0019568 arabinose catabolic process | GO:0006979 response to oxidative stress |	GO:0004032 aldehyde reductase activity |	GO:0005634 nucleus | GO:0005737 cytoplasm |
	orf19.51	2.13089	0.000849451		Predicted ORF in Assemblies 19, 20 and 21	GO:0007005 mitochondrion organization | GO:0006413 translational initiation |	GO:0003743 translation initiation factor activity |	GO:0005840 ribosome | GO:0005852 eukaryotic translation initiation factor 3 complex |
	orf19.5211	2.13031	0.00986358	IDP1	Protein described as isocitrate dehydrogenase; transcriptionally induced by interaction with macrophage; alkaline upregulated	GO:0006102 isocitrate metabolic process | GO:0006537 glutamate biosynthetic process |	GO:0004450 isocitrate dehydrogenase (NADP+) activity |	GO:0042645 mitochondrial nucleoid |
	orf19.5838	2.12482	0.00574257		Predicted ORF in Assemblies 19, 20 and 21	GO:0009070 serine family amino acid biosynthetic process |	GO:0004647 phosphoserine phosphatase activity |	GO:0005634 nucleus | GO:0005737 cytoplasm |
	orf19.2960	2.11757	0.0132743	FRS2	Putative tRNA-Phe synthetase; genes encoding ribosomal subunits, translation factors, and tRNA synthetases are downregulated upon phagocytosis by murine macrophage	GO:0006432 phenylalanyl-tRNA aminoacylation |	GO:0004826 phenylalanine-tRNA ligase activity |	GO:0009328 phenylalanine-tRNA ligase complex |
	orf19.5943.1	2.117	0.00400506		Putative protein of unknown function, transcription is upregulated in an RHE model of oral candidiasis; ORF Predicted by Annotation Working Group	GO:0043558 regulation of translational initiation in response to stress | GO:0000723 telomere maintenance | GO:0031929 TOR signaling pathway | GO:0006916 anti-apoptosis |	GO:0045142 triplex DNA binding | GO:0042162 telomeric DNA binding |	GO:0005844 polysome | GO:0022626 cytosolic ribosome |
	orf19.2224	2.11674	0.00268174		Predicted ORF from Assembly 19; possibly spurious ORF (Annotation Working Group prediction); removed from Assembly 20; merged with orf19.934 in Assembly 21
	orf19.755	2.11558	0.00368395	MRPL37	Predicted ORF in Assemblies 19, 20 and 21; shows colony morphology-related gene regulation by Ssn6p	GO:0006412 translation |	GO:0003735 structural constituent of ribosome |	GO:0005762 mitochondrial large ribosomal subunit |
	orf19.4811	2.1132	0.000904933		Predicted ORF in Assemblies 19, 20 and 21			GO:0005739 mitochondrion | GO:0005886 plasma membrane |
	orf19.4826	2.1091	0.00786352	IDH1	Predicted ORF in Assemblies 19, 20 and 21; soluble protein in hyphae; protein level decreased in stationary phase cultures	GO:0006099 tricarboxylic acid cycle | GO:0006102 isocitrate metabolic process | GO:0006537 glutamate biosynthetic process |	GO:0004449 isocitrate dehydrogenase (NAD+) activity |	GO:0005625 soluble fraction | GO:0005962 mitochondrial isocitrate dehydrogenase complex (NAD+) | GO:0042645 mitochondrial nucleoid |
	orf19.6167	2.10727	0.00735492	AYR1	Protein described as putative oxidoreductase; transcriptionally induced by interaction with macrophage	GO:0006654 phosphatidic acid biosynthetic process |	GO:0000140 acylglycerone-phosphate reductase activity |	GO:0005811 lipid particle | GO:0005783 endoplasmic reticulum | GO:0005741 mitochondrial outer membrane |
	orf19.2382	2.10611	0.000123345		Predicted ORF in Assemblies 19, 20 and 21; similar to isoleucyl-tRNA synthetase; isoleucyl-tRNA synthetase is the target of drugs including the cyclic beta-amino acid icofungipen/PLD-118/BAY-10-8888 and mupirocin	GO:0032543 mitochondrial translation |		GO:0005739 mitochondrion |
	orf19.6032	2.10582	0.000958453	SPE1	Ornithine decarboxylase; enzyme of polyamine biosynthesis; not essential for viability; functionally complements polyamine auxotrophy of S. cerevisiae spe1 mutant; upregulated in biofilm; downregulated upon adherence to polystyrene	GO:0006596 polyamine biosynthetic process | GO:0009446 putrescine biosynthetic process | GO:0015940 pantothenate biosynthetic process |	GO:0004586 ornithine decarboxylase activity |	GO:0005737 cytoplasm |
	orf19.3942.1	2.10553	0.0157548	RPL43A	Downregulated in the presence of human whole blood or polymorphonuclear (PMN) cells; shows colony morphology-related gene regulation by Ssn6p	GO:0006412 translation |	GO:0003735 structural constituent of ribosome |
	orf19.2611	2.10385	0.00224933	MCM6	Protein described as part of MCM DNA replication initiation complex; mRNA expression, peak at cell-cycle M/G1 phase; regulated by tyrosol and cell density; repressed in response to alpha pheromone in SpiderM medium	GO:0006267 pre-replicative complex assembly | GO:0006271 DNA strand elongation during DNA replication | GO:0006270 DNA replication initiation | GO:0000084 S phase of mitotic cell cycle | GO:0006268 DNA unwinding during replication |	GO:0003682 chromatin binding | GO:0004003 ATP-dependent DNA helicase activity | GO:0003688 DNA replication origin binding | GO:0043142 single-stranded DNA-dependent ATPase activity | GO:0043140 ATP-dependent 3'-5' DNA helicase activity | GO:0009378 four-way junction helicase activity |	GO:0031261 DNA replication preinitiation complex | GO:0005737 cytoplasm | GO:0005656 pre-replicative complex | GO:0042555 MCM complex |
	orf19.3074	2.10354	0.0030353	TLO10	Member of a family of telomere-proximal genes of unknown function
	orf19.5964.2	2.10342	0.0171904	RPL35	Protein described as a ribosomal protein; downregulation correlates with clinical development of fluconazole resistance; shows colony morphology-related gene regulation by Ssn6p	GO:0006412 translation |	GO:0003735 structural constituent of ribosome |
	orf19.1414	2.10142	0.00426779		Putative protein of unknown function, transcription is upregulated in an RHE model of oral candidiasis; predicted ORF in Assemblies 19, 20 and 21; possibly spurious ORF (Annotation Working Group prediction)			GO:0005737 cytoplasm |
	orf19.4444	2.09989	0.0113593	PHO15	Protein described as 4-nitrophenyl phosphatase; hyphal downregulated; induced in core stress response; induced by heavy metal (cadmium) stress via Hog1p	GO:0006470 protein amino acid dephosphorylation | GO:0048869 cellular developmental process |	GO:0003869 4-nitrophenylphosphatase activity | GO:0004035 alkaline phosphatase activity | GO:0004721 phosphoprotein phosphatase activity |	GO:0005634 nucleus | GO:0005737 cytoplasm |
	orf19.5648	2.09814	0.00854664		Predicted ORF in Assemblies 19, 20 and 21
	orf19.2994	2.09696	0.00649324	RPL13	Protein described as ribosomal subunit; antigenic during murine systemic infection; genes encoding cytoplasmic ribosomal subunits, translation factors, and tRNA synthetases are downregulated upon phagocytosis by murine macrophage	GO:0006412 translation |	GO:0003735 structural constituent of ribosome |
	orf19.4336	2.09539	0.0106496	RPS5	Predicted ribosomal protein; macrophage/pseudohyphal-induced after 16 h; genes encoding cytoplasmic ribosomal subunits, translation factors, and tRNA synthetases are downregulated upon phagocytosis by murine macrophage	GO:0006412 translation | GO:0006407 rRNA export from nucleus |	GO:0003735 structural constituent of ribosome |	GO:0005624 membrane fraction | GO:0030686 90S preribosome | GO:0022627 cytosolic small ribosomal subunit |
	orf19.2532	2.08673	0.000277738	PRS	Putative prolyl-tRNA synthetase; monofunctional Class II synthetase; gene is constitutively expressed		GO:0004827 proline-tRNA ligase activity |	GO:0005739 mitochondrion |
	orf19.2164	2.08659	0.002795		Transcription is a-specific, alpha-factor induced; merged with orf19.2219 in Assembly 20
	orf19.6379	2.0865	0.0205169		Predicted ORF in Assemblies 19, 20 and 21
	orf19.7229	2.08455	0.00173889		Predicted ORF in Assemblies 19, 20 and 21			GO:0005634 nucleus | GO:0005737 cytoplasm |
	orf19.7210	2.08312	0.00175723		Predicted ORF in Assemblies 19, 20 and 21			GO:0005634 nucleus | GO:0005737 cytoplasm |
	orf19.1233	2.07977	0.0051838	ADE4	Predicted ORF in Assemblies 19, 20 and 21; flucytosine induced	GO:0006189 'de novo' IMP biosynthetic process |	GO:0004044 amidophosphoribosyltransferase activity |	GO:0005737 cytoplasm |
	orf19.6507	2.07964	0.0204072		Predicted ORF in Assemblies 19, 20 and 21; protein detected by mass spec in stationary phase cultures
	orf19.1613	2.07807	0.00219556	ILV2	Protein described as acetolactate synthase; regulated by Gcn4p; induced in response to amino acid starvation (3-aminotriazole treatment); protein detected by mass spec in stationary phase cultures	GO:0009082 branched chain family amino acid biosynthetic process |	GO:0050660 FAD binding | GO:0003984 acetolactate synthase activity |	GO:0005739 mitochondrion | GO:0005948 acetolactate synthase complex |
	orf19.5685	2.07804	0.000656959	THS1	Putative threonyl-tRNA synthetase; transcription regulated by Mig1p and Tup1p; downregulated upon phagocytosis by murine macrophages; protein detected by mass spec in stationary phase cultures	GO:0006435 threonyl-tRNA aminoacylation |	GO:0004829 threonine-tRNA ligase activity |	GO:0005739 mitochondrion |
	orf19.3532	2.07505	0.0108301	MRPL10	Predicted ORF in Assemblies 19, 20 and 21; shows colony morphology-related gene regulation by Ssn6p		GO:0003735 structural constituent of ribosome |	GO:0005762 mitochondrial large ribosomal subunit |
	orf19.2832	2.07291	0.00278884	INN1	Protein with similarity to S. cerevisiae Inn1p, which is an essential protein of the contractile actomyosin ring required for ingression of the plasma membrane into the bud neck during cytokinesis; contains a C2 membrane targeting domain	GO:0051276 chromosome organization | GO:0000281 cytokinesis after mitosis |		GO:0000142 cellular bud neck contractile ring |
	orf19.4632	2.07014	0.0042205	RPL20B	Predicted ribosomal protein; genes encoding cytoplasmic ribosomal subunits, translation factors, and tRNA synthetases are downregulated upon phagocytosis by murine macrophage; intron in 5'-UTR	GO:0006412 translation |	GO:0003735 structural constituent of ribosome |
	orf19.6305	2.06999	0.0185204		Hydroxytrimethyllysine aldolase, the second enzyme in the carnitine biosynthesis pathway	GO:0006545 glycine biosynthetic process | GO:0006567 threonine catabolic process | GO:0045329 carnitine biosynthetic process |	GO:0008732 L-allo-threonine aldolase activity | GO:0004793 threonine aldolase activity |	GO:0005829 cytosol |
	orf19.2446	2.0698	0.00131906		Predicted ORF in Assemblies 19, 20 and 21			GO:0005634 nucleus | GO:0005737 cytoplasm |
	orf19.6867	2.06576	0.00567463		Predicted ORF in Assemblies 19, 20 and 21; transcription is repressed in response to alpha pheromone in SpiderM medium
	orf19.4506	2.06431	0.00509123	LYS22	Putative homocitrate synthase; fungal-specific (no human or murine homolog); repressed by nitric oxide; protein level decreased in stationary phase cultures	GO:0019878 lysine biosynthetic process via aminoadipic acid |	GO:0004410 homocitrate synthase activity |	GO:0005634 nucleus |
	orf19.2269	2.06139	0.00765399		Putative 3-phosphoserine phosphatase; fungal-specific (no human or murine homolog); increased transcription is observed upon benomyl treatment or in an azole-resistant strain that overexpresses MDR1			GO:0005634 nucleus | GO:0005737 cytoplasm |
	orf19.2823	2.06057	0.000623985	RFG1	Transcriptional regulator of filamentous growth and hyphal genes; acts in Tup1p-dependent and -independent pathways; binds DNA; has HMG domain; not transcriptionally regulated by oxygen or serum; not responsible for hypoxic repression	GO:0006357 regulation of transcription from RNA polymerase II promoter | GO:0009405 pathogenesis | GO:0030447 filamentous growth | GO:0030448 hyphal growth | GO:0000122 negative regulation of transcription from RNA polymerase II promoter | GO:0016481 negative regulation of transcription |	GO:0030528 transcription regulator activity | GO:0003700 transcription factor activity | GO:0016566 specific transcriptional repressor activity | GO:0003690 double-stranded DNA binding | GO:0008301 DNA bending activity | GO:0016564 transcription repressor activity |	GO:0000228 nuclear chromosome |
	orf19.3897	2.06028	0.0289881		Predicted ORF in Assemblies 19, 20 and 21; decreased transcription is observed upon fluphenazine treatment or in an azole-resistant strain that overexpresses CDR1 and CDR2; transcription is repressed in response to alpha pheromone in SpiderM medium
	orf19.1232	2.05916	0.0474432	VRG4	GDP-mannose transporter; essential; required for glycosylation, hyphal growth; functional homolog of S. cerevisiae Vrg4p, which imports GDP-mannose from cytoplasm to Golgi for protein and lipid mannosylation; no mammalian homolog	GO:0006486 protein amino acid glycosylation | GO:0030448 hyphal growth | GO:0015784 GDP-mannose transport | GO:0030259 lipid glycosylation | GO:0006487 protein amino acid N-linked glycosylation |	GO:0005458 GDP-mannose transmembrane transporter activity |	GO:0005794 Golgi apparatus | GO:0005739 mitochondrion |
	orf19.7680	2.05857	0.0117998	CTA26	Putative transcriptional activator; downregulated by Efg1p; transcription is upregulated in an RHE model of oral candidiasis; member of a family of telomere-proximal genes	GO:0045893 positive regulation of transcription, DNA-dependent |	GO:0016563 transcription activator activity |
	orf19.3508	2.05813	0.010347		Predicted ORF in Assemblies 19, 20 and 21; protein detected by mass spec in stationary phase cultures			GO:0005737 cytoplasm |
	orf19.1686	2.05733	0.00112568		Predicted ORF in Assemblies 19, 20 and 21
	orf19.5519	2.05501	7.30235e-05	GCV1	Protein described as T subunit of glycine decarboxylase; transcription is negatively regulated by Sfu1p	GO:0006730 one-carbon metabolic process | GO:0006544 glycine metabolic process |	GO:0004375 glycine dehydrogenase (decarboxylating) activity |	GO:0005739 mitochondrion |
	orf19.2864.1	2.0531	0.0111504	RPL28	Putative ribosomal protein; Plc1p-regulated; genes encoding cytoplasmic ribosomal subunits, translation factors, and tRNA synthetases are downregulated upon phagocytosis by murine macrophage	GO:0006412 translation |	GO:0003735 structural constituent of ribosome | GO:0003723 RNA binding |	GO:0005634 nucleus |
	orf19.6293	2.05087	0.00316473		Predicted ORF in Assemblies 19, 20 and 21	GO:0006888 ER to Golgi vesicle-mediated transport | GO:0016050 vesicle organization | GO:0006621 protein retention in ER lumen |		GO:0016021 integral to membrane | GO:0030134 ER to Golgi transport vesicle | GO:0005783 endoplasmic reticulum | GO:0005886 plasma membrane |
	orf19.1631	2.04783	0.0159494	ERG6	Delta(24)-sterol C-methyltransferase, converts zymosterol to fecosterol in ergosterol biosynthesis by methylating position C-24; mutation confers nystatin resistance; fluconazole-induced; transcription increased in azole-resistant strain	GO:0006696 ergosterol biosynthetic process | GO:0042493 response to drug |	GO:0003838 sterol 24-C-methyltransferase activity |	GO:0005783 endoplasmic reticulum | GO:0005811 lipid particle | GO:0005741 mitochondrial outer membrane | GO:0005886 plasma membrane |
	orf19.6403.1	2.04695	0.00257495	RPP2A	Conserved acidic ribosomal protein, likely involved in regulation of translation elongation; interacts with Rpp1Bp; one of four similar ribosomal proteins (Rpp1Ap, Rpp1Bp, Rpp2Ap, Rpp2Bp); CUG start codon; upstream uORFs; Tbf1p-activated	GO:0006412 translation | GO:0006414 translational elongation |	GO:0003735 structural constituent of ribosome |	GO:0005840 ribosome |
	orf19.5188	2.04347	0.0328707	CHS1	Chitin synthase; essential; required for primary septum synthesis in yeast-form cells and hyphae; one of multiple chitin synthases; enzymatically activated by proteolytic processing; complements defects of S. cerevisiae chs1 or chs2 mutant	GO:0000917 barrier septum formation | GO:0006038 cell wall chitin biosynthetic process | GO:0009405 pathogenesis | GO:0000916 contractile ring contraction involved in cytokinesis during cell cycle |	GO:0004100 chitin synthase activity |	GO:0009986 cell surface | GO:0016020 membrane | GO:0030428 cell septum | GO:0005935 cellular bud neck |
	orf19.2310.1	2.04281	0.0155872	RPL29	Ribosomal protein L29; transcription is induced upon germ tube formation; shows colony morphology-related gene regulation by Ssn6p; intron in 5'-UTR	GO:0006412 translation |	GO:0003735 structural constituent of ribosome |	GO:0022625 cytosolic large ribosomal subunit |
	orf19.2045	2.04274	0.0270952		Predicted ORF in Assemblies 19, 20 and 21	GO:0006654 phosphatidic acid biosynthetic process |	GO:0004143 diacylglycerol kinase activity |	GO:0030176 integral to endoplasmic reticulum membrane |
	orf19.2920	2.04233	0.000885621		Predicted ORF in Assemblies 19, 20 and 21	GO:0042254 ribosome biogenesis |		GO:0005737 cytoplasm | GO:0005840 ribosome |
	orf19.5300	2.04098	0.00320471		Predicted ORF in Assemblies 19, 20 and 21; caspofungin induced	GO:0030433 ER-associated protein catabolic process |		GO:0030176 integral to endoplasmic reticulum membrane |
	orf19.4004	2.03945	0.000612178	CCT3	Predicted ORF in Assemblies 19, 20 and 21; mutation confers hypersensitivity to cytochalasin D	GO:0006457 protein folding | GO:0007010 cytoskeleton organization | GO:0006461 protein complex assembly | GO:0042493 response to drug |	GO:0051082 unfolded protein binding |	GO:0005856 cytoskeleton | GO:0005832 chaperonin-containing T-complex |
	orf19.2028	2.03944	0.0082588	MXR1	Protein described as a methionine sulfoxide reductase; flucytosine induced; Plc1p-regulated; upregulated in the presence of human neutrophils; macrophage regulated (gene induced, protein decreased); possibly adherence-induced	GO:0006979 response to oxidative stress |	GO:0008113 peptide-methionine-(S)-S-oxide reductase activity |	GO:0005634 nucleus | GO:0005737 cytoplasm |
	orf19.3559	2.03942	0.0028372		Predicted ORF in Assemblies 19, 20 and 21		GO:0003735 structural constituent of ribosome |	GO:0005763 mitochondrial small ribosomal subunit |
	orf19.3694	2.03665	0.00680764		Predicted ORF in Assemblies 19, 20 and 21
	orf19.5517	2.03499	0.0412287		Similar to alcohol dehydrogenases; increased transcription is observed upon benomyl treatment; induced by nitric oxide; induced in core stress response; oxidative stress-induced via Cap1p	GO:0006081 cellular aldehyde metabolic process | GO:0006066 alcohol metabolic process |	GO:0008106 alcohol dehydrogenase (NADP+) activity |	GO:0005625 soluble fraction |
	orf19.2573	2.03473	0.00157083	FRS1	Protein similar to the beta subunit of S. cerevisiae phenylalanyl-tRNA synthetase; possible role in early cell wall biosynthesis; translation-related genes are downregulated upon phagocytosis by murine macrophage	GO:0006432 phenylalanyl-tRNA aminoacylation | GO:0042493 response to drug |	GO:0004826 phenylalanine-tRNA ligase activity |	GO:0009328 phenylalanine-tRNA ligase complex |
	orf19.5178	2.03415	0.0142825	ERG5	Putative C-22 sterol desaturase; fungal C-22 sterol desaturases are cytochrome P450 enzymes of ergosterol biosynthesis, catalyze formation of the C-22(23) double bond in the sterol side chain; transposon mutation affects filamentous growth	GO:0006696 ergosterol biosynthetic process | GO:0030447 filamentous growth |	GO:0000249 C-22 sterol desaturase activity |	GO:0005783 endoplasmic reticulum | GO:0005886 plasma membrane |
	orf19.5982	2.03328	0.0387284	RPL18	Predicted ribosomal protein; Plc1p-regulated, Tbf1p-activated; genes encoding cytoplasmic ribosomal subunits, translation factors, and tRNA synthetases are downregulated upon phagocytosis by murine macrophage	GO:0006412 translation |	GO:0003735 structural constituent of ribosome |
	orf19.7409	2.02876	0.000145648	ERV25	Transcription is induced upon filamentous growth	GO:0006888 ER to Golgi vesicle-mediated transport |		GO:0030134 ER to Golgi transport vesicle | GO:0005886 plasma membrane |
	orf19.4733	2.02797	0.0057441	YMC2	Predicted ORF in Assemblies 19, 20 and 21; Gcn4p-regulated; induced upon biofilm formation	GO:0006810 transport |	GO:0005215 transporter activity |	GO:0005743 mitochondrial inner membrane |
	orf19.2125.1	2.02641	0.0105756		ORF Predicted by Annotation Working Group; removed from Assembly 20
	orf19.5591	2.02455	0.0314629	ADO1	Putative protein of unknown function; heterozygous null mutant exhibits resistance to cordycepin in the C. albicans fitness test; ketoconazole-induced; protein level decreased in stationary phase cultures	GO:0006144 purine base metabolic process | GO:0042493 response to drug |	GO:0004001 adenosine kinase activity |	GO:0005634 nucleus | GO:0005737 cytoplasm |
	orf19.397	2.01949	0.0107075		Predicted ORF in Assemblies 19, 20 and 21		GO:0003735 structural constituent of ribosome |	GO:0005762 mitochondrial large ribosomal subunit |
	orf19.1082.1	2.01568	0.0261524		ORF Predicted by Annotation Working Group	GO:0045333 cellular respiration | GO:0033617 mitochondrial respiratory chain complex IV assembly |	GO:0004129 cytochrome-c oxidase activity |	GO:0005751 mitochondrial respiratory chain complex IV |
	orf19.4577.3	2.01293	0.00111672		ORF Predicted by Annotation Working Group	GO:0045039 protein import into mitochondrial inner membrane |	GO:0008565 protein transporter activity | GO:0051082 unfolded protein binding |	GO:0042719 mitochondrial intermembrane space protein transporter complex |
	orf19.6640	2.00992	0.00444633	TPS1	Trehalose-6-phosphate synthase; role in hyphal growth and virulence in mouse systemic infection; upregulated in presence of human neutrophils; macrophage/pseudohyphal-repressed after 16h; detected by mass spec in stationary phase cultures	GO:0005992 trehalose biosynthetic process | GO:0009405 pathogenesis | GO:0030448 hyphal growth | GO:0006950 response to stress | GO:0042493 response to drug |	GO:0003825 alpha,alpha-trehalose-phosphate synthase (UDP-forming) activity |	GO:0005946 alpha,alpha-trehalose-phosphate synthase complex (UDP-forming) |
	orf19.1866	2.00962	0.0192797		Predicted ORF in Assemblies 19, 20 and 21	GO:0007035 vacuolar acidification | GO:0005977 glycogen metabolic process |	GO:0046961 proton-transporting ATPase activity, rotational mechanism |	GO:0000221 vacuolar proton-transporting V-type ATPase, V1 domain |
	orf19.840	2.00611	0.0245461	RPL21A	Putative ribosomal protein; genes encoding cytoplasmic ribosomal subunits, translation factors, and tRNA synthetases are downregulated upon phagocytosis by murine macrophage	GO:0006412 translation |	GO:0003735 structural constituent of ribosome |
	orf19.3844	2.00506	0.00117699	MRP8	Protein not essential for viability; similar to S. cerevisiae Mrp8p, which is a mitochondrial ribosomal protein; greater transcription in hyphal form than yeast form	GO:0006412 translation |	GO:0003735 structural constituent of ribosome |	GO:0005761 mitochondrial ribosome | GO:0005737 cytoplasm |
	orf19.7292	2.0012	0.00684728	ARP2	Predicted ORF in Assemblies 19, 20 and 21; mutation confers hypersensitivity to cytochalasin D; regulated by Gcn2p and Gcn4p	GO:0042493 response to drug | GO:0000001 mitochondrion inheritance | GO:0030476 ascospore wall assembly | GO:0034314 Arp2/3 complex-mediated actin nucleation | GO:0006200 ATP catabolic process | GO:0051654 establishment of mitochondrion localization |	GO:0005200 structural constituent of cytoskeleton | GO:0003779 actin binding | GO:0016887 ATPase activity | GO:0005524 ATP binding |	GO:0005885 Arp2/3 protein complex | GO:0005739 mitochondrion |
	orf19.6132	1.9998	0.00513048		Predicted ORF in Assemblies 19, 20 and 21; possibly spurious ORF (Annotation Working Group prediction)
	orf19.5491.1	1.999	0.000184044	ATP14	ORF Predicted by Annotation Working Group; macrophage/pseudohyphal-induced	GO:0015986 ATP synthesis coupled proton transport |	GO:0046961 proton-transporting ATPase activity, rotational mechanism | GO:0046933 hydrogen ion transporting ATP synthase activity, rotational mechanism | GO:0016887 ATPase activity |	GO:0000276 mitochondrial proton-transporting ATP synthase complex, coupling factor F(o) |
	orf19.1478	1.99837	0.00101792		Predicted ORF in Assemblies 19, 20 and 21	GO:0006487 protein amino acid N-linked glycosylation |	GO:0004579 dolichyl-diphosphooligosaccharide-protein glycotransferase activity |	GO:0008250 oligosaccharyltransferase complex | GO:0005886 plasma membrane |
	orf19.1338	1.99819	0.00190548		Predicted ORF in Assemblies 19, 20 and 21
	orf19.1664	1.99741	0.00735508		Predicted ORF in Assemblies 19, 20 and 21; decreased expression observed in an ssr1 homozygous null mutant
	orf19.3462	1.99618	0.00861797	SAR1	Functional homolog of S. cerevisiae Sar1p, which is required for ER-to-Golgi protein transport; binds GTP; similar to small GTPase superfamily proteins; gene has intron	GO:0006888 ER to Golgi vesicle-mediated transport |	GO:0003924 GTPase activity | GO:0005525 GTP binding |	GO:0005789 endoplasmic reticulum membrane | GO:0030127 COPII vesicle coat |
	orf19.6317	1.99306	0.000426237	ADE6	Enzyme of adenine biosynthesis; not induced during GCN response, in contrast to the S. cerevisiae ortholog; protein detected by mass spec in stationary phase cultures	GO:0006164 purine nucleotide biosynthetic process |	GO:0004642 phosphoribosylformylglycinamidine synthase activity |	GO:0005737 cytoplasm |
	orf19.656	1.99306	0.0356768	DPP1	Putative diacylglycerol pyrophosphate phosphatase of diacylglycerol production for phospholipid biosynthesis; downregulation correlates with clinical development of fluconazole resistance	GO:0006644 phospholipid metabolic process |	GO:0008195 phosphatidate phosphatase activity |	GO:0005783 endoplasmic reticulum |
	orf19.1295	1.99251	0.000129194	VAS1	Putative tRNA-Val synthetase; genes encoding ribosomal subunits, translation factors, and tRNA synthetases are downregulated upon phagocytosis by murine macrophage	GO:0006438 valyl-tRNA aminoacylation |	GO:0004832 valine-tRNA ligase activity |	GO:0005739 mitochondrion |
	orf19.6828.1	1.98918	0.000263866		ORF Predicted by Annotation Working Group	GO:0030970 retrograde protein transport, ER to cytosol | GO:0031204 posttranslational protein targeting to membrane, translocation | GO:0006616 SRP-dependent cotranslational protein targeting to membrane, translocation |	GO:0008565 protein transporter activity | GO:0015450 P-P-bond-hydrolysis-driven protein transmembrane transporter activity |	GO:0005784 translocon complex |
	orf19.5525	1.98912	0.00961459		Protein abundance is affected by URA3 expression in the CAI-4 strain background; regulated by Efg1p and Efh1p; repressed by Rgt1p; protein detected by mass spec in exponential and stationary phase cultures			GO:0005634 nucleus | GO:0005737 cytoplasm |
	orf19.2249	1.98878	0.0244426		Predicted ORF in Assemblies 19, 20 and 21; decreased expression observed in an ssr1 homozygous null mutant	GO:0006461 protein complex assembly | GO:0016485 protein processing |		GO:0005743 mitochondrial inner membrane | GO:0005758 mitochondrial intermembrane space |
	orf19.2546	1.98727	0.00205511	TRP2	Predicted ORF in Assemblies 19, 20 and 21; regulated by Gcn2p and Gcn4p	GO:0000162 tryptophan biosynthetic process |	GO:0004049 anthranilate synthase activity |	GO:0005950 anthranilate synthase complex |
	orf19.7478	1.98553	0.00211544		Predicted ORF in Assemblies 19, 20 and 21	GO:0006744 ubiquinone biosynthetic process |	GO:0000010 trans-hexaprenyltranstransferase activity |	GO:0005739 mitochondrion |
	orf19.7436.1	1.98535	0.0146776	ECM15	ORF Predicted by Annotation Working Group; caspofungin repressed	GO:0007047 cell wall organization |		GO:0005634 nucleus | GO:0005737 cytoplasm |
	orf19.926	1.98419	0.011726	EXO1	Predicted ORF in Assemblies 19, 20 and 21; cell-cycle regulated periodic mRNA expression	GO:0006298 mismatch repair | GO:0031292 gene conversion at mating-type locus, DNA double-strand break processing | GO:0000723 telomere maintenance |	GO:0008409 5'-3' exonuclease activity | GO:0017108 5'-flap endonuclease activity |	GO:0005634 nucleus |
	orf19.2227	1.98366	0.00711408		Predicted ORF in Assemblies 19, 20 and 21; repressed by nitric oxide
	orf19.5378	1.98224	0.00370106	SCL1	Predicted ORF in Assemblies 19, 20 and 21; protein detected by mass spec in exponential and stationary phase cultures	GO:0006511 ubiquitin-dependent protein catabolic process |	GO:0004175 endopeptidase activity |	GO:0005739 mitochondrion | GO:0030686 90S preribosome | GO:0019773 proteasome core complex, alpha-subunit complex | GO:0034515 proteasome storage granule |
	orf19.6634	1.98048	0.00177445	VMA2	Predicted ORF in Assemblies 19, 20 and 21; amphotericin B repressed, caspofungin repressed; protein detected by mass spec in exponential and stationary phase cultures	GO:0007035 vacuolar acidification | GO:0055085 transmembrane transport | GO:0006874 cellular calcium ion homeostasis |	GO:0046961 proton-transporting ATPase activity, rotational mechanism |	GO:0000329 fungal-type vacuole membrane | GO:0000221 vacuolar proton-transporting V-type ATPase, V1 domain | GO:0005886 plasma membrane |
	orf19.6358	1.98015	0.00140462		Predicted ORF in Assemblies 19, 20 and 21	GO:0006511 ubiquitin-dependent protein catabolic process | GO:0000209 protein polyubiquitination | GO:0006301 postreplication repair |	GO:0004842 ubiquitin-protein ligase activity |	GO:0005634 nucleus | GO:0005737 cytoplasm | GO:0031371 ubiquitin conjugating enzyme complex |
	orf19.131.2	1.97807	0.00300016		ORF Predicted by Annotation Working Group			GO:0005783 endoplasmic reticulum |
	orf19.3223	1.9775	0.0040383	ATP3	Predicted ORF in Assemblies 19, 20 and 21; flucytosine induced; caspofungin repressed; macrophage/pseudohyphal-induced	GO:0015986 ATP synthesis coupled proton transport |	GO:0046961 proton-transporting ATPase activity, rotational mechanism | GO:0046933 hydrogen ion transporting ATP synthase activity, rotational mechanism | GO:0016887 ATPase activity |	GO:0005756 mitochondrial proton-transporting ATP synthase, central stalk | GO:0005886 plasma membrane |
	orf19.2093	1.97627	0.00150759	RFA1	Protein described as DNA replication factor A; RNA abundance regulated by cell cycle, tyrosol and cell density	GO:0006301 postreplication repair | GO:0006271 DNA strand elongation during DNA replication | GO:0007004 telomere maintenance via telomerase | GO:0016567 protein ubiquitination | GO:0045184 establishment of protein localization | GO:0030491 heteroduplex formation | GO:0000724 double-strand break repair via homologous recombination | GO:0000722 telomere maintenance via recombination | GO:0006289 n…	GO:0003684 damaged DNA binding | GO:0003723 RNA binding | GO:0043565 sequence-specific DNA binding | GO:0003690 double-stranded DNA binding | GO:0003697 single-stranded DNA binding |	GO:0005737 cytoplasm | GO:0000781 chromosome, telomeric region | GO:0005662 DNA replication factor A complex | GO:0000794 condensed nuclear chromosome |
	orf19.1911	1.97575	0.014729	PGA52	Putative GPI-anchored protein of unknown function; fluconazole-induced			GO:0009986 cell surface | GO:0001950 plasma membrane enriched fraction | GO:0005739 mitochondrion | GO:0009277 fungal-type cell wall | GO:0005886 plasma membrane | GO:0046658 anchored to plasma membrane |
	orf19.496	1.97417	0.0170215		Predicted ORF in Assemblies 19, 20 and 21	GO:0006298 mismatch repair | GO:0043504 mitochondrial DNA repair |	GO:0032139 dinucleotide insertion or deletion binding | GO:0032137 guanine/thymine mispair binding | GO:0008094 DNA-dependent ATPase activity |	GO:0005739 mitochondrion |
	orf19.6404	1.97403	0.0415745	GSH2	Protein described as glutathione synthase; transcriptionally regulated by iron; expression greater in high iron; heavy metal (cadmium) stress-induced	GO:0006750 glutathione biosynthetic process |	GO:0004363 glutathione synthase activity |
	orf19.4792	1.96979	0.024279		Predicted ORF in Assemblies 19, 20 and 21; Plc1p-regulated; possibly spurious ORF (Annotation Working Group prediction)
	orf19.5334	1.96979	0.00903117		Predicted ORF in Assemblies 19, 20 and 21; transcription regulated upon yeast-hyphal switch
	orf19.3396	1.96844	0.0461909	HCH1	Protein not essential for viability; regulated by Gcn4p; induced in response to amino acid starvation (3-aminotriazole treatment); similar to S. cerevisiae Hch1p, which is a regulator of heat shock protein Hsp90p	GO:0006950 response to stress | GO:0006457 protein folding |	GO:0001671 ATPase activator activity | GO:0051087 chaperone binding |	GO:0005634 nucleus | GO:0005737 cytoplasm |
	orf19.3591	1.96834	0.000715056	APE3	Predicted ORF in Assemblies 19, 20 and 21; regulated by Gcn2p and Gcn4p	GO:0007039 vacuolar protein catabolic process |	GO:0004177 aminopeptidase activity |	GO:0000324 fungal-type vacuole |
	orf19.4653	1.96628	0.0111565		Transcriptionally regulated by iron; expression greater in low iron; similar to GPI-linked cell-wall proteins
	orf19.4026	1.96622	0.00475728	HIS1	ATP phosphoribosyl transferase; enzyme of histidine biosynthesis; fungal-specific (no human, murine homolog); upregulated in biofilm; acid upregulated/alkaline downregulated by Rim101p; regulated by Gcn2p, Gcn4p; strain CA9 is a his1 mutant	GO:0000105 histidine biosynthetic process |	GO:0003879 ATP phosphoribosyltransferase activity |	GO:0005623 cell |
	orf19.1055	1.96566	0.00426619	CDC3	Septin; essential for viability; functional homolog of S. cerevisiae Cdc3p; down-regulation associated with azole resistance; macrophage/pseudohyphal-repressed; virulence-group-correlated expression; gene has intron	GO:0000910 cytokinesis | GO:0007047 cell wall organization | GO:0007120 axial cellular bud site selection |	GO:0000166 nucleotide binding | GO:0005200 structural constituent of cytoskeleton | GO:0005545 phosphatidylinositol binding |	GO:0005940 septin ring | GO:0000144 cellular bud neck septin ring | GO:0000131 incipient cellular bud site | GO:0005935 cellular bud neck | GO:0005628 prospore membrane | GO:0001411 hyphal tip | GO:0030428 cell septum | GO:0001400 mating projection base | GO:0031105 septin complex |
	orf19.550	1.96436	0.00461294	PDX3	Transcription is regulated upon yeast-hyphal switch; regulated by Nrg1p, Mig1p, and Tup1p; caspofungin repressed; protein detected by mass spec in exponential and stationary phase cultures	GO:0006631 fatty acid metabolic process |	GO:0004733 pyridoxamine-phosphate oxidase activity |
	orf19.13	1.96255	0.0285665		Putative glucokinase; regulated upon yeast-hyphal switch; regulated by Efg1p; fluconazole-induced; induced in core stress response; shows colony morphology-related gene regulation by Ssn6p; merged with orf19.734 in Assembly 20
	orf19.2178	1.9603	0.0401959		Predicted ORF in Assemblies 19, 20 and 21	GO:0008380 RNA splicing | GO:0048250 mitochondrial iron ion transport |	GO:0005381 iron ion transmembrane transporter activity |	GO:0005743 mitochondrial inner membrane | GO:0005886 plasma membrane |
	orf19.590	1.95892	6.4039e-05		Predicted ORF in Assemblies 19, 20 and 21; decreased expression observed in an ssr1 homozygous null mutant; protein detected by mass spec in exponential and stationary phase cultures
	orf19.889	1.95883	0.0100687	THI20	Putative phosphomethylpyrimidine kinase; also described as a putative transcription factor with TENA DNA-binding motif; fungal-specific (no human or murine homolog)	GO:0006355 regulation of transcription, DNA-dependent | GO:0009230 thiamin catabolic process | GO:0009228 thiamin biosynthetic process |	GO:0008972 phosphomethylpyrimidine kinase activity | GO:0003700 transcription factor activity | GO:0008902 hydroxymethylpyrimidine kinase activity | GO:0050334 thiaminase activity |	GO:0005829 cytosol |
	orf19.6021	1.95882	0.0470151	IHD2	Transcriptionally regulated by iron and by yeast-hyphal switching; expression greater in low iron
	orf19.585	1.95787	0.00297291		Predicted ORF in Assemblies 19, 20 and 21		GO:0003735 structural constituent of ribosome |	GO:0005762 mitochondrial large ribosomal subunit |
	orf19.5655	1.95641	0.00293027		Predicted ORF in Assemblies 19, 20 and 21
	orf19.548	1.95641	0.00779472	CDC10	Septin, required for wild-type cell, hyphal, or chlamydospore morphology; role in virulence and kidney tissue invasion in a mouse model of systemic infection; forms ring at sites of cell division and filaments in mature chlamydospore	GO:0000910 cytokinesis | GO:0000921 septin ring assembly | GO:0030448 hyphal growth | GO:0006033 chitin localization | GO:0009405 pathogenesis | GO:0007120 axial cellular bud site selection | GO:0040023 establishment of nucleus localization | GO:0001410 chlamydospore formation | GO:0044406 adhesion to host | GO:0008105 asymmetric protein localization | GO:0031505 fungal-type cell wall organizatio…	GO:0000166 nucleotide binding | GO:0005200 structural constituent of cytoskeleton | GO:0005545 phosphatidylinositol binding | GO:0003924 GTPase activity |	GO:0000144 cellular bud neck septin ring | GO:0005940 septin ring | GO:0000131 incipient cellular bud site | GO:0005935 cellular bud neck | GO:0001411 hyphal tip | GO:0030428 cell septum | GO:0005938 cell cortex | GO:0043332 mating projection tip | GO:0001400 mating projection base | GO:0031105 septin complex |
	orf19.4213	1.95438	0.0124445	FET31	Predicted ORF in Assemblies 19, 20 and 21; flucytosine induced; caspofungin repressed	GO:0006827 high-affinity iron ion transport |	GO:0004322 ferroxidase activity |	GO:0005886 plasma membrane |
	orf19.1408	1.95353	0.010148		Predicted ORF from Assembly 19; merged with orf19.6116 in Assembly 20
	orf19.1956	1.95311	0.00110546		Predicted ORF in Assemblies 19, 20 and 21	GO:0007131 reciprocal meiotic recombination |
	orf19.3268	1.95285	0.00276257		Ortholog of S. cerevisiae Tma19p (Ykl065cp)	GO:0006412 translation | GO:0006979 response to oxidative stress |		GO:0005829 cytosol | GO:0005739 mitochondrion | GO:0005840 ribosome |
	orf19.6062.3	1.95012	0.0043148		ORF Predicted by Annotation Working Group			GO:0005739 mitochondrion |
	orf19.1369	1.95006	0.00389527		Predicted ORF in Assemblies 19, 20 and 21
	orf19.2425.2	1.9479	0.014919		Putative ribosomal protein; Plc1p-regulated; genes encoding cytoplasmic ribosomal subunits, translation factors, and tRNA synthetases are downregulated upon phagocytosis by murine macrophage; merged with orf19.2864.1 in Assembly 20
	orf19.7322	1.94507	0.0331812		Predicted ORF in Assemblies 19, 20 and 21			GO:0005737 cytoplasm | GO:0005840 ribosome |
	orf19.2994.1	1.9437	0.0120497	RPS16A	Macrophage/pseudohyphal-induced after 16 h	GO:0006412 translation | GO:0000462 maturation of SSU-rRNA from tricistronic rRNA transcript (SSU-rRNA, 5.8S rRNA, LSU-rRNA) |	GO:0003735 structural constituent of ribosome |	GO:0030686 90S preribosome |
	orf19.5073	1.94305	0.0145517	DPM1	Protein with similarity to S. cerevisiae Dpm1p, which is dolichol phosphate mannose synthase; filament induced; Tup1p-regulated	GO:0006493 protein amino acid O-linked glycosylation | GO:0006487 protein amino acid N-linked glycosylation | GO:0006506 GPI anchor biosynthetic process |	GO:0004582 dolichyl-phosphate beta-D-mannosyltransferase activity |	GO:0005783 endoplasmic reticulum | GO:0005886 plasma membrane |
	orf19.542.2	1.94272	0.00426339		ORF Predicted by Annotation Working Group	GO:0006461 protein complex assembly | GO:0006626 protein targeting to mitochondrion |		GO:0031307 integral to mitochondrial outer membrane |
	orf19.6022	1.94022	0.00709097		Predicted ORF in Assemblies 19, 20 and 21; downregulated during core stress response
	orf19.2289	1.93888	0.0412375	ARP3	Predicted ORF in Assemblies 19, 20 and 21; shows Myo5p-dependent localization to cortical actin patches at hyphal tip; mutation confers hypersensitivity to cytochalasin D	GO:0042493 response to drug | GO:0034314 Arp2/3 complex-mediated actin nucleation |	GO:0005200 structural constituent of cytoskeleton | GO:0003779 actin binding | GO:0005524 ATP binding |	GO:0030479 actin cortical patch | GO:0001411 hyphal tip | GO:0005885 Arp2/3 protein complex | GO:0001950 plasma membrane enriched fraction |
	orf19.3518	1.93839	0.000969051		Predicted ORF in Assemblies 19, 20 and 21	GO:0006839 mitochondrial transport |	GO:0005310 dicarboxylic acid transmembrane transporter activity |	GO:0005743 mitochondrial inner membrane |
	orf19.7580	1.93486	0.00407563		Predicted ORF in Assemblies 19, 20 and 21
	orf19.2351	1.93344	0.000109514	NIT3	Predicted ORF in Assemblies 19, 20 and 21; regulated by Gcn2p and Gcn4p; protein detected by mass spec in exponential and stationary phase cultures			GO:0005739 mitochondrion |
	orf19.6425	1.92819	0.00112841		Predicted ORF in Assemblies 19, 20 and 21	GO:0070481 nuclear-transcribed mRNA catabolic process, non-stop decay | GO:0070478 nuclear-transcribed mRNA catabolic process, 3'-5' exonucleolytic nonsense-mediated decay |	GO:0003724 RNA helicase activity |	GO:0055087 Ski complex |
	orf19.4898	1.9281	0.0155446		Predicted ORF in Assemblies 19, 20 and 21; increased expression in response to prostaglandins			GO:0005783 endoplasmic reticulum | GO:0005741 mitochondrial outer membrane |
	orf19.2463	1.92779	0.00235371	PRN2	Predicted ORF in Assemblies 19, 20 and 21; similar to pirin
	orf19.7612	1.92766	0.0181724	CTM1	Predicted ORF in Assemblies 19, 20 and 21; regulated by Gcn2p and Gcn4p; transcriptionally activated by Mnl1p under weak acid stress	GO:0006464 protein modification process |	GO:0000277 [cytochrome c]-lysine N-methyltransferase activity |	GO:0005829 cytosol |
	orf19.1365	1.9273	0.0223577		Predicted ORF in Assemblies 19, 20 and 21; mutation confers hypersensitivity to toxic ergosterol analog; constitutive expression independent of MTL or white-opaque status	GO:0042493 response to drug |
	orf19.5320	1.92613	0.000120853	NCE4	Predicted ORF in Assemblies 19, 20 and 21; periodic mRNA expression, peak at cell-cycle G2/M phase
	orf19.4349.6	1.92184	0.0315473		ORF Predicted by Annotation Working Group; removed from Assembly 20
	orf19.873.1	1.92175	0.0182249	COX6	Flucytosine induced	GO:0009060 aerobic respiration | GO:0006123 mitochondrial electron transport, cytochrome c to oxygen |	GO:0004129 cytochrome-c oxidase activity |	GO:0005751 mitochondrial respiratory chain complex IV | GO:0005886 plasma membrane |
	orf19.3322	1.91842	0.00974002	DUT1	dUTP pyrophosphatase; converts dUTP to dUMP and pyrophosphate; cell-cycle regulated if expressed in S. cerevisiae; upstream MluI and SCB transcription regulatory elements; induced by 17-beta-estradiol, ethynyl estradiol, macrophage	GO:0006260 DNA replication | GO:0009213 pyrimidine deoxyribonucleoside triphosphate catabolic process |	GO:0004170 dUTP diphosphatase activity |	GO:0005634 nucleus | GO:0005737 cytoplasm |
	orf19.2286	1.91493	0.0173512		Predicted ORF in Assemblies 19, 20 and 21; ketoconazole-induced; protein level decreased in stationary phase cultures	GO:0000226 microtubule cytoskeleton organization | GO:0008612 peptidyl-lysine modification to hypusine |	GO:0019135 deoxyhypusine monooxygenase activity |	GO:0005634 nucleus | GO:0005737 cytoplasm |
	orf19.4089	1.91078	0.000349942	SGT1	Predicted ORF in Assemblies 19, 20 and 21; mutation confers hypersensitivity to radicicol	GO:0042493 response to drug | GO:0051382 kinetochore assembly | GO:0019933 cAMP-mediated signaling |	GO:0051087 chaperone binding | GO:0030674 protein binding, bridging |	GO:0000151 ubiquitin ligase complex |
	orf19.7121	1.90264	0.00630031		Predicted ORF in Assemblies 19, 20 and 21; possibly spurious ORF (Annotation Working Group prediction)
	orf19.667.1	1.8986	0.025274	RPL37B	Predicted ribosomal protein	GO:0006412 translation |	GO:0003735 structural constituent of ribosome |
	orf19.2471	1.89856	0.0016138	GIM5	Predicted ORF in Assemblies 19, 20 and 21; macrophage/pseudohyphal-repressed gene and macrophage-induced protein	GO:0007021 tubulin complex assembly |	GO:0015631 tubulin binding |	GO:0016272 prefoldin complex |
	orf19.7127.1	1.89851	0.00248796		Putative protein of unknown function, transcription is upregulated in an RHE model of oral candidiasis; ORF Predicted by Annotation Working Group
	orf19.7109	1.8961	0.0229099		Predicted ORF in Assemblies 19, 20 and 21
	orf19.5634	1.89515	0.0223867	FRP1	Predicted ferric reductase; gene alkaline-induced directly by Rim101p; iron-chelation-induced by CCAAT-binding factor (with Hap43p); fluconazole-downregulated; ciclopirox olamine induced; colony morphology-related gene regulation by Ssn6p	GO:0006827 high-affinity iron ion transport |	GO:0000293 ferric-chelate reductase activity |
	orf19.5971	1.89495	0.00111161		Predicted ORF in Assemblies 19, 20 and 21
	orf19.6028	1.88989	0.0334653	HGC1	Hypha-specific G1 cyclin-related protein involved in regulation of hyphal morphogenesis; Cdc28p-Hgc1p maintains Cdc11p S394 phosphorylation during hyphal growth; required for virulence in mouse model; regulated by Nrg1p, Tup1p, farnesol	GO:0030448 hyphal growth | GO:0000082 G1/S transition of mitotic cell cycle | GO:0000079 regulation of cyclin-dependent protein kinase activity | GO:0010526 negative regulation of transposition, RNA-mediated | GO:0000321 re-entry into mitotic cell cycle after pheromone arrest |	GO:0016538 cyclin-dependent protein kinase regulator activity |	GO:0005622 intracellular | GO:0005634 nucleus | GO:0000307 cyclin-dependent protein kinase holoenzyme complex | GO:0005737 cytoplasm |
	orf19.3577	1.88968	0.0103101	COQ5	Protein described as methyltransferase of ubiquinone biosynthesis; regulated by Gcn4p; repressed in response to amino acid starvation (3-aminotriazole treatment); induced upon adherence to polystyrene	GO:0042493 response to drug | GO:0006744 ubiquinone biosynthetic process | GO:0009060 aerobic respiration |	GO:0043334 2-hexaprenyl-6-methoxy-1,4-benzoquinone methyltransferase activity |	GO:0005759 mitochondrial matrix |
	orf19.4932	1.88858	0.0152903		Predicted ORF in Assemblies 19, 20 and 21	GO:0032543 mitochondrial translation |		GO:0005739 mitochondrion |
	orf19.3350	1.88841	0.00505884	MRP20	Protein described as component of mitochondrial ribosome; decreased expression in hyphae compared to yeast-form cells		GO:0003735 structural constituent of ribosome |	GO:0005762 mitochondrial large ribosomal subunit |
	orf19.4197	1.88799	0.0123518	YHM2	Alkaline upregulated	GO:0006842 tricarboxylic acid transport | GO:0000002 mitochondrial genome maintenance |	GO:0005371 tricarboxylate secondary active transmembrane transporter activity | GO:0003677 DNA binding |	GO:0005743 mitochondrial inner membrane | GO:0042645 mitochondrial nucleoid | GO:0005886 plasma membrane |
	orf19.4377	1.88519	0.00185082	KRE1	Predicted GPI-anchor, role in 1,6-beta-D-glucan biosynthesis; production in S. cerevisiae increases glucan content and complements killer toxin sensitivity of kre1 mutant; possible N-linked glycosylation at Asn109; caspofungin induced	GO:0006078 1,6-beta-glucan biosynthetic process |		GO:0009986 cell surface |
	orf19.1294	1.88409	0.0201331		Predicted ORF from Assembly 19; merged with orf19.2629 in Assembly 20
	orf19.1390	1.88134	0.023909	PMI1	Phosphomannose isomerase; cell wall biosynthesis enzyme; drug target; functional homolog of S. cerevisiae and E. coli phosphomannose isomerase; Gcn4p-regulated; repressed by 3-AT; induced on adherence to polystyrene, phagocytosis	GO:0031505 fungal-type cell wall organization | GO:0009272 fungal-type cell wall biogenesis | GO:0006486 protein amino acid glycosylation | GO:0000032 cell wall mannoprotein biosynthetic process | GO:0009298 GDP-mannose biosynthetic process |	GO:0004476 mannose-6-phosphate isomerase activity |	GO:0005634 nucleus | GO:0005737 cytoplasm |
	orf19.1967	1.87994	0.0232277		Predicted ORF in Assemblies 19, 20 and 21		GO:0003735 structural constituent of ribosome |	GO:0005762 mitochondrial large ribosomal subunit |
	orf19.6816	1.87841	0.00176632		Predicted ORF in Assemblies 19, 20 and 21	GO:0042843 D-xylose catabolic process | GO:0019568 arabinose catabolic process | GO:0006979 response to oxidative stress |	GO:0004032 aldehyde reductase activity |	GO:0005634 nucleus | GO:0005737 cytoplasm |
	orf19.5328	1.87756	0.027393	GCN1	Protein not essential for viability; similar to S. cerevisiae Gcn1p, which is a regulator of the protein kinase Gcn2p involved in translation initiation	GO:0006448 regulation of translational elongation |		GO:0005739 mitochondrion | GO:0022626 cytosolic ribosome |
	orf19.7279	1.87713	0.0011518		Predicted ORF in Assemblies 19, 20 and 21
	orf19.3761	1.87447	0.000187397	CDC54	Transcription is regulated by Nrg1p and Mig1p; periodic mRNA expression, peak at cell-cycle M/G1 phase	GO:0006267 pre-replicative complex assembly | GO:0006271 DNA strand elongation during DNA replication | GO:0006270 DNA replication initiation | GO:0000084 S phase of mitotic cell cycle | GO:0006268 DNA unwinding during replication |	GO:0003682 chromatin binding | GO:0004003 ATP-dependent DNA helicase activity | GO:0003697 single-stranded DNA binding | GO:0003688 DNA replication origin binding | GO:0043142 single-stranded DNA-dependent ATPase activity | GO:0043140 ATP-dependent 3'-5' DNA helicase activity | GO:0009378 four-way junction helicase activity |	GO:0031261 DNA replication preinitiation complex | GO:0005737 cytoplasm | GO:0005656 pre-replicative complex | GO:0042555 MCM complex |
	orf19.493	1.8717	0.0198902	RPL15A	Putative ribosomal protein; genes encoding cytoplasmic ribosomal subunits, translation factors, and tRNA synthetases are downregulated upon phagocytosis by murine macrophage; transcription is positively regulated by Tbf1p	GO:0006412 translation |	GO:0003723 RNA binding | GO:0003735 structural constituent of ribosome |	GO:0022625 cytosolic large ribosomal subunit |
	orf19.439	1.87158	0.000162541		Predicted ORF in Assemblies 19, 20 and 21	GO:0006355 regulation of transcription, DNA-dependent | GO:0000002 mitochondrial genome maintenance |	GO:0030528 transcription regulator activity |	GO:0005739 mitochondrion | GO:0005634 nucleus |
	orf19.6924	1.87139	0.0035164	HTA1	Putative histone H2A; reduced mRNA abundance detected in homozygous fkh2 null mutant; amphotericin B repressed; farnesol regulated; RNA abundance regulated by tyrosol and cell density	GO:0006333 chromatin assembly or disassembly | GO:0045816 negative regulation of transcription from RNA polymerase II promoter, global | GO:0006281 DNA repair |	GO:0003677 DNA binding |	GO:0000786 nucleosome |
	orf19.687.1	1.86886	0.0240671	RPL25	ORF Predicted by Annotation Working Group; shows colony morphology-related gene regulation by Ssn6p	GO:0006412 translation | GO:0000027 ribosomal large subunit assembly |	GO:0003735 structural constituent of ribosome | GO:0003723 RNA binding |
	orf19.1236	1.86829	0.00282799		Predicted ORF in Assemblies 19, 20 and 21	GO:0006897 endocytosis | GO:0007033 vacuole organization | GO:0030950 establishment or maintenance of actin cytoskeleton polarity |		GO:0030173 integral to Golgi membrane |
	orf19.3974	1.8682	0.000636743	PUT2	Alkaline upregulated; protein detected by mass spec in exponential and stationary phase cultures	GO:0006537 glutamate biosynthetic process | GO:0010133 proline catabolic process to glutamate |	GO:0003842 1-pyrroline-5-carboxylate dehydrogenase activity |	GO:0005739 mitochondrion |
	orf19.3335	1.86673	0.0110349		Predicted ORF in Assemblies 19, 20 and 21; shows colony morphology-related gene regulation by Ssn6p; repressed by nitric oxide			GO:0005886 plasma membrane |
	orf19.4817	1.86629	0.00638404	RAM2	Alpha subunit of heterodimeric protein geranylgeranyltransferase type I and farnesyltransferase; a-specific transcription; lovastatin and fluconazole regulated; GGTase I enzyme binds zinc, is Mg-dependent; Cdc42p is GGTase I substrate	GO:0018344 protein geranylgeranylation | GO:0018347 protein amino acid farnesylation | GO:0007323 peptide pheromone maturation | GO:0018348 protein amino acid geranylgeranylation |	GO:0004662 CAAX-protein geranylgeranyltransferase activity | GO:0004660 protein farnesyltransferase activity |	GO:0005965 protein farnesyltransferase complex | GO:0005953 CAAX-protein geranylgeranyltransferase complex |
	orf19.6396	1.86494	0.00213301		Putative patatin-like phospholipase; similar to S. cerevisiae Yml059p, which is predicted to be a membrane protein: antigenic during human oral infection	GO:0009405 pathogenesis | GO:0034638 phosphatidylcholine catabolic process |	GO:0004622 lysophospholipase activity |	GO:0005783 endoplasmic reticulum |
	orf19.5054	1.86468	0.00197173		Putative quinolinate phosphoribosyl transferase, involved in NAD biosynthesis	GO:0034354 de novo NAD biosynthetic process from tryptophan |	GO:0004514 nicotinate-nucleotide diphosphorylase (carboxylating) activity |	GO:0005634 nucleus | GO:0005737 cytoplasm |
	orf19.2657	1.86447	0.00631357		Predicted ORF in Assemblies 19, 20 and 21
	orf19.7258	1.86248	0.00130134	DDI1	Predicted ORF in Assemblies 19, 20 and 21; macrophage/pseudohyphal-repressed	GO:0016192 vesicle-mediated transport | GO:0006511 ubiquitin-dependent protein catabolic process |	GO:0000149 SNARE binding |	GO:0005886 plasma membrane |
	orf19.941	1.86035	0.0249499	SEC14	Essential protein; functional homolog of S. cerevisiae Sec14p, which is a Golgi phosphatidylinositol/phosphatidylcholine transfer protein that regulates choline-phosphate cytidyltransferase and thereby affects secretion; biofilm-regulated	GO:0006892 post-Golgi vesicle-mediated transport | GO:0006657 CDP-choline pathway | GO:0032527 protein exit from endoplasmic reticulum | GO:0006675 mannose inositol phosphoceramide metabolic process | GO:0006674 inositol phosphorylceramide metabolic process | GO:0015914 phospholipid transport | GO:0030437 ascospore formation | GO:0006896 Golgi to vacuole transport | GO:0006893 Golgi to plasma mem…	GO:0008526 phosphatidylinositol transporter activity |	GO:0005794 Golgi apparatus | GO:0005829 cytosol |
	orf19.3481	1.85996	0.00527901		Putative protein of unknown function, transcription is activated in the presence of elevated CO2; predicted ORF in Assemblies 19, 20 and 21	GO:0042254 ribosome biogenesis |	GO:0003724 RNA helicase activity |	GO:0005739 mitochondrion |
	orf19.1635	1.85993	0.0448356	RPL12	Predicted ribosomal protein; downregulated in the presence of human whole blood or polymorphonuclear (PMN) cells; genes encoding cytoplasmic ribosomal subunits are downregulated upon phagocytosis by murine macrophage; Tbf1p-activated	GO:0006412 translation | GO:0000027 ribosomal large subunit assembly |	GO:0003735 structural constituent of ribosome |
	orf19.5904	1.85888	0.00106791	RPL19A	Predicted ribosomal protein; genes encoding cytoplasmic ribosomal subunits, translation factors, and tRNA synthetases are downregulated upon phagocytosis by murine macrophage	GO:0006412 translation |	GO:0003735 structural constituent of ribosome |
	orf19.610	1.85608	0.0156274	EFG1	Transcriptional repressor; required for white-phase cell type; hyphal growth, metabolism, cell-wall gene regulator; roles in adhesion, virulence; Cph1p and Efg1p have role in host cytokine response; bHLH; binds E-box; T206 phosphorylated	GO:0030448 hyphal growth | GO:0001410 chlamydospore formation | GO:0030447 filamentous growth | GO:0007124 pseudohyphal growth | GO:0045449 regulation of transcription | GO:0006355 regulation of transcription, DNA-dependent | GO:0009405 pathogenesis | GO:0044011 single-species biofilm formation on inanimate substrate | GO:0007155 cell adhesion | GO:0000902 cell morphogenesis | GO:0000122 negative…	GO:0003700 transcription factor activity | GO:0003677 DNA binding | GO:0016564 transcription repressor activity | GO:0043565 sequence-specific DNA binding |	GO:0005634 nucleus |
	orf19.7438	1.85556	0.0131979	UBA1	Protein similar to S. cerevisiae Uba1p, which is a ubiquitin-activating enzyme that is essential for growth; protein level decreased in stationary phase cultures	GO:0016567 protein ubiquitination |	GO:0004839 ubiquitin activating enzyme activity |	GO:0005634 nucleus | GO:0005737 cytoplasm |
	orf19.2953	1.85495	0.0009371		Predicted ORF in Assemblies 19, 20 and 21	GO:0006461 protein complex assembly | GO:0030150 protein import into mitochondrial matrix | GO:0016031 cytoplasmic tRNA import into mitochondrion |	GO:0015266 protein channel activity | GO:0030943 mitochondrion targeting sequence binding |	GO:0005742 mitochondrial outer membrane translocase complex | GO:0031307 integral to mitochondrial outer membrane | GO:0005886 plasma membrane |
	orf19.4193	1.8544	0.00366269		Predicted ORF in Assemblies 19, 20 and 21			GO:0005634 nucleus | GO:0005737 cytoplasm |
	orf19.1135	1.85388	0.000657869	CAS1	Putative transcription factor with beta-barrel DNA-binding motif; mutation causes marginal increase in caspofungin sensitivity	GO:0006355 regulation of transcription, DNA-dependent | GO:0000727 double-strand break repair via break-induced replication | GO:0030466 chromatin silencing at silent mating-type cassette | GO:0006303 double-strand break repair via nonhomologous end joining | GO:0000723 telomere maintenance | GO:0006333 chromatin assembly or disassembly |	GO:0003700 transcription factor activity | GO:0003723 RNA binding |	GO:0005635 nuclear envelope | GO:0043564 Ku70 |
	orf19.1113	1.8528	0.00513625		Predicted ORF in Assemblies 19, 20 and 21; possibly spurious ORF (Annotation Working Group prediction)
	orf19.7335	1.85267	0.0157782	PRE8	Protein described as alpha-2_sc subunit of proteasome; macrophage-induced protein; regulated by Gcn2p and Gcn4p; transcription is positively regulated by Tbf1p; protein detected by mass spec in stationary phase cultures	GO:0006511 ubiquitin-dependent protein catabolic process |	GO:0004175 endopeptidase activity |	GO:0019773 proteasome core complex, alpha-subunit complex | GO:0034515 proteasome storage granule |
	orf19.3438	1.85101	0.009633		Predicted ORF in Assemblies 19, 20 and 21	GO:0006986 response to unfolded protein | GO:0006457 protein folding | GO:0030433 ER-associated protein catabolic process |	GO:0051087 chaperone binding |	GO:0005788 endoplasmic reticulum lumen |
	orf19.2865	1.84906	0.00494048		Predicted ORF from Assembly 19; merged with orf19.2425 in Assembly 20
	orf19.2785	1.84798	0.0115353	ATP7	Putative subunit of the F1F0-ATPase complex; shows colony morphology-related gene regulation by Ssn6p; farnesol-, macrophage-downregulated protein abundance	GO:0006461 protein complex assembly | GO:0015986 ATP synthesis coupled proton transport |	GO:0046961 proton-transporting ATPase activity, rotational mechanism | GO:0046933 hydrogen ion transporting ATP synthase activity, rotational mechanism | GO:0016887 ATPase activity |	GO:0000274 mitochondrial proton-transporting ATP synthase, stator stalk | GO:0005886 plasma membrane |
	orf19.236	1.84761	0.0126745	RPL9B	Predicted ribosomal protein; genes encoding cytoplasmic ribosomal subunits, translation factors, and tRNA synthetases are downregulated upon phagocytosis by murine macrophage; repressed by nitric oxide	GO:0006412 translation |	GO:0003735 structural constituent of ribosome |	GO:0022625 cytosolic large ribosomal subunit |
	orf19.704	1.84478	0.00301971	SOL3	Predicted ORF in Assemblies 19, 20 and 21; macrophage-downregulated protein abundance; protein detected by mass spec in exponential and stationary phase cultures	GO:0008033 tRNA processing |	GO:0017057 6-phosphogluconolactonase activity |	GO:0005634 nucleus | GO:0005737 cytoplasm |
	orf19.2259	1.84401	0.000954218		Predicted ORF in Assemblies 19, 20 and 21; possibly spurious ORF (Annotation Working Group prediction)
	orf19.102	1.84331	0.0282482		Predicted ORF in Assemblies 19, 20 and 21; possibly spurious ORF (Annotation Working Group prediction)	GO:0007064 mitotic sister chromatid cohesion |		GO:0008278 cohesin complex |
	orf19.2335	1.84123	0.0134312		Predicted ORF in Assemblies 19, 20 and 21; mutation confers hypersensitivity to 5-fluorouracil (5-FU); Hog1p-induced; protein detected by mass spec in stationary phase cultures	GO:0042493 response to drug |	GO:0004177 aminopeptidase activity |	GO:0005737 cytoplasm | GO:0005840 ribosome |
	orf19.1802	1.84005	0.0204881		Predicted ORF in Assemblies 19, 20 and 21; decreased expression in response to prostaglandins	GO:0000288 nuclear-transcribed mRNA catabolic process, deadenylation-dependent decay | GO:0006415 translational termination |		GO:0005634 nucleus |
	orf19.6524	1.83944	0.0110282		Predicted ORF in Assemblies 19, 20 and 21	GO:0030150 protein import into mitochondrial matrix |	GO:0015266 protein channel activity |	GO:0005742 mitochondrial outer membrane translocase complex | GO:0005886 plasma membrane |
	orf19.2407	1.83784	0.0111328	DPS1-1	Putative tRNA-Asp synthetase; genes encoding ribosomal subunits, translation factors, and tRNA synthetases are downregulated upon phagocytosis by murine macrophage; protein detected by mass spec in stationary phase cultures	GO:0006412 translation |	GO:0003723 RNA binding | GO:0004815 aspartate-tRNA ligase activity |	GO:0005737 cytoplasm | GO:0005634 nucleus |
	orf19.3859	1.83676	0.0110085		Predicted ORF in Assemblies 19, 20 and 21; transcription is upregulated in response to treatment with ciclopirox olamine; transcription is induced in response to alpha pheromone in SpiderM medium	GO:0030497 fatty acid elongation |	GO:0045703 ketoreductase activity |	GO:0005783 endoplasmic reticulum |
	orf19.3504	1.83218	0.0242548	RPL23A	Putative ribosomal protein; genes encoding cytoplasmic ribosomal subunits, translation factors, and tRNA synthetases are downregulated upon phagocytosis by murine macrophage	GO:0006412 translation | GO:0042493 response to drug |	GO:0003735 structural constituent of ribosome |
	orf19.3089	1.83128	9.7718e-06		Predicted ORF in Assemblies 19, 20 and 21	GO:0042407 cristae formation | GO:0070584 mitochondrion morphogenesis | GO:0034982 mitochondrial protein processing |		GO:0005739 mitochondrion |
	orf19.1881	1.83045	0.0166716		Predicted ORF in Assemblies 19, 20 and 21	GO:0046474 glycerophospholipid biosynthetic process |	GO:0047184 1-acylglycerophosphocholine O-acyltransferase activity | GO:0003841 1-acylglycerol-3-phosphate O-acyltransferase activity |	GO:0005840 ribosome | GO:0005783 endoplasmic reticulum | GO:0005792 microsome |
	orf19.7015	1.82997	0.0308893	RPP0	Putative ribosomal protein; antigenic in mouse; biofilm induced; cytoplasmic ribosomal subunit, translation factor, and tRNA synthetase genes are downregulated upon phagocytosis by murine macrophage; transcription induced by Tbf1p	GO:0006414 translational elongation | GO:0000027 ribosomal large subunit assembly |	GO:0003735 structural constituent of ribosome | GO:0070180 LSU rRNA binding |	GO:0030686 90S preribosome |
	orf19.5006	1.82762	0.00638981	GCV3	Predicted ORF in Assemblies 19, 20 and 21; protein level decreased in stationary phase cultures	GO:0006546 glycine catabolic process | GO:0006730 one-carbon metabolic process |	GO:0004375 glycine dehydrogenase (decarboxylating) activity |	GO:0005739 mitochondrion |
	orf19.3400	1.82375	0.0304978	COQ3	Protein described as having role in coenzyme Q biosynthesis; transcriptionally induced by interaction with macrophage	GO:0006744 ubiquinone biosynthetic process |	GO:0004395 hexaprenyldihydroxybenzoate methyltransferase activity |	GO:0005739 mitochondrion | GO:0019898 extrinsic to membrane | GO:0005743 mitochondrial inner membrane |
	orf19.4257	1.82352	0.00406699	INT1	Integrin-like protein; role in morphogenesis, adhesion, and mouse cecal colonization and systemic virulence; similar to S. cerevisiae Bud4p (has role in bud site selection); structurally similar to alpha-subunit of human leukocyte integrins	GO:0007120 axial cellular bud site selection | GO:0007155 cell adhesion | GO:0009405 pathogenesis | GO:0044117 growth of symbiont in host | GO:0044403 symbiosis, encompassing mutualism through parasitism |	GO:0050839 cell adhesion molecule binding |	GO:0005940 septin ring | GO:0005935 cellular bud neck | GO:0009986 cell surface | GO:0000142 cellular bud neck contractile ring |
	orf19.1437	1.82173	0.00314089		Transcription is negatively regulated by Sfu1p; removed from Assembly 20
	orf19.1325	1.82051	0.0227193	ECM38	Alkaline upregulated	GO:0007047 cell wall organization |	GO:0003810 protein-glutamine gamma-glutamyltransferase activity |
	orf19.3919	1.8201	0.000201208		Predicted ORF in Assemblies 19, 20 and 21	GO:0000022 mitotic spindle elongation | GO:0000070 mitotic sister chromatid segregation |	GO:0004197 cysteine-type endopeptidase activity |	GO:0005819 spindle | GO:0005634 nucleus | GO:0005737 cytoplasm |
	orf19.1368	1.81814	0.00719919		Predicted ORF in Assemblies 19, 20 and 21
	orf19.6213	1.81814	0.00183683	SUI2	Putative translation initiation factor; genes encoding ribosomal subunits, translation factors, and tRNA synthetases are downregulated upon phagocytosis by murine macrophage; protein detected by mass spec in stationary phase cultures	GO:0006413 translational initiation |	GO:0003743 translation initiation factor activity |	GO:0005840 ribosome | GO:0043614 multi-eIF complex | GO:0005850 eukaryotic translation initiation factor 2 complex |
	orf19.4193.1	1.81655	0.0287848	RPS13	Putative ribosomal protein; ORF predicted by Annotation Working Group	GO:0000462 maturation of SSU-rRNA from tricistronic rRNA transcript (SSU-rRNA, 5.8S rRNA, LSU-rRNA) |	GO:0070181 SSU rRNA binding | GO:0003735 structural constituent of ribosome |	GO:0030686 90S preribosome | GO:0022627 cytosolic small ribosomal subunit |
	orf19.5818	1.81534	0.00708666	SUR2	Protein described as similar to ceramide hydroxylase; predicted enzyme of sphingolipid biosynthesis; upregulated in biofilm; regulated by Tsa1p, Tsa1Bp under H2O2 stress conditions	GO:0006665 sphingolipid metabolic process |	GO:0000170 sphingosine hydroxylase activity |	GO:0005783 endoplasmic reticulum | GO:0005789 endoplasmic reticulum membrane |
	orf19.7458	1.81525	0.000398488		Predicted ORF in Assemblies 19, 20 and 21
	orf19.5487	1.81296	0.000816217	CDC46	Protein described as having role in control of cell division; periodic mRNA expression, peak at cell-cycle M/G1 phase; regulated by tyrosol and cell density; Plc1p-regulated; repressed in response to alpha pheromone in SpiderM medium	GO:0006268 DNA unwinding during replication | GO:0006348 chromatin silencing at telomere | GO:0006267 pre-replicative complex assembly | GO:0031939 negative regulation of chromatin silencing at telomere | GO:0030174 regulation of DNA replication initiation | GO:0006343 establishment of chromatin silencing | GO:0006270 DNA replication initiation | GO:0000084 S phase of mitotic cell cycle |	GO:0004003 ATP-dependent DNA helicase activity | GO:0003682 chromatin binding | GO:0003697 single-stranded DNA binding | GO:0003688 DNA replication origin binding |	GO:0000784 nuclear chromosome, telomeric region | GO:0031261 DNA replication preinitiation complex | GO:0005737 cytoplasm | GO:0005656 pre-replicative complex | GO:0042555 MCM complex |
	orf19.3240	1.81098	0.00111804	ERG27	3-Keto sterol reductase of ergosterol biosynthesis; acts in C-4 sterol demethylation with Erg25p and Erg26p; possible drug target, essential for viability; functional homolog of S. cerevisiae Erg27p	GO:0006696 ergosterol biosynthetic process | GO:0042493 response to drug |	GO:0000253 3-keto sterol reductase activity |	GO:0005789 endoplasmic reticulum membrane | GO:0005741 mitochondrial outer membrane |
	orf19.7626	1.80997	0.000560374	EIF4E	Putative translation initiation factor eIF4E; genes encoding ribosomal subunits, translation factors, and tRNA synthetases are downregulated upon phagocytosis by murine macrophage; intron in 5'-UTR	GO:0006413 translational initiation | GO:0000184 nuclear-transcribed mRNA catabolic process, nonsense-mediated decay | GO:0051726 regulation of cell cycle |	GO:0003743 translation initiation factor activity | GO:0032266 phosphatidylinositol 3-phosphate binding |	GO:0005840 ribosome | GO:0005634 nucleus | GO:0010494 stress granule |
	orf19.4945	1.80966	0.00967874	MSH6	Protein similar to S. cerevisiae Msh6p, which is involved in mismatch repair; repressed under Cdc5p depletion	GO:0000710 meiotic mismatch repair |	GO:0032138 single base insertion or deletion binding | GO:0032137 guanine/thymine mispair binding | GO:0016887 ATPase activity | GO:0000400 four-way junction DNA binding | GO:0005524 ATP binding |	GO:0032301 MutSalpha complex |
	orf19.5006.1	1.80956	0.000465671		ORF Predicted by Annotation Working Group	GO:0006906 vesicle fusion | GO:0006897 endocytosis | GO:0006893 Golgi to plasma membrane transport |	GO:0005484 SNAP receptor activity |	GO:0030133 transport vesicle | GO:0005802 trans-Golgi network | GO:0005768 endosome |
	orf19.7271	1.80529	0.00662531		Predicted ORF in Assemblies 19, 20 and 21; possibly spurious ORF (Annotation Working Group prediction)
	orf19.6752	1.80527	0.0110859		Predicted ORF in Assemblies 19, 20 and 21		GO:0003735 structural constituent of ribosome |	GO:0005763 mitochondrial small ribosomal subunit |
	orf19.6424	1.80493	0.00796556		Predicted ORF in Assemblies 19, 20 and 21	GO:0008054 cyclin catabolic process | GO:0000086 G2/M transition of mitotic cell cycle | GO:0016925 protein sumoylation | GO:0000022 mitotic spindle elongation |	GO:0019789 SUMO ligase activity |	GO:0000794 condensed nuclear chromosome |
	orf19.2970	1.80375	0.000225174	LYS2	Large subunit of heterodimeric alpha-aminoadipate reductase; enzyme of lysine biosynthesis; contains predicted binding sites for AMP and alpha-aminoadipate; feedback inhibited by lysine or thialysine; regulated by Gcn2p and Gcn4p	GO:0009085 lysine biosynthetic process | GO:0019878 lysine biosynthetic process via aminoadipic acid |	GO:0004043 L-aminoadipate-semialdehyde dehydrogenase activity |	GO:0016020 membrane | GO:0005737 cytoplasm |
	orf19.2520	1.80269	0.0155449		Predicted ORF in Assemblies 19, 20 and 21	GO:0000028 ribosomal small subunit assembly |	GO:0003723 RNA binding | GO:0003735 structural constituent of ribosome |	GO:0005763 mitochondrial small ribosomal subunit |
	orf19.4250	1.8024	0.00689152		Predicted ORF in Assemblies 19, 20 and 21
	orf19.3873	1.7984	0.0111206	ARC40	Protein similar to S. cerevisiae Arc40p, which is involved in actin filament organization in S. cerevisiae; transposon mutation affects filamentous growth	GO:0030447 filamentous growth | GO:0045010 actin nucleation |	GO:0005200 structural constituent of cytoskeleton |	GO:0005885 Arp2/3 protein complex |
	orf19.1801	1.79667	0.000215588		Predicted ORF in Assemblies 19, 20 and 21		GO:0004128 cytochrome-b5 reductase activity |	GO:0005792 microsome | GO:0005741 mitochondrial outer membrane | GO:0005886 plasma membrane |
	orf19.387	1.7961	0.000285968	GCR3	Functional homolog of S. cerevisiae Gcr3p, which acts in regulation of glycolytic genes; no intron predicted, in contrast to intron in S. cerevisiae GCR3 gene	GO:0006397 mRNA processing | GO:0006357 regulation of transcription from RNA polymerase II promoter | GO:0006110 regulation of glycolysis | GO:0000184 nuclear-transcribed mRNA catabolic process, nonsense-mediated decay | GO:0000398 nuclear mRNA splicing, via spliceosome |	GO:0003729 mRNA binding |	GO:0000243 commitment complex | GO:0005846 nuclear cap binding complex |
	orf19.7261	1.79492	0.00690708		Predicted ORF in Assemblies 19, 20 and 21	GO:0016192 vesicle-mediated transport |	GO:0005093 Rab GDP-dissociation inhibitor activity |	GO:0005625 soluble fraction | GO:0005624 membrane fraction |
	orf19.1832	1.79488	0.0379846	FCY23	Putative transporter; Gcn4p-regulated; more similar to S. cerevisiae Tpn1p, which is a vitamin B6 transporter, than to purine-cytosine permeases	GO:0006810 transport | GO:0051180 vitamin transport |	GO:0005215 transporter activity | GO:0051183 vitamin transporter activity |	GO:0005886 plasma membrane |
	orf19.7328	1.7947	0.00133106		Gene transcription regulated by Mig1p and Tup1p
	orf19.5369	1.79446	0.0158035		Predicted ORF in Assemblies 19, 20 and 21	GO:0006783 heme biosynthetic process |	GO:0004853 uroporphyrinogen decarboxylase activity |	GO:0005634 nucleus | GO:0005737 cytoplasm |
	orf19.2200	1.79244	0.00132122		Predicted ORF in Assemblies 19, 20 and 21
	orf19.4595	1.79237	0.000490132		Predicted ORF in Assemblies 19, 20 and 21; possibly spurious ORF (Annotation Working Group prediction)
	orf19.4620	1.79208	0.0186118		Predicted ORF in Assemblies 19, 20 and 21	GO:0045039 protein import into mitochondrial inner membrane |	GO:0008565 protein transporter activity |	GO:0005758 mitochondrial intermembrane space | GO:0005739 mitochondrion |
	orf19.6414.3	1.79124	0.00126819	TPM2	Protein described as tropomyosin isoform 2; regulated by Gcn4p; repressed in response to amino acid starvation (3-aminotriazole treatment); macrophage-induced protein; protein level decreased in stationary phase cultures	GO:0008154 actin polymerization or depolymerization | GO:0007124 pseudohyphal growth | GO:0051017 actin filament bundle formation |	GO:0003786 actin lateral binding |	GO:0000142 cellular bud neck contractile ring | GO:0032432 actin filament bundle |
	orf19.1702	1.78856	0.00165811	ARF3	Transcription is filament induced; Tup1p regulated (see Locus History Note for Assembly 19 correction)	GO:0006886 intracellular protein transport |	GO:0003924 GTPase activity |
	orf19.5775	1.78798	0.00204061		Predicted ORF in Assemblies 19, 20 and 21; member of a family encoded by FGR6-related genes in the RB2 repeat sequence
	orf19.6883	1.78687	0.00649509		Predicted ORF in Assemblies 19, 20 and 21	GO:0006694 steroid biosynthetic process | GO:0006897 endocytosis | GO:0006887 exocytosis | GO:0015918 sterol transport | GO:0006892 post-Golgi vesicle-mediated transport | GO:0030011 maintenance of cell polarity |	GO:0005546 phosphatidylinositol-4,5-bisphosphate binding | GO:0008142 oxysterol binding | GO:0015485 cholesterol binding | GO:0005498 sterol carrier activity |	GO:0019898 extrinsic to membrane | GO:0000139 Golgi membrane |
	orf19.7237	1.78658	0.0111825		Predicted ORF in Assemblies 19, 20 and 21	GO:0009435 NAD biosynthetic process |	GO:0004061 arylformamidase activity |
	orf19.4836	1.78646	0.00848124	URA1	Dihydroorotate dehydrogenase (DHODH); enzyme of de novo pyrimidine biosynthesis; putative bipartite mitochondrial targeting motif, membrane spanning region; transcription is regulated upon yeast-hyphal switch, or by Nrg1p, Mig1p, Tup1p	GO:0006207 'de novo' pyrimidine base biosynthetic process |	GO:0004152 dihydroorotate dehydrogenase activity |	GO:0031304 intrinsic to mitochondrial inner membrane |
	orf19.4060	1.78445	0.0416251	ARO4	3-Deoxy-D-arabinoheptulosonate-7-phosphate synthase; enzyme of aromatic amino acid biosynthesis; GCN-regulated; feedback-inhibited by tyrosine when produced in S. cerevisiae; fungal-specific; Aro3p and Aro4p catalyze the same reaction	GO:0009073 aromatic amino acid family biosynthetic process |	GO:0003849 3-deoxy-7-phosphoheptulonate synthase activity |	GO:0005634 nucleus | GO:0005737 cytoplasm |
	orf19.297	1.78444	0.0238263	DTD2	Predicted ORF in Assemblies 19, 20 and 21	GO:0019478 D-amino acid catabolic process |	GO:0051500 D-tyrosyl-tRNA(Tyr) deacylase activity |	GO:0005737 cytoplasm |
	orf19.4600.1	1.78254	0.0475633		ORF Predicted by Annotation Working Group
	orf19.7421	1.77911	0.00141721	CYP5	Protein described as a peptidyl-prolyl cis-trans isomerase; macrophage-downregulated protein level; protein level decreased in stationary phase cultures	GO:0006950 response to stress |	GO:0003755 peptidyl-prolyl cis-trans isomerase activity |	GO:0005783 endoplasmic reticulum |
	orf19.6151	1.77883	0.0364251	ARC15	Predicted ORF in Assemblies 19, 20 and 21; mutation confers hypersensitivity to cytochalasin D	GO:0042493 response to drug | GO:0000001 mitochondrion inheritance | GO:0000147 actin cortical patch assembly |	GO:0005198 structural molecule activity |	GO:0005885 Arp2/3 protein complex | GO:0031315 extrinsic to mitochondrial outer membrane |
	orf19.1192	1.77859	0.000628625	DNA2	Protein similar to S. cerevisiae Dna2p, which is a DNA replication factor involved in DNA repair; induced under hydroxyurea treatment	GO:0006281 DNA repair | GO:0006273 lagging strand elongation | GO:0001302 replicative cell aging | GO:0000723 telomere maintenance |	GO:0000014 single-stranded DNA specific endodeoxyribonuclease activity | GO:0017108 5'-flap endonuclease activity | GO:0000739 DNA strand annealing activity | GO:0004003 ATP-dependent DNA helicase activity |	GO:0000784 nuclear chromosome, telomeric region |
	orf19.6047	1.77854	0.0109484	TUF1	Putative translation elongation factor; macrophage/pseudohyphal-induced; genes encoding ribosomal subunits, translation factors, and tRNA synthetases are downregulated upon phagocytosis by murine macrophage	GO:0032543 mitochondrial translation |	GO:0003924 GTPase activity | GO:0003746 translation elongation factor activity |	GO:0005761 mitochondrial ribosome | GO:0005739 mitochondrion |
	orf19.6318	1.77636	0.0111641		Predicted ORF in Assemblies 19, 20 and 21			GO:0005739 mitochondrion |
	orf19.5203	1.77461	0.00516205		Predicted ORF in Assemblies 19, 20 and 21
	orf19.5171	1.7734	0.0169667	PMT1	Protein mannosyltransferase, required for virulence in mouse systemic infection and for adhesion to epithelial cells; has a role in hyphal growth and drug sensitivity; Als1p, Sec20p, Kre9p, Pir1p are substrates; one of 5 PMT family members	GO:0042493 response to drug | GO:0009405 pathogenesis | GO:0006493 protein amino acid O-linked glycosylation | GO:0007047 cell wall organization | GO:0030448 hyphal growth | GO:0035269 protein amino acid O-linked mannosylation | GO:0045861 negative regulation of proteolysis | GO:0044011 single-species biofilm formation on inanimate substrate |	GO:0000030 mannosyltransferase activity | GO:0004169 dolichyl-phosphate-mannose-protein mannosyltransferase activity |	GO:0016021 integral to membrane | GO:0005789 endoplasmic reticulum membrane | GO:0005886 plasma membrane |
	orf19.4913	1.77336	0.0362565		Predicted ORF in Assemblies 19, 20 and 21			GO:0005737 cytoplasm |
	orf19.2284	1.77205	0.00217387		Predicted ORF in Assemblies 19, 20 and 21
	orf19.4220	1.77161	0.0427992		Predicted ORF in Assemblies 19, 20 and 21; regulated by Gcn4p; repressed in response to amino acid starvation (3-aminotriazole treatment)			GO:0005737 cytoplasm |
	orf19.3225	1.77031	0.00461041	CWH43	Predicted ORF in Assemblies 19, 20 and 21; transcription is downregulated in both intermediate and mature biofilms	GO:0006506 GPI anchor biosynthetic process | GO:0007047 cell wall organization |		GO:0005934 cellular bud tip | GO:0005887 integral to plasma membrane | GO:0005935 cellular bud neck |
	orf19.7076	1.76918	0.00575049		Predicted ORF in Assemblies 19, 20 and 21; protein level decreased in stationary phase cultures	GO:0016973 poly(A)+ mRNA export from nucleus | GO:0000723 telomere maintenance |	GO:0003723 RNA binding | GO:0042162 telomeric DNA binding |	GO:0005634 nucleus | GO:0010494 stress granule |
	orf19.5231.2	1.76871	0.00831353		ORF Predicted by Annotation Working Group	GO:0015986 ATP synthesis coupled proton transport |	GO:0046933 hydrogen ion transporting ATP synthase activity, rotational mechanism |	GO:0000276 mitochondrial proton-transporting ATP synthase complex, coupling factor F(o) | GO:0005886 plasma membrane |
	orf19.3980	1.76442	0.000280401		Predicted ORF in Assemblies 19, 20 and 21	GO:0006417 regulation of translation |	GO:0003724 RNA helicase activity |	GO:0005737 cytoplasm |
	orf19.5684	1.76284	0.0482161		Predicted ORF in Assemblies 19, 20 and 21		GO:0003735 structural constituent of ribosome |	GO:0005762 mitochondrial large ribosomal subunit |
	orf19.828	1.75715	0.00444244		Predicted ORF in Assemblies 19, 20 and 21; decreased expression in response to prostaglandins		GO:0003735 structural constituent of ribosome |	GO:0005762 mitochondrial large ribosomal subunit |
	orf19.4777	1.75637	0.00150473	DAK2	Protein described as similar to dihydroxyacetone kinase; transcription is decreased upon yeast-hyphal switch; fluconazole-induced; caspofungin repressed; protein detected by mass spec in stationary phase cultures	GO:0019563 glycerol catabolic process | GO:0006950 response to stress |	GO:0004371 glycerone kinase activity |
	orf19.7236	1.75477	0.00286747	TIF35	Putative translation initiation factor; genes encoding ribosomal subunits, translation factors, and tRNA synthetases are downregulated upon phagocytosis by murine macrophage	GO:0006413 translational initiation |	GO:0003743 translation initiation factor activity |	GO:0005852 eukaryotic translation initiation factor 3 complex |
	orf19.2360	1.75142	0.00359326	URA2	Predicted ORF in Assemblies 19, 20 and 21; flucytosine induced; macrophage/pseudohyphal-induced; intron in 5'-UTR	GO:0006541 glutamine metabolic process | GO:0045984 negative regulation of pyrimidine base metabolic process | GO:0006207 'de novo' pyrimidine base biosynthetic process |	GO:0004088 carbamoyl-phosphate synthase (glutamine-hydrolyzing) activity | GO:0004070 aspartate carbamoyltransferase activity |	GO:0005739 mitochondrion | GO:0016021 integral to membrane |
	orf19.7012	1.75126	0.00961354		Predicted ORF in Assemblies 19, 20 and 21		GO:0003735 structural constituent of ribosome |	GO:0005763 mitochondrial small ribosomal subunit |
	orf19.492	1.75028	0.00630798	ADE17	Enzyme of adenine biosynthesis; antigenic in human; soluble protein in hyphae; not induced during GCN response, in contrast to the S. cerevisiae ortholog	GO:0006189 'de novo' IMP biosynthetic process |	GO:0004643 phosphoribosylaminoimidazolecarboxamide formyltransferase activity | GO:0003937 IMP cyclohydrolase activity |	GO:0005625 soluble fraction | GO:0005829 cytosol | GO:0001950 plasma membrane enriched fraction |
	orf19.6592	1.74966	0.0205751		Predicted membrane transporter, member of the aromatic acid:proton symporter (AAHS) family, major facilitator superfamily (MFS)	GO:0015849 organic acid transport |	GO:0005342 organic acid transmembrane transporter activity |	GO:0016020 membrane |
	orf19.4937	1.74662	0.000305149	CHS3	Major chitin synthase of yeast-form and hyphal cells; synthesizes short-chitin fibrils; Chs4p-activated; transcription induced at yeast-hyphal transition; Chs1p and Chs2p, but not Chs3p, are inhibited by the protoberberine HWY-289	GO:0006038 cell wall chitin biosynthetic process | GO:0009405 pathogenesis | GO:0006970 response to osmotic stress | GO:0000910 cytokinesis | GO:0030476 ascospore wall assembly | GO:0030448 hyphal growth | GO:0009612 response to mechanical stimulus |	GO:0004100 chitin synthase activity |	GO:0009986 cell surface | GO:0000142 cellular bud neck contractile ring | GO:0030428 cell septum | GO:0045009 chitosome | GO:0043332 mating projection tip | GO:0005935 cellular bud neck | GO:0005628 prospore membrane | GO:0000131 incipient cellular bud site |
	orf19.558	1.74598	0.0281303	GUT1	Protein described as glycerol kinase; downregulated upon adherence to polystyrene; greater mRNA abundance observed in a cyr1 homozygous null mutant than in wild type	GO:0006071 glycerol metabolic process |	GO:0004370 glycerol kinase activity |	GO:0005737 cytoplasm |
	orf19.7509.2	1.74575	0.00152271	LSM6	ORF Predicted by Annotation Working Group; flucytosine induced	GO:0000398 nuclear mRNA splicing, via spliceosome |	GO:0031202 RNA splicing factor activity, transesterification mechanism | GO:0003723 RNA binding |	GO:0005732 small nucleolar ribonucleoprotein complex | GO:0005730 nucleolus | GO:0005688 U6 snRNP | GO:0046540 U4/U6 x U5 tri-snRNP complex | GO:0000932 cytoplasmic mRNA processing body |
	orf19.7563	1.74572	0.00695005	BET2	Transcription is regulated by Mig1p	GO:0018348 protein amino acid geranylgeranylation |	GO:0004663 Rab geranylgeranyltransferase activity |	GO:0005968 Rab-protein geranylgeranyltransferase complex |
	orf19.1699	1.74519	0.0078128	BZZ1	Protein similar to S. cerevisiae Bzz1p, which is an SH3 domain protein involved in the regulation of actin polymerization	GO:0009651 response to salt stress | GO:0006897 endocytosis | GO:0007015 actin filament organization |		GO:0043332 mating projection tip | GO:0030479 actin cortical patch |
	orf19.5890	1.74383	0.00456388		Predicted ORF in Assemblies 19, 20 and 21
	orf19.3601	1.74339	0.000438874		Predicted ORF in Assemblies 19, 20 and 21	GO:0006260 DNA replication |	GO:0004386 helicase activity | GO:0016887 ATPase activity |
	orf19.4112	1.74239	0.0113433		Predicted ORF in Assemblies 19, 20 and 21
	orf19.3822	1.73919	0.0125306	SCS7	Protein described as ceramide hydroxylase; transcription is regulated by Nrg1p; transcriptionally regulated by iron; expression greater in high iron; fluconazole-induced	GO:0000038 very-long-chain fatty acid metabolic process | GO:0006665 sphingolipid metabolic process |	GO:0000170 sphingosine hydroxylase activity |	GO:0005624 membrane fraction | GO:0005783 endoplasmic reticulum |
	orf19.1826	1.73831	0.0276316	MDM34	Putative transcription factor with zinc finger DNA-binding motif; macrophage-downregulated gene	GO:0006355 regulation of transcription, DNA-dependent |	GO:0003700 transcription factor activity |
	orf19.2184	1.73787	0.00416632		Predicted ORF in Assemblies 19, 20 and 21; clade-associated gene expression
	orf19.5986	1.73627	0.000430499	THI4	Protein repressed during the mating process; fungal-specific (no human or murine homolog); protein detected by mass spec in stationary phase cultures	GO:0006281 DNA repair | GO:0009228 thiamin biosynthetic process | GO:0000002 mitochondrial genome maintenance |		GO:0005829 cytosol | GO:0005739 mitochondrion |
	orf19.2935	1.73507	0.0459554	RPL10	Putative ribosomal protein; genes encoding cytoplasmic ribosomal subunits, translation factors, and tRNA synthetases downregulated upon phagocytosis by murine macrophage; transcription regulated upon yeast-hyphal switch; intron in 5'-UTR	GO:0006412 translation | GO:0006415 translational termination | GO:0000027 ribosomal large subunit assembly |	GO:0003735 structural constituent of ribosome |
	orf19.484	1.73496	0.0123098	MRPL40	Putative mitochondrial ribosomal protein		GO:0003735 structural constituent of ribosome |	GO:0005762 mitochondrial large ribosomal subunit |
	orf19.3251	1.73371	0.00157866	ARC19	Predicted ORF in Assemblies 19, 20 and 21; mutation confers hypersensitivity to cytochalasin D	GO:0042493 response to drug | GO:0000147 actin cortical patch assembly |	GO:0005198 structural molecule activity |	GO:0005885 Arp2/3 protein complex |
	orf19.3489	1.73279	0.000294342	ARO22	Putative chorismate synthase; fungal-specific (no human or murine homolog); merged with orf19.1986 in Assembly 20
	orf19.5195	1.73116	0.00155468		Predicted ORF in Assemblies 19, 20 and 21	GO:0006207 'de novo' pyrimidine base biosynthetic process |	GO:0004849 uridine kinase activity | GO:0004017 adenylate kinase activity | GO:0009041 uridylate kinase activity |	GO:0005634 nucleus | GO:0005737 cytoplasm |
	orf19.2909	1.73029	0.000238288	ERG26	C-3 sterol dehydrogenase, catalyzes the second of three steps required to remove two C-4 methyl groups from an intermediate in ergosterol biosynthesis; amphotericin B, caspofungin repressed	GO:0006696 ergosterol biosynthetic process |	GO:0000252 C-3 sterol dehydrogenase (C-4 sterol decarboxylase) activity |	GO:0005789 endoplasmic reticulum membrane |
	orf19.6828	1.72976	5.29049e-05		Predicted ORF in Assemblies 19, 20 and 21	GO:0006364 rRNA processing |	GO:0003723 RNA binding |	GO:0030687 preribosome, large subunit precursor | GO:0005730 nucleolus |
	orf19.5268	1.72957	0.00273901		Predicted ORF in Assemblies 19, 20 and 21	GO:0006366 transcription from RNA polymerase II promoter |	GO:0016455 RNA polymerase II transcription mediator activity |	GO:0016592 mediator complex |
	orf19.7602	1.72946	0.0171287		Predicted ORF in Assemblies 19, 20 and 21; heavy metal (cadmium) stress-induced; oxidative stress-induced via Cap1p	GO:0006950 response to stress | GO:0006457 protein folding |	GO:0001671 ATPase activator activity | GO:0051087 chaperone binding |	GO:0005737 cytoplasm |
	orf19.863	1.72937	0.0270867		Predicted ORF in Assemblies 19, 20 and 21		GO:0003735 structural constituent of ribosome |	GO:0005762 mitochondrial large ribosomal subunit |
	orf19.5651	1.72834	0.00377961		Predicted ORF in Assemblies 19, 20 and 21	GO:0016577 histone demethylation |	GO:0032453 histone demethylase activity (H3-K4 specific) |	GO:0005634 nucleus | GO:0005737 cytoplasm |
	orf19.7005	1.72821	0.00866769		Predicted ORF from Assembly 19; removed from Assembly 20
	orf19.3696	1.72733	0.0164157	TOM22	Predicted ORF in Assemblies 19, 20 and 21; shows colony morphology-related gene regulation by Ssn6p	GO:0045040 protein import into mitochondrial outer membrane | GO:0030150 protein import into mitochondrial matrix |	GO:0008565 protein transporter activity | GO:0015266 protein channel activity |	GO:0005742 mitochondrial outer membrane translocase complex | GO:0031307 integral to mitochondrial outer membrane | GO:0005886 plasma membrane |
	orf19.1738.1	1.72655	0.00967402		ORF Predicted by Annotation Working Group	GO:0007023 post-chaperonin tubulin folding pathway | GO:0000226 microtubule cytoskeleton organization |	GO:0051087 chaperone binding | GO:0048487 beta-tubulin binding |	GO:0005737 cytoplasm |
	orf19.6628	1.72641	0.00303227		Predicted ORF in Assemblies 19, 20 and 21	GO:0007020 microtubule nucleation | GO:0007059 chromosome segregation |	GO:0005200 structural constituent of cytoskeleton |	GO:0005816 spindle pole body | GO:0000775 chromosome, centromeric region |
	orf19.1471	1.72296	0.00902343	COX4	Protein described as subunit IV of cytochrome c oxidase; transcription is regulated by Mig1p; macrophage/pseudohyphal-induced gene; macrophage-induced protein; repressed by nitric oxide: intron in 5'-UTR	GO:0009060 aerobic respiration | GO:0006123 mitochondrial electron transport, cytochrome c to oxygen |	GO:0004129 cytochrome-c oxidase activity | GO:0008270 zinc ion binding |	GO:0005751 mitochondrial respiratory chain complex IV | GO:0005886 plasma membrane |
	orf19.7112	1.72294	0.00150137	FRP2	Protein described as ferric reductase; alkaline upregulated by Rim101p; fluconazole-downregulated; upregulated in the presence of human neutrophils; possibly adherence-induced		GO:0000293 ferric-chelate reductase activity |
	orf19.7019	1.72285	2.02998e-05	YML6	Protein described as a mitochondrial ribosomal protein; induced upon adherence to polystyrene	GO:0000027 ribosomal large subunit assembly |	GO:0003735 structural constituent of ribosome |	GO:0005762 mitochondrial large ribosomal subunit |
	orf19.353	1.72258	0.000637784	ULP1	Putative SUMO deconjugation enzyme that cleaves the small ubiquitin-like modifier (SUMO) off proteins	GO:0000086 G2/M transition of mitotic cell cycle | GO:0016926 protein desumoylation |	GO:0016929 SUMO-specific protease activity |	GO:0005635 nuclear envelope |
	orf19.4433	1.72217	0.00355862	CPH1	Transcription factor required for mating and hyphal growth on solid media; with Efg1p required for host cytokine response; in filamentation pathway with Ess1p and Czf1p; regulates genes of galactose metabolism	GO:0000747 conjugation with cellular fusion | GO:0030448 hyphal growth | GO:0007165 signal transduction | GO:0030447 filamentous growth | GO:0045449 regulation of transcription | GO:0009405 pathogenesis | GO:0044011 single-species biofilm formation on inanimate substrate | GO:0007329 positive regulation of transcription from RNA polymerase II promoter by pheromones | GO:0001403 invasive growth in…	GO:0003700 transcription factor activity | GO:0003677 DNA binding |	GO:0005634 nucleus |
	orf19.1002	1.72168	0.0259912		Predicted ORF in Assemblies 19, 20 and 21; possibly spurious ORF (Annotation Working Group prediction)	GO:0007126 meiosis | GO:0007265 Ras protein signal transduction | GO:0007188 G-protein signaling, coupled to cAMP nucleotide second messenger |	GO:0004016 adenylate cyclase activity |	GO:0005886 plasma membrane |
	orf19.7434	1.72093	0.000333749	GLG2	Protein described as self-glucosylating initiator of glycogen synthesis; expression is regulated upon white-opaque switching; hyphal-induced	GO:0005978 glycogen biosynthetic process |	GO:0008466 glycogenin glucosyltransferase activity |	GO:0005737 cytoplasm |
	orf19.6060	1.72018	0.0143037	GCN20	YEF3-subfamily ABC family protein, predicted not to be a transporter	GO:0006448 regulation of translational elongation |	GO:0005524 ATP binding |	GO:0022626 cytosolic ribosome |
	orf19.318	1.71802	0.00523976		Predicted ORF in Assemblies 19, 20 and 21	GO:0016226 iron-sulfur cluster assembly |		GO:0005759 mitochondrial matrix |
	orf19.7139	1.71688	0.0357098		Predicted ORF in Assemblies 19, 20 and 21
	orf19.1648	1.71347	0.00549704	RAD50	Protein described as DNA double-strand break repair factor; involved in response to oxidative stress and drug resistance	GO:0000706 meiotic DNA double-strand break processing | GO:0042138 meiotic DNA double-strand break formation | GO:0000727 double-strand break repair via break-induced replication | GO:0042493 response to drug | GO:0006979 response to oxidative stress | GO:0006281 DNA repair | GO:0007126 meiosis | GO:0032078 negative regulation of endodeoxyribonuclease activity | GO:0006303 double-strand break rep…	GO:0004017 adenylate kinase activity | GO:0003691 double-stranded telomeric DNA binding | GO:0043047 single-stranded telomeric DNA binding | GO:0051880 G-quadruplex DNA binding | GO:0016887 ATPase activity | GO:0005515 protein binding |	GO:0000794 condensed nuclear chromosome | GO:0005739 mitochondrion | GO:0030870 Mre11 complex |
	orf19.3683	1.71288	0.000971172		Putative transcription factor with zinc finger DNA-binding motif	GO:0050832 defense response to fungus | GO:0006355 regulation of transcription, DNA-dependent | GO:0006888 ER to Golgi vesicle-mediated transport | GO:0030037 actin filament reorganization during cell cycle | GO:0006890 retrograde vesicle-mediated transport, Golgi to ER | GO:0043001 Golgi to plasma membrane protein transport |	GO:0003700 transcription factor activity | GO:0003779 actin binding | GO:0008060 ARF GTPase activator activity |	GO:0005802 trans-Golgi network | GO:0005793 ER-Golgi intermediate compartment | GO:0005768 endosome | GO:0005856 cytoskeleton |
	orf19.3542	1.71142	0.0181254	LEM3	Predicted ORF in Assemblies 19, 20 and 21; mutation causes increased resistance to miltefosine	GO:0007166 cell surface receptor linked signal transduction | GO:0045332 phospholipid translocation |	GO:0030528 transcription regulator activity | GO:0004012 phospholipid-translocating ATPase activity |	GO:0016021 integral to membrane | GO:0005783 endoplasmic reticulum | GO:0005886 plasma membrane |
	orf19.7425	1.71018	0.000183747		Predicted ORF in Assemblies 19, 20 and 21	GO:0006281 DNA repair |	GO:0004844 uracil DNA N-glycosylase activity |	GO:0005739 mitochondrion | GO:0005634 nucleus |
	orf19.2672	1.71012	0.0328818	NCP1	NADPH-cytochrome P450 reductase, acts with Erg11p in sterol 14 alpha-demethylation in ergosterol biosynthesis; subject to hypoxic regulation; ketoconazole-induced; caspofungin repressed	GO:0042493 response to drug | GO:0006696 ergosterol biosynthetic process |	GO:0003958 NADPH-hemoprotein reductase activity | GO:0009055 electron carrier activity |	GO:0005792 microsome | GO:0005741 mitochondrial outer membrane |
	orf19.929	1.70996	0.000680582		Predicted ORF in Assemblies 19, 20 and 21
	orf19.2306	1.70706	0.0198796		Predicted ORF in Assemblies 19, 20 and 21	GO:0019509 methionine salvage |	GO:0016702 oxidoreductase activity, acting on single donors with incorporation of molecular oxygen, incorporation of two atoms of oxygen |	GO:0005634 nucleus | GO:0005737 cytoplasm |
	orf19.5316	1.70614	0.00309595	FGR29	Protein lacking an ortholog in S. cerevisiae; transposon mutation affects filamentous growth	GO:0030447 filamentous growth |
	orf19.3423	1.70533	0.0124602	TIF3	Putative translation initiation factor; genes encoding ribosomal subunits, translation factors, and tRNA synthetases are downregulated upon phagocytosis by murine macrophage	GO:0006413 translational initiation |	GO:0003743 translation initiation factor activity | GO:0033592 RNA strand annealing activity |	GO:0005840 ribosome |
	orf19.279	1.70314	0.0186316		Predicted ORF in Assemblies 19, 20 and 21	GO:0019478 D-amino acid catabolic process |	GO:0016788 hydrolase activity, acting on ester bonds |
	orf19.1524	1.70276	0.00103496	SPR3	Septin; mutant has no obvious phenotype	GO:0000902 cell morphogenesis | GO:0007047 cell wall organization |	GO:0005200 structural constituent of cytoskeleton |	GO:0000144 cellular bud neck septin ring | GO:0005628 prospore membrane |
	orf19.4402	1.70234	0.00133043		Predicted ORF from Assembly 19; possibly spurious ORF (Annotation Working Group prediction); removed from Assembly 20
	orf19.4845	1.70214	0.0293466		Predicted ORF in Assemblies 19, 20 and 21; fluconazole-induced	GO:0016192 vesicle-mediated transport |		GO:0030136 clathrin-coated vesicle | GO:0030173 integral to Golgi membrane |
	orf19.5839	1.70182	0.00404105	PDR17	Predicted ORF in Assemblies 19, 20 and 21; role in sensitivity to fluconazole, specifically; fungal-specific (no human or murine homolog)	GO:0016126 sterol biosynthetic process | GO:0042493 response to drug |		GO:0005737 cytoplasm |
	orf19.2863.1	1.69977	0.0149701		ORF Predicted by Annotation Working Group	GO:0045041 protein import into mitochondrial intermembrane space | GO:0006879 cellular iron ion homeostasis | GO:0006979 response to oxidative stress |	GO:0016971 flavin-linked sulfhydryl oxidase activity |	GO:0005758 mitochondrial intermembrane space |
	orf19.5964	1.6989	0.00391202	ARF2	Predicted ORF in Assemblies 19, 20 and 21; mutation confers hypersensitivity to Brefeldin A	GO:0006891 intra-Golgi vesicle-mediated transport | GO:0006888 ER to Golgi vesicle-mediated transport | GO:0042493 response to drug |	GO:0003924 GTPase activity |	GO:0005829 cytosol | GO:0005798 Golgi-associated vesicle |
	orf19.7238	1.69774	0.0129731	NPL3	Putative RNA-binding protein, ortholog of S. cerevisiae Npl3p; nuclear export is facilitated by Hmt1p; transcription is upregulated in an RHE model of oral candidiasis	GO:0006406 mRNA export from nucleus | GO:0031554 regulation of transcription termination | GO:0007124 pseudohyphal growth | GO:0000398 nuclear mRNA splicing, via spliceosome | GO:0032786 positive regulation of RNA elongation |	GO:0008143 poly(A) RNA binding | GO:0016944 RNA polymerase II transcription elongation factor activity |	GO:0005634 nucleus | GO:0005737 cytoplasm |
	orf19.5351	1.69722	0.0185107	TIF11	Predicted translation initiation factor eIF1a; possibly transcriptionally regulated upon hyphal formation; genes encoding ribosomal subunits, translation factors, and tRNA synthetases are downregulated upon phagocytosis by murine macrophage	GO:0006413 translational initiation | GO:0042493 response to drug |	GO:0003743 translation initiation factor activity | GO:0003725 double-stranded RNA binding |	GO:0005840 ribosome |
	orf19.5243	1.69672	0.00122307	TRP3	Predicted ORF in Assemblies 19, 20 and 21; regulated by Gcn2p and Gcn4p	GO:0000162 tryptophan biosynthetic process |	GO:0004049 anthranilate synthase activity | GO:0004425 indole-3-glycerol-phosphate synthase activity |	GO:0005950 anthranilate synthase complex |
	orf19.5908	1.69587	0.0120515	TEC1	TEA/ATTS transcription factor involved in regulation of hypha-specific genes; required for wild-type biofilm formation; regulates BCR1; directly transcriptionally regulated by Cph2p under some growth conditions; alkaline upregulated	GO:0030448 hyphal growth | GO:0009405 pathogenesis | GO:0007124 pseudohyphal growth | GO:0006355 regulation of transcription, DNA-dependent | GO:0045944 positive regulation of transcription from RNA polymerase II promoter | GO:0044011 single-species biofilm formation on inanimate substrate | GO:0007155 cell adhesion | GO:0044406 adhesion to host |	GO:0003704 specific RNA polymerase II transcription factor activity | GO:0003700 transcription factor activity |	GO:0005634 nucleus |
	orf19.330.1	1.69576	0.0113517		ORF Predicted by Annotation Working Group	GO:0006950 response to stress | GO:0000209 protein polyubiquitination | GO:0006513 protein monoubiquitination | GO:0016579 protein deubiquitination | GO:0045116 protein neddylation |	GO:0005515 protein binding | GO:0031386 protein tag |	GO:0005737 cytoplasm |
	orf19.4784	1.69567	0.00759245	CRP1	Copper transporter of the plasma membrane; P1-type ATPase (CPx type); mediates Cu resistance; similar to proteins of Menkes and Wilson disease; copper-induced; Tbf1p-activated; suppresses Cu sensitivity of S. cerevisiae cup1 null mutant	GO:0006878 cellular copper ion homeostasis | GO:0015673 silver ion transport | GO:0006825 copper ion transport | GO:0015691 cadmium ion transport | GO:0015680 intracellular copper ion transport |	GO:0004008 copper-exporting ATPase activity | GO:0005507 copper ion binding |	GO:0016021 integral to membrane | GO:0005886 plasma membrane | GO:0016020 membrane | GO:0005802 trans-Golgi network |
	orf19.6729	1.69418	0.00509819	TIP120	Protein similar to human and rat TBP-binding transcription regulatory protein; not essential for viability	GO:0006350 transcription |		GO:0005634 nucleus |
	orf19.1214	1.69384	0.0470302		Predicted ORF in Assemblies 19, 20 and 21	GO:0006508 proteolysis |	GO:0070006 metalloaminopeptidase activity |
	orf19.6096	1.69116	0.00300829	TRP1	Phosphoribosylanthranilate isomerase; enzyme of tryptophan biosynthesis; expected to be unifunctional, unlike trifunctional enzyme of some other fungi; complements E. coli trpC or S. cerevisiae trp1 mutant; CCT1 and TRP1 genes overlap	GO:0000162 tryptophan biosynthetic process |	GO:0004640 phosphoribosylanthranilate isomerase activity |	GO:0005737 cytoplasm |
	orf19.5754	1.69073	0.000886194		Predicted ORF in Assemblies 19, 20 and 21; fluconazole-induced	GO:0006882 cellular zinc ion homeostasis |		GO:0005783 endoplasmic reticulum |
	orf19.6189	1.69027	0.0240556		Predicted ORF in Assemblies 19, 20 and 21			GO:0005739 mitochondrion |
	orf19.1112	1.68983	0.000587225	BUD7	Predicted ORF in Assemblies 19, 20 and 21; fungal-specific (no human or murine homolog)	GO:0000282 cellular bud site selection | GO:0006038 cell wall chitin biosynthetic process | GO:0006893 Golgi to plasma membrane transport |		GO:0030136 clathrin-coated vesicle | GO:0005840 ribosome | GO:0034044 exomer complex |
	orf19.5013	1.68691	0.00257659	AGM1	Phosphoacetylglucosamine mutase (N-acetylglucosamine-phosphate mutase); enzyme of UDP-N-acetylglucosamine (UDP-GlcNAc) biosynthesis	GO:0006045 N-acetylglucosamine biosynthetic process | GO:0006038 cell wall chitin biosynthetic process |	GO:0004610 phosphoacetylglucosamine mutase activity |	GO:0005634 nucleus | GO:0005737 cytoplasm |
	orf19.248	1.68495	0.00427958	APL5	Phosphorylated protein, not essential for viability; similar to S. cerevisiae Apl5p, which is a subunit of the AP-3 adaptor complex involved in Golgi-to-vacuole transport	GO:0006896 Golgi to vacuole transport |	GO:0005515 protein binding |	GO:0030123 AP-3 adaptor complex |
	orf19.974	1.68458	0.000995483	ROT2	Alpha-glucosidase II, catalytic subunit, required for N-linked protein glycosylation and normal cell wall synthesis; alkaline downregulated	GO:0051278 fungal-type cell wall polysaccharide biosynthetic process |	GO:0004558 alpha-glucosidase activity |	GO:0005788 endoplasmic reticulum lumen | GO:0017177 alpha-glucosidase II complex | GO:0005739 mitochondrion |
	orf19.7092	1.68455	0.00602797		Predicted ORF in Assemblies 19, 20 and 21			GO:0005739 mitochondrion |
	orf19.6627	1.68409	0.000946399		Predicted ORF in Assemblies 19, 20 and 21; possibly transcriptionally regulated upon hyphal formation
	orf19.5312	1.68384	0.0347954		Predicted ORF in Assemblies 19, 20 and 21	GO:0000096 sulfur amino acid metabolic process | GO:0045944 positive regulation of transcription from RNA polymerase II promoter | GO:0046686 response to cadmium ion | GO:0046685 response to arsenic |	GO:0003713 transcription coactivator activity |	GO:0005634 nucleus |
	orf19.7306	1.68368	0.0412459		Protein of aldo-keto reductase family; increased transcription associated with MDR1 overexpression, benomyl or long-term fluconazole treatment; overexpression does not affect drug or oxidative stress sensitivity			GO:0005634 nucleus | GO:0005737 cytoplasm |
	orf19.6600	1.68299	0.0113066		Predicted ORF in Assemblies 19, 20 and 21	GO:0006627 mitochondrial protein processing during import |		GO:0005758 mitochondrial intermembrane space | GO:0031314 extrinsic to mitochondrial inner membrane |
	orf19.5230	1.68257	0.0241025	MRPS9	Mitochondrial ribosomal protein S9; has N-terminal mitochondrial targeting signal and an S9 consensus motif; overexpression in S. cerevisiae causes respiratory defect that is reversible upon cessation of C. albicans gene expression	GO:0006412 translation | GO:0009060 aerobic respiration |	GO:0003735 structural constituent of ribosome |	GO:0005763 mitochondrial small ribosomal subunit |
	orf19.6166	1.68175	0.0289455		Predicted ORF in Assemblies 19, 20 and 21			GO:0005737 cytoplasm |
	orf19.2731	1.68166	0.00443627		Predicted ORF in Assemblies 19, 20 and 21
	orf19.688	1.681	0.0394559		Predicted ORF in Assemblies 19, 20 and 21		GO:0003735 structural constituent of ribosome |	GO:0005763 mitochondrial small ribosomal subunit |
	orf19.891	1.67991	0.0162682		Predicted ORF in Assemblies 19, 20 and 21	GO:0007047 cell wall organization |	GO:0004559 alpha-mannosidase activity | GO:0003876 AMP deaminase activity |	GO:0005737 cytoplasm |
	orf19.4306	1.67987	0.00434491		Predicted ORF in Assemblies 19, 20 and 21	GO:0019509 methionine salvage |		GO:0005737 cytoplasm |
	orf19.89	1.67728	0.0109795		Predicted ORF in Assemblies 19, 20 and 21	GO:0016560 protein import into peroxisome matrix, docking |	GO:0005053 peroxisome matrix targeting signal-2 binding |	GO:0005782 peroxisomal matrix | GO:0005829 cytosol | GO:0005777 peroxisome |
	orf19.6238	1.67692	0.0495497		Predicted ORF in Assemblies 19, 20 and 21
	orf19.663	1.67622	0.0294493	GIN4	Kinase involved in pseudohyphal-to-hyphal switch; phosphorylates Cdc11p on S395 (regulatory); autophosphorylates; necessary for septin ring within germ tube, but not for septin band at mother cell junction; role in cytokinesis	GO:0030447 filamentous growth | GO:0000910 cytokinesis | GO:0000917 barrier septum formation | GO:0007120 axial cellular bud site selection | GO:0001558 regulation of cell growth | GO:0007117 budding cell bud growth | GO:0000921 septin ring assembly | GO:0046777 protein amino acid autophosphorylation | GO:0000135 septin checkpoint |	GO:0004672 protein kinase activity |	GO:0005940 septin ring | GO:0005935 cellular bud neck |
	orf19.1889	1.67549	0.00979605		Predicted ORF in Assemblies 19, 20 and 21; protein detected by mass spec in stationary phase cultures			GO:0005634 nucleus | GO:0005737 cytoplasm |
	orf19.3195	1.67519	0.0219102	HIP1	Alkaline upregulated; flucytosine induced; regulated by Plc1p, Gcn2p and Gcn4p; fungal-specific (no human or murine homolog)	GO:0006865 amino acid transport |		GO:0005887 integral to plasma membrane |
	orf19.7243	1.67513	0.00047909		Predicted ORF in Assemblies 19, 20 and 21	GO:0006221 pyrimidine nucleotide biosynthetic process |	GO:0004132 dCMP deaminase activity |	GO:0005737 cytoplasm |
	orf19.133	1.67494	0.0148386		Predicted ORF in Assemblies 19, 20 and 21; induced by nitric oxide in yhb1 mutant
	orf19.2895	1.67383	0.00408996	VMA8	Protein similar to the S. cerevisiae Vma8p subunit of vacuolar H+-ATPase; transcription is regulated by Nrg1p and Mig1p; transcription is increased in populations of cells exposed to fluconazole over multiple generations	GO:0007035 vacuolar acidification |	GO:0046961 proton-transporting ATPase activity, rotational mechanism |	GO:0000329 fungal-type vacuole membrane | GO:0000221 vacuolar proton-transporting V-type ATPase, V1 domain |
	orf19.6929	1.67341	0.0121911		Predicted ORF in Assemblies 19, 20 and 21			GO:0005634 nucleus | GO:0005737 cytoplasm |
	orf19.1597	1.67182	0.00362832	ABG1	Vacuolar membrane protein; depletion causes abnormal vacuolar morphology, cell separation defect, sensitivity to cell wall perturbation, and increased hyphal branching; essential gene with no mammalian homolog; Cyr1p-regulated	GO:0030448 hyphal growth | GO:0000920 cell separation during cytokinesis | GO:0007047 cell wall organization | GO:0007033 vacuole organization |		GO:0016021 integral to membrane | GO:0005774 vacuolar membrane |
	orf19.3538	1.67177	0.00147813	FRE9	Protein similar to ferric reductase Fre10p; alkaline upregulated; ciclopirox olamine induced; induced by nitric oxide	GO:0015892 siderophore-iron transport |	GO:0000293 ferric-chelate reductase activity |	GO:0005886 plasma membrane | GO:0016021 integral to membrane |
	orf19.527	1.67118	0.00685515		Predicted ORF in Assemblies 19, 20 and 21; possibly spurious ORF (Annotation Working Group prediction)
	orf19.6906	1.67104	0.0365111	ASC1	40S ribosomal subunit protein; similar to G-beta subunits; antigenic in human, murine infection; soluble in hyphae; iron, temperature, Gcn4p regulated; amino acid starvation (3-aminotriazole)-, caspofungin-, farnesol-downregulated	GO:0010526 negative regulation of transposition, RNA-mediated | GO:0007186 G-protein coupled receptor protein signaling pathway | GO:0017148 negative regulation of translation | GO:0001403 invasive growth in response to glucose limitation | GO:0010255 glucose mediated signaling pathway |	GO:0005092 GDP-dissociation inhibitor activity | GO:0001965 G-protein alpha-subunit binding | GO:0004871 signal transducer activity |	GO:0005625 soluble fraction | GO:0022627 cytosolic small ribosomal subunit |
	orf19.7654	1.67096	0.000377535	CPR6	Predicted ORF in Assemblies 19, 20 and 21; macrophage/pseudohyphal-repressed; heavy metal (cadmium) stress-induced; heterozygous null mutant displays sensitivity to virgineone	GO:0006457 protein folding |	GO:0003755 peptidyl-prolyl cis-trans isomerase activity | GO:0051082 unfolded protein binding |	GO:0005737 cytoplasm |
	orf19.2533.1	1.67029	0.00954351		ORF Predicted by Annotation Working Group	GO:0006613 cotranslational protein targeting to membrane |	GO:0008565 protein transporter activity | GO:0005086 ARF guanyl-nucleotide exchange factor activity |	GO:0005784 translocon complex |
	orf19.4021	1.66906	0.0219133		Predicted ORF in Assemblies 19, 20 and 21
	orf19.7325	1.66813	0.0101271		Predicted ORF in Assemblies 19, 20 and 21	GO:0006825 copper ion transport | GO:0006461 protein complex assembly |	GO:0005507 copper ion binding |	GO:0005743 mitochondrial inner membrane | GO:0005886 plasma membrane |
	orf19.7186	1.6678	0.00486584	CLB4	B-type mitotic cyclin; nonessential; negative regulator of pseudohyphal growth; dispensible for mitotic exit, cytokinesis; increased CLB4 transcript detected in fkh2 mutant; farnesol-upregulated in biofilm; reduced total RNA in clb4 mutant	GO:0000082 G1/S transition of mitotic cell cycle | GO:0030447 filamentous growth | GO:0007346 regulation of mitotic cell cycle | GO:0000079 regulation of cyclin-dependent protein kinase activity | GO:0010696 positive regulation of spindle pole body separation | GO:0000086 G2/M transition of mitotic cell cycle | GO:0000084 S phase of mitotic cell cycle |	GO:0016538 cyclin-dependent protein kinase regulator activity |	GO:0005634 nucleus | GO:0005737 cytoplasm |
	orf19.549	1.6651	0.000241489		Predicted ORF in Assemblies 19, 20 and 21	GO:0006412 translation |	GO:0003735 structural constituent of ribosome |	GO:0005762 mitochondrial large ribosomal subunit | GO:0005743 mitochondrial inner membrane |
	orf19.1221	1.66409	0.0159681	ALG2	Putative mannosyltransferase involved in cell wall mannan biosynthesis; transcription is elevated in chk1, nik1, and sln1 homozygous null mutants	GO:0006490 oligosaccharide-lipid intermediate assembly |	GO:0004378 glycolipid 3-alpha-mannosyltransferase activity | GO:0033164 glycolipid 6-alpha-mannosyltransferase activity |
	orf19.4236	1.66368	0.0143732	RET2	Protein that interacts with Crk1p in the two-hybrid system; potential ortholog of S. cerevisiae Ret2p	GO:0006888 ER to Golgi vesicle-mediated transport | GO:0051645 Golgi localization | GO:0048313 Golgi inheritance | GO:0006890 retrograde vesicle-mediated transport, Golgi to ER |	GO:0005515 protein binding |	GO:0030126 COPI vesicle coat |
	orf19.838.1	1.66363	0.0195004	RPS9B	Predicted ribosomal protein; genes encoding cytoplasmic ribosomal subunits, translation factors, and tRNA synthetases are downregulated upon phagocytosis by murine macrophage; possibly transcriptionally regulated upon hyphal formation	GO:0045903 positive regulation of translational fidelity | GO:0000462 maturation of SSU-rRNA from tricistronic rRNA transcript (SSU-rRNA, 5.8S rRNA, LSU-rRNA) |	GO:0003735 structural constituent of ribosome |	GO:0032040 small-subunit processome | GO:0030686 90S preribosome | GO:0022627 cytosolic small ribosomal subunit |
	orf19.2555	1.66198	0.0210311	URA5	Protein abundance is affected by URA3 expression in the CAI-4 strain background; flucytosine induced; protein level decreased in stationary phase cultures	GO:0046132 pyrimidine ribonucleoside biosynthetic process | GO:0006207 'de novo' pyrimidine base biosynthetic process |	GO:0004588 orotate phosphoribosyltransferase activity |	GO:0005634 nucleus | GO:0005737 cytoplasm |
	orf19.90	1.66128	0.00359698		Predicted ORF in Assemblies 19, 20 and 21
	orf19.1445	1.66081	0.00391313	ESC4	Protein similar to S. cerevisiae Esc4p, which represses transposition; transposon mutation affects filamentous growth	GO:0030447 filamentous growth | GO:0000335 negative regulation of transposition, DNA-mediated |
	orf19.4885	1.66024	0.0408425	MIR1	Putative mitochondrial phosphate transporter; caspofungin repressed; expression is increased in a fluconazole-resistant isolate; induced upon adherence to polystyrene	GO:0006817 phosphate transport |	GO:0015114 phosphate transmembrane transporter activity | GO:0005315 inorganic phosphate transmembrane transporter activity |	GO:0005739 mitochondrion | GO:0005740 mitochondrial envelope | GO:0005886 plasma membrane |
	orf19.1491	1.65883	0.0159449		Predicted ORF in Assemblies 19, 20 and 21	GO:0000398 nuclear mRNA splicing, via spliceosome |	GO:0003723 RNA binding |	GO:0000243 commitment complex | GO:0005685 U1 snRNP |
	orf19.5730	1.658	0.00389188		Predicted ORF in Assemblies 19, 20 and 21; clade-associated gene expression			GO:0005737 cytoplasm |
	orf19.467	1.65748	0.013368		Predicted ORF in Assemblies 19, 20 and 21
	orf19.6345	1.65702	0.00635319	RPG1A	Putative translation initiation factor; mutation confers hypersensitivity to roridin A and verrucarin A; genes encoding ribosomal subunits, translation factors, and tRNA synthetases are downregulated upon phagocytosis by murine macrophage	GO:0042493 response to drug | GO:0006413 translational initiation |	GO:0003743 translation initiation factor activity |	GO:0005840 ribosome | GO:0010494 stress granule | GO:0000131 incipient cellular bud site | GO:0005852 eukaryotic translation initiation factor 3 complex |
	orf19.714	1.65452	0.00254817		Predicted ORF in Assemblies 19, 20 and 21	GO:0042147 retrograde transport, endosome to Golgi | GO:0006886 intracellular protein transport |	GO:0003924 GTPase activity |	GO:0005794 Golgi apparatus |
	orf19.6116	1.654	0.0375681	GLK4	Protein described as a glucokinase; decreased expression in hyphae compared to yeast-form cells	GO:0005975 carbohydrate metabolic process |	GO:0004340 glucokinase activity |	GO:0005829 cytosol |
	orf19.6582	1.65385	0.0105133	PRE10	Alpha7 (C8) subunit of the 20S proteasome; multiple phosphorylated residues; transcription is induced upon filamentous growth	GO:0006511 ubiquitin-dependent protein catabolic process |	GO:0004175 endopeptidase activity |	GO:0019773 proteasome core complex, alpha-subunit complex | GO:0005839 proteasome core complex | GO:0034515 proteasome storage granule |
	orf19.3686	1.65353	0.00619431		Predicted ORF in Assemblies 19, 20 and 21	GO:0033615 mitochondrial proton-transporting ATP synthase complex assembly |	GO:0019904 protein domain specific binding |	GO:0005759 mitochondrial matrix | GO:0005739 mitochondrion |
	orf19.1650	1.65353	0.0280269		Predicted ORF in Assemblies 19, 20 and 21	GO:0030150 protein import into mitochondrial matrix |	GO:0015266 protein channel activity |	GO:0005742 mitochondrial outer membrane translocase complex |
	orf19.4732	1.65301	0.0010429	SEC24	Possible role in ER to Golgi transport; induced upon yeast-hyphal switch	GO:0006888 ER to Golgi vesicle-mediated transport | GO:0006914 autophagy |	GO:0005515 protein binding |	GO:0030127 COPII vesicle coat |
	orf19.953.1	1.65299	0.0183019	COF1	Protein described as cofilin; macrophage-induced protein; protein detected by mass spec in exponential and stationary phase cultures	GO:0006897 endocytosis | GO:0007047 cell wall organization | GO:0030042 actin filament depolymerization | GO:0051014 actin filament severing |	GO:0005515 protein binding |	GO:0030479 actin cortical patch | GO:0001950 plasma membrane enriched fraction |
	orf19.4963	1.65246	0.00354707		Predicted ORF in Assemblies 19, 20 and 21			GO:0005634 nucleus | GO:0005737 cytoplasm |
	orf19.6934	1.65191	0.00723945		Predicted ORF in Assemblies 19, 20 and 21	GO:0007007 inner mitochondrial membrane organization |		GO:0005743 mitochondrial inner membrane |
	orf19.7501	1.6519	0.0299297		Predicted ORF in Assemblies 19, 20 and 21; protein detected by mass spec in exponential and stationary phase cultures	GO:0007117 budding cell bud growth | GO:0006606 protein import into nucleus | GO:0000087 M phase of mitotic cell cycle | GO:0006337 nucleosome disassembly | GO:0006334 nucleosome assembly |	GO:0030332 cyclin binding | GO:0042393 histone binding |	GO:0005634 nucleus | GO:0005737 cytoplasm | GO:0000788 nuclear nucleosome |
	orf19.4283	1.65153	0.00763806		Predicted ORF in Assemblies 19, 20 and 21
	orf19.5791	1.64813	0.0241969	IDH2	Protein described as isocitrate dehydrogenase subunit; transcription is upregulated in response to treatment with ciclopirox olamine; transcriptionally regulated by iron; expression greater in high iron	GO:0006099 tricarboxylic acid cycle | GO:0006102 isocitrate metabolic process | GO:0006537 glutamate biosynthetic process |	GO:0004448 isocitrate dehydrogenase activity | GO:0004449 isocitrate dehydrogenase (NAD+) activity |	GO:0005962 mitochondrial isocitrate dehydrogenase complex (NAD+) |
	orf19.4023	1.64705	0.0221185	MRP2	Protein similar to S. cerevisiae Mrp2p, which is a component of the small subunit of the mitochondrial ribosome; transposon mutation affects filamentous growth	GO:0030447 filamentous growth |	GO:0003735 structural constituent of ribosome |	GO:0005763 mitochondrial small ribosomal subunit |
	orf19.5266	1.64688	0.0084971		Predicted ORF in Assemblies 19, 20 and 21
	orf19.3357	1.64544	0.0192067		Predicted ORF in Assemblies 19, 20 and 21			GO:0005739 mitochondrion |
	orf19.6314	1.64389	0.00207603	RPB8	Protein described as a subunit of RNA polymerases I, II, and III; regulated by Gcn4p; repressed in response to amino acid starvation (3-aminotriazole treatment); heterozygous null mutant exhibits resistance to parnafungin	GO:0006383 transcription from RNA polymerase III promoter | GO:0006366 transcription from RNA polymerase II promoter | GO:0006360 transcription from RNA polymerase I promoter | GO:0042493 response to drug |	GO:0003899 DNA-directed RNA polymerase activity |	GO:0005666 DNA-directed RNA polymerase III complex | GO:0005665 DNA-directed RNA polymerase II, core complex | GO:0005736 DNA-directed RNA polymerase I complex |
	orf19.5191	1.64241	0.00800176	FGR6-1	Protein lacking an ortholog in S. cerevisiae; member of a family encoded by FGR6-related genes in the RB2 repeat sequence; transposon mutation affects filamentous growth	GO:0030447 filamentous growth |
	orf19.1700	1.64203	0.013279	RPS7A	Predicted ribosomal protein; genes encoding cytoplasmic ribosomal subunits, translation factors, and tRNA synthetases are downregulated upon phagocytosis by murine macrophage	GO:0006412 translation | GO:0042254 ribosome biogenesis |	GO:0003735 structural constituent of ribosome |	GO:0032040 small-subunit processome | GO:0030686 90S preribosome |
	orf19.4507	1.64145	0.0183964		Predicted ORF in Assemblies 19, 20 and 21
	orf19.6182	1.64099	0.0224828		Putative transcription factor with zinc cluster DNA-binding motif	GO:0006356 regulation of transcription from RNA polymerase I promoter | GO:0006355 regulation of transcription, DNA-dependent |	GO:0003704 specific RNA polymerase II transcription factor activity | GO:0003700 transcription factor activity |	GO:0005634 nucleus |
	orf19.4939	1.63946	0.0161728		Predicted ORF in Assemblies 19, 20 and 21	GO:0006897 endocytosis | GO:0006623 protein targeting to vacuole | GO:0006895 Golgi to endosome transport |	GO:0005085 guanyl-nucleotide exchange factor activity |	GO:0005768 endosome | GO:0019898 extrinsic to membrane |
	orf19.6510	1.6393	0.00368348	GRX1	Protein described as glutaredoxin; transcriptionally regulated by iron; expression greater in low iron	GO:0006979 response to oxidative stress |		GO:0005737 cytoplasm |
	orf19.6753	1.63896	0.00282272		Predicted ORF in Assemblies 19, 20 and 21
	orf19.645.1	1.63847	0.00963881		ORF Predicted by Annotation Working Group	GO:0007035 vacuolar acidification |	GO:0046961 proton-transporting ATPase activity, rotational mechanism |	GO:0000329 fungal-type vacuole membrane | GO:0000221 vacuolar proton-transporting V-type ATPase, V1 domain |
	orf19.1361	1.63846	0.00292824		Predicted ORF in Assemblies 19, 20 and 21	GO:0006626 protein targeting to mitochondrion |	GO:0008565 protein transporter activity |	GO:0005744 mitochondrial inner membrane presequence translocase complex | GO:0005739 mitochondrion | GO:0005886 plasma membrane |
	orf19.561	1.63776	0.0474212		Predicted ORF from Assembly 19; removed from Assembly 20
	orf19.5393	1.63758	0.0447597		Putative cysteine sulfinate decarboxylase; transcription is positively regulated by Tbf1p
	orf19.7254	1.63533	0.00165546		Predicted ORF in Assemblies 19, 20 and 21			GO:0005737 cytoplasm |
	orf19.3150	1.6347	0.00982143	GRE2	Protein described as a reductase; transcription is regulated by Nrg1p and Tup1p; benomyl-induced; hyphal-induced; macrophage/pseudohyphal-repressed; expression greater in low iron; reported to be involved in osmotic stress response	GO:0006970 response to osmotic stress |	GO:0016491 oxidoreductase activity |
	orf19.5854	1.63353	0.00785335	SBP1	Similar to RNA binding proteins; downregulated upon adherence to polystyrene; protein detected by mass spec in exponential and stationary phase cultures	GO:0006396 RNA processing | GO:0032055 negative regulation of translation in response to stress |		GO:0005730 nucleolus | GO:0000932 cytoplasmic mRNA processing body |
	orf19.5996.1	1.63321	0.0146573	RPS19A	Putative ribosomal protein; ORF Predicted by Annotation Working Group; protein level decreased in stationary phase cultures	GO:0042274 ribosomal small subunit biogenesis | GO:0006407 rRNA export from nucleus |	GO:0003735 structural constituent of ribosome |	GO:0022627 cytosolic small ribosomal subunit |
	orf19.4621	1.63203	0.00693405		Predicted ORF in Assemblies 19, 20 and 21; fungal-specific (no human or murine homolog)			GO:0000932 cytoplasmic mRNA processing body |
	orf19.2715	1.63178	0.000702807	RPC53	Predicted ORF in Assemblies 19, 20 and 21	GO:0006383 transcription from RNA polymerase III promoter |	GO:0003899 DNA-directed RNA polymerase activity |	GO:0005666 DNA-directed RNA polymerase III complex |
	orf19.6696	1.62988	0.0442865	TIM9	Predicted ORF in Assemblies 19, 20 and 21; transcription is upregulated in both intermediate and mature biofilms	GO:0045039 protein import into mitochondrial inner membrane |	GO:0008565 protein transporter activity | GO:0051082 unfolded protein binding |	GO:0042719 mitochondrial intermembrane space protein transporter complex |
	orf19.5286	1.62953	0.0103507	YCP4	Putative flavodoxin; fungal-specific (no human or murine homolog)		GO:0009055 electron carrier activity | GO:0050142 nitrogenase (flavodoxin) activity |	GO:0001950 plasma membrane enriched fraction | GO:0045121 membrane raft | GO:0005739 mitochondrion |
	orf19.405	1.62889	0.0172904	VCX1	Putative H+/Ca2+ antiporter; fungal-specific (no human or murine homolog)	GO:0006816 calcium ion transport | GO:0055085 transmembrane transport | GO:0006874 cellular calcium ion homeostasis |	GO:0004408 holocytochrome-c synthase activity | GO:0015085 calcium ion transmembrane transporter activity |	GO:0005774 vacuolar membrane | GO:0000324 fungal-type vacuole |
	orf19.5296	1.62829	0.0138393		Predicted ORF in Assemblies 19, 20 and 21	GO:0045727 positive regulation of translation | GO:0033617 mitochondrial respiratory chain complex IV assembly |		GO:0031305 integral to mitochondrial inner membrane |
	orf19.3392	1.62722	0.0170092	DOG1	Putative 2-deoxyglucose-6-phosphatase; haloacid dehalogenase hydrolase/phosphatase superfamily; similar to S. cerevisiae Dog1p, Dog2p, Hor1p, and Rhr2p; regulated by Nrg1p, Tup1p	GO:0006006 glucose metabolic process | GO:0030433 ER-associated protein catabolic process |	GO:0003850 2-deoxyglucose-6-phosphatase activity |	GO:0005634 nucleus | GO:0005737 cytoplasm |
	orf19.4950	1.62634	0.000155627	AKR1	Ankyrin-repeat protein; increased transcription is observed upon fluphenazine treatment	GO:0006897 endocytosis | GO:0018318 protein amino acid palmitoylation | GO:0000750 pheromone-dependent signal transduction involved in conjugation with cellular fusion | GO:0006612 protein targeting to membrane |	GO:0019706 protein-cysteine S-palmitoleyltransferase activity |	GO:0016020 membrane |
	orf19.6565	1.62579	0.0457694		Predicted ORF in Assemblies 19, 20 and 21	GO:0006626 protein targeting to mitochondrion | GO:0032979 protein insertion into mitochondrial membrane from inner side | GO:0033615 mitochondrial proton-transporting ATP synthase complex assembly |	GO:0043022 ribosome binding | GO:0032977 membrane insertase activity |	GO:0005743 mitochondrial inner membrane |
	orf19.6187	1.62568	0.0258498		Predicted ORF in Assemblies 19, 20 and 21
	orf19.3821	1.6249	0.00178624		Predicted ORF in Assemblies 19, 20 and 21; possibly spurious ORF (Annotation Working Group prediction)
	orf19.2277	1.62489	0.00316865	TPK2	Catalytic subunit of cAMP-dependent protein kinase (PKA), isoform of Tpk1p; required for wild-type epithelial cell damage and engulfment and oral (not systemic) virulence in mouse; involved in control of morphogenesis and stress response	GO:0006468 protein amino acid phosphorylation | GO:0006950 response to stress | GO:0000902 cell morphogenesis | GO:0030448 hyphal growth | GO:0007124 pseudohyphal growth | GO:0009405 pathogenesis | GO:0044409 entry into host | GO:0007265 Ras protein signal transduction | GO:0001403 invasive growth in response to glucose limitation |	GO:0004691 cAMP-dependent protein kinase activity |	GO:0005737 cytoplasm | GO:0005634 nucleus | GO:0005952 cAMP-dependent protein kinase complex |
	orf19.1796	1.62418	0.0231239		Predicted ORF in Assemblies 19, 20 and 21	GO:0008152 metabolic process |	GO:0016616 oxidoreductase activity, acting on the CH-OH group of donors, NAD or NADP as acceptor |
	orf19.240	1.62358	0.0023788		Predicted ORF in Assemblies 19, 20 and 21	GO:0030150 protein import into mitochondrial matrix |		GO:0001405 presequence translocase-associated import motor | GO:0005886 plasma membrane |
	orf19.1203.1	1.62124	0.0141264		ORF Predicted by Annotation Working Group
	orf19.5572	1.62082	0.00120783		Predicted ORF in Assemblies 19, 20 and 21	GO:0006487 protein amino acid N-linked glycosylation |	GO:0000030 mannosyltransferase activity |	GO:0000136 alpha-1,6-mannosyltransferase complex |
	orf19.3401	1.62033	0.00709222	CTA1	Protein similar to S. cerevisiae Mos10p, which affects S. cerevisiae filamentous growth; activates transcription in 1-hybrid assay in S. cerevisiae; protein levels increase under weak acid stress; nonessential	GO:0042493 response to drug | GO:0045324 late endosome to vacuole transport | GO:0030447 filamentous growth |	GO:0016563 transcription activator activity |	GO:0000329 fungal-type vacuole membrane |
	orf19.3312	1.61987	0.00931165		Predicted ORF in Assemblies 19, 20 and 21			GO:0005739 mitochondrion |
	orf19.5870	1.61971	0.000227666	CTP1	Predicted ORF in Assemblies 19, 20 and 21; flucytosine induced; amphotericin B repressed, caspofungin repressed	GO:0006843 mitochondrial citrate transport | GO:0055085 transmembrane transport |	GO:0005371 tricarboxylate secondary active transmembrane transporter activity |	GO:0005743 mitochondrial inner membrane | GO:0005739 mitochondrion | GO:0005886 plasma membrane |
	orf19.6323	1.61914	0.0125398		Predicted ORF in Assemblies 19, 20 and 21	GO:0016573 histone acetylation | GO:0046416 D-amino acid metabolic process |	GO:0004402 histone acetyltransferase activity | GO:0047812 D-amino-acid N-acetyltransferase activity |	GO:0005634 nucleus | GO:0005737 cytoplasm |
	orf19.4427	1.61899	0.0192207	SKP1	Protein described as subunit D of kinetochore protein complex CBF3; regulated by Gcn4p; repressed in response to amino acid starvation (3-aminotriazole treatment)	GO:0000921 septin ring assembly | GO:0000910 cytokinesis | GO:0051382 kinetochore assembly | GO:0042787 protein ubiquitination during ubiquitin-dependent protein catabolic process | GO:0007035 vacuolar acidification | GO:0000086 G2/M transition of mitotic cell cycle | GO:0043254 regulation of protein complex assembly | GO:0031146 SCF-dependent proteasomal ubiquitin-dependent protein catabolic pro…	GO:0004842 ubiquitin-protein ligase activity | GO:0003688 DNA replication origin binding | GO:0005515 protein binding |	GO:0000152 nuclear ubiquitin ligase complex | GO:0043291 RAVE complex | GO:0005634 nucleus | GO:0019005 SCF ubiquitin ligase complex | GO:0031518 CBF3 complex |
	orf19.4442	1.61833	0.0300583	ALG9	Putative mannosyltransferase; similar to S. cerevisiae Alg9p; has HKEXRF motif	GO:0035268 protein amino acid mannosylation |	GO:0000030 mannosyltransferase activity | GO:0004169 dolichyl-phosphate-mannose-protein mannosyltransferase activity |	GO:0005783 endoplasmic reticulum |
	orf19.2525	1.61824	0.0286648	LYS12	Protein described as mitochondrial homoisocitrate dehydrogenase; clade-associated gene expression; protein level decreased in stationary phase cultures	GO:0009085 lysine biosynthetic process |	GO:0047046 homoisocitrate dehydrogenase activity |	GO:0005739 mitochondrion |
	orf19.2598	1.61816	0.0128123	VMA4	Transcription is regulated by Mig1p; caspofungin repressed; protein level decreased in stationary phase cultures		GO:0046961 proton-transporting ATPase activity, rotational mechanism |	GO:0000329 fungal-type vacuole membrane | GO:0000221 vacuolar proton-transporting V-type ATPase, V1 domain |
	orf19.5765	1.61793	0.00768939		Predicted ORF in Assemblies 19, 20 and 21	GO:0006409 tRNA export from nucleus | GO:0006608 snRNP protein import into nucleus | GO:0006408 snRNA export from nucleus | GO:0006610 ribosomal protein import into nucleus | GO:0006407 rRNA export from nucleus | GO:0006611 protein export from nucleus | GO:0006999 nuclear pore organization | GO:0006609 mRNA-binding (hnRNP) protein import into nucleus | GO:0006607 NLS-bearing substrate import into…	GO:0005198 structural molecule activity |	GO:0005643 nuclear pore |
	orf19.5299	1.61709	0.00128254	ECM1	Decreased mRNA abundance observed in cyr1 homozygous mutant hyphae; induced by heavy metal (cadmium) stress; Hog1p regulated	GO:0000055 ribosomal large subunit export from nucleus | GO:0007047 cell wall organization |		GO:0005730 nucleolus | GO:0005654 nucleoplasm |
	orf19.5783	1.61571	0.00131636		Predicted ORF in Assemblies 19, 20 and 21
	orf19.4909	1.61569	0.013992	CBK1	Putative S/T kinase of cell wall integrity pathway; required for hyphal growth; mutant cells show abnormal morphology and aggregation; Mob2p associated; required for wild-type transcriptional regulation of several cell-wall-associated genes	GO:0006357 regulation of transcription from RNA polymerase II promoter | GO:0030448 hyphal growth | GO:0007047 cell wall organization | GO:0042493 response to drug | GO:0007163 establishment or maintenance of cell polarity | GO:0030447 filamentous growth | GO:0000920 cell separation during cytokinesis | GO:0031579 membrane raft organization | GO:0006468 protein amino acid phosphorylation | GO:000…	GO:0004674 protein serine/threonine kinase activity |	GO:0043332 mating projection tip | GO:0005634 nucleus | GO:0005737 cytoplasm | GO:0005935 cellular bud neck |
	orf19.6286	1.61557	0.00516355		Predicted ORF in Assemblies 19, 20 and 21
	orf19.6431	1.61534	0.0194321		Predicted ORF in Assemblies 19, 20 and 21
	orf19.4617	1.61187	0.0216308		Predicted ORF in Assemblies 19, 20 and 21	GO:0019048 virus-host interaction | GO:0006474 N-terminal protein amino acid acetylation |	GO:0004042 amino-acid N-acetyltransferase activity | GO:0004596 peptide alpha-N-acetyltransferase activity |	GO:0031417 NatC complex |
	orf19.1680	1.61179	0.0146127		Predicted ORF in Assemblies 19, 20 and 21; protein detected by mass spec in stationary phase cultures	GO:0006314 intron homing |	GO:0046961 proton-transporting ATPase activity, rotational mechanism | GO:0004520 endodeoxyribonuclease activity |	GO:0000221 vacuolar proton-transporting V-type ATPase, V1 domain |
	orf19.988	1.61002	0.0143042		Predicted ORF in Assemblies 19, 20 and 21; fungal-specific (no human or murine homolog); transcription is upregulated in clinical isolates from HIV+ patients with oral candidiasis; possibly transcriptionally regulated upon hyphal formation
	orf19.6809	1.60952	0.0294034		Predicted ORF in Assemblies 19, 20 and 21			GO:0005634 nucleus | GO:0005737 cytoplasm |
	orf19.851	1.60851	0.0011378		Protein of unknown function; transcription is negatively regulated by Rim101p
	orf19.3447	1.60782	0.00149518		Predicted ORF in Assemblies 19, 20 and 21	GO:0016485 protein processing | GO:0006506 GPI anchor biosynthetic process | GO:0030433 ER-associated protein catabolic process |	GO:0000030 mannosyltransferase activity |	GO:0005783 endoplasmic reticulum |
	orf19.6702	1.6077	0.00018213	DED81	Putative tRNA-Asn synthetase; genes encoding ribosomal subunits, translation factors, and tRNA synthetases are downregulated upon phagocytosis by murine macrophage	GO:0006421 asparaginyl-tRNA aminoacylation |	GO:0005524 ATP binding | GO:0004816 asparagine-tRNA ligase activity |	GO:0005737 cytoplasm |
	orf19.7208	1.60723	0.0209165	CSK1	Putative mitogen-activated protein (MAP) kinase with an unknown role; null mutant produces wrinkled colonies; similar to S. cerevisiae Smk1p, which is a protein kinase required for sporulation	GO:0006468 protein amino acid phosphorylation | GO:0042174 negative regulation of sporulation resulting in formation of a cellular spore | GO:0030476 ascospore wall assembly |	GO:0004707 MAP kinase activity |	GO:0005739 mitochondrion |
	orf19.7178	1.60698	0.034034	PRE5	Alpha6 subunit of the 20S proteasome; regulated by Gcn4p; induced in response to amino acid starvation (3-aminotriazole treatment)	GO:0006511 ubiquitin-dependent protein catabolic process |	GO:0004175 endopeptidase activity |	GO:0019773 proteasome core complex, alpha-subunit complex | GO:0005839 proteasome core complex | GO:0034515 proteasome storage granule |
	orf19.1402	1.60695	0.00207165	CCT2	Predicted ORF in Assemblies 19, 20 and 21; protein detected by mass spec in exponential and stationary phase cultures	GO:0006457 protein folding | GO:0007010 cytoskeleton organization | GO:0006461 protein complex assembly |	GO:0051082 unfolded protein binding |	GO:0005856 cytoskeleton | GO:0005832 chaperonin-containing T-complex |
	orf19.5242	1.60686	0.0255797	CDC6	Predicted ORF in Assemblies 19, 20 and 21; member of conserved Mcm1p regulon; periodic mRNA expression, peak at cell-cycle M/G1 phase	GO:0006267 pre-replicative complex assembly | GO:0031938 regulation of chromatin silencing at telomere | GO:0030174 regulation of DNA replication initiation | GO:0000082 G1/S transition of mitotic cell cycle |	GO:0003689 DNA clamp loader activity | GO:0003682 chromatin binding | GO:0003924 GTPase activity | GO:0003688 DNA replication origin binding | GO:0016887 ATPase activity | GO:0005525 GTP binding | GO:0005524 ATP binding | GO:0005515 protein binding |	GO:0031261 DNA replication preinitiation complex | GO:0005656 pre-replicative complex |
	orf19.290	1.60467	0.030724	KRE5	Predicted UDP-glucose:glycoprotein glucosyltransferase; required for wild-type 1,6-beta-D-glucan biosynthesis, hyphal growth, and virulence in mouse IV infection; production in S. cerevisiae partially complements defects of a kre5 mutant	GO:0006078 1,6-beta-glucan biosynthetic process | GO:0042493 response to drug | GO:0030448 hyphal growth | GO:0031505 fungal-type cell wall organization |	GO:0003980 UDP-glucose |	GO:0005783 endoplasmic reticulum |
	orf19.7673	1.60456	0.00359172		Predicted ORF in Assemblies 19, 20 and 21	GO:0000398 nuclear mRNA splicing, via spliceosome |	GO:0031202 RNA splicing factor activity, transesterification mechanism | GO:0003729 mRNA binding |	GO:0000243 commitment complex | GO:0005682 U5 snRNP | GO:0046540 U4/U6 x U5 tri-snRNP complex | GO:0005685 U1 snRNP |
	orf19.4517	1.60453	0.00265788		Predicted ORF in Assemblies 19, 20 and 21
	orf19.1265	1.60446	0.00198855		Predicted ORF in Assemblies 19, 20 and 21	GO:0006888 ER to Golgi vesicle-mediated transport |		GO:0030008 TRAPP complex |
	orf19.6400	1.60218	0.0108677		Predicted ORF in Assemblies 19, 20 and 21	GO:0006020 inositol metabolic process |		GO:0005634 nucleus | GO:0005737 cytoplasm |
	orf19.5130	1.60156	0.00387075	PDI1	Protein described as protein disulfide-isomerase; antigenic in human; soluble protein in hyphae; transcription is induced upon filamentous growth	GO:0006457 protein folding |	GO:0003756 protein disulfide isomerase activity | GO:0015035 protein disulfide oxidoreductase activity |	GO:0009986 cell surface | GO:0005625 soluble fraction | GO:0005788 endoplasmic reticulum lumen |
	orf19.6988	1.60111	7.71411e-05		Predicted ORF in Assemblies 19, 20 and 21	GO:0018279 protein amino acid N-linked glycosylation via asparagine |	GO:0004579 dolichyl-diphosphooligosaccharide-protein glycotransferase activity |	GO:0005788 endoplasmic reticulum lumen | GO:0008250 oligosaccharyltransferase complex | GO:0005886 plasma membrane |
	orf19.1661	1.60035	0.00738669		Predicted ORF in Assemblies 19, 20 and 21	GO:0006415 translational termination | GO:0006406 mRNA export from nucleus |	GO:0003724 RNA helicase activity | GO:0000822 inositol hexakisphosphate binding |	GO:0005934 cellular bud tip | GO:0005643 nuclear pore | GO:0005844 polysome | GO:0005737 cytoplasm |
	orf19.3402	1.59485	0.000599899	FPG1	Formamidopyrimidine DNA glycosylase, involved in repair of gamma-irradiated DNA	GO:0006285 base-excision repair, AP site formation |	GO:0008534 oxidized purine base lesion DNA N-glycosylase activity |
	orf19.3920	1.59314	0.0133666		Predicted ORF in Assemblies 19, 20 and 21	GO:0006457 protein folding |	GO:0003756 protein disulfide isomerase activity | GO:0015035 protein disulfide oxidoreductase activity |	GO:0000324 fungal-type vacuole |
	orf19.6636	1.59077	0.00113274		Predicted ORF in Assemblies 19, 20 and 21
	orf19.4606	1.59043	0.0189497	ERG8	Putative phosphomevalonate kinase; enzyme of the mevalonate pathway of isoprenoid biosynthesis; transcription is regulated by Nrg1p; possible drug target, not conserved in H. sapiens	GO:0019287 isopentenyl diphosphate biosynthetic process, mevalonate pathway | GO:0006696 ergosterol biosynthetic process |	GO:0004496 mevalonate kinase activity | GO:0004631 phosphomevalonate kinase activity |	GO:0005829 cytosol |
	orf19.754	1.58547	0.00450259		Predicted ORF in Assemblies 19, 20 and 21		GO:0016887 ATPase activity |	GO:0005737 cytoplasm |
	orf19.3198	1.5853	0.00550823	OBPA	Similar to oxysterol binding protein; gene is located within the MTLa mating-type-like locus; Plc1p-regulated	GO:0006694 steroid biosynthetic process | GO:0045324 late endosome to vacuole transport | GO:0016125 sterol metabolic process | GO:0006897 endocytosis | GO:0006887 exocytosis | GO:0015918 sterol transport | GO:0030011 maintenance of cell polarity |	GO:0008142 oxysterol binding | GO:0005498 sterol carrier activity |	GO:0005625 soluble fraction | GO:0005737 cytoplasm |
	orf19.4268	1.58516	0.0041097	UTP13	Predicted ORF in Assemblies 19, 20 and 21; downregulated in core stress response; physically interacts with TAP-tagged Nop1p	GO:0000480 endonucleolytic cleavage in 5'-ETS of tricistronic rRNA transcript (SSU-rRNA, 5.8S rRNA, LSU-rRNA) | GO:0000472 endonucleolytic cleavage to generate mature 5'-end of SSU-rRNA from (SSU-rRNA, 5.8S rRNA, LSU-rRNA) | GO:0000447 endonucleolytic cleavage in ITS1 to separate SSU-rRNA from 5.8S rRNA and LSU-rRNA from tricistronic rRNA transcript (SSU-rRNA, 5.8S rRNA, LSU-rRNA) |	GO:0030515 snoRNA binding |	GO:0005732 small nucleolar ribonucleoprotein complex | GO:0034388 Pwp2p-containing subcomplex of 90S preribosome | GO:0032040 small-subunit processome |
	orf19.4492	1.58472	0.00592856		Predicted ORF in Assemblies 19, 20 and 21	GO:0006364 rRNA processing | GO:0000280 nuclear division |		GO:0030687 preribosome, large subunit precursor | GO:0005730 nucleolus |
	orf19.7637	1.58414	0.0334043	YHB4	Protein related to flavohemoglobins; not required for wild-type nitric oxide resistance; has predicted globin, FAD-binding, and NAD(P)-binding domains but lacks some conserved residues of flavohemoglobins; no mRNA detected	GO:0006950 response to stress |	GO:0008941 nitric oxide dioxygenase activity |
	orf19.2352	1.58392	0.00679694		Predicted ORF in Assemblies 19, 20 and 21			GO:0005739 mitochondrion |
	orf19.5689	1.58332	0.0158436		Predicted ORF in Assemblies 19, 20 and 21	GO:0032511 late endosome to vacuole transport via multivesicular body sorting pathway | GO:0006888 ER to Golgi vesicle-mediated transport | GO:0006901 vesicle coating |		GO:0005768 endosome | GO:0030126 COPI vesicle coat |
	orf19.164	1.5833	0.0175056		Predicted ORF in Assemblies 19, 20 and 21		GO:0016298 lipase activity |	GO:0005782 peroxisomal matrix |
	orf19.1843	1.58308	0.0288102	ALG6	Putative glucosyltransferase involved in cell wall mannan biosynthesis; transcription is elevated in chk1, nik1, and sln1 homozygous null mutants; repressed by nitric oxide	GO:0009060 aerobic respiration | GO:0006490 oligosaccharide-lipid intermediate assembly |	GO:0042281 dolichyl pyrophosphate Man9GlcNAc2 alpha-1,3-glucosyltransferase activity |	GO:0005783 endoplasmic reticulum |
	orf19.3797	1.58236	0.0145218		Predicted ORF in Assemblies 19, 20 and 21		GO:0003735 structural constituent of ribosome |	GO:0005762 mitochondrial large ribosomal subunit |
	orf19.2283	1.58194	0.00533579	DQD1	Predicted ORF in Assemblies 19, 20 and 21; ketoconazole-repressed; macrophage-downregulated protein abundance
	orf19.7625	1.58122	0.00354442	PGA1	Putative GPI-anchored protein of unknown function; induced during cell wall regeneration			GO:0009986 cell surface |
	orf19.2275	1.58066	0.00734087		Predicted ORF in Assemblies 19, 20 and 21	GO:0009060 aerobic respiration |		GO:0005739 mitochondrion |
	orf19.1986	1.57993	0.0439878	ARO2	Putative chorismate synthase; fungal-specific (no human or murine homolog); protein level decreased in stationary phase cultures	GO:0009073 aromatic amino acid family biosynthetic process |	GO:0042602 flavin reductase activity | GO:0004107 chorismate synthase activity |	GO:0005737 cytoplasm |
	orf19.6327	1.57929	0.0396665	HET1	Putative sphingomyelin transfer protein
	orf19.4375.1	1.57916	0.0228524	RPS30	ORF Predicted by Annotation Working Group; putative 40S ribosomal protein S30; shows colony morphology-related gene regulation by Ssn6p	GO:0006412 translation |	GO:0003735 structural constituent of ribosome |	GO:0010494 stress granule |
	orf19.5639	1.57862	0.0153177	HIS4	Multifunctional enzyme that catalyzes three steps of histidine biosynthesis, with phosphoribosyl-AMP cyclohydrolase, phosphoribosyl-ATP diphosphatase, and histidinol dehydrogenase activities; required for wild-type adhesion to human calls	GO:0000105 histidine biosynthetic process | GO:0044406 adhesion to host | GO:0007155 cell adhesion |	GO:0004399 histidinol dehydrogenase activity | GO:0004636 phosphoribosyl-ATP diphosphatase activity | GO:0004635 phosphoribosyl-AMP cyclohydrolase activity |	GO:0005623 cell |
	orf19.1119	1.57776	0.0021965	MTR10	Putative importin, member of a family of fungal-specific nuclear importins; transcription is regulated by Mig1p	GO:0006404 RNA import into nucleus | GO:0051031 tRNA transport | GO:0006609 mRNA-binding (hnRNP) protein import into nucleus |	GO:0008139 nuclear localization sequence binding |	GO:0005634 nucleus | GO:0005737 cytoplasm |
	orf19.4423	1.57742	0.00193381		Predicted ORF in Assemblies 19, 20 and 21	GO:0006915 apoptosis |		GO:0005739 mitochondrion | GO:0005886 plasma membrane |
	orf19.7404	1.57721	0.00193207		Predicted ORF in Assemblies 19, 20 and 21	GO:0009071 serine family amino acid catabolic process | GO:0006567 threonine catabolic process |	GO:0003941 L-serine ammonia-lyase activity | GO:0004794 L-threonine ammonia-lyase activity |	GO:0042645 mitochondrial nucleoid |
	orf19.1352	1.57585	0.00845895		Predicted ORF in Assemblies 19, 20 and 21	GO:0045039 protein import into mitochondrial inner membrane |	GO:0008565 protein transporter activity |	GO:0005744 mitochondrial inner membrane presequence translocase complex | GO:0042721 mitochondrial inner membrane protein insertion complex | GO:0005886 plasma membrane |
	orf19.4905	1.57432	0.0096483		Predicted ORF in Assemblies 19, 20 and 21; decreased expression observed in an ssr1 homozygous null mutant
	orf19.4886	1.57332	0.00218398		Predicted ORF in Assemblies 19, 20 and 21
	orf19.4780	1.57302	0.0111809		Predicted membrane transporter, member of the drug:proton antiporter (12 spanner) (DHA1) family, major facilitator superfamily (MFS)	GO:0015893 drug transport |	GO:0015238 drug transporter activity |	GO:0016020 membrane |
	orf19.3177	1.57291	0.0256547		Predicted ORF in Assemblies 19, 20 and 21	GO:0031119 tRNA pseudouridine synthesis | GO:0009231 riboflavin biosynthetic process |	GO:0009982 pseudouridine synthase activity | GO:0017173 DRAP deaminase activity |	GO:0005737 cytoplasm |
	orf19.5384	1.57267	0.00641895	CHS8	Chitin synthase required for synthesis of long-chitin fibrils; nonessential; 8 or 9 membrane spanning regions; mRNA present in yeast and hyphae; induced during cell wall regeneration; fungal-specific (no human or murine homologs)	GO:0000910 cytokinesis | GO:0006038 cell wall chitin biosynthetic process |	GO:0004100 chitin synthase activity |	GO:0016021 integral to membrane | GO:0005886 plasma membrane | GO:0045009 chitosome | GO:0030428 cell septum |
	orf19.4406	1.57204	0.0207241		Predicted ORF in Assemblies 19, 20 and 21			GO:0005739 mitochondrion |
	orf19.388	1.57174	0.00256374	CAF16	ABC family protein, predicted not to be a transporter; caspofungin repressed	GO:0006810 transport | GO:0006355 regulation of transcription, DNA-dependent |	GO:0042626 ATPase activity, coupled to transmembrane movement of substances | GO:0005524 ATP binding |	GO:0005737 cytoplasm | GO:0030014 CCR4-NOT complex |
	orf19.1289	1.57115	0.00949555	SCT1	Putative glycerol-3-phosphate O-acyltransferase; fungal-specific (no human or murine homolog)	GO:0008654 phospholipid biosynthetic process |	GO:0004366 glycerol-3-phosphate O-acyltransferase activity | GO:0016287 glycerone-phosphate O-acyltransferase activity |	GO:0005783 endoplasmic reticulum |
	orf19.2684	1.57114	0.00335136		Predicted ORF in Assemblies 19, 20 and 21	GO:0051225 spindle assembly | GO:0007126 meiosis | GO:0030472 mitotic spindle organization in nucleus |		GO:0051233 spindle midzone | GO:0000778 condensed nuclear chromosome kinetochore |
	orf19.3273	1.57102	0.0178512		Predicted ORF in Assemblies 19, 20 and 21	GO:0006521 regulation of cellular amino acid metabolic process |		GO:0005634 nucleus | GO:0005737 cytoplasm |
	orf19.1392	1.56848	0.000929044		Predicted ORF in Assemblies 19, 20 and 21	GO:0006621 protein retention in ER lumen | GO:0030433 ER-associated protein catabolic process |	GO:0003756 protein disulfide isomerase activity | GO:0051082 unfolded protein binding | GO:0051087 chaperone binding |	GO:0005789 endoplasmic reticulum membrane |
	orf19.3211	1.56756	0.00110182	RCF3	Transcription is induced upon filamentous growth	GO:0006298 mismatch repair | GO:0006272 leading strand elongation | GO:0007062 sister chromatid cohesion |	GO:0003689 DNA clamp loader activity | GO:0016887 ATPase activity |	GO:0005634 nucleus | GO:0031391 Elg1 RFC-like complex | GO:0031390 Ctf18 RFC-like complex | GO:0031389 Rad17 RFC-like complex | GO:0005663 DNA replication factor C complex |
	orf19.4413	1.5669	0.010026	CMD1	Calmodulin; calmodulin inhibitors cause a defect in hyphal growth; not transcriptionally regulated by yeast-hyphal transition; mutation confers hypersensitivity to cytochalasin D and high concentrations of tunicamycin; gene has intron	GO:0007242 intracellular signaling cascade | GO:0005513 detection of calcium ion | GO:0006644 phospholipid metabolic process | GO:0030448 hyphal growth | GO:0007067 mitosis | GO:0042493 response to drug | GO:0006607 NLS-bearing substrate import into nucleus | GO:0016237 microautophagy | GO:0000742 karyogamy during conjugation with cellular fusion | GO:0042144 vacuole fusion, non-autophagic | GO:0…	GO:0005509 calcium ion binding | GO:0048306 calcium-dependent protein binding |	GO:0043332 mating projection tip | GO:0005934 cellular bud tip | GO:0005823 central plaque of spindle pole body | GO:0005935 cellular bud neck | GO:0000131 incipient cellular bud site |
	orf19.1291	1.5666	0.00583863	ABZ1	Protein not essential for viability; similar to S. cerevisiae Abz1p, which is para-aminobenzoate (PABA) synthase; reports differ on whether a murine homolog exists	GO:0000055 ribosomal large subunit export from nucleus | GO:0008153 para-aminobenzoic acid biosynthetic process |	GO:0046820 4-amino-4-deoxychorismate synthase activity |	GO:0005737 cytoplasm |
	orf19.775	1.56545	0.0153124		Predicted ORF in Assemblies 19, 20 and 21	GO:0006623 protein targeting to vacuole |
	orf19.717	1.56512	0.00522044	HSP60	Protein described as mitochondrial heat shock protein; soluble protein in hyphae; transcription is regulated by Nrg1p; transcriptionally regulated by iron; expression greater in high iron; heavy metal (cadmium) stress-induced	GO:0045041 protein import into mitochondrial intermembrane space | GO:0051131 chaperone-mediated protein complex assembly | GO:0050821 protein stabilization | GO:0042026 protein refolding | GO:0006458 'de novo' protein folding | GO:0051604 protein maturation |	GO:0042623 ATPase activity, coupled | GO:0051082 unfolded protein binding | GO:0003697 single-stranded DNA binding | GO:0003688 DNA replication origin binding | GO:0051087 chaperone binding | GO:0016887 ATPase activity |	GO:0005625 soluble fraction | GO:0042645 mitochondrial nucleoid |
	orf19.2965	1.56495	0.00391397		Predicted ORF in Assemblies 19, 20 and 21	GO:0045048 protein insertion into ER membrane | GO:0009408 response to heat | GO:0000750 pheromone-dependent signal transduction involved in conjugation with cellular fusion | GO:0010038 response to metal ion | GO:0006890 retrograde vesicle-mediated transport, Golgi to ER |	GO:0005085 guanyl-nucleotide exchange factor activity | GO:0016887 ATPase activity |	GO:0043529 GET complex |
	orf19.3235	1.5647	0.0049738		Predicted ORF in Assemblies 19, 20 and 21	GO:0006970 response to osmotic stress | GO:0006897 endocytosis | GO:0007047 cell wall organization | GO:0007015 actin filament organization | GO:0051016 barbed-end actin filament capping |	GO:0051015 actin filament binding |	GO:0043332 mating projection tip | GO:0008290 F-actin capping protein complex | GO:0005884 actin filament | GO:0030479 actin cortical patch |
	orf19.948	1.56391	0.00990915		Predicted ORF in Assemblies 19, 20 and 21; possibly spurious ORF (Annotation Working Group prediction)
	orf19.3774.1	1.56326	0.00433245		ORF Predicted by Annotation Working Group	GO:0006464 protein modification process | GO:0000398 nuclear mRNA splicing, via spliceosome | GO:0000753 cellular morphogenesis during conjugation with cellular fusion |	GO:0005515 protein binding | GO:0031386 protein tag |	GO:0005937 mating projection |
	orf19.7332	1.56313	0.0357597	ELF1	Protein required for wild-type morphology, growth; Walker A and B (ATP/GTP binding) motifs, ABC transporter consensus; expressed in hyphal, pseudohyphal, and yeast form, upregulated in biofilm; S. pombe homolog is ABC ATPase of mRNA export	GO:0006406 mRNA export from nucleus |	GO:0016887 ATPase activity | GO:0005524 ATP binding |	GO:0005739 mitochondrion | GO:0005886 plasma membrane |
	orf19.2008	1.56295	0.0121235		Predicted ORF in Assemblies 19, 20 and 21	GO:0019509 methionine salvage |	GO:0046523 S-methyl-5-thioribose-1-phosphate isomerase activity |	GO:0005634 nucleus | GO:0005737 cytoplasm |
	orf19.539	1.56217	0.00102967	LAP3	Protein described as an aminopeptidase; transcription is positively regulated by Sfu1p; transcription is repressed in response to alpha pheromone in SpiderM medium; clade-associated gene expression; virulence-group-correlated expression	GO:0043418 homocysteine catabolic process | GO:0046677 response to antibiotic |	GO:0004177 aminopeptidase activity | GO:0003676 nucleic acid binding | GO:0008234 cysteine-type peptidase activity | GO:0030528 transcription regulator activity |	GO:0005739 mitochondrion |
	orf19.6059	1.56136	0.0404247	TTR1	Putative glutaredoxin; described as a glutathione reductase; upregulated in the presence of human neutrophils, and upon benomyl treatment; alkaline downregulated; regulated by Gcn2p and Gcn4p; required for virulence in mouse model	GO:0009405 pathogenesis | GO:0006979 response to oxidative stress | GO:0045454 cell redox homeostasis |	GO:0004364 glutathione transferase activity | GO:0015036 disulfide oxidoreductase activity | GO:0004602 glutathione peroxidase activity |	GO:0005829 cytosol | GO:0005739 mitochondrion |
	orf19.528	1.56029	0.0168893		Predicted ORF in Assemblies 19, 20 and 21	GO:0006888 ER to Golgi vesicle-mediated transport |		GO:0030126 COPI vesicle coat | GO:0005886 plasma membrane |
	orf19.3490	1.55975	0.00456272	FGR6-4	Protein lacking an ortholog in S. cerevisiae; member of a family encoded by FGR6-related genes in the RB2 repeat sequence; transposon mutation affects filamentous growth	GO:0030447 filamentous growth |
	orf19.1394	1.55962	0.00654087		Protein not essential for viability; protein level decreased in stationary phase cultures			GO:0005634 nucleus | GO:0005737 cytoplasm |
	orf19.980	1.55875	0.0206286		Predicted ORF in Assemblies 19, 20 and 21	GO:0030036 actin cytoskeleton organization | GO:0032958 inositol phosphate biosynthetic process |	GO:0070190 inositol hexakisphosphate 1-kinase or 3-kinase activity | GO:0033187 inositol hexakisphosphate 4-kinase or 6-kinase activity | GO:0000829 inositol heptakisphosphate kinase activity |	GO:0005737 cytoplasm |
	orf19.4147	1.55738	0.0168918	GLR1	Glutathione reductase; transcriptionally regulated by Cap1p; upregulated in the presence of human neutrophils; oxidative stress-induced via Cap1p; overexpression correlates with multidrug resistance in a cap1 mutant, farnesol induced	GO:0006979 response to oxidative stress |	GO:0004362 glutathione-disulfide reductase activity |	GO:0005739 mitochondrion | GO:0005634 nucleus |
	orf19.5516	1.55689	0.000856998		Predicted ORF in Assemblies 19, 20 and 21	GO:0045047 protein targeting to ER |	GO:0005048 signal sequence binding |	GO:0005786 signal recognition particle, endoplasmic reticulum targeting |
	orf19.85	1.55298	0.0461308	GPX2	Similar to glutathione peroxidase; expression greater in high iron; alkaline upregulated by Rim101p; transcriptionally induced by alpha factor or interaction with macrophage; regulated by Efg1p; caspofungin repressed	GO:0006979 response to oxidative stress |	GO:0004602 glutathione peroxidase activity |
	orf19.7426	1.5519	0.018152		Predicted ORF in Assemblies 19, 20 and 21	GO:0006461 protein complex assembly | GO:0018279 protein amino acid N-linked glycosylation via asparagine |	GO:0004579 dolichyl-diphosphooligosaccharide-protein glycotransferase activity |	GO:0008250 oligosaccharyltransferase complex |
	orf19.1202	1.55038	0.0056347		Predicted ORF in Assemblies 19, 20 and 21
	orf19.5973	1.5492	0.0124274		Predicted ORF in Assemblies 19, 20 and 21	GO:0006508 proteolysis | GO:0000001 mitochondrion inheritance | GO:0001302 replicative cell aging | GO:0045861 negative regulation of proteolysis | GO:0006457 protein folding |		GO:0005743 mitochondrial inner membrane | GO:0005886 plasma membrane |
	orf19.1643	1.54905	0.0109262		Predicted ORF in Assemblies 19, 20 and 21	GO:0007005 mitochondrion organization | GO:0006465 signal peptide processing |	GO:0008233 peptidase activity |
	orf19.1467	1.54746	0.0155663	COX13	Predicted ORF in Assemblies 19, 20 and 21; flucytosine induced; repressed by nitric oxide	GO:0009060 aerobic respiration |	GO:0004129 cytochrome-c oxidase activity | GO:0030234 enzyme regulator activity |	GO:0005751 mitochondrial respiratory chain complex IV | GO:0005886 plasma membrane |
	orf19.385	1.54657	0.0252602	GCV2	Putative protein of glycine catabolism; downregulated by Efg1p; Hog1p-induced; upregulated by Rim101p at acid pH; transcription is activated in the presence of elevated CO2; protein detected by mass spec in stationary phase cultures	GO:0006546 glycine catabolic process | GO:0019464 glycine decarboxylation via glycine cleavage system | GO:0006730 one-carbon metabolic process |	GO:0004375 glycine dehydrogenase (decarboxylating) activity |	GO:0005739 mitochondrion |
	orf19.2168	1.54457	0.0168767		Predicted ORF in Assemblies 19, 20 and 21
	orf19.5275	1.54318	0.016279		Predicted ORF in Assemblies 19, 20 and 21	GO:0032511 late endosome to vacuole transport via multivesicular body sorting pathway | GO:0032461 positive regulation of protein oligomerization |	GO:0001671 ATPase activator activity |	GO:0005771 multivesicular body | GO:0005624 membrane fraction | GO:0010008 endosome membrane |
	orf19.7599	1.54231	0.000877951	UTP5	Predicted ORF in Assemblies 19, 20 and 21; mutation confers resistance to 5-fluorocytosine (5-FC), 5-fluorouracil (5-FU), and tubercidin (7-deazaadenosine); physically interacts with TAP-tagged Nop1p	GO:0042493 response to drug | GO:0045943 positive regulation of transcription from RNA polymerase I promoter | GO:0000462 maturation of SSU-rRNA from tricistronic rRNA transcript (SSU-rRNA, 5.8S rRNA, LSU-rRNA) |		GO:0005732 small nucleolar ribonucleoprotein complex | GO:0033553 rDNA heterochromatin | GO:0034455 t-UTP complex | GO:0032040 small-subunit processome |
	orf19.1901	1.5421	0.0153379	MCM3	Predicted ORF in Assemblies 19, 20 and 21; periodic mRNA expression, peak at cell-cycle M/G1 phase	GO:0006268 DNA unwinding during replication | GO:0006348 chromatin silencing at telomere | GO:0006267 pre-replicative complex assembly | GO:0030466 chromatin silencing at silent mating-type cassette | GO:0006271 DNA strand elongation during DNA replication | GO:0006270 DNA replication initiation | GO:0000084 S phase of mitotic cell cycle |	GO:0004003 ATP-dependent DNA helicase activity | GO:0003682 chromatin binding | GO:0003688 DNA replication origin binding | GO:0016887 ATPase activity |	GO:0031261 DNA replication preinitiation complex | GO:0005737 cytoplasm | GO:0005656 pre-replicative complex | GO:0042555 MCM complex |
	orf19.680	1.54172	0.00872832		Predicted ORF in Assemblies 19, 20 and 21	GO:0030150 protein import into mitochondrial matrix |		GO:0005744 mitochondrial inner membrane presequence translocase complex | GO:0005886 plasma membrane |
	orf19.3482	1.54124	0.00728382		Predicted ORF in Assemblies 19, 20 and 21	GO:0006734 NADH metabolic process |	GO:0000210 NAD+ diphosphatase activity |	GO:0005777 peroxisome |
	orf19.2204.2	1.54079	0.00573291		ORF Predicted by Annotation Working Group (see Locus History Note for Assembly 19 correction)	GO:0007264 small GTPase mediated signal transduction | GO:0007017 microtubule-based process | GO:0007047 cell wall organization |	GO:0004871 signal transducer activity | GO:0003924 GTPase activity |	GO:0005622 intracellular |
	orf19.5196	1.5406	0.00971736	ESS1	Prolyl isomerase (parvulin class); essential; involved in yeast-hyphal switching, Cph1p pathway; has inflexible linker between WW and isomerase domains, unlike human homolog; functional homolog of S. cerevisiae Ess1p	GO:0030448 hyphal growth | GO:0009405 pathogenesis | GO:0000122 negative regulation of transcription from RNA polymerase II promoter | GO:0042326 negative regulation of phosphorylation | GO:0006369 termination of RNA polymerase II transcription | GO:0006397 mRNA processing |	GO:0003755 peptidyl-prolyl cis-trans isomerase activity | GO:0003711 transcription elongation regulator activity |	GO:0005634 nucleus |
	orf19.4070	1.53787	0.000634004		Predicted ORF in Assemblies 19, 20 and 21
	orf19.807	1.53625	0.046894	CHS5	Putative chitin biosynthesis protein; fungal-specific (no human or murine homolog); transcription decreases upon yeast-to-hyphal switch	GO:0000282 cellular bud site selection | GO:0030476 ascospore wall assembly | GO:0006039 cell wall chitin catabolic process | GO:0006893 Golgi to plasma membrane transport | GO:0000747 conjugation with cellular fusion |		GO:0043332 mating projection tip | GO:0032588 trans-Golgi network membrane | GO:0034044 exomer complex |
	orf19.7270	1.53498	0.0343473		Predicted ORF in Assemblies 19, 20 and 21; possibly spurious ORF (Annotation Working Group prediction)
	orf19.3901	1.53432	0.00341952		Putative benzene desulfurase; induced by nitric oxide in yhb1 mutant
	orf19.1227	1.53302	0.000189794		Putative transcription factor with zinc cluster DNA-binding motif; possibly spurious ORF (Annotation Working Group prediction)	GO:0019878 lysine biosynthetic process via aminoadipic acid | GO:0006355 regulation of transcription, DNA-dependent |	GO:0003700 transcription factor activity |	GO:0005634 nucleus |
	orf19.6866	1.53258	0.00147238		Putative U1-70K component of the U1 snRNP, involved in splicing; ortholog of S. cerevisiae SNP1; downregulated upon adherence to polystyrene; predicted ORF in Assemblies 19, 20 and 21	GO:0000398 nuclear mRNA splicing, via spliceosome |	GO:0003729 mRNA binding | GO:0030619 U1 snRNA binding |	GO:0005685 U1 snRNP | GO:0000243 commitment complex |
	orf19.6129	1.53226	0.00708617	MRPL8	Predicted ribosomal protein of the mitochondrial 60S subunit	GO:0006412 translation | GO:0000002 mitochondrial genome maintenance |	GO:0003735 structural constituent of ribosome |	GO:0005762 mitochondrial large ribosomal subunit |
	orf19.1570	1.53171	0.00806697	ERG7	2,3-epoxysqualene-lanosterol cyclase (lanosterol synthase), catalyzes the conversion of 2,3-oxidosqualene to lanosterol in sterol biosynthesis; fluconazole-induced	GO:0006696 ergosterol biosynthetic process |	GO:0000250 lanosterol synthase activity |	GO:0005886 plasma membrane | GO:0005783 endoplasmic reticulum | GO:0005811 lipid particle |
	orf19.5518	1.53121	0.00893678		Predicted ORF in Assemblies 19, 20 and 21
	orf19.1953	1.5283	0.000962155		Predicted ORF in Assemblies 19, 20 and 21; not essential for viability; merged with orf19.1952 in Assembly 21
	orf19.5622	1.52825	0.0245689	GLC3	Protein described as similar to 1,4-glucan branching enzyme; fluconazole-induced; shows colony morphology-related gene regulation by Ssn6p; protein detected by mass spec in stationary phase cultures	GO:0005978 glycogen biosynthetic process |	GO:0003844 1,4-alpha-glucan branching enzyme activity |	GO:0005737 cytoplasm |
	orf19.5258	1.52788	0.0108447		Predicted ORF in Assemblies 19, 20 and 21; induced by nitric oxide
	orf19.7638	1.52748	0.00105494	PRO1	Transcription is regulated by Nrg1p; regulated by Gcn2p and Gcn4p	GO:0006561 proline biosynthetic process |	GO:0004349 glutamate 5-kinase activity |	GO:0005737 cytoplasm |
	orf19.4712	1.5265	0.0370034	FGR6-3	Protein lacking an ortholog in S. cerevisiae; member of a family encoded by FGR6-related genes in the RB2 repeat sequence; transposon mutation affects filamentous growth	GO:0030447 filamentous growth |
	orf19.3810	1.52629	0.00496653		Predicted ORF in Assemblies 19, 20 and 21	GO:0009396 folic acid and derivative biosynthetic process | GO:0009113 purine base biosynthetic process | GO:0006730 one-carbon metabolic process |	GO:0004487 methylenetetrahydrofolate dehydrogenase (NAD+) activity |	GO:0005829 cytosol |
	orf19.3129	1.52532	0.0255034		Predicted ORF in Assemblies 19, 20 and 21; heterozygous null mutant displays sensitivity to virgineone	GO:0006338 chromatin remodeling | GO:0006357 regulation of transcription from RNA polymerase II promoter |	GO:0016887 ATPase activity | GO:0043140 ATP-dependent 3'-5' DNA helicase activity |	GO:0031011 Ino80 complex | GO:0000812 Swr1 complex | GO:0070209 ASTRA complex |
	orf19.1517	1.52522	0.0101995	ARO3	3-Deoxy-D-arabinoheptulosonate-7-phosphate synthase; enzyme of aromatic amino acid biosynthesis; GCN-regulated; feedback-inhibited by phenylalanine when heterologously produced in S. cerevisiae; Aro3p and Aro4p catalyze the same reaction	GO:0009073 aromatic amino acid family biosynthetic process |	GO:0003849 3-deoxy-7-phosphoheptulonate synthase activity |	GO:0005739 mitochondrion | GO:0005634 nucleus |
	orf19.1544	1.5241	0.0185209		Predicted ORF in Assemblies 19, 20 and 21	GO:0006888 ER to Golgi vesicle-mediated transport |		GO:0005801 cis-Golgi network |
	orf19.1565	1.52335	0.0193914		Putative transcription factor with zinc finger DNA-binding motif	GO:0006355 regulation of transcription, DNA-dependent | GO:0006400 tRNA modification |	GO:0017150 tRNA dihydrouridine synthase activity | GO:0003700 transcription factor activity |	GO:0005634 nucleus | GO:0005737 cytoplasm |
	orf19.3946	1.5214	0.0303634		Predicted ORF in Assemblies 19, 20 and 21	GO:0008535 respiratory chain complex IV assembly | GO:0032979 protein insertion into mitochondrial membrane from inner side |	GO:0032977 membrane insertase activity |	GO:0031305 integral to mitochondrial inner membrane |
	orf19.6949	1.52115	0.0162859		Predicted ORF in Assemblies 19, 20 and 21; possibly spurious ORF (Annotation Working Group prediction)
	orf19.7613	1.52034	0.00335295	HCR1	Putative translation initiation factor; genes encoding ribosomal subunits, translation factors, and tRNA synthetases are downregulated upon phagocytosis by murine macrophage	GO:0006413 translational initiation | GO:0000462 maturation of SSU-rRNA from tricistronic rRNA transcript (SSU-rRNA, 5.8S rRNA, LSU-rRNA) |	GO:0003743 translation initiation factor activity | GO:0019843 rRNA binding |	GO:0005852 eukaryotic translation initiation factor 3 complex |
	orf19.1516	1.52017	0.0134574		Predicted ORF in Assemblies 19, 20 and 21	GO:0016579 protein deubiquitination | GO:0043161 proteasomal ubiquitin-dependent protein catabolic process | GO:0042493 response to drug | GO:0045721 negative regulation of gluconeogenesis |	GO:0004843 ubiquitin-specific protease activity |
	orf19.3123.2	1.52002	0.0170489		ORF Predicted by Annotation Working Group	GO:0008655 pyrimidine salvage | GO:0006217 deoxycytidine catabolic process | GO:0006216 cytidine catabolic process |	GO:0004126 cytidine deaminase activity |	GO:0005634 nucleus | GO:0005737 cytoplasm |
	orf19.7477	1.51995	0.0293538	YRB1	Functional homolog of S. cerevisiae Yrb1p, which regulates Gsp1p GTPase activity and thereby affects nucleocytoplasmic transport and cytoskeletal dynamics; transcription is not regulated by white-opaque switching or by dimorphic transition	GO:0006913 nucleocytoplasmic transport | GO:0000226 microtubule cytoskeleton organization | GO:0007264 small GTPase mediated signal transduction | GO:0006405 RNA export from nucleus | GO:0006606 protein import into nucleus | GO:0006511 ubiquitin-dependent protein catabolic process | GO:0000082 G1/S transition of mitotic cell cycle |	GO:0008536 Ran GTPase binding | GO:0005096 GTPase activator activity |	GO:0005634 nucleus | GO:0005737 cytoplasm |
	orf19.6217	1.51888	0.017056	PGA63	Putative protein of unknown function	GO:0006888 ER to Golgi vesicle-mediated transport |	GO:0005198 structural molecule activity |	GO:0030127 COPII vesicle coat | GO:0043332 mating projection tip |
	orf19.1823	1.51834	0.0371403		Predicted ORF in Assemblies 19, 20 and 21; transcription is downregulated in response to treatment with ciclopirox olamine
	orf19.5433	1.51822	0.0376134		Predicted ORF in Assemblies 19, 20 and 21			GO:0005739 mitochondrion |
	orf19.909	1.51809	0.0415557	STP4	Putative transcription factor with zinc finger DNA-binding motif; induced in core caspofungin response; shows colony morphology-related gene regulation by Ssn6p; induced by 17-beta-estradiol, ethynyl estradiol	GO:0006388 tRNA splicing, via endonucleolytic cleavage and ligation | GO:0006355 regulation of transcription, DNA-dependent |	GO:0003700 transcription factor activity | GO:0043565 sequence-specific DNA binding |	GO:0005739 mitochondrion | GO:0005634 nucleus |
	orf19.6086	1.51748	0.00313331	LEU4	Putative 2-isopropylmalalate synthase; regulated by Nrg1p, Mig1p, Tup1p, Gcn4p; upregulated in the presence of human whole blood or polymorphonuclear (PMN) cells; macrophage/pseudohyphal-repressed after 16h; fungal-specific	GO:0042493 response to drug | GO:0009098 leucine biosynthetic process |	GO:0003852 2-isopropylmalate synthase activity |	GO:0005739 mitochondrion |
	orf19.157	1.51713	0.00716743		Predicted ORF from Assembly 19; merged with orf19.156 in Assembly 20
	orf19.5683	1.5147	0.00831747		Predicted ORF in Assemblies 19, 20 and 21; clade-associated gene expression
	orf19.3465	1.51438	0.0254297	RPL10A	Predicted ribosomal protein; genes encoding cytoplasmic ribosomal subunits, translation factors, and tRNA synthetases are downregulated upon phagocytosis by murine macrophage	GO:0006412 translation |	GO:0003735 structural constituent of ribosome |
	orf19.2626	1.51387	0.011596	RGD2	Putative GTPase activating protein; fungal-specific (no human or murine homolog); merged with orf19.729.1 in Assembly 20
	orf19.6689	1.51379	0.0117662	ARG4	Argininosuccinate lyase, catalyzes the final step in the arginine biosynthesis pathway; alkaline downregulated	GO:0006526 arginine biosynthetic process |	GO:0004056 argininosuccinate lyase activity |	GO:0005829 cytosol |
	orf19.4869	1.51372	0.00719525	SFU1	Transcriptional regulator of iron-responsive genes; represses some iron utilization genes when iron is present; not required for wild-type hyphal growth; has two GATA1-like zinc fingers separated by Cys-rich iron-sensing region	GO:0006879 cellular iron ion homeostasis | GO:0010039 response to iron ion | GO:0045944 positive regulation of transcription from RNA polymerase II promoter | GO:0000122 negative regulation of transcription from RNA polymerase II promoter | GO:0006807 nitrogen compound metabolic process | GO:0033217 regulation of transcription from RNA polymerase II promoter in response to iron ion starvation |	GO:0003700 transcription factor activity | GO:0003677 DNA binding |	GO:0005634 nucleus |
	orf19.158	1.51318	0.00939773		Predicted ORF in Assemblies 19, 20 and 21			GO:0005634 nucleus | GO:0005737 cytoplasm |
	orf19.3533	1.5114	0.00524745		Predicted ORF in Assemblies 19, 20 and 21	GO:0030437 ascospore formation | GO:0045944 positive regulation of transcription from RNA polymerase II promoter |
	orf19.7286	1.51103	0.0146008	RPN7	Predicted ORF in Assemblies 19, 20 and 21; regulated by Gcn2p and Gcn4p; protein detected by mass spec in exponential and stationary phase cultures	GO:0006511 ubiquitin-dependent protein catabolic process |	GO:0004175 endopeptidase activity | GO:0005198 structural molecule activity |	GO:0008541 proteasome regulatory particle, lid subcomplex | GO:0005634 nucleus |
	orf19.6025	1.51093	0.00238901		Predicted ORF in Assemblies 19, 20 and 21	GO:0006488 dolichol-linked oligosaccharide biosynthetic process |	GO:0004577 N-acetylglucosaminyldiphosphodolichol N-acetylglucosaminyltransferase activity |	GO:0005829 cytosol | GO:0043541 UDP-N-acetylglucosamine transferase complex | GO:0005634 nucleus | GO:0042406 extrinsic to endoplasmic reticulum membrane | GO:0005624 membrane fraction |
	orf19.1816	1.51074	0.00793404	ALS3	Adhesin; ALS family; role in epithelial adhesion, endothelial invasiveness; allelic variation in adhesiveness; immunoprotective in mice; predicted GPI-anchor cell wall protein; macrophage, hyphal induced, pH, Nrg1p, Rfg1p, Tup1p regulated	GO:0016337 cell-cell adhesion | GO:0030260 entry into host cell | GO:0007155 cell adhesion | GO:0009405 pathogenesis | GO:0044406 adhesion to host | GO:0000752 agglutination involved in conjugation with cellular fusion | GO:0044011 single-species biofilm formation on inanimate substrate | GO:0043709 cell adhesion during single-species biofilm formation | GO:0043710 cell adhesion during multi-spec…	GO:0050839 cell adhesion molecule binding |	GO:0009277 fungal-type cell wall | GO:0009986 cell surface | GO:0030446 hyphal cell wall | GO:0030445 yeast-form cell wall | GO:0005576 extracellular region |
	orf19.6629	1.51067	0.0281218	ISC1	Putative phospholipase C, possible neutral sphingomyelinase; not essential for viability	GO:0006644 phospholipid metabolic process | GO:0009651 response to salt stress | GO:0046513 ceramide biosynthetic process | GO:0030149 sphingolipid catabolic process |	GO:0004629 phospholipase C activity |	GO:0005783 endoplasmic reticulum | GO:0031307 integral to mitochondrial outer membrane |
	orf19.5444	1.51061	0.00660938		Predicted ORF in Assemblies 19, 20 and 21	GO:0006626 protein targeting to mitochondrion |	GO:0008565 protein transporter activity |	GO:0005759 mitochondrial matrix | GO:0001405 presequence translocase-associated import motor | GO:0005886 plasma membrane |
	orf19.6509	1.51031	0.00469716		Predicted ORF in Assemblies 19, 20 and 21	GO:0006979 response to oxidative stress |
	orf19.867	1.51027	0.0297605		Predicted ORF in Assemblies 19, 20 and 21
	orf19.3804	1.509	0.010071		Predicted ORF in Assemblies 19, 20 and 21; filament induced
	orf19.2967	1.50868	0.0249332	TIF34	Putative translation initiation factor; mutation confers hypersensitivity to roridin A and verrucarin A; genes encoding ribosomal subunits, translation factors, and tRNA synthetases are downregulated upon phagocytosis by murine macrophage	GO:0042493 response to drug | GO:0006413 translational initiation |	GO:0003743 translation initiation factor activity |	GO:0043614 multi-eIF complex | GO:0005852 eukaryotic translation initiation factor 3 complex |
	orf19.2435	1.50789	0.000623654	MSI3	Protein of the HSP70 family; antigenic; functional homolog of S. cerevisiae Msi3p; physically interacts (by 2-hybrid) with Cgr1p; transcriptionally regulated by iron; expression greater in high iron; farnesol downregulated in biofilm	GO:0042026 protein refolding |	GO:0016887 ATPase activity | GO:0051087 chaperone binding | GO:0042277 peptide binding | GO:0000774 adenyl-nucleotide exchange factor activity | GO:0005524 ATP binding |	GO:0005737 cytoplasm |
	orf19.3307	1.50387	0.00976396		Predicted ORF in Assemblies 19, 20 and 21	GO:0006457 protein folding |		GO:0005789 endoplasmic reticulum membrane |
	orf19.2687.1	1.50349	0.00800278		ORF Predicted by Annotation Working Group	GO:0006383 transcription from RNA polymerase III promoter | GO:0006366 transcription from RNA polymerase II promoter | GO:0006360 transcription from RNA polymerase I promoter |	GO:0003899 DNA-directed RNA polymerase activity |	GO:0005666 DNA-directed RNA polymerase III complex | GO:0005665 DNA-directed RNA polymerase II, core complex | GO:0005736 DNA-directed RNA polymerase I complex |
	orf19.301	1.50273	0.00356381	PGA18	Putative GPI-anchored protein of unknown function; regulated by Nrg1p, Tup1p			GO:0009986 cell surface |
	orf19.2541	1.50241	0.00431905		Predicted ORF in Assemblies 19, 20 and 21	GO:0006979 response to oxidative stress | GO:0006309 DNA fragmentation involved in apoptosis |	GO:0008296 3'-5'-exodeoxyribonuclease activity | GO:0004519 endonuclease activity |	GO:0005737 cytoplasm |
	orf19.3283	1.50208	0.00999366		Predicted ORF in Assemblies 19, 20 and 21	GO:0007585 respiratory gaseous exchange | GO:0006631 fatty acid metabolic process | GO:0009060 aerobic respiration |	GO:0004316 3-oxoacyl-[acyl-carrier-protein] reductase activity |	GO:0005739 mitochondrion |
	orf19.6830	1.50105	0.0464176		Putative enoyl-CoA hydratase
Down genes	orf19.4365	0.666495	0.0183045		Predicted ORF in Assemblies 19, 20 and 21	GO:0006400 tRNA modification |	GO:0008175 tRNA methyltransferase activity |
	orf19.5441	0.666211	0.0297197	ULP3	Putative SUMO deconjugation enzyme that removes the small ubiquitin-like modifier (SUMO) from proteins	GO:0006276 plasmid maintenance | GO:0007094 mitotic cell cycle spindle assembly checkpoint | GO:0016926 protein desumoylation |	GO:0016929 SUMO-specific protease activity |	GO:0005634 nucleus |
	orf19.2969	0.666005	0.0221566	RAD16	Protein similar to S. cerevisiae Rad16p; flucytosine induced	GO:0042787 protein ubiquitination during ubiquitin-dependent protein catabolic process | GO:0000715 nucleotide-excision repair, DNA damage recognition |	GO:0008094 DNA-dependent ATPase activity | GO:0004842 ubiquitin-protein ligase activity | GO:0003684 damaged DNA binding |	GO:0000113 nucleotide-excision repair factor 4 complex | GO:0031463 Cul3-RING ubiquitin ligase complex | GO:0000108 repairosome |
	orf19.2942	0.664966	0.00827564	DIP5	Putative permease for dicarboxylic amino acids; mutation confers hypersensitivity to toxic ergosterol analog; transcriptionally induced upon phagocytosis by macrophage; Gcn4p-regulated; upregulated by Rim101p at pH 8	GO:0042493 response to drug | GO:0006865 amino acid transport |	GO:0015171 amino acid transmembrane transporter activity |	GO:0005886 plasma membrane |
	orf19.2223	0.664434	0.0229951		Predicted ORF from Assembly 19; removed from Assembly 20
	orf19.1174	0.663927	0.0218171		Predicted ORF from Assembly 19; merged with orf19.4173 in Assembly 20
	orf19.6469	0.663456	0.0461835		Predicted ORF in retrotransposon Tca11 with similarity to the Gag-Pol region of retrotransposons, which encodes nucleocapsid-like protein, reverse transcriptase, protease, and integrase
	orf19.2697	0.662916	0.00858629		Predicted ORF in Assemblies 19, 20 and 21	GO:0000209 protein polyubiquitination | GO:0006513 protein monoubiquitination |	GO:0004842 ubiquitin-protein ligase activity |
	orf19.305	0.66263	0.0124363		Predicted ORF in Assemblies 19, 20 and 21; greater mRNA abundance observed in a cyr1 homozygous null mutant than in wild type
	orf19.6422	0.662465	0.0105011	SSY5	Protein similar to S. cerevisiae Ssy5p, which is a component of a complex that senses external amino acids	GO:0007606 sensory perception of chemical stimulus | GO:0043200 response to amino acid stimulus | GO:0016485 protein processing |	GO:0016597 amino acid binding | GO:0004252 serine-type endopeptidase activity |	GO:0019897 extrinsic to plasma membrane |
	orf19.6173	0.661896	0.020777	STD1	Protein described as transcription factor involved in control of glucose-regulated gene expression; repressed by Rgt1p	GO:0009651 response to salt stress | GO:0007165 signal transduction | GO:0006006 glucose metabolic process | GO:0006357 regulation of transcription from RNA polymerase II promoter |	GO:0030295 protein kinase activator activity |	GO:0005634 nucleus | GO:0005886 plasma membrane |
	orf19.6456	0.661791	0.000544728		Predicted ORF in Assemblies 19, 20 and 21
	orf19.460	0.661619	0.0269082	CEK2	MAP kinase required for wild-type efficiency of mating; component of the signal transduction pathway that regulates mating; ortholog of S. cerevisiae Fus3p; induced by Cph1p, pheromone; transposon mutation affects filamentous growth	GO:0006468 protein amino acid phosphorylation | GO:0000747 conjugation with cellular fusion | GO:0030447 filamentous growth | GO:0000750 pheromone-dependent signal transduction involved in conjugation with cellular fusion | GO:0007050 cell cycle arrest |	GO:0004707 MAP kinase activity |	GO:0005937 mating projection | GO:0005634 nucleus | GO:0005737 cytoplasm |
	orf19.2094	0.661085	0.0155151	PDR6	Transcription is regulated by Nrg1p; transcription is induced in response to alpha pheromone in SpiderM medium	GO:0042493 response to drug | GO:0006606 protein import into nucleus | GO:0008361 regulation of cell size |	GO:0008320 protein transmembrane transporter activity |	GO:0005643 nuclear pore | GO:0005737 cytoplasm |
	orf19.4623	0.660843	0.000752506		Predicted ORF in Assemblies 19, 20 and 21; possibly spurious ORF (Annotation Working Group prediction)
	orf19.1682	0.66077	0.0384601		Predicted ORF in Assemblies 19, 20 and 21; repressed by nitric oxide			GO:0005624 membrane fraction |
	orf19.1871	0.660479	0.0428024		Predicted ORF in Assemblies 19, 20 and 21	GO:0043486 histone exchange |	GO:0004386 helicase activity | GO:0005198 structural molecule activity |	GO:0000812 Swr1 complex |
	orf19.575	0.660277	0.0131563	HYR3	Putative GPI-anchored protein of unknown function; similar to Hyr1p; transcriptionally regulated by iron; expression greater in high iron; clade-specific repeat variation			GO:0009986 cell surface |
	orf19.4530.1	0.65996	0.00825685		ORF Predicted by Annotation Working Group; regulated by Nrg1p, Tup1p
	orf19.276	0.659395	0.00585545		Predicted ORF in Assemblies 19, 20 and 21; increased transcription is observed in an azole-resistant strain that overexpresses MDR1			GO:0005886 plasma membrane |
	orf19.2069	0.659301	0.0223776	SMF3	Protein described as vacuolar iron transporter; alkaline upregulated; caspofungin repressed; transcriptionally activated by Mnl1p under weak acid stress	GO:0006880 intracellular sequestering of iron ion |	GO:0005381 iron ion transmembrane transporter activity |	GO:0000329 fungal-type vacuole membrane | GO:0005886 plasma membrane |
	orf19.6694	0.658893	0.0155578		Predicted ORF in Assemblies 19, 20 and 21		GO:0003700 transcription factor activity |	GO:0005634 nucleus |
	orf19.6591	0.658861	0.0069204		Predicted ORF in Assemblies 19, 20 and 21		GO:0016462 pyrophosphatase activity |	GO:0005777 peroxisome |
	orf19.1424	0.658245	0.0225402		Predicted membrane transporter, member of the oxalate:formate antiporter (OFA) family, major facilitator superfamily (MFS)	GO:0019532 oxalate transport |	GO:0019531 oxalate transmembrane transporter activity |	GO:0005739 mitochondrion | GO:0016020 membrane |
	orf19.7107	0.658129	0.00499857		Predicted ORF in Assemblies 19, 20 and 21	GO:0042273 ribosomal large subunit biogenesis |		GO:0005634 nucleus | GO:0005737 cytoplasm | GO:0005840 ribosome |
	orf19.6457	0.658113	0.000129818		Predicted ORF in Assemblies 19, 20 and 21
	orf19.4590	0.656279	0.0449519	RFX2	Transcriptional repressor; regulator of filamentation, response to DNA damage, adhesion, virulence in murine mucosal, systemic infections; RFX domain; regulated by Nrg1p, UV-induced; partially complements S. cerevisiae rfx1 mutant defects	GO:0009405 pathogenesis | GO:0044406 adhesion to host | GO:0060258 negative regulation of filamentous growth | GO:0034599 cellular response to oxidative stress | GO:0034605 cellular response to heat | GO:0009411 response to UV | GO:0010768 negative regulation of transcription from RNA polymerase II promoter in response to UV-induced DNA damage | GO:0010553 negative regulation of gene-specific tra…	GO:0003700 transcription factor activity | GO:0016566 specific transcriptional repressor activity |	GO:0005634 nucleus | GO:0005737 cytoplasm |
	orf19.2580	0.655757	0.00944638	HST2	Predicted ORF in Assemblies 19, 20 and 21	GO:0006348 chromatin silencing at telomere | GO:0000183 chromatin silencing at rDNA | GO:0045950 negative regulation of mitotic recombination | GO:0031939 negative regulation of chromatin silencing at telomere | GO:0001300 chronological cell aging | GO:0048869 cellular developmental process |	GO:0017136 NAD-dependent histone deacetylase activity |	GO:0005737 cytoplasm |
	orf19.4771	0.655696	0.0311181		Predicted ORF in Assemblies 19, 20 and 21	GO:0006486 protein amino acid glycosylation |
	orf19.2386	0.655471	0.0441996		Predicted ORF in Assemblies 19, 20 and 21	GO:0000480 endonucleolytic cleavage in 5'-ETS of tricistronic rRNA transcript (SSU-rRNA, 5.8S rRNA, LSU-rRNA) | GO:0000472 endonucleolytic cleavage to generate mature 5'-end of SSU-rRNA from (SSU-rRNA, 5.8S rRNA, LSU-rRNA) | GO:0000447 endonucleolytic cleavage in ITS1 to separate SSU-rRNA from 5.8S rRNA and LSU-rRNA from tricistronic rRNA transcript (SSU-rRNA, 5.8S rRNA, LSU-rRNA) |		GO:0005732 small nucleolar ribonucleoprotein complex | GO:0032040 small-subunit processome | GO:0005730 nucleolus |
	orf19.1027	0.655052	0.00789775	PDR16	Phosphatidylinositol transfer protein; increased transcription correlates with CDR1 and CDR2 overexpression and azole resistance; induced by fluphenazine, 17-beta-estradiol, ethynyl estradiol, nitric oxide; farnesol-downregulated in biofilm	GO:0042493 response to drug | GO:0016126 sterol biosynthetic process | GO:0015914 phospholipid transport |	GO:0008526 phosphatidylinositol transporter activity |	GO:0001950 plasma membrane enriched fraction | GO:0005811 lipid particle | GO:0005792 microsome |
	orf19.4217	0.654955	0.0194938		ORF Predicted by Annotation Working Group
	orf19.5824	0.65465	0.0445569		Predicted ORF in Assemblies 19, 20 and 21
	orf19.5406	0.654024	0.000680662		Predicted ORF in Assemblies 19, 20 and 21	GO:0006950 response to stress | GO:0030447 filamentous growth |	GO:0004721 phosphoprotein phosphatase activity |	GO:0005886 plasma membrane |
	orf19.772	0.653551	0.0283943	LYS21	Putative homocitrate synthase of lysine biosynthesis; expression is increased in a fluconazole-resistant isolate; shows colony morphology-related gene regulation by Ssn6p; ketoconazole-repressed; regulated by Gcn2p and Gcn4p	GO:0009085 lysine biosynthetic process | GO:0019878 lysine biosynthetic process via aminoadipic acid |	GO:0004410 homocitrate synthase activity |
	orf19.5513	0.653188	0.00650126		Predicted ORF in Assemblies 19, 20 and 21	GO:0045944 positive regulation of transcription from RNA polymerase II promoter | GO:0000398 nuclear mRNA splicing, via spliceosome |	GO:0016563 transcription activator activity |	GO:0005681 spliceosomal complex |
	orf19.983	0.65287	0.0138712		Predicted ORF from Assembly 19; merged with orf19.4912 in Assembly 20
	orf19.1130	0.652848	0.00638515		Predicted ORF from Assembly 19; removed from Assembly 20
	orf19.7156	0.652515	0.0492454	FAA2-3	Predicted acyl CoA synthetase	GO:0006629 lipid metabolic process | GO:0006499 N-terminal protein myristoylation |	GO:0004467 long-chain-fatty-acid-CoA ligase activity |	GO:0005777 peroxisome |
	orf19.1223	0.652489	0.00446277	DBF2	Essential serine/threonine protein kinase involved in mitotic spindle formation and cytokinesis; required for septum formation, exit from mitosis, and normal hyphal morphogenesis; virulence-group-correlated expression	GO:0007049 cell cycle | GO:0006468 protein amino acid phosphorylation | GO:0007035 vacuolar acidification | GO:0000280 nuclear division | GO:0030448 hyphal growth | GO:0007052 mitotic spindle organization | GO:0007096 regulation of exit from mitosis | GO:0000910 cytokinesis |	GO:0004674 protein serine/threonine kinase activity |	GO:0005935 cellular bud neck | GO:0005816 spindle pole body |
	orf19.3613	0.652401	0.0206498		Predicted ORF in Assemblies 19, 20 and 21	GO:0010526 negative regulation of transposition, RNA-mediated | GO:0006368 RNA elongation from RNA polymerase II promoter | GO:0016571 histone methylation | GO:0006310 DNA recombination |	GO:0016944 RNA polymerase II transcription elongation factor activity |	GO:0016593 Cdc73/Paf1 complex |
	orf19.1623	0.652092	0.0359209	CAP1	Transcription factor, AP-1 family; role in oxidative stress response and resistance, multidrug resistance; oxidative stress regulates nuclear localization; partially complements S. cerevisiae yap1 mutation; human neutrophil-induced	GO:0006979 response to oxidative stress | GO:0042493 response to drug | GO:0046686 response to cadmium ion | GO:0020012 evasion or tolerance of host immune response | GO:0006355 regulation of transcription, DNA-dependent | GO:0043619 regulation of transcription from RNA polymerase II promoter in response to oxidative stress | GO:0045944 positive regulation of transcription from RNA polymerase II …	GO:0003700 transcription factor activity | GO:0030528 transcription regulator activity | GO:0003702 RNA polymerase II transcription factor activity |	GO:0005737 cytoplasm | GO:0005634 nucleus |
	orf19.3734	0.65172	0.0243607	GEF2	Predicted ORF in Assemblies 19, 20 and 21	GO:0030003 cellular cation homeostasis |	GO:0005247 voltage-gated chloride channel activity |	GO:0005798 Golgi-associated vesicle | GO:0005886 plasma membrane |
	orf19.2911	0.651557	0.00515024	SEC3	Predicted subunit of the exocyst complex, involved in exocytosis; required for hyphal growth after the first septin ring formation; interacts with septins Cdc3p, Cdc10p, and Cdc11p	GO:0048278 vesicle docking | GO:0000910 cytokinesis | GO:0006893 Golgi to plasma membrane transport | GO:0030010 establishment of cell polarity | GO:0006887 exocytosis | GO:0030448 hyphal growth |		GO:0000145 exocyst | GO:0030478 actin cap | GO:0005935 cellular bud neck | GO:0005934 cellular bud tip | GO:0000131 incipient cellular bud site |
	orf19.589	0.651428	0.0483536	VPS21	Late endosomal Rab small monomeric GTPase involved in transport of endocytosed proteins to the vacuole; involved in filamentous growth and virulence	GO:0006897 endocytosis | GO:0006623 protein targeting to vacuole | GO:0009405 pathogenesis | GO:0007038 endocytosed protein transport to vacuole |	GO:0005525 GTP binding | GO:0003924 GTPase activity |	GO:0005741 mitochondrial outer membrane | GO:0005770 late endosome |
	orf19.7214	0.651109	0.0206723		Similar to glucan 1,3-beta-glucosidase; regulated by Nrg1p, Tup1p; possibly regulated by Tac1p; induced upon biofilm formation; induced by nitric oxide; induced during cell wall regeneration; detected by mass spec in stationary phase			GO:0005737 cytoplasm |
	orf19.3352	0.650906	0.00239607		Predicted ORF in Assemblies 19, 20 and 21
	orf19.563	0.650695	0.00269501	RRP15	Predicted ORF in Assemblies 19, 20 and 21; decreased expression in response to prostaglandins	GO:0000466 maturation of 5.8S rRNA from tricistronic rRNA transcript (SSU-rRNA, 5.8S rRNA, LSU-rRNA) | GO:0000463 maturation of LSU-rRNA from tricistronic rRNA transcript (SSU-rRNA, 5.8S rRNA, LSU-rRNA) |		GO:0030687 preribosome, large subunit precursor | GO:0005730 nucleolus |
	orf19.692	0.650442	0.00488858		Predicted ORF in Assemblies 19, 20 and 21
	orf19.1500	0.650386	0.0151194		Predicted ORF in Assemblies 19, 20 and 21			GO:0030136 clathrin-coated vesicle |
	orf19.6045	0.650057	0.0289281		Predicted ORF in Assemblies 19, 20 and 21	GO:0006656 phosphatidylcholine biosynthetic process |	GO:0004609 phosphatidylserine decarboxylase activity |	GO:0005739 mitochondrion |
	orf19.7103	0.650017	0.0251317		Predicted ORF in Assemblies 19, 20 and 21
	orf19.649	0.649351	0.0112977		Predicted ORF in Assemblies 19, 20 and 21
	orf19.1675	0.649208	0.0174865		Predicted ORF in Assemblies 19, 20 and 21
	orf19.4117	0.649167	0.00140683		Protein not essential for viability
	orf19.4225	0.649017	0.0107982	LEU3	Predicted zinc-finger protein; has similarity to S. cerevisiae Leu3p, which is involved in regulation of branched-chain amino acid biosynthesis genes; alkaline upregulated; transcriptionally activated by Mnl1p under weak acid stress	GO:0009098 leucine biosynthetic process | GO:0006357 regulation of transcription from RNA polymerase II promoter |	GO:0003700 transcription factor activity | GO:0043565 sequence-specific DNA binding | GO:0003704 specific RNA polymerase II transcription factor activity |	GO:0005634 nucleus |
	orf19.2637	0.648789	0.00576219		Predicted ORF in Assemblies 19, 20 and 21	GO:0006986 response to unfolded protein |
	orf19.4011	0.648262	0.00125567		Predicted ORF in Assemblies 19, 20 and 21
	orf19.4622	0.648212	0.00355836		Predicted ORF in Assemblies 19, 20 and 21
	orf19.1513	0.647518	0.0138351	FAB1	Phosphatidylinositol 3-phosphate 5-kinase; required for hyphal growth on solid media, and for wild-type vacuolar morphology and acidification; not required for wild-type virulence in mouse systemic infection or for adherence to HeLa cells	GO:0007033 vacuole organization | GO:0007035 vacuolar acidification | GO:0030447 filamentous growth | GO:0046854 phosphoinositide phosphorylation | GO:0000011 vacuole inheritance |	GO:0000285 1-phosphatidylinositol-3-phosphate 5-kinase activity | GO:0032266 phosphatidylinositol 3-phosphate binding |	GO:0005739 mitochondrion | GO:0000329 fungal-type vacuole membrane | GO:0010008 endosome membrane |
	orf19.1185	0.646734	0.0436863		Predicted ORF in Assemblies 19, 20 and 21	GO:0000921 septin ring assembly | GO:0051865 protein autoubiquitination | GO:0000132 establishment of mitotic spindle orientation | GO:0007094 mitotic cell cycle spindle assembly checkpoint |	GO:0004842 ubiquitin-protein ligase activity |	GO:0005737 cytoplasm |
	orf19.6530	0.646718	0.0258864		Similar to bacterial DnaJ; transcriptionally regulated by iron; expression greater in low iron	GO:0006616 SRP-dependent cotranslational protein targeting to membrane, translocation | GO:0006615 SRP-dependent cotranslational protein targeting to membrane, docking |	GO:0005047 signal recognition particle binding |	GO:0005785 signal recognition particle receptor complex |
	orf19.3340	0.646253	0.0469157	SOD2	Mitochondrial Mn-containing superoxide dismutase; protection against oxidative stress; active as homotetramer; N-terminal 34 amino acids removed upon mitochondrial import; H2O2-induced via Cap1p; alkaline downregulated, farnesol-induced	GO:0006800 oxygen and reactive oxygen species metabolic process | GO:0010226 response to lithium ion | GO:0001320 age-dependent response to reactive oxygen species during chronological cell aging | GO:0001302 replicative cell aging |	GO:0004784 superoxide dismutase activity |	GO:0005739 mitochondrion | GO:0005759 mitochondrial matrix |
	orf19.6820	0.646242	0.00287423		Predicted ORF in Assemblies 19, 20 and 21	GO:0016568 chromatin modification | GO:0000114 regulation of transcription involved in G1 phase of mitotic cell cycle |	GO:0016251 general RNA polymerase II transcription factor activity |	GO:0005669 transcription factor TFIID complex | GO:0000124 SAGA complex |
	orf19.4658	0.645586	0.00964613		Protein not essential for viability
	orf19.4132	0.644782	0.0233115		Predicted ORF in Assemblies 19, 20 and 21			GO:0005737 cytoplasm | GO:0005886 plasma membrane |
	orf19.2226	0.644536	0.00705272		Predicted ORF from Assembly 19; removed from Assembly 20; merged with orf19.932 in Assembly 21
	orf19.332	0.644353	0.00252444		Predicted ORF in Assemblies 19, 20 and 21	GO:0007049 cell cycle | GO:0000354 cis assembly of pre-catalytic spliceosome | GO:0006270 DNA replication initiation |	GO:0031202 RNA splicing factor activity, transesterification mechanism |	GO:0005681 spliceosomal complex | GO:0000785 chromatin |
	orf19.1497	0.64435	0.0195466		Putative transcription factor with zinc cluster DNA-binding motif	GO:0006355 regulation of transcription, DNA-dependent |	GO:0003700 transcription factor activity |
	orf19.3827	0.643834	0.00342133		Predicted ORF in Assemblies 19, 20 and 21	GO:0006515 misfolded or incompletely synthesized protein catabolic process |	GO:0004222 metalloendopeptidase activity |	GO:0005743 mitochondrial inner membrane |
	orf19.6861	0.643562	0.0292959		Predicted ORF in Assemblies 19, 20 and 21	GO:0000022 mitotic spindle elongation | GO:0007091 mitotic metaphase/anaphase transition | GO:0000070 mitotic sister chromatid segregation | GO:0008054 cyclin catabolic process |	GO:0004842 ubiquitin-protein ligase activity | GO:0005515 protein binding |	GO:0005680 anaphase-promoting complex |
	orf19.3415	0.643288	0.00266861	PTK2	Putative protein kinase of polyamine import; mutation confers hypersensitivity to high concentrations of tunicamycin; upregulated in biofilm	GO:0042493 response to drug | GO:0006873 cellular ion homeostasis | GO:0015846 polyamine transport | GO:0008361 regulation of cell size | GO:0000082 G1/S transition of mitotic cell cycle |	GO:0004672 protein kinase activity |	GO:0005634 nucleus | GO:0005737 cytoplasm | GO:0005886 plasma membrane |
	orf19.4328	0.643258	0.0120758	CCC2	Copper-transporting P-type ATPase of Golgi; required for wild-type iron assimilation (indirect effect via Fet3p); induced by iron starvation, ciclopirox olamine; caspofungin repressed; not required for virulence in mouse systemic infection	GO:0006825 copper ion transport | GO:0006879 cellular iron ion homeostasis | GO:0015680 intracellular copper ion transport | GO:0055085 transmembrane transport |	GO:0005375 copper ion transmembrane transporter activity | GO:0015662 ATPase activity, coupled to transmembrane movement of ions, phosphorylative mechanism | GO:0004008 copper-exporting ATPase activity | GO:0019829 cation-transporting ATPase activity | GO:0005507 copper ion binding |	GO:0016021 integral to membrane | GO:0005802 trans-Golgi network | GO:0005794 Golgi apparatus | GO:0012510 trans-Golgi network transport vesicle membrane |
	orf19.669	0.643059	0.0324277	PRM1	Protein induced during the mating process	GO:0032220 plasma membrane fusion during cytogamy | GO:0019236 response to pheromone |		GO:0016021 integral to membrane | GO:0043332 mating projection tip |
	orf19.5504	0.64304	0.0262488		Predicted ORF in Assemblies 19, 20 and 21
	orf19.5657	0.642752	0.00889606	SWI1	Protein involved in transcription regulation; ortholog of S. cerevisiae Swi1p, which is a subunit of the SWI/SNF chromatin remodeling complex; interacts with Snf2p; SWI/SNF complex is essential for hyphal growth and virulence	GO:0006355 regulation of transcription, DNA-dependent | GO:0007155 cell adhesion | GO:0044406 adhesion to host | GO:0009405 pathogenesis | GO:0030448 hyphal growth | GO:0042493 response to drug | GO:0045893 positive regulation of transcription, DNA-dependent | GO:0043044 ATP-dependent chromatin remodeling | GO:0006357 regulation of transcription from RNA polymerase II promoter |	GO:0016251 general RNA polymerase II transcription factor activity |	GO:0016585 chromatin remodeling complex | GO:0016514 SWI/SNF complex |
	orf19.5576	0.64274	0.00468013		Protein similar to S. cerevisiae Ydr531wp; transposon mutation affects filamentous growth; downregulated in core stress response	GO:0030447 filamentous growth | GO:0015937 coenzyme A biosynthetic process |	GO:0004594 pantothenate kinase activity |	GO:0005634 nucleus | GO:0005737 cytoplasm |
	orf19.7094	0.642271	0.0498623	HGT12	Glucose, fructose, mannose transporter; major facilitator superfamily; role in macrophage-induced hyphal growth; detected at germ tube plasma membrane by mass spectrometry; Snf3p-induced; 12 probable transmembrane segments	GO:0015758 glucose transport | GO:0030448 hyphal growth | GO:0051594 detection of glucose | GO:0008646 high-affinity hexose transport | GO:0008645 hexose transport | GO:0008643 carbohydrate transport |	GO:0005355 glucose transmembrane transporter activity | GO:0015149 hexose transmembrane transporter activity | GO:0015578 mannose transmembrane transporter activity | GO:0005353 fructose transmembrane transporter activity | GO:0051119 sugar transmembrane transporter activity |	GO:0005887 integral to plasma membrane | GO:0005886 plasma membrane | GO:0016020 membrane |
	orf19.7369	0.6418	0.00625189		Predicted ORF in Assemblies 19, 20 and 21	GO:0031591 wybutosine biosynthetic process | GO:0030488 tRNA methylation |	GO:0008757 S-adenosylmethionine-dependent methyltransferase activity | GO:0016765 transferase activity, transferring alkyl or aryl (other than methyl) groups |	GO:0005737 cytoplasm |
	orf19.2120	0.64151	0.00739767		Predicted ORF from Assembly 19; removed from Assembly 20
	orf19.4844	0.641116	0.00182858		Predicted ORF in Assemblies 19, 20 and 21	GO:0016076 snRNA catabolic process | GO:0043630 ncRNA polyadenylation during polyadenylation-dependent ncRNA catabolic process | GO:0016075 rRNA catabolic process | GO:0016078 tRNA catabolic process | GO:0016077 snoRNA catabolic process | GO:0000292 RNA fragment catabolic process |	GO:0004652 polynucleotide adenylyltransferase activity |	GO:0031499 TRAMP complex |
	orf19.2812	0.641107	0.0123506		Predicted ORF in Assemblies 19, 20 and 21			GO:0016020 membrane |
	orf19.7657	0.641065	0.00342238	POP3	Predicted ORF in Assemblies 19, 20 and 21; decreased expression in response to prostaglandins	GO:0008033 tRNA processing | GO:0006364 rRNA processing | GO:0006379 mRNA cleavage | GO:0034965 intronic box C/D snoRNA processing |	GO:0004526 ribonuclease P activity | GO:0000171 ribonuclease MRP activity |	GO:0005655 nucleolar ribonuclease P complex | GO:0000172 ribonuclease MRP complex |
	orf19.5565	0.640846	0.049431		Putative 3-hydroxyisobutyrate dehydrogenase
	orf19.5051	0.640384	0.00102165		Predicted ORF in Assemblies 19, 20 and 21
	orf19.4764	0.640358	0.0465001		Predicted ORF in Assemblies 19, 20 and 21	GO:0031124 mRNA 3'-end processing | GO:0006301 postreplication repair |	GO:0004535 poly(A)-specific ribonuclease activity |	GO:0031251 PAN complex |
	orf19.3661	0.640265	0.00187008		Predicted ORF in Assemblies 19, 20 and 21; transcriptionally activated by Mnl1p under weak acid stress	GO:0016579 protein deubiquitination |	GO:0004843 ubiquitin-specific protease activity |	GO:0005741 mitochondrial outer membrane |
	orf19.3505	0.639996	0.013532		Predicted ORF in Assemblies 19, 20 and 21	GO:0051017 actin filament bundle formation | GO:0001558 regulation of cell growth | GO:0030950 establishment or maintenance of actin cytoskeleton polarity | GO:0031929 TOR signaling pathway |		GO:0005886 plasma membrane |
	orf19.1226	0.638167	0.000738249		Predicted ORF from Assembly 19; merged with orf19.2778 in Assembly 20
	orf19.2609	0.637318	0.0306802	CET1	mRNA 5'-triphosphatase; large subunit of mRNA capping enzyme; positively regulates Ceg1p activity; functional homolog of S. cerevisiae Cet1p; Cet1p and Cgt1p form a 2:1 complex	GO:0042493 response to drug | GO:0006370 mRNA capping |	GO:0004651 polynucleotide 5'-phosphatase activity | GO:0016887 ATPase activity |	GO:0031533 mRNA cap methyltransferase complex |
	orf19.73	0.636911	0.020045		Predicted ORF in Assemblies 19, 20 and 21			GO:0005737 cytoplasm | GO:0005840 ribosome |
	orf19.64	0.636762	0.0172025		Predicted ORF from Assembly 19; removed from Assembly 20
	orf19.5213	0.636535	0.0243683		Putative protein of unknown function, transcription is upregulated in clinical isolates from HIV+ patients with oral candidiasis; predicted ORF in Assemblies 19, 20 and 21	GO:0006378 mRNA polyadenylation | GO:0006379 mRNA cleavage |		GO:0005849 mRNA cleavage factor complex |
	orf19.6214	0.636371	0.0112596	ATC1	Cell wall acid trehalase; catalyzes hydrolysis of the disaccharide trehalose; similar to S. cerevisiae vacuolar acid trehalase (Ath1p)	GO:0005993 trehalose catabolic process | GO:0006950 response to stress |	GO:0004555 alpha,alpha-trehalase activity |	GO:0009277 fungal-type cell wall | GO:0000324 fungal-type vacuole | GO:0030287 cell wall-bounded periplasmic space |
	orf19.2938	0.636315	0.0129575		Protein not essential for viability			GO:0005739 mitochondrion |
	orf19.2452	0.636309	0.0124473		Transcriptionally regulated by iron; expression greater in high iron; downregulated in core caspofungin response; ketoconazole-repressed; shows colony morphology-related gene regulation by Ssn6p; possibly subject to Kex2p processing
	orf19.1751	0.635991	0.000789064	SPT23	Protein involved in regulation of unsaturated fatty acid biosynthesis; controls the expression of the Ole1p delta-9-fatty acid desaturase	GO:0006633 fatty acid biosynthetic process | GO:0009409 response to cold | GO:0045944 positive regulation of transcription from RNA polymerase II promoter |	GO:0016563 transcription activator activity | GO:0003677 DNA binding |	GO:0005624 membrane fraction | GO:0005625 soluble fraction | GO:0005789 endoplasmic reticulum membrane |
	orf19.7594	0.635877	0.00746628		Predicted ORF in Assemblies 19, 20 and 21
	orf19.607	0.635149	0.0131128		Predicted ORF in Assemblies 19, 20 and 21	GO:0006283 transcription-coupled nucleotide-excision repair |	GO:0008094 DNA-dependent ATPase activity |	GO:0005634 nucleus | GO:0005737 cytoplasm |
	orf19.7618	0.635144	0.00493698		Predicted ORF in Assemblies 19, 20 and 21; Plc1p-regulated	GO:0006461 protein complex assembly | GO:0000472 endonucleolytic cleavage to generate mature 5'-end of SSU-rRNA from (SSU-rRNA, 5.8S rRNA, LSU-rRNA) | GO:0000447 endonucleolytic cleavage in ITS1 to separate SSU-rRNA from 5.8S rRNA and LSU-rRNA from tricistronic rRNA transcript (SSU-rRNA, 5.8S rRNA, LSU-rRNA) |	GO:0051082 unfolded protein binding |	GO:0030686 90S preribosome | GO:0005730 nucleolus |
	orf19.4029	0.63482	0.0144832		Predicted ORF in Assemblies 19, 20 and 21	GO:0000027 ribosomal large subunit assembly |		GO:0022626 cytosolic ribosome |
	orf19.7521	0.634734	0.0102989	REP1	Protein involved in negative regulation of MDR1 transcription; mutants show increased resistance to azole drugs	GO:0042493 response to drug |
	orf19.2210	0.634445	0.00208045		Predicted ORF in Assemblies 19, 20 and 21
	orf19.7472	0.634282	0.00638677	IFF4	Putative GPI-anchored protein; homozygous null mutant germ tubes show decreased adhesion to plastic substrate; not essential for viability	GO:0007049 cell cycle | GO:0031589 cell-substrate adhesion | GO:0009405 pathogenesis |		GO:0009986 cell surface | GO:0009277 fungal-type cell wall |
	orf19.6838	0.634199	0.017068		Putative protein of unknown function, transcription is upregulated in clinical isolates from HIV+ patients with oral candidiasis; predicted ORF in Assemblies 19, 20 and 21	GO:0009062 fatty acid catabolic process |	GO:0008670 2,4-dienoyl-CoA reductase (NADPH) activity |	GO:0005782 peroxisomal matrix |
	orf19.2091	0.633414	0.0416816		Predicted ORF in Assemblies 19, 20 and 21; repressed by nitric oxide			GO:0005886 plasma membrane |
	orf19.5961	0.631353	0.0442357		Predicted ORF in Assemblies 19, 20 and 21; described as similar to S. cerevisiae Nas6p proteasome component; induced upon adherence to polystyrene; regulated by Gcn2p and Gcn4p	GO:0006508 proteolysis | GO:0070682 proteasome regulatory particle assembly |		GO:0005829 cytosol | GO:0005634 nucleus | GO:0005838 proteasome regulatory particle |
	orf19.6789	0.630538	0.002123		Predicted ORF in Assemblies 19, 20 and 21	GO:0007020 microtubule nucleation |	GO:0005200 structural constituent of cytoskeleton |	GO:0005816 spindle pole body |
	orf19.6465	0.629761	0.00222433		Predicted ORF in Assemblies 19, 20 and 21	GO:0007124 pseudohyphal growth | GO:0001403 invasive growth in response to glucose limitation |		GO:0005886 plasma membrane |
	orf19.4148	0.629611	0.0487027		Predicted ORF in Assemblies 19, 20 and 21
	orf19.3136	0.629348	0.00838922		Predicted ORF in Assemblies 19, 20 and 21
	orf19.5782	0.628894	0.00758036		Predicted ORF in Assemblies 19, 20 and 21			GO:0005739 mitochondrion |
	orf19.6920	0.628783	0.000107847		Predicted ORF in Assemblies 19, 20 and 21; induced upon biofilm formation; possibly spurious ORF (Annotation Working Group prediction)
	orf19.6948	0.628672	0.000232106	CCC1	Protein described as predicted manganese transporter; alkaline downregulated; shows colony morphology-related gene regulation by Ssn6p; repressed by nitric oxide	GO:0030026 cellular manganese ion homeostasis | GO:0015684 ferrous iron transport | GO:0006879 cellular iron ion homeostasis | GO:0006828 manganese ion transport | GO:0006874 cellular calcium ion homeostasis | GO:0030447 filamentous growth |	GO:0005384 manganese ion transmembrane transporter activity | GO:0015093 ferrous iron transmembrane transporter activity |	GO:0005624 membrane fraction | GO:0005794 Golgi apparatus | GO:0000329 fungal-type vacuole membrane | GO:0005886 plasma membrane |
	orf19.177	0.628578	0.0353827		Predicted ORF in Assemblies 19, 20 and 21	GO:0000753 cellular morphogenesis during conjugation with cellular fusion | GO:0030010 establishment of cell polarity |	GO:0005515 protein binding |	GO:0000131 incipient cellular bud site | GO:0005935 cellular bud neck |
	orf19.4495	0.628298	0.0016826	NDH51	Subunit of nicotinamide adenine dinucleotide dehydrogenase complex I, of the mitochondrial electron transport chain; required for wild-type filamentous growth; alkaline downregulated	GO:0009060 aerobic respiration | GO:0030447 filamentous growth | GO:0042710 biofilm formation |	GO:0008137 NADH dehydrogenase (ubiquinone) activity |	GO:0005747 mitochondrial respiratory chain complex I | GO:0005624 membrane fraction | GO:0005886 plasma membrane |
	orf19.6904	0.628213	0.00603925	GCN3	Protein described as a translation initiator; downregulated in the presence of human whole blood or polymorphonuclear (PMN) cells	GO:0006413 translational initiation | GO:0006446 regulation of translational initiation |	GO:0005085 guanyl-nucleotide exchange factor activity | GO:0030234 enzyme regulator activity | GO:0003743 translation initiation factor activity |	GO:0005851 eukaryotic translation initiation factor 2B complex | GO:0032045 guanyl-nucleotide exchange factor complex |
	orf19.823	0.627702	0.0109375		Predicted ORF in Assemblies 19, 20 and 21
	orf19.239	0.627595	0.00134789		Predicted ORF in Assemblies 19, 20 and 21; induced by nitric oxide	GO:0007059 chromosome segregation | GO:0007010 cytoskeleton organization | GO:0006337 nucleosome disassembly | GO:0043044 ATP-dependent chromatin remodeling | GO:0007126 meiosis | GO:0000086 G2/M transition of mitotic cell cycle | GO:0045449 regulation of transcription | GO:0006368 RNA elongation from RNA polymerase II promoter | GO:0006302 double-strand break repair | GO:0031055 chromatin remode…	GO:0003678 DNA helicase activity | GO:0004386 helicase activity | GO:0008094 DNA-dependent ATPase activity |	GO:0016586 RSC complex |
	orf19.4399	0.627356	0.00234664		Predicted ORF in Assemblies 19, 20 and 21	GO:0007124 pseudohyphal growth | GO:0006464 protein modification process | GO:0001403 invasive growth in response to glucose limitation | GO:0002098 tRNA wobble uridine modification |		GO:0005737 cytoplasm |
	orf19.4315	0.627319	0.0411464		Predicted ORF in Assemblies 19, 20 and 21
	orf19.2097	0.626986	0.0267022		Predicted ORF in Assemblies 19, 20 and 21	GO:0006302 double-strand break repair | GO:0006301 postreplication repair |	GO:0000403 Y-form DNA binding | GO:0008094 DNA-dependent ATPase activity | GO:0000400 four-way junction DNA binding | GO:0009378 four-way junction helicase activity |	GO:0000790 nuclear chromatin |
	orf19.5876	0.626605	0.00364257		Predicted ORF in Assemblies 19, 20 and 21; greater mRNA abundance observed in a cyr1 homozygous null mutant than in wild type; transcription is induced in response to alpha pheromone in SpiderM medium
	orf19.3070.1	0.626205	0.0179168		ORF Predicted by Annotation Working Group; merged with orf19.1288 in Assembly 20
	orf19.5038	0.625807	0.00669481		Predicted ORF in Assemblies 19, 20 and 21	GO:0030488 tRNA methylation |	GO:0016423 tRNA (guanine) methyltransferase activity |	GO:0005737 cytoplasm |
	orf19.4728	0.625148	0.0416543		Predicted ORF in Assemblies 19, 20 and 21	GO:0016575 histone deacetylation | GO:0045835 negative regulation of meiosis |	GO:0045129 NAD-independent histone deacetylase activity | GO:0017136 NAD-dependent histone deacetylase activity |	GO:0034967 Set3 complex |
	orf19.2412	0.624723	0.0259835		Predicted ORF in Assemblies 19, 20 and 21	GO:0032511 late endosome to vacuole transport via multivesicular body sorting pathway |		GO:0005770 late endosome | GO:0034424 Vps55/Vps68 complex |
	orf19.2180	0.624502	0.00778144		Predicted ORF in Assemblies 19, 20 and 21	GO:0007121 bipolar cellular bud site selection | GO:0007120 axial cellular bud site selection |	GO:0008270 zinc ion binding | GO:0005509 calcium ion binding |	GO:0005634 nucleus | GO:0005737 cytoplasm | GO:0005935 cellular bud neck |
	orf19.7547	0.624014	0.0235958		Predicted ORF in Assemblies 19, 20 and 21	GO:0016567 protein ubiquitination |	GO:0032266 phosphatidylinositol 3-phosphate binding | GO:0004842 ubiquitin-protein ligase activity |	GO:0005770 late endosome | GO:0000329 fungal-type vacuole membrane |
	orf19.3773	0.623968	0.0366395		Putative RNAse III, ortholog of S. cerevisiae RNT1; predicted ORF in Assemblies 19, 20 and 21; merged with orf19.3772 in Assembly 21	GO:0034476 U5 snRNA 3'-end processing | GO:0034475 U4 snRNA 3'-end processing | GO:0034473 U1 snRNA 3'-end processing | GO:0009303 rRNA transcription | GO:0006364 rRNA processing | GO:0006325 chromatin organization |	GO:0004525 ribonuclease III activity |	GO:0005654 nucleoplasm | GO:0005730 nucleolus |
	orf19.5158	0.623843	0.0162103		Protein with slight similarity to a human gene associated with colon cancer and to orf19.5158; regulated by Gcn4p, Cyr1p; induced in response to amino acid starvation (3-aminotriazole treatment); macrophage-induced protein, macrophage-downregulated gene
	orf19.3862	0.62369	0.0164322		Predicted ORF in Assemblies 19, 20 and 21; heterozygous null mutant displays sensitivity to rapamycin	GO:0031505 fungal-type cell wall organization | GO:0001558 regulation of cell growth | GO:0031930 mitochondrial signaling pathway | GO:0030950 establishment or maintenance of actin cytoskeleton polarity | GO:0031929 TOR signaling pathway | GO:0006810 transport |	GO:0030295 protein kinase activator activity | GO:0005515 protein binding |	GO:0000300 peripheral to membrane of membrane fraction | GO:0031932 TORC2 complex | GO:0031931 TORC1 complex | GO:0010008 endosome membrane | GO:0031234 extrinsic to internal side of plasma membrane | GO:0000139 Golgi membrane |
	orf19.5107	0.623294	0.00380776	NOT5	Protein with similarity to S. cerevisiae Not5p, which is a member of the transcription regulatory CCR4-NOT complex; required for hyphal growth; antigenic during human oral infection; greater expression in yeast-form cells than hyphae	GO:0009405 pathogenesis | GO:0030448 hyphal growth | GO:0016337 cell-cell adhesion | GO:0016567 protein ubiquitination | GO:0000289 nuclear-transcribed mRNA poly(A) tail shortening | GO:0006368 RNA elongation from RNA polymerase II promoter | GO:0006357 regulation of transcription from RNA polymerase II promoter |	GO:0000175 3'-5'-exoribonuclease activity | GO:0004842 ubiquitin-protein ligase activity |	GO:0030445 yeast-form cell wall | GO:0005737 cytoplasm | GO:0030015 CCR4-NOT core complex |
	orf19.7572	0.62311	0.0207349	SPT7	Predicted ORF in Assemblies 19, 20 and 21; mutation confers hypersensitivity to toxic ergosterol analog, and to amphotericin B	GO:0016573 histone acetylation | GO:0042493 response to drug | GO:0006461 protein complex assembly | GO:0000747 conjugation with cellular fusion |	GO:0005198 structural molecule activity |	GO:0005739 mitochondrion | GO:0046695 SLIK (SAGA-like) complex | GO:0000124 SAGA complex |
	orf19.6637	0.622957	0.0286755		Predicted ORF in Assemblies 19, 20 and 21
	orf19.1453	0.622203	0.00832049	SPT5	Protein similar to S. cerevisiae Spt5p transcription elongation factor; transposon mutation affects filamentous growth	GO:0030447 filamentous growth | GO:0006355 regulation of transcription, DNA-dependent | GO:0010526 negative regulation of transposition, RNA-mediated | GO:0006368 RNA elongation from RNA polymerase II promoter | GO:0006360 transcription from RNA polymerase I promoter |	GO:0016944 RNA polymerase II transcription elongation factor activity | GO:0003701 RNA polymerase I transcription factor activity |	GO:0005739 mitochondrion | GO:0033553 rDNA heterochromatin | GO:0032044 DSIF complex |
	orf19.10	0.622192	0.0498397	ALK8	Alkane-inducible cytochrome P450; catalyzes hydroxylation of lauric acid to hydroxylauric acid; overproduction causes fluconazole resistance in a wild-type background and causes multidrug resistance in a cdr1 cdr2 double mutant background	GO:0048252 lauric acid metabolic process | GO:0042493 response to drug | GO:0010430 fatty acid omega-oxidation |	GO:0019825 oxygen binding | GO:0020037 heme binding | GO:0008393 fatty acid (omega-1)-hydroxylase activity |	GO:0030176 integral to endoplasmic reticulum membrane |
	orf19.3600	0.621764	0.00916887		Predicted ORF in Assemblies 19, 20 and 21
	orf19.2847	0.621727	0.00776813		Predicted ORF in Assemblies 19, 20 and 21	GO:0006383 transcription from RNA polymerase III promoter |	GO:0003899 DNA-directed RNA polymerase activity |	GO:0005666 DNA-directed RNA polymerase III complex |
	orf19.1886	0.621667	0.0162016	RCL1	Predicted ORF in Assemblies 19, 20 and 21; essential; downregulated during core stress response; S. cerevisiae ortholog is essential	GO:0000480 endonucleolytic cleavage in 5'-ETS of tricistronic rRNA transcript (SSU-rRNA, 5.8S rRNA, LSU-rRNA) | GO:0000472 endonucleolytic cleavage to generate mature 5'-end of SSU-rRNA from (SSU-rRNA, 5.8S rRNA, LSU-rRNA) | GO:0000447 endonucleolytic cleavage in ITS1 to separate SSU-rRNA from 5.8S rRNA and LSU-rRNA from tricistronic rRNA transcript (SSU-rRNA, 5.8S rRNA, LSU-rRNA) |	GO:0003963 RNA-3'-phosphate cyclase activity | GO:0008047 enzyme activator activity |	GO:0030686 90S preribosome | GO:0005730 nucleolus |
	orf19.1936	0.621644	0.0041931	SNF1	Essential protein; functional homolog of S. cerevisiae Snf1p regulator of sugar metabolism; constitutively expressed; Thr208 phosphorylation may have regulatory role; up-regulation associated with azole resistance; has polyhistidine tract	GO:0006109 regulation of carbohydrate metabolic process | GO:0007165 signal transduction | GO:0006006 glucose metabolic process | GO:0001302 replicative cell aging | GO:0007155 cell adhesion | GO:0006995 cellular response to nitrogen starvation | GO:0006468 protein amino acid phosphorylation | GO:0007124 pseudohyphal growth | GO:0017148 negative regulation of translation | GO:0045722 positive reg…	GO:0004674 protein serine/threonine kinase activity | GO:0004679 AMP-activated protein kinase activity |	GO:0000324 fungal-type vacuole | GO:0005739 mitochondrion | GO:0005641 nuclear envelope lumen | GO:0031588 AMP-activated protein kinase complex |
	orf19.2199	0.621456	0.0467862	PHO86	Predicted ORF in Assemblies 19, 20 and 21; possibly adherence-induced	GO:0006817 phosphate transport | GO:0006888 ER to Golgi vesicle-mediated transport | GO:0006457 protein folding |	GO:0051082 unfolded protein binding |	GO:0005783 endoplasmic reticulum |
	orf19.3894	0.621243	0.00519163		Predicted ORF in Assemblies 19, 20 and 21; mutation confers hypersensitivity to toxic ergosterol analog	GO:0042493 response to drug |
	orf19.7042	0.620916	0.0145159		Increased transcription is observed upon benomyl treatment or in an azole-resistant strain that overexpresses MDR1; induced by nitric oxide
	orf19.5255	0.620255	0.0131553	PXA2	Putative peroxisomal, half-size adrenoleukodystrophy protein (ALD or ALDp) subfamily ABC transporter; Gcn4p-regulated	GO:0006810 transport | GO:0015908 fatty acid transport |	GO:0042626 ATPase activity, coupled to transmembrane movement of substances | GO:0005524 ATP binding |	GO:0016021 integral to membrane | GO:0005779 integral to peroxisomal membrane |
	orf19.3276	0.619579	0.00662398	PWP2	Predicted ORF in Assemblies 19, 20 and 21; downregulated during core stress response; decreased expression in response to prostaglandins; physically interacts with TAP-tagged Nop1p	GO:0030010 establishment of cell polarity | GO:0000910 cytokinesis | GO:0000480 endonucleolytic cleavage in 5'-ETS of tricistronic rRNA transcript (SSU-rRNA, 5.8S rRNA, LSU-rRNA) | GO:0000472 endonucleolytic cleavage to generate mature 5'-end of SSU-rRNA from (SSU-rRNA, 5.8S rRNA, LSU-rRNA) | GO:0000447 endonucleolytic cleavage in ITS1 to separate SSU-rRNA from 5.8S rRNA and LSU-rRNA from tricist…	GO:0030515 snoRNA binding |	GO:0005732 small nucleolar ribonucleoprotein complex | GO:0034388 Pwp2p-containing subcomplex of 90S preribosome | GO:0005737 cytoplasm | GO:0032040 small-subunit processome |
	orf19.5720	0.619329	0.00139354		Predicted membrane transporter, member of the monocarboxylate porter (MCP) family, major facilitator superfamily (MFS); ketoconazole or caspofungin repressed	GO:0015718 monocarboxylic acid transport |	GO:0008028 monocarboxylic acid transmembrane transporter activity |	GO:0000329 fungal-type vacuole membrane | GO:0016020 membrane |
	orf19.6976	0.618581	0.0216658		Predicted membrane transporter; member of the proton coupled folate transporter/heme carrier protein (PCFT/HCP) family, major facilitator superfamily (MFS); virulence-group-correlated expression	GO:0015884 folic acid transport |	GO:0008517 folic acid transporter activity |	GO:0016020 membrane |
	orf19.1228	0.618541	0.0117641	HAP2	CCAAT-binding factor regulates low-iron (chelation) induction of FRP1 transcription, and under these conditions CBF comprises Hap43p and probably Hap2p and Hap3p	GO:0006350 transcription | GO:0006109 regulation of carbohydrate metabolic process |	GO:0016563 transcription activator activity |	GO:0016602 CCAAT-binding factor complex | GO:0005634 nucleus |
	orf19.2650	0.618532	0.00387731		Predicted ORF in Assemblies 19, 20 and 21
	orf19.3839	0.617875	1.06889e-05	SAP10	Secreted aspartyl proteinase; roles in adhesion, virulence (RHE model), cell surface integrity; distinct specificity from Sap9p; at cell membrane and wall; GPI-anchored; N-glycosylated; expression greater in low iron; Tbf1p-activated	GO:0006508 proteolysis | GO:0044406 adhesion to host |		GO:0009986 cell surface | GO:0046658 anchored to plasma membrane | GO:0009277 fungal-type cell wall |
	orf19.6392	0.617646	0.00395212		Predicted ORF in Assemblies 19, 20 and 21
	orf19.4917	0.617012	0.000642961		Predicted ORF in Assemblies 19, 20 and 21; possibly spurious ORF (Annotation Working Group prediction)
	orf19.345	0.616703	0.0428875		Predicted ORF in Assemblies 19, 20 and 21	GO:0006540 glutamate decarboxylation to succinate | GO:0009450 gamma-aminobutyric acid catabolic process | GO:0006979 response to oxidative stress |	GO:0009013 succinate-semialdehyde dehydrogenase [NAD(P)+] activity |	GO:0005737 cytoplasm |
	orf19.5678	0.616551	0.0110414		Predicted ORF in Assemblies 19, 20 and 21	GO:0017183 peptidyl-diphthamide biosynthetic process from peptidyl-histidine |
	orf19.2957	0.616059	0.0250238		Predicted ORF in Assemblies 19, 20 and 21; transcription is induced in response to alpha pheromone in SpiderM medium			GO:0005886 plasma membrane |
	orf19.14	0.615514	0.0170167		Predicted ORF from Assembly 19; removed from Assembly 20
	orf19.4778	0.615512	0.0198062		Putative transcription factor with zinc cluster DNA-binding motif; has similarity to S. cerevisiae Lys14p, which is a transcription factor involved in the regulation of lysine biosynthesis genes; fungal-specific	GO:0006355 regulation of transcription, DNA-dependent |	GO:0003700 transcription factor activity |	GO:0005634 nucleus |
	orf19.842	0.615507	0.0189906	ASR3	Gene regulated by cAMP and by osmotic stress; greater mRNA abundance observed in a cyr1 or ras1 homozygous null mutant than in wild type; possibly spurious ORF (Annotation Working Group prediction)
	orf19.4031	0.61485	0.00496958		Predicted ORF in Assemblies 19, 20 and 21			GO:0005737 cytoplasm |
	orf19.5234	0.614661	0.00714095	RBD1	Rhomboid-like protein; similar to putative intramembrane serine proteases; involved in filamentous growth; Gcn4p-regulated; caspofungin repressed	GO:0030447 filamentous growth |
	orf19.6023	0.614101	0.00222848		Predicted ORF in Assemblies 19, 20 and 21
	orf19.4096	0.614043	0.00129435		Predicted ORF in Assemblies 19, 20 and 21	GO:0006461 protein complex assembly | GO:0008654 phospholipid biosynthetic process | GO:0032048 cardiolipin metabolic process | GO:0042775 mitochondrial ATP synthesis coupled electron transport | GO:0007007 inner mitochondrial membrane organization |	GO:0047184 1-acylglycerophosphocholine O-acyltransferase activity |	GO:0031307 integral to mitochondrial outer membrane |
	orf19.1710	0.613364	0.0103449		Protein described as NADH-ubiquinone oxidoreductase; identified in detergent-resistant membrane fraction (possible lipid raft component); predicted N-terminal acetylation; repressed by nitric oxide			GO:0005624 membrane fraction | GO:0005886 plasma membrane |
	orf19.4448	0.613151	0.0340314	SOG2	Leucine-rich-repeat domain protein of RAM cell wall integrity signaling network; role in cell separation, azole sensitivity; required for hyphal growth; lacks orthologs in higher eukaryotes	GO:0042493 response to drug | GO:0007163 establishment or maintenance of cell polarity | GO:0030447 filamentous growth | GO:0000920 cell separation during cytokinesis | GO:0007047 cell wall organization | GO:0007165 signal transduction | GO:0000903 cell morphogenesis during vegetative growth |		GO:0043332 mating projection tip | GO:0005933 cellular bud | GO:0005737 cytoplasm | GO:0000131 incipient cellular bud site |
	orf19.3336	0.613006	0.0283297		Predicted ORF in Assemblies 19, 20 and 21; possibly spurious ORF (Annotation Working Group prediction)
	orf19.6983	0.611677	0.0102298		Predicted ORF in Assemblies 19, 20 and 21; repressed by nitric oxide
	orf19.7159	0.61149	0.0202268		Predicted ORF in Assemblies 19, 20 and 21
	orf19.2077	0.610576	0.00672645		Putative transcription factor with zinc cluster DNA-binding motif; hypersensitive to toxic ergosterol analog ECC69 and/or ECC1384	GO:0006525 arginine metabolic process | GO:0006355 regulation of transcription, DNA-dependent | GO:0042493 response to drug |	GO:0003700 transcription factor activity |	GO:0005634 nucleus |
	orf19.216	0.610537	0.00733009		Predicted ORF in Assemblies 19, 20 and 21; ketoconazole-induced; upregulation correlates with clinical development of fluconazole resistance	GO:0006950 response to stress |
	orf19.2274	0.608896	0.0013708		Predicted ORF in Assemblies 19, 20 and 21; possibly spurious ORF (Annotation Working Group prediction)
	orf19.1281	0.608128	0.00849329		Predicted ORF in Assemblies 19, 20 and 21
	orf19.3603	0.607682	0.0383431		Predicted ORF in Assemblies 19, 20 and 21
	orf19.1856	0.607299	0.0220876		Predicted ORF in Assemblies 19, 20 and 21	GO:0016575 histone deacetylation | GO:0006342 chromatin silencing |	GO:0005515 protein binding | GO:0004407 histone deacetylase activity |	GO:0033698 Rpd3L complex | GO:0070210 Rpd3L-Expanded complex |
	orf19.1481	0.607265	0.0273498	HAP42	Predicted ORF in Assemblies 19, 20 and 21
	orf19.6508	0.607198	0.00346289		Predicted ORF in Assemblies 19, 20 and 21	GO:0006886 intracellular protein transport | GO:0006893 Golgi to plasma membrane transport |	GO:0008565 protein transporter activity |	GO:0030120 vesicle coat |
	orf19.1240	0.607025	0.0099757		Predicted ORF in Assemblies 19, 20 and 21; fungal-specific (no human or murine homolog)
	orf19.7652	0.606888	0.00316593	CKA1	Putative alpha subunit (catalytic subunit) of protein kinase CK2; Cka1p and Cka2p have a common target with respect to fluconazole resistance; synthetically lethal with CKA2; flucytosine induced	GO:0006468 protein amino acid phosphorylation | GO:0030010 establishment of cell polarity | GO:0006356 regulation of transcription from RNA polymerase I promoter | GO:0006873 cellular ion homeostasis | GO:0000501 flocculation via cell wall protein-carbohydrate interaction | GO:0000086 G2/M transition of mitotic cell cycle | GO:0006974 response to DNA damage stimulus | GO:0006359 regulation of tra…	GO:0004674 protein serine/threonine kinase activity |	GO:0005956 protein kinase CK2 complex | GO:0034456 UTP-C complex |
	orf19.6343	0.606448	0.0155063		Predicted ORF in Assemblies 19, 20 and 21	GO:0030497 fatty acid elongation | GO:0016192 vesicle-mediated transport | GO:0030148 sphingolipid biosynthetic process |	GO:0009922 fatty acid elongase activity |	GO:0005789 endoplasmic reticulum membrane | GO:0005783 endoplasmic reticulum |
	orf19.6952	0.605783	0.0126952		Protein not essential for viability	GO:0000122 negative regulation of transcription from RNA polymerase II promoter | GO:0016575 histone deacetylation | GO:0031047 gene silencing by RNA |	GO:0003682 chromatin binding | GO:0004407 histone deacetylase activity |	GO:0000118 histone deacetylase complex |
	orf19.4502	0.605703	0.0391422		Predicted ORF in Assemblies 19, 20 and 21	GO:0006364 rRNA processing | GO:0045898 regulation of RNA polymerase II transcriptional preinitiation complex assembly | GO:0042790 transcription of nuclear rRNA large RNA polymerase I transcript | GO:0006357 regulation of transcription from RNA polymerase II promoter |	GO:0000182 rDNA binding | GO:0016887 ATPase activity | GO:0017025 TATA-binding protein binding |	GO:0005739 mitochondrion | GO:0000228 nuclear chromosome |
	orf19.3826	0.604746	0.0192427		Predicted ORF in Assemblies 19, 20 and 21; Plc1p-regulated
	orf19.2619	0.604308	0.00521865	PHO113	Protein described as a constitutive acid phosphatase; transcription is negatively regulated by Rim101p; DTT-extractable; N-glycosylated	GO:0015888 thiamin transport |	GO:0003993 acid phosphatase activity |	GO:0030287 cell wall-bounded periplasmic space | GO:0009986 cell surface | GO:0005576 extracellular region |
	orf19.1582	0.604174	0.00206115		Predicted membrane transporter, member of the drug:proton antiporter (12 spanner) (DHA1) family, major facilitator superfamily (MFS)	GO:0015893 drug transport |	GO:0015238 drug transporter activity |	GO:0005886 plasma membrane | GO:0016020 membrane |
	orf19.278	0.603576	0.00900554		Predicted ORF in Assemblies 19, 20 and 21
	orf19.3820	0.602276	0.0123249		Predicted ORF in Assemblies 19, 20 and 21; clade-associated gene expression
	orf19.2095	0.602168	0.0168963		Predicted ORF in Assemblies 19, 20 and 21	GO:0034396 negative regulation of transcription from RNA polymerase II promoter in response to iron |		GO:0005829 cytosol |
	orf19.6888	0.601687	0.00671295		Protein with Gal4p-like DNA-binding domain; gene transcription regulated by Mig1p and Tup1p
	orf19.4715	0.600345	0.00789894		Predicted ORF in Assemblies 19, 20 and 21	GO:0000001 mitochondrion inheritance | GO:0000266 mitochondrial fission | GO:0000226 microtubule cytoskeleton organization | GO:0030473 nuclear migration along microtubule |	GO:0015631 tubulin binding |	GO:0005934 cellular bud tip | GO:0005739 mitochondrion | GO:0005938 cell cortex |
	orf19.2923	0.600225	0.00375561		Predicted membrane transporter, member of the drug:proton antiporter (14 spanner) (DHA2) family, major facilitator superfamily (MFS); transcription is induced in response to alpha pheromone in SpiderM medium	GO:0015893 drug transport |	GO:0015238 drug transporter activity |	GO:0016020 membrane |
	orf19.1253	0.600205	0.0024728		Predicted ORF in Assemblies 19, 20 and 21; transcriptionally activated by Mnl1p under weak acid stress	GO:0016036 cellular response to phosphate starvation | GO:0006796 phosphate metabolic process |	GO:0003700 transcription factor activity |	GO:0005634 nucleus | GO:0005737 cytoplasm |
	orf19.6326	0.599974	0.00397517		Predicted ORF in Assemblies 19, 20 and 21	GO:0045944 positive regulation of transcription from RNA polymerase II promoter | GO:0007124 pseudohyphal growth |	GO:0003704 specific RNA polymerase II transcription factor activity |	GO:0005634 nucleus | GO:0005737 cytoplasm |
	orf19.1318	0.599352	0.000818648		Predicted ORF in Assemblies 19, 20 and 21
	orf19.1407	0.598959	0.00750931		Predicted ORF from Assembly 19; merged with orf19.6117 in Assembly 20
	orf19.4997	0.598715	0.00389534	KIS2	Scaffold protein of Snf1p complex; similar to S. cerevisiae Gal83p and Sip2p; interacts with Snf4p; interaction with Snf1p complex is regulated by carbon source, decreased on ethanol; N-terminal myristoylation; Hog1p-downregulated	GO:0006468 protein amino acid phosphorylation | GO:0007165 signal transduction | GO:0006109 regulation of carbohydrate metabolic process |	GO:0004679 AMP-activated protein kinase activity | GO:0030159 receptor signaling complex scaffold activity |	GO:0005634 nucleus | GO:0031225 anchored to membrane |
	orf19.7598	0.598377	0.0160588		Predicted ORF in Assemblies 19, 20 and 21	GO:0006337 nucleosome disassembly |		GO:0005671 Ada2/Gcn5/Ada3 transcription activator complex |
	orf19.5611	0.598028	0.0284974		Predicted ORF in Assemblies 19, 20 and 21	GO:0030447 filamentous growth | GO:0008204 ergosterol metabolic process |	GO:0046568 3-methylbutanal reductase activity | GO:0043892 methylglyoxal reductase (NADPH-dependent) activity |	GO:0005634 nucleus | GO:0005737 cytoplasm |
	orf19.1065	0.598023	0.0340149	SSA2	HSP70 family chaperone; antigenic; role in sensitivity to, import of beta-defensin peptides; ATPase domain binds histatin 5; at surface of hyphae, but not yeast-form cells; farnesol-downregulated in biofilm; caspofungin repressed	GO:0051701 interaction with host | GO:0006461 protein complex assembly | GO:0009636 response to toxin | GO:0006412 translation | GO:0042026 protein refolding | GO:0006950 response to stress | GO:0006626 protein targeting to mitochondrion | GO:0000060 protein import into nucleus, translocation | GO:0006616 SRP-dependent cotranslational protein targeting to membrane, translocation | GO:0015833 pept…	GO:0051082 unfolded protein binding | GO:0016887 ATPase activity | GO:0042277 peptide binding |	GO:0009986 cell surface | GO:0030446 hyphal cell wall | GO:0005624 membrane fraction | GO:0009277 fungal-type cell wall | GO:0001950 plasma membrane enriched fraction | GO:0005634 nucleus | GO:0000329 fungal-type vacuole membrane | GO:0005832 chaperonin-containing T-complex | GO:0005886 plasma membrane |
	orf19.5210	0.597815	0.000925942		Predicted ORF in Assemblies 19, 20 and 21	GO:0006950 response to stress |	GO:0003700 transcription factor activity |	GO:0005634 nucleus |
	orf19.2397	0.59776	3.44606e-05		Predicted membrane transporter, member of the anion:cation symporter (ACS) family, major facilitator superfamily (MFS); amphotericin B, caspofungin repressed	GO:0015890 nicotinamide mononucleotide transport | GO:0006820 anion transport |	GO:0015296 anion |	GO:0005887 integral to plasma membrane | GO:0016020 membrane |
	orf19.761	0.597702	0.0106458	TCO89	Protein described as a homolog of S. cerevisiae Tco89p, which is a component of the TOR C1 complex that is involved in the regulation of growth and cell wall integrity; heterozygous null mutant displays sensitivity to rapamycin	GO:0010226 response to lithium ion | GO:0009651 response to salt stress |
	orf19.5043	0.597373	0.00399933		Predicted ORF in Assemblies 19, 20 and 21	GO:0006888 ER to Golgi vesicle-mediated transport |		GO:0005794 Golgi apparatus |
	orf19.2392	0.597146	0.000871022		Protein not essential for viability
	orf19.2584	0.597052	0.0343555	OPT9	Probable pseudogene similar to fragments of OPT1 oligopeptide transporter gene; decreased expression in hyphae compared to yeast-form cells; transcriptionally induced upon phagocytosis by macrophage	GO:0006857 oligopeptide transport | GO:0006790 sulfur metabolic process |	GO:0015198 oligopeptide transporter activity |
	orf19.6376	0.596403	0.00416323	PTC5	Putative protein phosphatase of the Type 2C-related family (serine/threonine-specific), similar to S. cerevisiae Ptc5p; mutant shows virulence defect	GO:0043085 positive regulation of catalytic activity | GO:0006470 protein amino acid dephosphorylation |	GO:0004722 protein serine/threonine phosphatase activity |	GO:0005739 mitochondrion |
	orf19.23	0.596023	0.00076631	RTA3	Similar to S. cerevisiae Rta1p (role in 7-aminocholesterol resistance) and Rsb1p (flippase); putative membrane protein; putative drug-responsive regulatory site; induced by fluphenazine, estradiol, ketoconazole, caspofungin	GO:0015908 fatty acid transport |	GO:0004012 phospholipid-translocating ATPase activity |	GO:0016020 membrane | GO:0005886 plasma membrane | GO:0016021 integral to membrane | GO:0005783 endoplasmic reticulum |
	orf19.2436	0.595667	0.00169013		Predicted ORF in Assemblies 19, 20 and 21	GO:0006468 protein amino acid phosphorylation | GO:0008361 regulation of cell size | GO:0042493 response to drug | GO:0006376 mRNA splice site selection | GO:0042307 positive regulation of protein import into nucleus | GO:0030003 cellular cation homeostasis |	GO:0004674 protein serine/threonine kinase activity |	GO:0005737 cytoplasm |
	orf19.1035	0.595646	0.00173662	WAR1	Predicted zinc cluster protein involved in resistance to weak organic acids; has similarity to S. cerevisiae War1p, which is a transcription factor involved in the regulation of weak acid stress response genes	GO:0001101 response to acid | GO:0006355 regulation of transcription, DNA-dependent |	GO:0003700 transcription factor activity |	GO:0005739 mitochondrion | GO:0005634 nucleus |
	orf19.3774	0.593893	0.00485819	PPG1	Putative protein phosphatase of the Type 2A-related family (serine/threonine-specific), similar to S. cerevisiae Ppg1p	GO:0006470 protein amino acid dephosphorylation | GO:0005977 glycogen metabolic process |		GO:0005634 nucleus | GO:0005737 cytoplasm |
	orf19.1005	0.593726	0.00813692		Predicted ORF in Assemblies 19, 20 and 21; transcription is upregulated in both intermediate and mature biofilms	GO:0007126 meiosis | GO:0007265 Ras protein signal transduction | GO:0007188 G-protein signaling, coupled to cAMP nucleotide second messenger |	GO:0004016 adenylate cyclase activity |	GO:0005886 plasma membrane |
	orf19.4520	0.593079	0.0223642		Predicted ORF in Assemblies 19, 20 and 21			GO:0005737 cytoplasm |
	orf19.6470	0.59157	0.0175608	AHP2	Predicted ORF in Assemblies 19, 20 and 21; macrophage-downregulated gene		GO:0008379 thioredoxin peroxidase activity | GO:0008785 alkyl hydroperoxide reductase activity |	GO:0005737 cytoplasm |
	orf19.6196	0.591205	0.00671125		Predicted ORF in Assemblies 19, 20 and 21; possibly spurious ORF (Annotation Working Group prediction)
	orf19.6008	0.591034	0.00625534		Predicted ORF in Assemblies 19, 20 and 21; transcription is repressed in response to alpha pheromone in SpiderM medium			GO:0005737 cytoplasm | GO:0005840 ribosome |
	orf19.6445	0.58836	0.0201229	ECI1	Protein similar to S. cerevisiae Eci1p, which is involved in fatty acid oxidation; transposon mutation affects filamentous growth; expression is regulated upon white-opaque switching	GO:0030447 filamentous growth | GO:0006635 fatty acid beta-oxidation |	GO:0004165 dodecenoyl-CoA delta-isomerase activity |	GO:0005777 peroxisome |
	orf19.25	0.58807	0.00981285		Predicted ORF in Assemblies 19, 20 and 21	GO:0030488 tRNA methylation |	GO:0016423 tRNA (guanine) methyltransferase activity |	GO:0005634 nucleus | GO:0005737 cytoplasm |
	orf19.3071	0.588	0.00537421	MIH1	Putative protein phosphatase of the PTP family (tyrosine-specific), similar to S. cerevisiae Mih1p	GO:0000079 regulation of cyclin-dependent protein kinase activity | GO:0000086 G2/M transition of mitotic cell cycle |	GO:0004725 protein tyrosine phosphatase activity |
	orf19.4175	0.586677	0.0117538	TOK1	Outwardly rectifying, noisily gated potassium channel; modulates sensitivity to human salivary histatin (Hst5); very similar to S. cerevisiae Tok1p	GO:0030007 cellular potassium ion homeostasis | GO:0006813 potassium ion transport |	GO:0005267 potassium channel activity |	GO:0005886 plasma membrane |
	orf19.1122	0.586312	0.0128194		Predicted ORF in Assemblies 19, 20 and 21; transcription is induced in response to alpha pheromone in SpiderM medium
	orf19.1619	0.586237	0.0090498		Predicted ORF in Assemblies 19, 20 and 21	GO:0006357 regulation of transcription from RNA polymerase II promoter | GO:0045943 positive regulation of transcription from RNA polymerase I promoter | GO:0045903 positive regulation of translational fidelity | GO:0031124 mRNA 3'-end processing | GO:0018105 peptidyl-serine phosphorylation | GO:0032786 positive regulation of RNA elongation |	GO:0004693 cyclin-dependent protein kinase activity |	GO:0005844 polysome | GO:0005730 nucleolus | GO:0032806 carboxy-terminal domain protein kinase complex | GO:0005654 nucleoplasm |
	orf19.2866	0.586185	0.0376714		Predicted ORF in Assemblies 19, 20 and 21
	orf19.1611	0.585539	0.0087433		Predicted ORF in Assemblies 19, 20 and 21
	orf19.712	0.585388	0.0441103	KIP1	Non-essential kinesin from the bipolar (Kinesis-5) family; involved in formation of the mitotic spindle	GO:0007020 microtubule nucleation | GO:0007052 mitotic spindle organization | GO:0007019 microtubule depolymerization | GO:0000070 mitotic sister chromatid segregation | GO:0000092 mitotic anaphase B | GO:0000073 spindle pole body separation | GO:0030541 plasmid partitioning |	GO:0003777 microtubule motor activity | GO:0005200 structural constituent of cytoskeleton |	GO:0005816 spindle pole body | GO:0005876 spindle microtubule |
	orf19.7642	0.585228	0.00846471		Predicted ORF in Assemblies 19, 20 and 21	GO:0006623 protein targeting to vacuole |		GO:0005737 cytoplasm |
	orf19.878	0.585205	0.0284054	NBN1	Subunit of the NuA4 histone acetyltransferase complex; Plc1p-regulated	GO:0030448 hyphal growth | GO:0016573 histone acetylation | GO:0006281 DNA repair |	GO:0043166 H4/H2 histone acetyltransferase activity | GO:0035064 methylated histone residue binding |	GO:0035267 NuA4 histone acetyltransferase complex | GO:0032777 Piccolo NuA4 histone acetyltransferase complex |
	orf19.3949	0.584807	0.00981753		Predicted ORF in Assemblies 19, 20 and 21	GO:0030163 protein catabolic process | GO:0045828 positive regulation of isoprenoid metabolic process |	GO:0016887 ATPase activity |	GO:0005634 nucleus | GO:0042406 extrinsic to endoplasmic reticulum membrane |
	orf19.5101	0.58363	0.00490985	CCR4	Protein similar to S. cerevisiae Ccr4p of the CCR4-NOT transcription regulatory complex; transposon mutation affects filamentous growth	GO:0030447 filamentous growth | GO:0000289 nuclear-transcribed mRNA poly(A) tail shortening | GO:0042493 response to drug | GO:0048478 replication fork protection | GO:0007089 traversing start control point of mitotic cell cycle | GO:0006368 RNA elongation from RNA polymerase II promoter | GO:0000076 DNA replication checkpoint | GO:0006357 regulation of transcription from RNA polymerase II promot…	GO:0000175 3'-5'-exoribonuclease activity |	GO:0016593 Cdc73/Paf1 complex | GO:0030015 CCR4-NOT core complex | GO:0000932 cytoplasmic mRNA processing body |
	orf19.418	0.583252	0.00475317	KOG1	Protein likely to be essential for growth, based on an insertional mutagenesis strategy; heterozygous null mutant displays sensitivity to rapamycin	GO:0009267 cellular response to starvation | GO:0001558 regulation of cell growth |		GO:0005739 mitochondrion | GO:0005624 membrane fraction | GO:0000329 fungal-type vacuole membrane | GO:0031931 TORC1 complex | GO:0005886 plasma membrane |
	orf19.1225	0.582992	0.0112163		Predicted ORF in Assemblies 19, 20 and 21; possibly spurious ORF (Annotation Working Group prediction)
	orf19.1750	0.582964	0.0127808		Predicted ORF in Assemblies 19, 20 and 21; similar to mammalian SR-like RNA splicing factor; gene has intron; significant changes made to ORF with coordinate updates (see Locus History)
	orf19.4353	0.58287	0.00736101	ULP2	Putative SUMO deconjugation enzyme that removes the small ubiquitin-like modifier (SUMO) from proteins	GO:0000086 G2/M transition of mitotic cell cycle | GO:0016926 protein desumoylation |	GO:0016929 SUMO-specific protease activity |	GO:0005635 nuclear envelope |
	orf19.1142	0.582444	0.0224101		Predicted ORF in Assemblies 19, 20 and 21; transcription is induced in response to alpha pheromone in SpiderM medium	GO:0032974 amino acid export from vacuole |	GO:0005302 L-tyrosine transmembrane transporter activity | GO:0015188 L-isoleucine transmembrane transporter activity | GO:0015186 L-glutamine transmembrane transporter activity |	GO:0000329 fungal-type vacuole membrane |
	orf19.3428	0.582397	0.000432492		Predicted ORF in Assemblies 19, 20 and 21	GO:0006338 chromatin remodeling |	GO:0016887 ATPase activity | GO:0003677 DNA binding | GO:0031491 nucleosome binding | GO:0005515 protein binding |	GO:0016587 ISW1 complex |
	orf19.4369	0.582071	0.0436274		Protein not essential for viability	GO:0000122 negative regulation of transcription from RNA polymerase II promoter |
	orf19.5917.3	0.582015	0.0043165		ORF Predicted by Annotation Working Group	GO:0006397 mRNA processing | GO:0006283 transcription-coupled nucleotide-excision repair | GO:0006406 mRNA export from nucleus |	GO:0003723 RNA binding |	GO:0000346 transcription export complex |
	orf19.3301	0.581917	0.0342098		Predicted ORF in Assemblies 19, 20 and 21; induced by heavy metal (cadmium) stress; Hog1p-induced; transcriptionally activated by Mnl1p under weak acid stress	GO:0016567 protein ubiquitination | GO:0000114 regulation of transcription involved in G1 phase of mitotic cell cycle | GO:0000087 M phase of mitotic cell cycle | GO:0046686 response to cadmium ion | GO:0031146 SCF-dependent proteasomal ubiquitin-dependent protein catabolic process | GO:0030174 regulation of DNA replication initiation | GO:0046685 response to arsenic | GO:0000082 G1/S transition …	GO:0004842 ubiquitin-protein ligase activity | GO:0005515 protein binding |	GO:0043224 nuclear SCF ubiquitin ligase complex |
	orf19.4459	0.581629	0.000657906		Predicted ORF in Assemblies 19, 20 and 21; similar to S. cerevisiae Ynl234wp, which is a putative heme-binding stress-related protein; transposon mutation affects filamentous growth	GO:0030447 filamentous growth |
	orf19.7044	0.580819	0.00550937		Predicted ORF in Assemblies 19, 20 and 21	GO:0007126 meiosis | GO:0040020 regulation of meiosis | GO:0006468 protein amino acid phosphorylation | GO:0001324 age-dependent response to oxidative stress during chronological cell aging |	GO:0004672 protein kinase activity |	GO:0005634 nucleus | GO:0005737 cytoplasm |
	orf19.3077	0.579961	0.00231558	VID21	Subunit of the NuA4 histone acetyltransferase complex; soluble protein in hyphae	GO:0016573 histone acetylation | GO:0043623 cellular protein complex assembly | GO:0006281 DNA repair |	GO:0043166 H4/H2 histone acetyltransferase activity |	GO:0005625 soluble fraction | GO:0035267 NuA4 histone acetyltransferase complex |
	orf19.1087	0.578799	0.012399		Predicted ORF in Assemblies 19, 20 and 21			GO:0005739 mitochondrion |
	orf19.3742	0.578205	0.0243784		Predicted ORF in Assemblies 19, 20 and 21; expression regulated during planktonic growth; greater mRNA abundance observed in a cyr1 homozygous null mutant than in wild type; possibly spurious ORF (Annotation Working Group prediction)
	orf19.1829	0.57816	0.0408		Predicted ORF from Assembly 19; merged with orf19.2663 in Assembly 20
	orf19.7370	0.57797	0.0183911		Member of family of putative 7-transmembrane, PQ loop-family of G-protein-coupled receptors (GPCRs) similar to S. pombe Stm1p			GO:0000329 fungal-type vacuole membrane |
	orf19.6329	0.577022	0.000231487		Predicted ORF in Assemblies 19, 20 and 21; opaque-specific transcription; fluconazole-downregulated; greater mRNA abundance in a cyr1 homozygous null mutant than in wild type; possibly spurious ORF (Annotation Working Group prediction)
	orf19.1985	0.576782	0.0120367		Predicted ORF in Assemblies 19, 20 and 21
	orf19.1178	0.576594	0.0236771		Putative transcription factor with bZIP DNA-binding motif	GO:0006355 regulation of transcription, DNA-dependent |	GO:0003700 transcription factor activity |
	orf19.5065	0.57565	0.000453782		Predicted ORF in Assemblies 19, 20 and 21	GO:0006621 protein retention in ER lumen | GO:0006486 protein amino acid glycosylation |		GO:0016020 membrane |
	orf19.5932	0.574902	0.00398042		Predicted ORF in Assemblies 19, 20 and 21; fungal-specific (no human or murine homolog)
	orf19.2703	0.574878	0.0203807		Transcriptionally regulated by iron; expression greater in low iron; increased expression observed in an ssr1 homozygous null mutant; similar to S. cerevisiae Ymr171cp; fungal-specific (no human or murine homolog)	GO:0043328 protein targeting to vacuole during ubiquitin-dependent protein catabolic process via the MVB pathway |		GO:0005768 endosome |
	orf19.5219	0.574817	0.040024	IRA2	Predicted ORF in Assemblies 19, 20 and 21	GO:0007265 Ras protein signal transduction | GO:0030818 negative regulation of cAMP biosynthetic process | GO:0006950 response to stress | GO:0032320 positive regulation of Ras GTPase activity | GO:0046580 negative regulation of Ras protein signal transduction |	GO:0005099 Ras GTPase activator activity |	GO:0005739 mitochondrion |
	orf19.3801	0.57361	0.00260496	FAV1	Protein with weak similarity to S. cerevisiae Fus2p; induced by alpha pheromone mating factor in MTLa/MTLa opaque cells
	orf19.1723	0.57308	0.00288708		Predicted ORF in Assemblies 19, 20 and 21	GO:0014074 response to purine |		GO:0005634 nucleus | GO:0005737 cytoplasm |
	orf19.5935	0.572656	0.00542402		Predicted ORF in Assemblies 19, 20 and 21
	orf19.2458	0.572644	0.0125058		Putative transcription factor with zinc finger DNA-binding motif	GO:0006355 regulation of transcription, DNA-dependent | GO:0042149 cellular response to glucose starvation |	GO:0003700 transcription factor activity |	GO:0005737 cytoplasm |
	orf19.178	0.572401	0.017158		Predicted ORF in Assemblies 19, 20 and 21
	orf19.3442	0.571983	0.000980567		Predicted ORF in Assemblies 19, 20 and 21		GO:0003959 NADPH dehydrogenase activity |
	orf19.2747	0.571022	0.0107143	RGT1	Transcriptional repressor involved in the regulation of glucose transporter genes; has zinc-cluster; similar to S. cerevisiae Rgt1p	GO:0006006 glucose metabolic process | GO:0030447 filamentous growth |	GO:0003702 RNA polymerase II transcription factor activity | GO:0003677 DNA binding | GO:0003714 transcription corepressor activity | GO:0016563 transcription activator activity |
	orf19.2302	0.567955	0.00255416		Predicted ORF in Assemblies 19, 20 and 21
	orf19.2749	0.56763	0.0219852		Predicted ORF in Assemblies 19, 20 and 21; transcriptionally activated by Mnl1p under weak acid stress			GO:0005634 nucleus | GO:0005737 cytoplasm |
	orf19.3754	0.566789	0.00869875	PHO111	Protein described as a constitutive acid phosphatase; transcription is negatively regulated by Rim101p; DTT-extractable; N-glycosylated; merged with orf19.2619 in Assembly 20
	orf19.5557	0.566723	0.000648814	MNN4-4	Putative mannosyltransferase; transcription is upregulated in a mutant lacking the Ssk1p response regulator proteinor in a nik1 homozygous null mutant, but not in chk1 or sln1 null mutants; pheromone induced	GO:0009272 fungal-type cell wall biogenesis | GO:0006950 response to stress | GO:0006486 protein amino acid glycosylation | GO:0000032 cell wall mannoprotein biosynthetic process |	GO:0000030 mannosyltransferase activity | GO:0030528 transcription regulator activity |
	orf19.4763	0.56644	0.0482758		Protein not essential for viability
	orf19.7392	0.565864	0.0243949		Predicted ORF in Assemblies 19, 20 and 21	GO:0006413 translational initiation | GO:0000373 Group II intron splicing |	GO:0033592 RNA strand annealing activity | GO:0004004 ATP-dependent RNA helicase activity |
	orf19.4014	0.565203	0.00357445		Predicted ORF in Assemblies 19, 20 and 21; described as similar to S. cerevisiae Cdc1p; induced upon adherence to polystyrene	GO:0006875 cellular metal ion homeostasis | GO:0000747 conjugation with cellular fusion | GO:0030026 cellular manganese ion homeostasis | GO:0007117 budding cell bud growth | GO:0006310 DNA recombination |		GO:0005623 cell |
	orf19.2192	0.565138	0.0326978	GDH2	Putative NAD-specific glutamate dehydrogenase; fungal-specific (no human or murine homolog); transcription is regulated by Nrg1p, Mig1p, Tup1p, and Gcn4p	GO:0006807 nitrogen compound metabolic process |	GO:0004352 glutamate dehydrogenase activity |	GO:0005739 mitochondrion |
	orf19.4040	0.564308	0.0262447	ILV3	Putative dihydroxyacid dehydratase; fungal-specific (no human or murine homolog); upregulated in biofilm; S. cerevisiae ortholog is Gcn4p regulated; repressed by nitric oxide; macrophage-induced protein; farnesol-downregulated	GO:0009082 branched chain family amino acid biosynthetic process |	GO:0004160 dihydroxy-acid dehydratase activity |	GO:0005739 mitochondrion |
	orf19.1433	0.563597	0.0105295		Predicted ORF in Assemblies 19, 20 and 21; shows colony morphology-related gene regulation by Ssn6p
	orf19.37	0.563327	0.00966924		Predicted ORF from Assembly 19; removed from Assembly 20
	orf19.2949	0.563141	0.00866174		Predicted ORF in Assemblies 19, 20 and 21			GO:0000329 fungal-type vacuole membrane |
	orf19.308	0.562537	0.0113421		Predicted ORF in Assemblies 19, 20 and 21	GO:0042493 response to drug |		GO:0016020 membrane |
	orf19.7381	0.561328	0.00111407		Predicted zinc-finger protein of unknown function; not essential for viability		GO:0003700 transcription factor activity |	GO:0005634 nucleus |
	orf19.3555	0.561189	0.00570967		Predicted ORF in Assemblies 19, 20 and 21
	orf19.642	0.561075	0.0290536		Predicted ORF in Assemblies 19, 20 and 21	GO:0000082 G1/S transition of mitotic cell cycle |	GO:0004722 protein serine/threonine phosphatase activity |	GO:0005737 cytoplasm |
	orf19.3782.2	0.561019	0.00203068		ORF Predicted by Annotation Working Group; intron in 5'-UTR			GO:0005739 mitochondrion |
	orf19.3829	0.560486	0.0125074	PHR1	Glycosidase of cell surface; may act on cell-wall beta-1,3-glucan prior to beta-1,6-glucan linkage; E169 and E270 at active site; role in systemic but not vaginal virulence (neutral, not low pH); high pH or filamentation induced	GO:0007047 cell wall organization | GO:0044117 growth of symbiont in host | GO:0044114 development of symbiont in host | GO:0030448 hyphal growth | GO:0009405 pathogenesis | GO:0042493 response to drug | GO:0031505 fungal-type cell wall organization |	GO:0042123 glucanosyltransferase activity | GO:0004553 hydrolase activity, hydrolyzing O-glycosyl compounds | GO:0042124 1,3-beta-glucanosyltransferase activity |	GO:0009986 cell surface | GO:0030446 hyphal cell wall | GO:0030445 yeast-form cell wall | GO:0009277 fungal-type cell wall | GO:0005886 plasma membrane | GO:0046658 anchored to plasma membrane |
	orf19.7193	0.559604	7.2646e-06		Predicted ORF in Assemblies 19, 20 and 21
	orf19.4342	0.55946	0.0163867		Predicted ORF in Assemblies 19, 20 and 21	GO:0015918 sterol transport | GO:0006357 regulation of transcription from RNA polymerase II promoter |	GO:0003700 transcription factor activity | GO:0003704 specific RNA polymerase II transcription factor activity |	GO:0005634 nucleus |
	orf19.3476	0.559066	0.0060314		Predicted ORF in Assemblies 19, 20 and 21	GO:0051455 attachment of spindle microtubules to kinetochore during meiosis I | GO:0006888 ER to Golgi vesicle-mediated transport | GO:0006468 protein amino acid phosphorylation | GO:0007067 mitosis | GO:0006281 DNA repair | GO:0042274 ribosomal small subunit biogenesis | GO:0002098 tRNA wobble uridine modification |	GO:0004674 protein serine/threonine kinase activity |	GO:0005934 cellular bud tip | GO:0005634 nucleus | GO:0033551 monopolin complex | GO:0005816 spindle pole body | GO:0005935 cellular bud neck | GO:0005886 plasma membrane |
	orf19.7475	0.559027	0.0124754	PHO81	Predicted ORF in Assemblies 19, 20 and 21; possibly adherence-induced	GO:0006796 phosphate metabolic process |	GO:0004861 cyclin-dependent protein kinase inhibitor activity |	GO:0005634 nucleus | GO:0005737 cytoplasm |
	orf19.3865	0.558975	0.00130278	RFX1	Predicted ORF in Assemblies 19, 20 and 21; similar to S. cerevisiae Rfx1p (DNA-binding transcriptional repressor of DNA damage response); has RFX domain	GO:0000122 negative regulation of transcription from RNA polymerase II promoter | GO:0045944 positive regulation of transcription from RNA polymerase II promoter |	GO:0043565 sequence-specific DNA binding | GO:0016566 specific transcriptional repressor activity | GO:0016563 transcription activator activity |	GO:0005634 nucleus | GO:0005737 cytoplasm |
	orf19.6548	0.558596	0.0063537	ISU1	Protein with similarity to NifU; possible role in iron-sulfur cluster biogenesis; transcriptionally regulated by iron; expression greater in low iron; transcription is upregulated in both intermediate and mature biofilms	GO:0016226 iron-sulfur cluster assembly | GO:0006879 cellular iron ion homeostasis | GO:0002098 tRNA wobble uridine modification |	GO:0008198 ferrous iron binding |	GO:0005759 mitochondrial matrix |
	orf19.166	0.558522	0.00299399	ASG1	Predicted zinc-finger protein of unknown function; has similarity to S. cerevisiae Asg1p, which is a proposed transcription factor of the Gal4p family	GO:0045944 positive regulation of transcription from RNA polymerase II promoter |	GO:0016563 transcription activator activity | GO:0043565 sequence-specific DNA binding |	GO:0005634 nucleus |
	orf19.6124	0.558065	0.000225508	ACE2	Putative transcription factor involved in regulation of morphogenesis; required for wild-type cell separation, adherence, biofilm formation, and virulence in mouse; mutant is hyperfilamentous; similar to S. cerevisiae Ace2p and Swi5p	GO:0045944 positive regulation of transcription from RNA polymerase II promoter | GO:0009405 pathogenesis | GO:0030447 filamentous growth | GO:0007047 cell wall organization | GO:0042710 biofilm formation | GO:0000114 regulation of transcription involved in G1 phase of mitotic cell cycle |	GO:0016563 transcription activator activity | GO:0043565 sequence-specific DNA binding |	GO:0005634 nucleus | GO:0005829 cytosol |
	orf19.359	0.557926	0.0314605	GTT12	Predicted ORF in Assemblies 19, 20 and 21	GO:0006749 glutathione metabolic process |	GO:0004364 glutathione transferase activity | GO:0004602 glutathione peroxidase activity |	GO:0001950 plasma membrane enriched fraction | GO:0005783 endoplasmic reticulum | GO:0005741 mitochondrial outer membrane |
	orf19.3373	0.55757	0.0297647		Putative protein of unknown function, transcription is upregulated in clinical isolates from HIV+ patients with oral candidiasis; predicted ORF in Assemblies 19, 20 and 21
	orf19.2121	0.557152	0.0114436		Predicted ORF from Assembly 19; merged with orf19.1097 in Assembly 20
	orf19.6193	0.55353	0.00582336	TAF145	Protein likely to be essential for growth, based on an insertional mutagenesis strategy; similar to S. cerevisiae Taf145p, which is a component of RNA polymerase II transcription factor TFIID; flucytosine repressed	GO:0006367 transcription initiation from RNA polymerase II promoter | GO:0006468 protein amino acid phosphorylation | GO:0006355 regulation of transcription, DNA-dependent |	GO:0004674 protein serine/threonine kinase activity | GO:0016251 general RNA polymerase II transcription factor activity | GO:0003700 transcription factor activity |
	orf19.7166	0.55303	0.0356126		Predicted ORF in Assemblies 19, 20 and 21; increased transcription is observed in an azole-resistant strain that overexpresses MDR1; transcriptionally activated by Mnl1p under weak acid stress
	orf19.4557	0.552893	0.000834224		Predicted ORF in Assemblies 19, 20 and 21	GO:0007020 microtubule nucleation |	GO:0005200 structural constituent of cytoskeleton |	GO:0005739 mitochondrion | GO:0005816 spindle pole body |
	orf19.2270	0.552491	0.000130023	SMF12	Protein not essential for viability; similar to S. cerevisiae Smf1p, which is a manganese transporter; Gcn4p-regulated; alkaline upregulated; caspofungin repressed	GO:0006828 manganese ion transport |	GO:0005384 manganese ion transmembrane transporter activity |	GO:0000324 fungal-type vacuole | GO:0005886 plasma membrane |
	orf19.2400	0.552478	0.0128229		Predicted ORF in Assemblies 19, 20 and 21	GO:0000398 nuclear mRNA splicing, via spliceosome |		GO:0005634 nucleus | GO:0005737 cytoplasm |
	orf19.4758	0.552031	0.0149329		Predicted ORF in Assemblies 19, 20 and 21; alkaline downregulated
	orf19.211	0.551923	0.00662378		Predicted ORF in Assemblies 19, 20 and 21
	orf19.4998	0.551399	0.00170016		Predicted ORF in Assemblies 19, 20 and 21; caspofungin repressed	GO:0006355 regulation of transcription, DNA-dependent | GO:0009063 cellular amino acid catabolic process |	GO:0003700 transcription factor activity |	GO:0005634 nucleus |
	orf19.4534	0.551307	0.0121327		Predicted ORF in Assemblies 19, 20 and 21; macrophage-downregulated gene	GO:0030435 sporulation resulting in formation of a cellular spore | GO:0006511 ubiquitin-dependent protein catabolic process |		GO:0005635 nuclear envelope | GO:0005783 endoplasmic reticulum |
	orf19.3311	0.551091	0.0034302	IFD3	Transcription is regulated by Mig1p	GO:0006081 cellular aldehyde metabolic process |	GO:0018456 aryl-alcohol dehydrogenase activity |
	orf19.48	0.551013	0.024589		Predicted ORF in Assemblies 19, 20 and 21; likely to be essential for growth, based on an insertional mutagenesis strategy; virulence-group-correlated expression	GO:0045324 late endosome to vacuole transport | GO:0001682 tRNA 5'-leader removal | GO:0006412 translation | GO:0007005 mitochondrion organization |	GO:0004526 ribonuclease P activity |	GO:0005624 membrane fraction | GO:0005739 mitochondrion |
	orf19.6635	0.550956	0.00795068		Predicted ORF in Assemblies 19, 20 and 21
	orf19.3176	0.550216	0.0068879	RIM21	Protein involved in the pH response pathway; required for activation of the transcription factor Rim101p and for alkaline pH-induced hyphal growth; may function as a sensor of alkaline pH	GO:0009268 response to pH | GO:0030448 hyphal growth | GO:0030437 ascospore formation | GO:0001403 invasive growth in response to glucose limitation | GO:0009272 fungal-type cell wall biogenesis | GO:0010226 response to lithium ion | GO:0010446 response to alkalinity | GO:0030447 filamentous growth |
	orf19.532	0.548326	0.0023703	RBR2	Cell wall protein; expression is repressed by Rim101p; expression is regulated upon white-opaque switching; transcription is repressed in response to alpha pheromone in SpiderM medium; macrophage-induced gene	GO:0007047 cell wall organization |	GO:0005199 structural constituent of cell wall |	GO:0009986 cell surface | GO:0009277 fungal-type cell wall |
	orf19.4888	0.548048	0.0287087		Predicted ORF in Assemblies 19, 20 and 21; possibly spurious ORF (Annotation Working Group prediction)
	orf19.4097	0.548001	0.00447424		Predicted ORF in Assemblies 19, 20 and 21
	orf19.4584	0.547964	0.0183766	PHO114	Acid phosphatase, transcriptionally activated by Mnl1p under weak acid stress	GO:0006796 phosphate metabolic process |	GO:0003993 acid phosphatase activity |	GO:0030287 cell wall-bounded periplasmic space | GO:0005576 extracellular region |
	orf19.2236	0.547916	0.000150381		Protein with forkhead domain; similar to Fhl1p		GO:0003700 transcription factor activity |
	orf19.2191	0.547261	0.0136009		Predicted ORF in Assemblies 19, 20 and 21
	orf19.7498	0.54699	0.0258068	LEU1	Protein described as 3-isopropylmalate dehydratase; antigenic in human; decreased expression in hyphae compared to yeast-form cells; alkaline downregulated; upregulated in the presence of human whole blood or polymorphonuclear (PMN) cells	GO:0009098 leucine biosynthetic process |	GO:0003861 3-isopropylmalate dehydratase activity |	GO:0005625 soluble fraction |
	orf19.3107	0.546695	8.71897e-05		Predicted ORF in Assemblies 19, 20 and 21
	orf19.7529	0.545125	0.00965502	EPL1	Subunit of the NuA4 histone acetyltransferase complex	GO:0016573 histone acetylation | GO:0006281 DNA repair | GO:0006357 regulation of transcription from RNA polymerase II promoter |	GO:0004402 histone acetyltransferase activity | GO:0043166 H4/H2 histone acetyltransferase activity |	GO:0035267 NuA4 histone acetyltransferase complex | GO:0032777 Piccolo NuA4 histone acetyltransferase complex |
	orf19.2131	0.543478	0.000566176		Predicted ORF in Assemblies 19, 20 and 21	GO:0043162 ubiquitin-dependent protein catabolic process via the multivesicular body sorting pathway | GO:0016567 protein ubiquitination |	GO:0004842 ubiquitin-protein ligase activity |	GO:0005794 Golgi apparatus |
	orf19.4195.1	0.543202	0.0119814	FCA1	Cytosine deaminase; enzyme of pyrimidine salvage; functional homolog of S. cerevisiae Fcy1p; mutation is associated with resistance to flucytosine (5-FC) in a clinical isolate; hyphal downregulated; gene has intron	GO:0019858 cytosine metabolic process | GO:0008655 pyrimidine salvage | GO:0046087 cytidine metabolic process |	GO:0004131 cytosine deaminase activity |	GO:0005634 nucleus | GO:0005737 cytoplasm |
	orf19.310	0.542252	0.00127212		Predicted ORF in Assemblies 19, 20 and 21	GO:0007047 cell wall organization |
	orf19.3376	0.542181	0.0285272		Predicted ORF in Assemblies 19, 20 and 21
	orf19.3169	0.541494	0.0201074		Predicted ORF in Assemblies 19, 20 and 21	GO:0034087 establishment of mitotic sister chromatid cohesion |		GO:0005737 cytoplasm |
	orf19.1791	0.541215	0.0100085		Predicted ORF in Assemblies 19, 20 and 21	GO:0019048 virus-host interaction | GO:0000466 maturation of 5.8S rRNA from tricistronic rRNA transcript (SSU-rRNA, 5.8S rRNA, LSU-rRNA) | GO:0000463 maturation of LSU-rRNA from tricistronic rRNA transcript (SSU-rRNA, 5.8S rRNA, LSU-rRNA) | GO:0000027 ribosomal large subunit assembly |		GO:0005624 membrane fraction |
	orf19.4593	0.541089	0.0216758	RGA2	Putative GTPase-activating protein (GAP) for Rho-type GTPase Cdc42p; involved in cell signaling pathways that control cell polarity; similar to S. cerevisiae Rga2p; induced upon low-level peroxide stress	GO:0000753 cellular morphogenesis during conjugation with cellular fusion | GO:0030448 hyphal growth | GO:0007264 small GTPase mediated signal transduction | GO:0030010 establishment of cell polarity | GO:0007118 budding cell apical bud growth | GO:0007124 pseudohyphal growth | GO:0000750 pheromone-dependent signal transduction involved in conjugation with cellular fusion | GO:0007015 actin filam…	GO:0004871 signal transducer activity | GO:0005100 Rho GTPase activator activity |	GO:0000142 cellular bud neck contractile ring | GO:0030427 site of polarized growth | GO:0032177 cellular bud neck split septin rings |
	orf19.6877	0.539461	0.00074467		Predicted ORF in Assemblies 19, 20 and 21; transcription is upregulated in response to treatment with caspofungin, ciclopirox olamine or ketoconazole; gene of core caspofungin response			GO:0005886 plasma membrane |
	orf19.3219	0.538991	0.00412709		Predicted ORF in Assemblies 19, 20 and 21	GO:0015992 proton transport |
	orf19.4185	0.53807	0.011924		Predicted ORF in Assemblies 19, 20 and 21	GO:0016311 dephosphorylation |	GO:0016791 phosphatase activity |	GO:0005634 nucleus | GO:0005737 cytoplasm |
	orf19.5426	0.5378	0.0158051		Putative patatin-like phospholipase; macrophage-regulated gene; fungal-specific (no human or murine homolog)	GO:0019433 triglyceride catabolic process | GO:0007114 cell budding | GO:0006642 triglyceride mobilization |	GO:0004806 triglyceride lipase activity |	GO:0005811 lipid particle |
	orf19.5005	0.537642	0.00509382	OSM2	Protein described as mitochondrial fumarate reductase; regulated by Ssn6p, Gcn2p, and Gcn4p; Hog1p-downregulated; protein detected by mass spec in stationary phase cultures	GO:0008152 metabolic process |	GO:0016156 fumarate reductase (NADH) activity |	GO:0005739 mitochondrion |
	orf19.3161	0.537462	0.00378455		Predicted ORF in Assemblies 19, 20 and 21	GO:0034462 small-subunit processome assembly | GO:0000480 endonucleolytic cleavage in 5'-ETS of tricistronic rRNA transcript (SSU-rRNA, 5.8S rRNA, LSU-rRNA) | GO:0000472 endonucleolytic cleavage to generate mature 5'-end of SSU-rRNA from (SSU-rRNA, 5.8S rRNA, LSU-rRNA) | GO:0000447 endonucleolytic cleavage in ITS1 to separate SSU-rRNA from 5.8S rRNA and LSU-rRNA from tricistronic rRNA transcript …	GO:0003723 RNA binding | GO:0001671 ATPase activator activity |	GO:0030686 90S preribosome | GO:0005730 nucleolus | GO:0005737 cytoplasm |
	orf19.6731	0.537413	0.0175944		Predicted ORF in Assemblies 19, 20 and 21; transcription is repressed in response to alpha pheromone in SpiderM medium
	orf19.3230	0.537222	0.01669	BOI2	Predicted ORF in Assemblies 19, 20 and 21; mutation confers hypersensitivity to toxic ergosterol analog	GO:0030010 establishment of cell polarity | GO:0007266 Rho protein signal transduction | GO:0042493 response to drug | GO:0007118 budding cell apical bud growth | GO:0007109 cytokinesis, completion of separation |		GO:0005935 cellular bud neck |
	orf19.7482	0.53692	0.00202517		Predicted ORF in Assemblies 19, 20 and 21
	orf19.3474	0.536796	0.00158391	IPL1	Predicted ORF in Assemblies 19, 20 and 21; induced during planktonic growth	GO:0006468 protein amino acid phosphorylation | GO:0051228 mitotic spindle disassembly | GO:0045144 meiotic sister chromatid segregation | GO:0031577 spindle checkpoint | GO:0032465 regulation of cytokinesis | GO:0008608 attachment of spindle microtubules to kinetochore |	GO:0004672 protein kinase activity |	GO:0005828 kinetochore microtubule | GO:0051233 spindle midzone | GO:0032133 chromosome passenger complex | GO:0000778 condensed nuclear chromosome kinetochore |
	orf19.3898	0.53671	0.0199208		Predicted ORF in Assemblies 19, 20 and 21	GO:0006906 vesicle fusion |	GO:0005484 SNAP receptor activity |	GO:0005769 early endosome | GO:0005802 trans-Golgi network | GO:0000138 Golgi trans cisterna |
	orf19.5416	0.536588	0.010098	ESA1	Subunit of the NuA4 histone acetyltransferase complex	GO:0016573 histone acetylation | GO:0006354 RNA elongation | GO:0006281 DNA repair | GO:0000183 chromatin silencing at rDNA | GO:0051726 regulation of cell cycle | GO:0034401 chromatin organization during transcription | GO:0006357 regulation of transcription from RNA polymerase II promoter |	GO:0043166 H4/H2 histone acetyltransferase activity |	GO:0035267 NuA4 histone acetyltransferase complex | GO:0032777 Piccolo NuA4 histone acetyltransferase complex |
	orf19.2396	0.535547	0.0403397	IFR2	Increased transcription is observed upon benomyl treatment; transcription is upregulated in response to treatment with ciclopirox olamine, alpha pheromone; regulated by oxidative stress (via Cap1p) and osmotic stress (via Hog1p)
	orf19.4251	0.535508	0.00189349		Predicted zinc-finger protein of unknown function	GO:0045836 positive regulation of meiosis | GO:0007068 negative regulation of transcription, mitotic |	GO:0030528 transcription regulator activity | GO:0003677 DNA binding |	GO:0005634 nucleus |
	orf19.6459	0.53505	0.00715136	DPP3	Protein similar to S. cerevisiae pyrophosphate phosphatase Dpp1p; required for farnesol biosynthesis; downregulated in response to 17-beta-estradiol, ethynyl estradiol	GO:0006715 farnesol biosynthetic process | GO:0006644 phospholipid metabolic process |	GO:0008195 phosphatidate phosphatase activity | GO:0000810 diacylglycerol pyrophosphate phosphatase activity |	GO:0005783 endoplasmic reticulum | GO:0000329 fungal-type vacuole membrane |
	orf19.5867	0.534928	0.00155133	WSC1	Protein described as a cell wall component; increased mRNA abundance observed in cyr1 homozygous null mutant (yeast-form or hyphal cells)			GO:0009277 fungal-type cell wall |
	orf19.3256	0.533525	0.00965017	SLN1	Histidine kinase involved in a two-component signaling pathway that regulates cell wall biosynthesis	GO:0007234 osmosensory signaling pathway via two-component system | GO:0006468 protein amino acid phosphorylation | GO:0042542 response to hydrogen peroxide |	GO:0004673 protein histidine kinase activity | GO:0000155 two-component sensor activity | GO:0005034 osmosensor activity |	GO:0005886 plasma membrane |
	orf19.9	0.532937	0.00317406		Predicted ORF in Assemblies 19, 20 and 21; possibly spurious ORF (Annotation Working Group prediction)
	orf19.4768	0.531614	0.00507814		Predicted ORF in Assemblies 19, 20 and 21
	orf19.6843	0.531519	0.0310024		Predicted ORF in Assemblies 19, 20 and 21
	orf19.320	0.531491	0.0271396		Predicted ORF in Assemblies 19, 20 and 21
	orf19.2204	0.531118	0.00298534		Predicted ORF in Assemblies 19, 20 and 21
	orf19.264	0.530216	0.047426		Predicted ORF in Assemblies 19, 20 and 21; possibly spurious ORF (Annotation Working Group prediction)
	orf19.6941	0.530116	0.000168432		Predicted ORF in Assemblies 19, 20 and 21	GO:0019432 triglyceride biosynthetic process | GO:0019915 lipid storage |	GO:0004144 diacylglycerol O-acyltransferase activity |	GO:0005811 lipid particle |
	orf19.5407	0.529864	2.94866e-05	SOF1	Predicted ORF in Assemblies 19, 20 and 21; transcription is upregulated in both intermediate and mature biofilms	GO:0000154 rRNA modification | GO:0000462 maturation of SSU-rRNA from tricistronic rRNA transcript (SSU-rRNA, 5.8S rRNA, LSU-rRNA) |	GO:0030515 snoRNA binding |	GO:0005732 small nucleolar ribonucleoprotein complex | GO:0030532 small nuclear ribonucleoprotein complex | GO:0032040 small-subunit processome | GO:0030686 90S preribosome | GO:0005730 nucleolus |
	orf19.7583	0.529298	0.00927912		Putative transcription factor with zinc cluster DNA-binding motif; not essential for viability; filament induced	GO:0006356 regulation of transcription from RNA polymerase I promoter | GO:0006355 regulation of transcription, DNA-dependent |	GO:0003704 specific RNA polymerase II transcription factor activity | GO:0003700 transcription factor activity |	GO:0005634 nucleus |
	orf19.4775	0.529244	0.012188	CTA8	Protein that activates transcription in 1-hybrid assay in S. cerevisiae; transcriptionally activated by Mnl1p under weak acid stress	GO:0009408 response to heat |	GO:0016563 transcription activator activity | GO:0003700 transcription factor activity |	GO:0005634 nucleus |
	orf19.376	0.529067	0.00324503		Predicted ORF in Assemblies 19, 20 and 21
	orf19.1945	0.528495	0.000570257	AUR1	Inositolphosphorylceramide (IPC) synthase, catalyzes the key step in the synthesis of sphingolipids; target for antifungal drugs; mutation confers hypersensitivity to aureobasidin A	GO:0006665 sphingolipid metabolic process | GO:0042493 response to drug | GO:0030148 sphingolipid biosynthetic process |	GO:0045140 inositol phosphoceramide synthase activity |	GO:0005794 Golgi apparatus |
	orf19.4488	0.528021	0.00503895		Predicted ORF in Assemblies 19, 20 and 21	GO:0045893 positive regulation of transcription, DNA-dependent | GO:0043044 ATP-dependent chromatin remodeling |	GO:0016251 general RNA polymerase II transcription factor activity |	GO:0016514 SWI/SNF complex |
	orf19.7504	0.526532	0.0131902		Predicted ORF in Assemblies 19, 20 and 21; Plc1p-regulated; induced in core caspofungin response
	orf19.3425	0.526193	7.78313e-05		Predicted ORF in Assemblies 19, 20 and 21
	orf19.6474	0.526057	8.45001e-05		Predicted ORF in Assemblies 19, 20 and 21			GO:0005886 plasma membrane |
	orf19.1496	0.52605	0.00309306		Putative transcription factor with zinc finger DNA-binding motif; possibly spurious ORF (Annotation Working Group prediction)	GO:0006355 regulation of transcription, DNA-dependent |	GO:0003700 transcription factor activity |
	orf19.7284	0.525216	0.00245411	ASR2	Gene regulated by cAMP and by osmotic stress; greater mRNA abundance observed in a cyr1 or ras1 homozygous null mutant than in wild type; protein detected by mass spec in stationary phase cultures
	orf19.1314	0.525153	0.0120573		Predicted ORF in Assemblies 19, 20 and 21
	orf19.1486	0.524264	0.0239391		Predicted ORF in Assemblies 19, 20 and 21; possibly spurious ORF (Annotation Working Group prediction)
	orf19.6957.3	0.524021	0.00582658		ORF Predicted by Annotation Working Group; removed from Assembly 20
	orf19.5045	0.523073	0.00812119		Predicted ORF in Assemblies 19, 20 and 21; transcriptionally activated by Mnl1p under weak acid stress	GO:0006470 protein amino acid dephosphorylation | GO:0000173 inactivation of MAPK activity involved in osmosensory signaling pathway | GO:0000750 pheromone-dependent signal transduction involved in conjugation with cellular fusion |	GO:0004725 protein tyrosine phosphatase activity |
	orf19.3736	0.521431	0.000249062	KAR4	Protein similar to S. cerevisiae Kar4p, which has a role in karyogamy; transcription is opaque-specific, a-specific, and induced by alpha factor	GO:0048288 nuclear membrane fusion during karyogamy | GO:0007067 mitosis | GO:0007126 meiosis | GO:0000080 G1 phase of mitotic cell cycle | GO:0000742 karyogamy during conjugation with cellular fusion | GO:0007329 positive regulation of transcription from RNA polymerase II promoter by pheromones |	GO:0003700 transcription factor activity |	GO:0005634 nucleus | GO:0005737 cytoplasm |
	orf19.844	0.520715	0.0196646	STE11	Predicted ORF in Assemblies 19, 20 and 21; similar to S. cerevisiae Ste11p	GO:0000161 MAPKKK cascade involved in osmosensory signaling pathway | GO:0000750 pheromone-dependent signal transduction involved in conjugation with cellular fusion | GO:0007232 osmosensory signaling pathway via Sho1 osmosensor | GO:0000186 activation of MAPKK activity | GO:0007124 pseudohyphal growth | GO:0001403 invasive growth in response to glucose limitation | GO:0001402 signal transduction…	GO:0004709 MAP kinase kinase kinase activity | GO:0032093 SAM domain binding |	GO:0005737 cytoplasm |
	orf19.5569	0.52015	0.00186457		Predicted ORF in Assemblies 19, 20 and 21	GO:0000070 mitotic sister chromatid segregation |		GO:0005635 nuclear envelope |
	orf19.3374	0.518957	0.00694421	ECE1	Protein comprising eight 34-residue repeats; hyphal-specific expression increases with extent of elongation of the cell; regulated by Rfg1p, Nrg1p, Tup1p, Cph1p, Efg1p, Hog1p, farnesol, phagocytosis; may contribute to biofilm formation	GO:0044011 single-species biofilm formation on inanimate substrate |
	orf19.4010	0.518346	0.0149274	PAN3	Protein not essential for viability; similar to S. cerevisiae Pan3p, which is a subunit of an RNAse complex that controls poly(A) tail length	GO:0031124 mRNA 3'-end processing | GO:0006301 postreplication repair |	GO:0004535 poly(A)-specific ribonuclease activity |	GO:0031251 PAN complex |
	orf19.1772	0.518104	0.00411525		Predicted ORF in Assemblies 19, 20 and 21
	orf19.2393	0.517591	0.0121506		Putative transcription factor with zinc finger DNA-binding motif	GO:0006378 mRNA polyadenylation | GO:0006379 mRNA cleavage | GO:0006355 regulation of transcription, DNA-dependent |	GO:0003700 transcription factor activity |	GO:0005847 mRNA cleavage and polyadenylation specificity factor complex |
	orf19.6855	0.516882	0.012437		Predicted ORF in Assemblies 19, 20 and 21
	orf19.7003	0.515788	0.0122075		Predicted ORF from Assembly 19; possibly spurious ORF (Annotation Working Group prediction); removed from Assembly 20
	orf19.3606	0.515427	0.00187992		Predicted ORF in Assemblies 19, 20 and 21; transcriptionally activated by Mnl1p under weak acid stress
	orf19.1800	0.515214	0.00417687		Predicted ORF in Assemblies 19, 20 and 21	GO:0006623 protein targeting to vacuole |
	orf19.814	0.514612	0.000581941	SSY1	Amino acid sensor, required for wild-type hyphal growth on solid serum or Lees media, but not for hyphal growth under all conditions; similar to S. cerevisiae Ssy1p aa sensor and to aa permeases; 12 predicted membrane spanning regions	GO:0000760 adaptation to pheromone during conjugation without cellular fusion | GO:0007606 sensory perception of chemical stimulus | GO:0031669 cellular response to nutrient levels | GO:0043200 response to amino acid stimulus |	GO:0016597 amino acid binding |	GO:0016021 integral to membrane | GO:0005886 plasma membrane |
	orf19.5380	0.513732	0.0109882	LYS144	Putative transcription factor with zinc cluster DNA-binding motif; has similarity to S. cerevisiae Lys14p, which is a transcription factor involved in the regulation of lysine biosynthesis genes	GO:0019878 lysine biosynthetic process via aminoadipic acid | GO:0006355 regulation of transcription, DNA-dependent |	GO:0003700 transcription factor activity |	GO:0005634 nucleus |
	orf19.4979	0.513689	0.00367911	KNS1	Protein not essential for viability; similar to S. cerevisiae Kns1p, which is a protein kinase	GO:0006468 protein amino acid phosphorylation |	GO:0004674 protein serine/threonine kinase activity | GO:0004713 protein tyrosine kinase activity |
	orf19.5625	0.513356	0.00428464		Predicted ORF in Assemblies 19, 20 and 21
	orf19.6529	0.512732	0.000210064	CDC34	Transcription is regulated by Nrg1p and Tup1p, and by Gcn2p and Gcn4p	GO:0000082 G1/S transition of mitotic cell cycle | GO:0042787 protein ubiquitination during ubiquitin-dependent protein catabolic process | GO:0000209 protein polyubiquitination | GO:0051865 protein autoubiquitination | GO:0000086 G2/M transition of mitotic cell cycle | GO:0031146 SCF-dependent proteasomal ubiquitin-dependent protein catabolic process |	GO:0042803 protein homodimerization activity | GO:0004842 ubiquitin-protein ligase activity |	GO:0000152 nuclear ubiquitin ligase complex | GO:0005634 nucleus | GO:0019005 SCF ubiquitin ligase complex | GO:0005737 cytoplasm |
	orf19.3483	0.512561	0.00436664		Predicted ORF in Assemblies 19, 20 and 21; Plc1p-regulated	GO:0034478 phosphatidylglycerol catabolic process |	GO:0034479 phosphatidylglycerol phospholipase C activity |	GO:0005739 mitochondrion | GO:0005783 endoplasmic reticulum |
	orf19.4551	0.512258	0.00500065	CTN1	Predicted carnitine acetyl transferase; required for growth on nonfermentable carbon sources but not for hyphal growth or virulence in mouse systemic model; transcription induced in macrophage; macrophage/pseudohyphal-repressed after 16 hr	GO:0006084 acetyl-CoA metabolic process | GO:0045333 cellular respiration | GO:0009437 carnitine metabolic process | GO:0006066 alcohol metabolic process |	GO:0004092 carnitine O-acetyltransferase activity |	GO:0005741 mitochondrial outer membrane |
	orf19.1942	0.512052	0.00676252	SGE1	Protein described as a multidrug resistance factor; transcriptionally regulated by iron; expression greater in low iron	GO:0015893 drug transport |	GO:0015238 drug transporter activity |	GO:0016020 membrane |
	orf19.749	0.51121	0.000104441		Protein likely to be essential for growth, based on an insertional mutagenesis strategy; merged with orf19.48 in Assembly 20
	orf19.3848	0.511143	0.000382423		Predicted ORF in Assemblies 19, 20 and 21
	orf19.1355	0.510018	0.00284928		Predicted ORF in Assemblies 19, 20 and 21; protein detected by mass spec in stationary phase cultures	GO:0008033 tRNA processing | GO:0006409 tRNA export from nucleus |		GO:0005634 nucleus | GO:0005737 cytoplasm |
	orf19.1658	0.509938	0.00649926		Predicted ORF in Assemblies 19, 20 and 21			GO:0043332 mating projection tip | GO:0005935 cellular bud neck |
	orf19.3876	0.509798	0.0356523		Predicted zinc-finger protein of unknown function
	orf19.411	0.509377	0.0130684		Protein described as similar to GTPase regulators; possibly spurious ORF (Annotation Working Group prediction); transcriptionally regulated by iron; expression greater in low iron; transcriptionally activated by Mnl1p under weak acid stress
	orf19.1107	0.508746	0.000457709		Predicted ORF in Assemblies 19, 20 and 21			GO:0005737 cytoplasm |
	orf19.5723	0.507866	0.00133252	POX1	Predicted acyl-CoA oxidase; expression is regulated upon white-opaque switching; upregulated upon phagocytosis	GO:0006635 fatty acid beta-oxidation |	GO:0003997 acyl-CoA oxidase activity |	GO:0005782 peroxisomal matrix |
	orf19.3756	0.506875	0.0038702	CHR1	Predicted DEAD-box ATP-dependent RNA helicase, functional homolog of S. cerevisiae Rok1p	GO:0000398 nuclear mRNA splicing, via spliceosome | GO:0048254 snoRNA localization |	GO:0004004 ATP-dependent RNA helicase activity |	GO:0030686 90S preribosome |
	orf19.3473	0.505565	0.000214143		Predicted ORF in Assemblies 19, 20 and 21	GO:0016573 histone acetylation |	GO:0005198 structural molecule activity | GO:0004402 histone acetyltransferase activity |	GO:0046695 SLIK (SAGA-like) complex | GO:0000124 SAGA complex |
	orf19.3615	0.503759	0.00189641		Predicted ORF in Assemblies 19, 20 and 21; induced in core caspofungin response; increased expression observed in an ssr1 homozygous null mutant; induced by nitric oxide in yhb1 mutant			GO:0001950 plasma membrane enriched fraction | GO:0005634 nucleus | GO:0005737 cytoplasm |
	orf19.2528	0.503515	0.000540751		Predicted ORF in Assemblies 19, 20 and 21; flucytosine repressed	GO:0006384 transcription initiation from RNA polymerase III promoter |	GO:0003709 RNA polymerase III transcription factor activity |	GO:0000126 transcription factor TFIIIB complex |
	orf19.5785	0.503318	0.0401208		Predicted ORF in Assemblies 19, 20 and 21; greater mRNA abundance observed in a cyr1 or ras1 homozygous null mutant than in wild type; induced by nitric oxide; possibly spurious ORF (Annotation Working Group prediction)
	orf19.1288	0.501967	0.00287157	FOX2	Predicted 3-hydroxyacyl-CoA epimerase, required for fatty acid beta-oxidation; upregulated upon phagocytosis; transcription is regulated by Mig1p and by white-opaque switching; transcriptional activation by oleate requires Ctf1p	GO:0006635 fatty acid beta-oxidation | GO:0006097 glyoxylate cycle | GO:0009062 fatty acid catabolic process | GO:0009405 pathogenesis |	GO:0004300 enoyl-CoA hydratase activity | GO:0003857 3-hydroxyacyl-CoA dehydrogenase activity |	GO:0005782 peroxisomal matrix |
	orf19.4555	0.50086	0.00391699	ALS4	ALS family protein; role in adhesion and wild-type germ tube induction; growth and temperature regulated; expressed during infection of human buccal epithelial cells; down-regulated upon vaginal contact; putative GPI-anchored	GO:0016337 cell-cell adhesion | GO:0030448 hyphal growth | GO:0044406 adhesion to host | GO:0006508 proteolysis | GO:0006807 nitrogen compound metabolic process | GO:0000752 agglutination involved in conjugation with cellular fusion | GO:0007124 pseudohyphal growth | GO:0001403 invasive growth in response to glucose limitation |	GO:0050839 cell adhesion molecule binding |	GO:0009277 fungal-type cell wall | GO:0009986 cell surface | GO:0030445 yeast-form cell wall | GO:0000324 fungal-type vacuole | GO:0005886 plasma membrane |
	orf19.7512	0.500102	2.36081e-05		Predicted ORF in Assemblies 19, 20 and 21	GO:0030476 ascospore wall assembly |	GO:0003824 catalytic activity | GO:0019825 oxygen binding |
	orf19.783	0.499087	0.0133584		Predicted ORF in Assemblies 19, 20 and 21	GO:0006886 intracellular protein transport | GO:0006897 endocytosis | GO:0007033 vacuole organization | GO:0006890 retrograde vesicle-mediated transport, Golgi to ER |	GO:0004012 phospholipid-translocating ATPase activity | GO:0005388 calcium-transporting ATPase activity |	GO:0030137 COPI-coated vesicle | GO:0005768 endosome | GO:0000139 Golgi membrane |
	orf19.6064	0.498392	0.000329306		Predicted ORF in Assemblies 19, 20 and 21	GO:0045324 late endosome to vacuole transport | GO:0034727 piecemeal microautophagy of nucleus | GO:0032258 CVT pathway | GO:0030242 peroxisome degradation | GO:0016236 macroautophagy | GO:0006624 vacuolar protein processing |	GO:0035091 phosphoinositide binding |	GO:0005829 cytosol | GO:0000329 fungal-type vacuole membrane | GO:0005768 endosome | GO:0000407 pre-autophagosomal structure |
	orf19.7468	0.498319	0.014646		Predicted ORF in Assemblies 19, 20 and 21	GO:0045449 regulation of transcription |		GO:0005634 nucleus |
	orf19.3448	0.49658	0.0281503		Predicted ORF in Assemblies 19, 20 and 21; ketoconazole-repressed; possibly spurious ORF (Annotation Working Group prediction)
	orf19.7110	0.495438	0.00224722		Predicted ORF in Assemblies 19, 20 and 21	GO:0006400 tRNA modification |	GO:0043829 tRNA-specific adenosine-37 deaminase activity |	GO:0005634 nucleus |
	orf19.35	0.494983	0.000684675		Predicted ORF in Assemblies 19, 20 and 21
	orf19.1363	0.494452	0.00624636		Predicted ORF in Assemblies 19, 20 and 21; Plc1p-regulated; transcriptionally activated by Mnl1p under weak acid stress	GO:0030437 ascospore formation | GO:0045944 positive regulation of transcription from RNA polymerase II promoter |
	orf19.2515	0.493799	0.031914		Predicted ORF in Assemblies 19, 20 and 21
	orf19.5617	0.493641	0.00133869		Predicted ORF in Assemblies 19, 20 and 21	GO:0016575 histone deacetylation | GO:0045941 positive regulation of transcription |	GO:0008134 transcription factor binding | GO:0035064 methylated histone residue binding | GO:0004407 histone deacetylase activity |	GO:0033698 Rpd3L complex | GO:0070210 Rpd3L-Expanded complex |
	orf19.1151	0.492901	0.0168297		Predicted ORF from Assembly 19; induced in core stress response; merged with orf19.1152 in Assembly 20
	orf19.7320	0.492712	0.000162232	LIP7	Probable lipase, part of a gene family whose members are differentially expressed during infection; lacks a signal sequence for secretion, unlike other family members; may have a role in nutrition or in creating an acidic microenvironment	GO:0016042 lipid catabolic process |	GO:0016298 lipase activity |	GO:0005576 extracellular region |
	orf19.966	0.492432	0.00227625		Predicted ORF in Assemblies 19, 20 and 21	GO:0006400 tRNA modification |	GO:0017150 tRNA dihydrouridine synthase activity |
	orf19.3905	0.491271	0.0179845		Predicted ORF in Assemblies 19, 20 and 21
	orf19.4553	0.491195	0.0498803		Predicted ORF in Assemblies 19, 20 and 21
	orf19.6842	0.491192	0.00981384		Predicted ORF in Assemblies 19, 20 and 21; transcriptionally activated by Mnl1p under weak acid stress
	orf19.6747	0.491031	0.00183752		Predicted ORF in Assemblies 19, 20 and 21	GO:0032366 intracellular sterol transport |		GO:0005634 nucleus | GO:0005737 cytoplasm |
	orf19.2905	0.489319	0.0267723		Predicted ORF in Assemblies 19, 20 and 21
	orf19.4166	0.488326	0.00848189		Predicted zinc-finger protein of unknown function
	orf19.1307	0.488072	0.0343111		Predicted ORF in Assemblies 19, 20 and 21
	orf19.5502	0.487719	0.000236454		Predicted ORF in Assemblies 19, 20 and 21; possibly spurious ORF (Annotation Working Group prediction)
	orf19.3330.3	0.487665	0.00015673	POX18	Protein not essential for viability; similar to Candida maltosa Pox18p, which is a peroxisomal protein; Assembly 21 sequence was updated based on comparative genome analysis and new sequence data, and allelic orf19.10841 was reinstated
	orf19.2242	0.487572	0.0192135	PRB1	Putative endoprotease B; regulated by heat, carbon source (GlcNAc-induced), nitrogen, macrophage response, human neutrophils; putative D200-H232-S389 catalytic triad; similar to (but does not replace) S. cerevisiae vacuolar B protease Prb1p	GO:0007039 vacuolar protein catabolic process | GO:0006508 proteolysis | GO:0042594 response to starvation |	GO:0004252 serine-type endopeptidase activity |	GO:0000324 fungal-type vacuole |
	orf19.4976	0.487565	0.0267732		Predicted ORF in Assemblies 19, 20 and 21; possibly spurious ORF (Annotation Working Group prediction)
	orf19.1569	0.486363	0.00279897	UTP22	Predicted ORF in Assemblies 19, 20 and 21; decreased expression observed in an ssr1 homozygous null mutant; decreased expression in response to prostaglandins; heterozygous null mutant exhibits resistance to parnafungin	GO:0006364 rRNA processing | GO:0042493 response to drug |		GO:0032040 small-subunit processome | GO:0034456 UTP-C complex | GO:0032545 CURI complex |
	orf19.942	0.485806	0.0456473	KRE62	Protein described as subunit of glucan synthase; macrophage-induced gene	GO:0006078 1,6-beta-glucan biosynthetic process |		GO:0016021 integral to membrane |
	orf19.2173	0.483544	0.00341082	MAF1	Protein described as affecting nucleocytoplasmic transport and synthesis of RNA Polymerase III; decreased expression in hyphae compared to yeast-form cells; caspofungin repressed	GO:0016480 negative regulation of transcription from RNA polymerase III promoter |	GO:0016564 transcription repressor activity |	GO:0005634 nucleus |
	orf19.5019	0.481009	0.00103082		Predicted ORF in Assemblies 19, 20 and 21
	orf19.3722	0.479529	0.0257587		Predicted ORF in Assemblies 19, 20 and 21		GO:0003700 transcription factor activity |	GO:0005737 cytoplasm |
	orf19.3260	0.479363	0.00451944		Predicted ORF in Assemblies 19, 20 and 21
	orf19.1097	0.478431	0.00416466	ALS2	ALS family protein; role in adhesion, biofilm formation, germ tube induction; expressed at infection of human buccal epithelial cells; putative GPI-anchor; induced by ketoconazole, low iron and at cell wall regeneration; regulated by Sfu1p	GO:0016337 cell-cell adhesion | GO:0044011 single-species biofilm formation on inanimate substrate | GO:0009405 pathogenesis | GO:0030448 hyphal growth | GO:0044406 adhesion to host | GO:0000128 flocculation |	GO:0030246 carbohydrate binding |	GO:0009277 fungal-type cell wall | GO:0009986 cell surface |
	orf19.4688	0.478158	0.00645569	DAG7	Predicted ORF in Assemblies 19, 20 and 21; mutation confers hypersensitivity to toxic ergosterol analog; a-specific transcription; alpha-factor induced	GO:0042493 response to drug |
	orf19.6811	0.476802	0.00082225		Predicted ORF in Assemblies 19, 20 and 21	GO:0009102 biotin biosynthetic process | GO:0042493 response to drug | GO:0006826 iron ion transport |		GO:0005758 mitochondrial intermembrane space |
	orf19.1169	0.476575	0.00394594		Predicted ORF in Assemblies 19, 20 and 21			GO:0005739 mitochondrion |
	orf19.5070	0.474322	0.0438565		Predicted ORF in Assemblies 19, 20 and 21; transcriptionally regulated by iron; expression greater in low iron; similar to cell-wall mannoproteins; greater mRNA abundance observed in a cyr1 homozygous null mutant than in wild type; regulated by osmotic and oxidative stress via Hog1p; possibly spurious ORF (Annotation Working Group prediction)
	orf19.1069	0.473456	0.00469413	RPN4	DNA binding protein with Cys2-His2 zinc-finger; putative regulator of proteasome genes; DNA recognition sequence (GAAGGCAAAA) enriched in regions upstream of proteasome genes; induced in core stress response	GO:0006357 regulation of transcription from RNA polymerase II promoter | GO:0043161 proteasomal ubiquitin-dependent protein catabolic process | GO:0000086 G2/M transition of mitotic cell cycle | GO:0045732 positive regulation of protein catabolic process | GO:0045941 positive regulation of transcription | GO:0045739 positive regulation of DNA repair | GO:0046685 response to arsenic |	GO:0003700 transcription factor activity | GO:0043565 sequence-specific DNA binding | GO:0004175 endopeptidase activity | GO:0016563 transcription activator activity |	GO:0005838 proteasome regulatory particle |
	orf19.6831	0.47344	0.0199189	PRP5	Protein described as a pre-mRNA processing RNA-helicase; induced upon adherence to polystyrene		GO:0031202 RNA splicing factor activity, transesterification mechanism | GO:0004004 ATP-dependent RNA helicase activity |	GO:0005681 spliceosomal complex |
	orf19.742	0.472779	0.00103068	ALD6	Putative aldehyde dehydrogenase; expression is regulated upon white-opaque switching; protein detected by mass spec in stationary phase cultures; transcription is upregulated in both intermediate and mature biofilms	GO:0006067 ethanol metabolic process |	GO:0004029 aldehyde dehydrogenase (NAD) activity |	GO:0005739 mitochondrion |
	orf19.212	0.471876	0.000945045	VPS28	Protein involved in proteolytic activation of Rim101p, which regulates pH response; role in echinocandin, azole sensitivity; similar to S. cerevisiae Vps28p, which is a subunit of the ESCRT I protein sorting complex	GO:0006623 protein targeting to vacuole | GO:0016485 protein processing | GO:0009268 response to pH | GO:0030448 hyphal growth | GO:0009405 pathogenesis | GO:0031505 fungal-type cell wall organization | GO:0042493 response to drug | GO:0006612 protein targeting to membrane |	GO:0005515 protein binding |	GO:0000813 ESCRT I complex |
	orf19.3884	0.471577	3.44341e-05	FGR50	Protein lacking an ortholog in S. cerevisiae; transposon mutation affects filamentous growth; possibly spurious ORF (Annotation Working Group prediction)	GO:0030447 filamentous growth |
	orf19.1152	0.470436	0.0233191		Predicted ORF in Assemblies 19, 20 and 21; regulated by Gcn2p and Gcn4p; induced in core stress response
	orf19.1124	0.469319	0.0111201		Predicted ORF in Assemblies 19, 20 and 21
	orf19.3259	0.46762	0.00875708		Predicted ORF in Assemblies 19, 20 and 21	GO:0045047 protein targeting to ER | GO:0006465 signal peptide processing |	GO:0008233 peptidase activity |	GO:0005787 signal peptidase complex |
	orf19.6489	0.467045	0.0029812	FMP45	Protein induced during the mating process; mutation confers hypersensitivity to toxic ergosterol analog, and to amphotericin B; alkaline downregulated; repressed in response to alpha pheromone in SpiderM medium	GO:0042493 response to drug | GO:0030437 ascospore formation | GO:0007047 cell wall organization |		GO:0016021 integral to membrane | GO:0001950 plasma membrane enriched fraction | GO:0005739 mitochondrion | GO:0005938 cell cortex |
	orf19.6550	0.466771	0.00287563		Predicted ORF in Assemblies 19, 20 and 21			GO:0005741 mitochondrial outer membrane |
	orf19.1725	0.466685	0.00243074		Predicted ORF in Assemblies 19, 20 and 21
	orf19.2062	0.466514	0.00103828	SOD4	Copper- and zinc-containing superoxide dismutase; role in response to host innate immune ROS; regulated on white-opaque switching; ciclopirox olamine induced; caspofungin repressed; member of family that includes SOD1, SOD4, SOD5, and SOD6	GO:0000303 response to superoxide | GO:0052059 evasion or tolerance by symbiont of host-produced reactive oxygen species |	GO:0004784 superoxide dismutase activity |	GO:0009986 cell surface | GO:0030445 yeast-form cell wall | GO:0009277 fungal-type cell wall | GO:0030446 hyphal cell wall |
	orf19.3152	0.466356	0.00734111	AMO2	Protein similar to A. niger predicted peroxisomal copper amino oxidase; mutation confers hypersensitivity to toxic ergosterol analog; induced upon biofilm formation	GO:0042493 response to drug |
	orf19.1321	0.466339	0.0166735	HWP1	Hyphal cell wall protein; covalently crosslinked to epithelial cells by host transglutaminase; opaque- and a-specific, alpha-factor induced; at MTLa side of conjugation tube; assessment of virulence role complicated by URA3 effects	GO:0009405 pathogenesis | GO:0030448 hyphal growth | GO:0044406 adhesion to host | GO:0007124 pseudohyphal growth | GO:0001403 invasive growth in response to glucose limitation | GO:0030447 filamentous growth | GO:0044011 single-species biofilm formation on inanimate substrate | GO:0031505 fungal-type cell wall organization |		GO:0009986 cell surface | GO:0009277 fungal-type cell wall | GO:0005937 mating projection | GO:0030446 hyphal cell wall | GO:0005886 plasma membrane |
	orf19.5417	0.466055	0.0139248	DOT5	Alkaline downregulated	GO:0045454 cell redox homeostasis | GO:0006979 response to oxidative stress |	GO:0008379 thioredoxin peroxidase activity |	GO:0005634 nucleus |
	orf19.6003	0.466008	0.00023451		Predicted ORF in Assemblies 19, 20 and 21
	orf19.5001	0.463833	0.00420766	CUP2	Protein not essential for viability; similar to S. cerevisiae Cup2p, which is a copper-binding transcription factor that activates transcription of metallothionein genes	GO:0046688 response to copper ion | GO:0006355 regulation of transcription, DNA-dependent | GO:0001101 response to acid | GO:0006367 transcription initiation from RNA polymerase II promoter |	GO:0003706 ligand-regulated transcription factor activity | GO:0003704 specific RNA polymerase II transcription factor activity |	GO:0005634 nucleus |
	orf19.5640	0.462588	0.00272525	PEX5	Protein of the Pex5p family; required for PTS1-mediated peroxisomal protein import, fatty acid beta-oxidation; similar to S. cerevisiae Pas10p peroxisomal targeting receptor; macrophage/pseudohyphal-repressed	GO:0006625 protein targeting to peroxisome | GO:0006635 fatty acid beta-oxidation | GO:0016558 protein import into peroxisome matrix | GO:0016560 protein import into peroxisome matrix, docking |	GO:0005052 peroxisome matrix targeting signal-1 binding | GO:0030674 protein binding, bridging |	GO:0005829 cytosol | GO:0005778 peroxisomal membrane |
	orf19.3187	0.462399	0.000308229	ZNC1	Putative transcription factor; has Zn(2)-Cys(6) binuclear cluster; predicted to bind DNA; regulated by Gcn2p and Gcn4p; gene is located in zinc cluster region of Chromosome 5, near the MTL locus	GO:0006367 transcription initiation from RNA polymerase II promoter | GO:0009651 response to salt stress | GO:0006355 regulation of transcription, DNA-dependent |	GO:0003704 specific RNA polymerase II transcription factor activity | GO:0003700 transcription factor activity |	GO:0005634 nucleus |
	orf19.4892	0.46176	0.00306541	TPK1	Catalytic subunit of cAMP-dependent protein kinase (PKA), isoform of Tpk2p; involved in control of morphogenesis and stress response; wild-type nuclear localization requires Bcy1p; produced during stationary but not exponential growth	GO:0006468 protein amino acid phosphorylation | GO:0006950 response to stress | GO:0000902 cell morphogenesis | GO:0030448 hyphal growth | GO:0007124 pseudohyphal growth | GO:0007265 Ras protein signal transduction |	GO:0004691 cAMP-dependent protein kinase activity |	GO:0005634 nucleus | GO:0005737 cytoplasm | GO:0005952 cAMP-dependent protein kinase complex |
	orf19.7378	0.461034	0.000627732		Predicted ORF in Assemblies 19, 20 and 21	GO:0009651 response to salt stress | GO:0007346 regulation of mitotic cell cycle | GO:0030004 cellular monovalent inorganic cation homeostasis | GO:0000082 G1/S transition of mitotic cell cycle |	GO:0004864 phosphoprotein phosphatase inhibitor activity |
	orf19.1774	0.459945	0.0267596		Predicted ORF in Assemblies 19, 20 and 21; transcription is upregulated in an RHE model of oral candidiasis; virulence-group-correlated expression	GO:0042183 formate catabolic process |	GO:0008863 formate dehydrogenase activity |
	orf19.1117	0.459391	0.000101249		Predicted ORF in Assemblies 19, 20 and 21; similar to Candida boidinii formate dehydrogenase; virulence-group-correlated expression	GO:0042183 formate catabolic process | GO:0006735 NADH regeneration |	GO:0008863 formate dehydrogenase activity |
	orf19.2848	0.458854	0.000122767		Predicted ORF in Assemblies 19, 20 and 21	GO:0032147 activation of protein kinase activity | GO:0034727 piecemeal microautophagy of nucleus | GO:0032258 CVT pathway | GO:0016236 macroautophagy |	GO:0019887 protein kinase regulator activity |	GO:0034273 Atg1p signaling complex | GO:0019898 extrinsic to membrane |
	orf19.5751	0.457662	0.0247437	ORM1	Predicted ORF in Assemblies 19, 20 and 21; mutation confers hypersensitivity to aureobasidin A	GO:0042493 response to drug | GO:0006986 response to unfolded protein |		GO:0005783 endoplasmic reticulum |
	orf19.3969	0.457218	0.0399175		Predicted ORF in Assemblies 19, 20 and 21	GO:0000122 negative regulation of transcription from RNA polymerase II promoter |	GO:0016566 specific transcriptional repressor activity |	GO:0000228 nuclear chromosome |
	orf19.1484	0.457032	0.00186082		Predicted ORF in Assemblies 19, 20 and 21
	orf19.6973	0.45676	0.00530631		Predicted ORF in Assemblies 19, 20 and 21; regulated by Gcn2p and Gcn4p	GO:0009408 response to heat | GO:0006508 proteolysis |	GO:0004176 ATP-dependent peptidase activity |	GO:0005759 mitochondrial matrix |
	orf19.1727	0.456758	0.00478387	PMC1	Vacuolar calcium P-type ATPase; transcription is regulated by calcineurin and fluconazole; mutant shows increased resistance to fluconazole or lithium, and increased sensitivity to calcium	GO:0006874 cellular calcium ion homeostasis | GO:0042493 response to drug | GO:0006816 calcium ion transport | GO:0055085 transmembrane transport |	GO:0005388 calcium-transporting ATPase activity |	GO:0000329 fungal-type vacuole membrane |
	orf19.4540	0.456488	0.00410903	UBC8	Protein similar to S. cerevisiae Ubc8p; transcription is induced in response to alpha pheromone in SpiderM medium	GO:0000209 protein polyubiquitination | GO:0006513 protein monoubiquitination | GO:0043161 proteasomal ubiquitin-dependent protein catabolic process | GO:0042787 protein ubiquitination during ubiquitin-dependent protein catabolic process | GO:0045721 negative regulation of gluconeogenesis |	GO:0004842 ubiquitin-protein ligase activity |	GO:0005737 cytoplasm |
	orf19.5137.1	0.456422	0.0029721	HHO1	Protein described at histone H1; farnesol regulated	GO:0006355 regulation of transcription, DNA-dependent | GO:0045910 negative regulation of DNA recombination |	GO:0003677 DNA binding |	GO:0000788 nuclear nucleosome |
	orf19.6998	0.456281	0.0465844	GTT1	Protein described as glutathione S-transferase; downregulated upon adherence to polystyrene; regulated upon white-opaque switching; induced in the presence of human neutrophils; oxidative stress-induced via Cap1p; regulated by Gcn2p, Gcn4p	GO:0006749 glutathione metabolic process |	GO:0004364 glutathione transferase activity |	GO:0005783 endoplasmic reticulum |
	orf19.1559	0.455926	0.0317744	HOM2	Putative aspartate-semialdehyde dehydrogenase; fungal-specific (no human or murine homolog); ketoconazole-repressed	GO:0006566 threonine metabolic process | GO:0006555 methionine metabolic process | GO:0042493 response to drug |	GO:0004073 aspartate-semialdehyde dehydrogenase activity |	GO:0001950 plasma membrane enriched fraction | GO:0005634 nucleus | GO:0005737 cytoplasm |
	orf19.3682	0.455055	0.00544118	CWH8	Putative dolichyl pyrophosphate (Dol-P-P) phosphatase; ketoconazole-induced; expression is increased in a fluconazole-resistant isolate; clade-associated gene expression	GO:0008610 lipid biosynthetic process | GO:0006487 protein amino acid N-linked glycosylation |	GO:0016462 pyrophosphatase activity | GO:0047874 dolichyldiphosphatase activity |	GO:0030176 integral to endoplasmic reticulum membrane |
	orf19.745	0.452268	0.00221725	VAC8	Protein involved in vacuolar inheritance; required for hyphal growth; contains armadillo repeats	GO:0030448 hyphal growth | GO:0000011 vacuole inheritance | GO:0006623 protein targeting to vacuole | GO:0034727 piecemeal microautophagy of nucleus | GO:0042144 vacuole fusion, non-autophagic |	GO:0005515 protein binding |	GO:0000324 fungal-type vacuole | GO:0000329 fungal-type vacuole membrane |
	orf19.3854	0.45168	0.0094369		Protein similar to S. cerevisiae Sat4p; amphotericin B induced; clade-associated gene expression	GO:0030003 cellular cation homeostasis | GO:0000082 G1/S transition of mitotic cell cycle |	GO:0004672 protein kinase activity |
	orf19.245	0.451373	0.000333832	DDC1	Transcription is induced during filamentous growth; regulated by Nrg1p, Tup1p	GO:0007126 meiosis | GO:0031576 G2/M transition checkpoint | GO:0000725 recombinational repair | GO:0031575 G1/S transition checkpoint | GO:0031573 intra-S DNA damage checkpoint |		GO:0030896 checkpoint clamp complex |
	orf19.2398	0.450668	0.0081053		Predicted ORF in Assemblies 19, 20 and 21; possible increased transcription in an azole-resistant strain that overexpresses CDR1 and CDR2; possibly transcriptionally regulated by Tac1p; induced by Mnl1p under weak acid stress
	orf19.5877	0.450611	0.0414729	ATF1	Putative alcohol acetyltransferase; caspofungin repressed; expression depends on Tac1p	GO:0006113 fermentation |	GO:0004026 alcohol O-acetyltransferase activity |
	orf19.136	0.450547	0.00235043		Predicted membrane transporter, member of the drug:proton antiporter (12 spanner) (DHA1) family, major facilitator superfamily (MFS)	GO:0006855 multidrug transport | GO:0015893 drug transport |	GO:0015559 multidrug efflux pump activity | GO:0015238 drug transporter activity |	GO:0005886 plasma membrane | GO:0016020 membrane |
	orf19.7592	0.450544	0.002428	FAA4	Predicted acyl CoA synthase	GO:0006629 lipid metabolic process | GO:0006499 N-terminal protein myristoylation | GO:0006869 lipid transport |	GO:0004467 long-chain-fatty-acid-CoA ligase activity |	GO:0005811 lipid particle |
	orf19.4643	0.44689	0.00556801		Predicted ORF in Assemblies 19, 20 and 21
	orf19.1534	0.445886	0.001979		Protein similar to S. cerevisiae Zrt3p, which is a transporter of zinc ions; predicted Kex2p substrate	GO:0006829 zinc ion transport | GO:0006882 cellular zinc ion homeostasis |	GO:0005385 zinc ion transmembrane transporter activity |	GO:0005774 vacuolar membrane |
	orf19.1277	0.445569	0.000939364		Predicted ORF in Assemblies 19, 20 and 21; repressed by Rgt1p
	orf19.4907	0.445363	0.00358086		Predicted ORF in Assemblies 19, 20 and 21; increased transcription is observed upon fluphenazine treatment; possibly transcriptionally regulated by Tac1p; induced by nitric oxide; fungal-specific (no human or murine homolog)	GO:0008361 regulation of cell size |		GO:0005737 cytoplasm |
	orf19.1837	0.443917	0.0106017	TBP1	Transcription initiation factor; binds TATA box sequence, and binding does not require TFIIA; caspofungin repressed; functional homolog of S. cerevisiae and human TATA-binding proteins	GO:0006367 transcription initiation from RNA polymerase II promoter | GO:0006384 transcription initiation from RNA polymerase III promoter | GO:0006360 transcription from RNA polymerase I promoter | GO:0006383 transcription from RNA polymerase III promoter |	GO:0003700 transcription factor activity | GO:0003677 DNA binding | GO:0043565 sequence-specific DNA binding | GO:0003682 chromatin binding | GO:0042803 protein homodimerization activity | GO:0016251 general RNA polymerase II transcription factor activity | GO:0008301 DNA bending activity | GO:0003709 RNA polymerase III transcription factor activity | GO:0003701 RNA polymerase I transcription fac…	GO:0005667 transcription factor complex | GO:0000120 RNA polymerase I transcription factor complex | GO:0000126 transcription factor TFIIIB complex | GO:0005669 transcription factor TFIID complex |
	orf19.2898	0.443668	0.000291758		Predicted ORF in Assemblies 19, 20 and 21	GO:0006623 protein targeting to vacuole | GO:0046713 boron transport |	GO:0046715 boron transporter activity | GO:0008509 anion transmembrane transporter activity | GO:0046714 boron binding |	GO:0000324 fungal-type vacuole | GO:0005624 membrane fraction | GO:0005886 plasma membrane |
	orf19.2726	0.443612	0.00106901		Predicted ORF in Assemblies 19, 20 and 21; Plc1p-regulated	GO:0048017 inositol lipid-mediated signaling | GO:0042493 response to drug | GO:0007033 vacuole organization | GO:0030036 actin cytoskeleton organization |		GO:0005886 plasma membrane |
	orf19.3190	0.44355	0.0296155	HAL9	Protein with Zn(2)-Cys(6) binuclear cluster; gene in zinc cluster region of Chr. 5; transcriptionally activated by Mnl1p in weak acid; similar to S. cerevisiae Hal9p, which is a putative transcription factor involved in salt tolerance	GO:0009651 response to salt stress | GO:0006367 transcription initiation from RNA polymerase II promoter |	GO:0043565 sequence-specific DNA binding | GO:0003704 specific RNA polymerase II transcription factor activity |	GO:0005634 nucleus | GO:0005739 mitochondrion |
	orf19.3412	0.441232	0.00577162	ATG15	Putative lipase; fungal-specific (no human or murine homolog)	GO:0034727 piecemeal microautophagy of nucleus | GO:0034496 multivesicular body membrane disassembly | GO:0006624 vacuolar protein processing |		GO:0005775 vacuolar lumen | GO:0016021 integral to membrane |
	orf19.1992	0.441071	0.00150695	SIR2	Required for wild-type lifespan, asymmetric inheritance of oxidatively damaged proteins, rDNA silencing; regulates phenotypic switching in strain 3153A, not WO-1; partially functionally complements S. cerevisiae sir2 mutant mating defect	GO:0045595 regulation of cell differentiation | GO:0001319 inheritance of oxidatively modified proteins during replicative cell aging | GO:0000183 chromatin silencing at rDNA |	GO:0045129 NAD-independent histone deacetylase activity |	GO:0000118 histone deacetylase complex |
	orf19.272	0.440685	0.0111235	FAA21	Predicted acyl CoA synthetase; upregulated upon phagocytosis; transcription is regulated by Nrg1p and Mig1p	GO:0006629 lipid metabolic process | GO:0006499 N-terminal protein myristoylation |	GO:0004467 long-chain-fatty-acid-CoA ligase activity |	GO:0005739 mitochondrion | GO:0005777 peroxisome |
[truncated: 317 more rows]

## Sheet: Snf6 bound and regulated genes
91 commun genes in up regulated list and bound targets				113 commun genes in down regulated and bound targets
[truncated: 113 more rows]

[truncated: 5 more sheets: up genes GO analysis, Down genes GO analysis, All genes value, Up genes GSEA analysis, down genes GSEA analysis]
